# Supplementary material for: An atomistic model of the coronavirus replication-transcription complex as a hexamer assembled around nsp15
Source: J Biol Chem. 2021 Sep 23;297(4):101218. doi: 10.1016/j.jbc.2021.101218 (PMC8494237; doi:10.1016/j.jbc.2021.101218)
Supplement: Supplemental Data 1 [file mmc2.zip › jbc_101218_mmc2.pdb]

TITLE     A1_v5
REMARK   4      COMPLIES WITH FORMAT V. 3.0, 1-DEC-2006
REMARK 888
REMARK 888 WRITTEN BY MAESTRO (A PRODUCT OF SCHRODINGER, LLC)
ATOM      1  N   SER W   1      57.227 133.713  37.118  1.00 43.64           N1+
ANISOU    1  N   SER W   1     4488   4366   7728    -92   -585   -208
ATOM      2  CA  SER W   1      56.446 133.590  35.839  1.00 39.83           C  
ANISOU    2  CA  SER W   1     4016   3986   7130    -28   -555   -181
ATOM      3  C   SER W   1      54.982 133.177  36.164  1.00 35.22           C  
ANISOU    3  C   SER W   1     3422   3442   6520    -24   -371    -93
ATOM      4  O   SER W   1      54.674 132.606  37.216  1.00 37.17           O  
ANISOU    4  O   SER W   1     3632   3648   6842    -66   -267    -52
ATOM      5  CB  SER W   1      57.101 132.566  34.881  1.00 45.95           C  
ANISOU    5  CB  SER W   1     4689   4755   8016    -44   -670   -154
ATOM      6  OG  SER W   1      56.983 131.202  35.277  1.00 48.00           O  
ANISOU    6  OG  SER W   1     4813   4987   8439    -98   -577    -52
ATOM      7  H1  SER W   1      58.160 134.029  36.887  1.00  0.00           H  
ATOM      8  H2  SER W   1      56.777 134.385  37.718  1.00  0.00           H  
ATOM      9  HA  SER W   1      56.473 134.596  35.420  1.00  0.00           H  
ATOM     10  HB3 SER W   1      58.145 132.811  34.679  1.00  0.00           H  
ATOM     11  HB2 SER W   1      56.559 132.719  33.960  1.00  0.00           H  
ATOM     12  HG  SER W   1      57.781 130.719  35.002  1.00  0.00           H  
ATOM     13  H   SER W   1      57.270 132.808  37.564  1.00  0.00           H  
ATOM     14  N   LEU W   2      54.090 133.391  35.182  1.00 32.66           N  
ANISOU   14  N   LEU W   2     3132   3194   6086     32   -345    -61
ATOM     15  CA  LEU W   2      52.714 132.884  35.169  1.00 34.10           C  
ANISOU   15  CA  LEU W   2     3313   3383   6261     39   -213     10
ATOM     16  C   LEU W   2      52.664 131.349  35.303  1.00 32.68           C  
ANISOU   16  C   LEU W   2     3030   3163   6224     25   -166     57
ATOM     17  O   LEU W   2      51.895 130.826  36.108  1.00 33.30           O  
ANISOU   17  O   LEU W   2     3105   3220   6327     25    -52     80
ATOM     18  CB  LEU W   2      52.014 133.405  33.888  1.00 43.46           C  
ANISOU   18  CB  LEU W   2     4539   4636   7337     89   -227     59
ATOM     19  CG  LEU W   2      50.642 132.814  33.497  1.00 44.78           C  
ANISOU   19  CG  LEU W   2     4708   4778   7529     96   -144    132
ATOM     20  CD1 LEU W   2      49.594 132.934  34.622  1.00 43.51           C  
ANISOU   20  CD1 LEU W   2     4603   4595   7335     74    -51    124
ATOM     21  CD2 LEU W   2      50.156 133.438  32.169  1.00 47.63           C  
ANISOU   21  CD2 LEU W   2     5085   5189   7823    129   -190    214
ATOM     22  H   LEU W   2      54.376 133.896  34.349  1.00  0.00           H  
ATOM     23  HA  LEU W   2      52.206 133.298  36.039  1.00  0.00           H  
ATOM     24  HB3 LEU W   2      52.683 133.235  33.042  1.00  0.00           H  
ATOM     25  HB2 LEU W   2      51.926 134.489  33.969  1.00  0.00           H  
ATOM     26  HG  LEU W   2      50.787 131.752  33.298  1.00  0.00           H  
ATOM     27 HD11 LEU W   2      48.627 133.296  34.273  1.00  0.00           H  
ATOM     28 HD12 LEU W   2      49.415 131.960  35.080  1.00  0.00           H  
ATOM     29 HD13 LEU W   2      49.921 133.611  35.412  1.00  0.00           H  
ATOM     30 HD21 LEU W   2      50.129 132.694  31.373  1.00  0.00           H  
ATOM     31 HD22 LEU W   2      49.160 133.869  32.240  1.00  0.00           H  
ATOM     32 HD23 LEU W   2      50.815 134.237  31.830  1.00  0.00           H  
ATOM     33  N   GLU W   3      53.534 130.664  34.554  1.00 32.42           N  
ANISOU   33  N   GLU W   3     2909   3131   6280     27   -255     72
ATOM     34  CA  GLU W   3      53.698 129.216  34.579  1.00 31.28           C  
ANISOU   34  CA  GLU W   3     2641   2970   6274     34   -202    127
ATOM     35  C   GLU W   3      54.195 128.675  35.935  1.00 31.43           C  
ANISOU   35  C   GLU W   3     2583   2962   6396    -19   -134    149
ATOM     36  O   GLU W   3      53.757 127.597  36.343  1.00 30.99           O  
ANISOU   36  O   GLU W   3     2453   2923   6398     11    -16    202
ATOM     37  CB  GLU W   3      54.603 128.772  33.414  1.00 35.69           C  
ANISOU   37  CB  GLU W   3     3106   3541   6914     47   -329    149
ATOM     38  CG  GLU W   3      53.951 128.842  32.002  1.00 40.90           C  
ANISOU   38  CG  GLU W   3     3819   4232   7489    110   -381    169
ATOM     39  CD  GLU W   3      53.852 130.198  31.284  1.00 48.59           C  
ANISOU   39  CD  GLU W   3     4910   5253   8298    116   -464    132
ATOM     40  OE1 GLU W   3      54.382 131.205  31.798  1.00 50.16           O  
ANISOU   40  OE1 GLU W   3     5160   5451   8449     85   -491     65
ATOM     41  OE2 GLU W   3      53.265 130.207  30.181  1.00 49.19           O1-
ANISOU   41  OE2 GLU W   3     5026   5372   8293    162   -502    179
ATOM     42  H   GLU W   3      54.105 131.157  33.881  1.00  0.00           H  
ATOM     43  HA  GLU W   3      52.715 128.773  34.421  1.00  0.00           H  
ATOM     44  HB3 GLU W   3      54.893 127.737  33.583  1.00  0.00           H  
ATOM     45  HB2 GLU W   3      55.539 129.332  33.428  1.00  0.00           H  
ATOM     46  HG3 GLU W   3      52.951 128.415  32.055  1.00  0.00           H  
ATOM     47  HG2 GLU W   3      54.513 128.178  31.343  1.00  0.00           H  
ATOM     48  N   ASN W   4      55.060 129.427  36.630  1.00 31.40           N  
ANISOU   48  N   ASN W   4     2595   2920   6414    -86   -209    116
ATOM     49  CA  ASN W   4      55.498 129.099  37.991  1.00 32.27           C  
ANISOU   49  CA  ASN W   4     2626   2994   6639   -151   -155    168
ATOM     50  C   ASN W   4      54.375 129.332  39.016  1.00 30.45           C  
ANISOU   50  C   ASN W   4     2475   2778   6317   -133      0    177
ATOM     51  O   ASN W   4      54.169 128.470  39.874  1.00 41.25           O  
ANISOU   51  O   ASN W   4     3766   4166   7741   -139    117    257
ATOM     52  CB  ASN W   4      56.807 129.839  38.353  1.00 35.14           C  
ANISOU   52  CB  ASN W   4     2996   3278   7076   -227   -315    125
ATOM     53  CG  ASN W   4      57.295 129.543  39.779  1.00 37.39           C  
ANISOU   53  CG  ASN W   4     3205   3506   7494   -310   -271    205
ATOM     54  OD1 ASN W   4      57.346 130.435  40.618  1.00 38.01           O  
ANISOU   54  OD1 ASN W   4     3377   3551   7513   -323   -235    180
ATOM     55  ND2 ASN W   4      57.615 128.291  40.082  1.00 37.52           N  
ANISOU   55  ND2 ASN W   4     3038   3519   7698   -364   -273    322
ATOM     56  H   ASN W   4      55.440 130.273  36.215  1.00  0.00           H  
ATOM     57  HA  ASN W   4      55.728 128.035  37.992  1.00  0.00           H  
ATOM     58  HB3 ASN W   4      56.659 130.916  38.264  1.00  0.00           H  
ATOM     59  HB2 ASN W   4      57.599 129.574  37.653  1.00  0.00           H  
ATOM     60 HD22 ASN W   4      57.865 128.035  41.034  1.00  0.00           H  
ATOM     61 HD21 ASN W   4      57.566 127.557  39.369  1.00  0.00           H  
ATOM     62  N   VAL W   5      53.637 130.447  38.899  1.00 28.43           N  
ANISOU   62  N   VAL W   5     2364   2525   5913   -106      2    108
ATOM     63  CA  VAL W   5      52.464 130.729  39.732  1.00 31.30           C  
ANISOU   63  CA  VAL W   5     2806   2898   6190    -90    123    112
ATOM     64  C   VAL W   5      51.384 129.638  39.565  1.00 32.09           C  
ANISOU   64  C   VAL W   5     2884   3036   6271    -22    238    146
ATOM     65  O   VAL W   5      50.912 129.096  40.564  1.00 37.90           O  
ANISOU   65  O   VAL W   5     3612   3793   6996     -4    348    182
ATOM     66  CB  VAL W   5      51.852 132.135  39.444  1.00 37.20           C  
ANISOU   66  CB  VAL W   5     3684   3648   6800    -71     92     48
ATOM     67  CG1 VAL W   5      50.512 132.415  40.154  1.00 34.60           C  
ANISOU   67  CG1 VAL W   5     3428   3325   6394    -54    196     56
ATOM     68  CG2 VAL W   5      52.827 133.269  39.812  1.00 45.60           C  
ANISOU   68  CG2 VAL W   5     4783   4678   7864   -102    -11     -7
ATOM     69  H   VAL W   5      53.870 131.135  38.187  1.00  0.00           H  
ATOM     70  HA  VAL W   5      52.793 130.690  40.767  1.00  0.00           H  
ATOM     71  HB  VAL W   5      51.669 132.201  38.372  1.00  0.00           H  
ATOM     72 HG11 VAL W   5      50.120 133.390  39.867  1.00  0.00           H  
ATOM     73 HG12 VAL W   5      49.731 131.696  39.916  1.00  0.00           H  
ATOM     74 HG13 VAL W   5      50.639 132.401  41.233  1.00  0.00           H  
ATOM     75 HG21 VAL W   5      52.515 134.212  39.361  1.00  0.00           H  
ATOM     76 HG22 VAL W   5      52.871 133.425  40.887  1.00  0.00           H  
ATOM     77 HG23 VAL W   5      53.846 133.077  39.484  1.00  0.00           H  
ATOM     78  N   ALA W   6      51.100 129.272  38.311  1.00 30.99           N  
ANISOU   78  N   ALA W   6     2743   2909   6123     31    204    134
ATOM     79  CA  ALA W   6      50.224 128.166  37.937  1.00 28.85           C  
ANISOU   79  CA  ALA W   6     2464   2653   5845    118    285    142
ATOM     80  C   ALA W   6      50.657 126.830  38.550  1.00 31.42           C  
ANISOU   80  C   ALA W   6     2652   3025   6263    151    371    203
ATOM     81  O   ALA W   6      49.826 126.138  39.133  1.00 33.13           O  
ANISOU   81  O   ALA W   6     2873   3276   6440    240    481    204
ATOM     82  CB  ALA W   6      50.147 128.082  36.412  1.00 29.35           C  
ANISOU   82  CB  ALA W   6     2544   2698   5910    162    207    131
ATOM     83  H   ALA W   6      51.516 129.799  37.544  1.00  0.00           H  
ATOM     84  HA  ALA W   6      49.229 128.373  38.324  1.00  0.00           H  
ATOM     85  HB1 ALA W   6      49.587 127.207  36.087  1.00  0.00           H  
ATOM     86  HB2 ALA W   6      49.656 128.959  35.992  1.00  0.00           H  
ATOM     87  HB3 ALA W   6      51.137 128.011  35.965  1.00  0.00           H  
ATOM     88  N   PHE W   7      51.958 126.525  38.468  1.00 31.53           N  
ANISOU   88  N   PHE W   7     2536   3045   6399     88    317    257
ATOM     89  CA  PHE W   7      52.565 125.348  39.083  1.00 31.37           C  
ANISOU   89  CA  PHE W   7     2346   3083   6490    104    405    355
ATOM     90  C   PHE W   7      52.374 125.293  40.605  1.00 32.22           C  
ANISOU   90  C   PHE W   7     2461   3230   6552     96    537    409
ATOM     91  O   PHE W   7      51.966 124.255  41.126  1.00 38.25           O  
ANISOU   91  O   PHE W   7     3159   4081   7292    188    681    464
ATOM     92  CB  PHE W   7      54.039 125.224  38.644  1.00 34.32           C  
ANISOU   92  CB  PHE W   7     2577   3432   7031      7    284    414
ATOM     93  CG  PHE W   7      54.915 124.277  39.443  1.00 36.55           C  
ANISOU   93  CG  PHE W   7     2645   3779   7463      0    366    555
ATOM     94  CD1 PHE W   7      54.956 122.900  39.138  1.00 43.53           C  
ANISOU   94  CD1 PHE W   7     3389   4731   8418     89    409    603
ATOM     95  CD2 PHE W   7      55.576 124.745  40.598  1.00 38.74           C  
ANISOU   95  CD2 PHE W   7     2846   4051   7820    -94    401    658
ATOM     96  CE1 PHE W   7      55.691 122.036  39.936  1.00 49.20           C  
ANISOU   96  CE1 PHE W   7     3881   5534   9278     91    501    757
ATOM     97  CE2 PHE W   7      56.287 123.861  41.390  1.00 43.63           C  
ANISOU   97  CE2 PHE W   7     3242   4746   8590   -109    486    829
ATOM     98  CZ  PHE W   7      56.351 122.515  41.060  1.00 48.98           C  
ANISOU   98  CZ  PHE W   7     3766   5514   9330    -14    544    882
ATOM     99  H   PHE W   7      52.574 127.136  37.944  1.00  0.00           H  
ATOM    100  HA  PHE W   7      52.040 124.476  38.687  1.00  0.00           H  
ATOM    101  HB3 PHE W   7      54.517 126.200  38.663  1.00  0.00           H  
ATOM    102  HB2 PHE W   7      54.062 124.907  37.606  1.00  0.00           H  
ATOM    103  HD1 PHE W   7      54.445 122.510  38.273  1.00  0.00           H  
ATOM    104  HD2 PHE W   7      55.537 125.790  40.872  1.00  0.00           H  
ATOM    105  HE1 PHE W   7      55.757 120.993  39.669  1.00  0.00           H  
ATOM    106  HE2 PHE W   7      56.814 124.232  42.253  1.00  0.00           H  
ATOM    107  HZ  PHE W   7      56.937 121.850  41.677  1.00  0.00           H  
ATOM    108  N   ASN W   8      52.631 126.422  41.282  1.00 33.30           N  
ANISOU  108  N   ASN W   8     2678   3311   6663      4    491    395
ATOM    109  CA  ASN W   8      52.431 126.562  42.725  1.00 32.89           C  
ANISOU  109  CA  ASN W   8     2635   3290   6572    -12    600    463
ATOM    110  C   ASN W   8      50.958 126.349  43.094  1.00 31.47           C  
ANISOU  110  C   ASN W   8     2575   3164   6218    105    715    410
ATOM    111  O   ASN W   8      50.675 125.577  44.007  1.00 38.87           O  
ANISOU  111  O   ASN W   8     3479   4186   7102    161    850    483
ATOM    112  CB  ASN W   8      52.911 127.943  43.210  1.00 30.63           C  
ANISOU  112  CB  ASN W   8     2427   2913   6299   -120    502    441
ATOM    113  CG  ASN W   8      54.412 128.049  43.448  1.00 32.56           C  
ANISOU  113  CG  ASN W   8     2548   3091   6734   -234    385    508
ATOM    114  OD1 ASN W   8      54.854 128.085  44.591  1.00 34.61           O  
ANISOU  114  OD1 ASN W   8     2712   3342   7097   -302    418    634
ATOM    115  ND2 ASN W   8      55.216 128.144  42.405  1.00 35.44           N  
ANISOU  115  ND2 ASN W   8     2913   3402   7150   -256    233    431
ATOM    116  H   ASN W   8      52.923 127.244  40.763  1.00  0.00           H  
ATOM    117  HA  ASN W   8      53.051 125.786  43.182  1.00  0.00           H  
ATOM    118  HB3 ASN W   8      52.469 128.094  44.190  1.00  0.00           H  
ATOM    119  HB2 ASN W   8      52.551 128.758  42.581  1.00  0.00           H  
ATOM    120 HD22 ASN W   8      56.225 128.123  42.532  1.00  0.00           H  
ATOM    121 HD21 ASN W   8      54.854 128.211  41.455  1.00  0.00           H  
ATOM    122  N   VAL W   9      50.044 126.973  42.340  1.00 29.75           N  
ANISOU  122  N   VAL W   9     2495   2898   5909    146    654    292
ATOM    123  CA  VAL W   9      48.604 126.812  42.520  1.00 31.27           C  
ANISOU  123  CA  VAL W   9     2814   3109   5958    247    715    225
ATOM    124  C   VAL W   9      48.134 125.360  42.300  1.00 36.37           C  
ANISOU  124  C   VAL W   9     3403   3836   6582    394    819    232
ATOM    125  O   VAL W   9      47.405 124.856  43.147  1.00 41.53           O  
ANISOU  125  O   VAL W   9     4109   4553   7116    496    919    220
ATOM    126  CB  VAL W   9      47.809 127.829  41.657  1.00 33.86           C  
ANISOU  126  CB  VAL W   9     3271   3353   6240    241    603    127
ATOM    127  CG1 VAL W   9      46.305 127.520  41.482  1.00 38.77           C  
ANISOU  127  CG1 VAL W   9     4018   3963   6750    341    625     53
ATOM    128  CG2 VAL W   9      47.984 129.246  42.243  1.00 36.22           C  
ANISOU  128  CG2 VAL W   9     3625   3607   6532    131    529    122
ATOM    129  H   VAL W   9      50.344 127.600  41.598  1.00  0.00           H  
ATOM    130  HA  VAL W   9      48.399 127.040  43.566  1.00  0.00           H  
ATOM    131  HB  VAL W   9      48.248 127.832  40.658  1.00  0.00           H  
ATOM    132 HG11 VAL W   9      45.802 128.296  40.909  1.00  0.00           H  
ATOM    133 HG12 VAL W   9      46.134 126.589  40.941  1.00  0.00           H  
ATOM    134 HG13 VAL W   9      45.799 127.442  42.445  1.00  0.00           H  
ATOM    135 HG21 VAL W   9      47.522 130.005  41.616  1.00  0.00           H  
ATOM    136 HG22 VAL W   9      47.534 129.322  43.233  1.00  0.00           H  
ATOM    137 HG23 VAL W   9      49.035 129.516  42.344  1.00  0.00           H  
ATOM    138  N   VAL W  10      48.639 124.682  41.261  1.00 39.70           N  
ANISOU  138  N   VAL W  10     3715   4264   7106    425    794    246
ATOM    139  CA  VAL W  10      48.417 123.253  41.002  1.00 36.07           C  
ANISOU  139  CA  VAL W  10     3192   3882   6630    591    891    242
ATOM    140  C   VAL W  10      48.918 122.321  42.138  1.00 39.68           C  
ANISOU  140  C   VAL W  10     3499   4485   7093    629   1054    375
ATOM    141  O   VAL W  10      48.407 121.212  42.264  1.00 46.15           O  
ANISOU  141  O   VAL W  10     4339   5409   7788    788   1186    365
ATOM    142  CB  VAL W  10      49.065 122.849  39.633  1.00 36.08           C  
ANISOU  142  CB  VAL W  10     3104   3848   6755    613    809    235
ATOM    143  CG1 VAL W  10      49.335 121.352  39.385  1.00 44.27           C  
ANISOU  143  CG1 VAL W  10     4050   4978   7794    802    918    240
ATOM    144  CG2 VAL W  10      48.226 123.378  38.460  1.00 34.60           C  
ANISOU  144  CG2 VAL W  10     3065   3535   6548    593    663    133
ATOM    145  H   VAL W  10      49.215 125.174  40.584  1.00  0.00           H  
ATOM    146  HA  VAL W  10      47.337 123.100  40.938  1.00  0.00           H  
ATOM    147  HB  VAL W  10      50.034 123.342  39.573  1.00  0.00           H  
ATOM    148 HG11 VAL W  10      49.712 121.177  38.377  1.00  0.00           H  
ATOM    149 HG12 VAL W  10      50.083 120.951  40.071  1.00  0.00           H  
ATOM    150 HG13 VAL W  10      48.420 120.769  39.500  1.00  0.00           H  
ATOM    151 HG21 VAL W  10      48.722 123.203  37.506  1.00  0.00           H  
ATOM    152 HG22 VAL W  10      47.253 122.886  38.424  1.00  0.00           H  
ATOM    153 HG23 VAL W  10      48.050 124.448  38.544  1.00  0.00           H  
ATOM    154  N   ASN W  11      49.895 122.771  42.938  1.00 37.53           N  
ANISOU  154  N   ASN W  11     3074   4223   6963    489   1042    508
ATOM    155  CA  ASN W  11      50.461 121.997  44.049  1.00 39.45           C  
ANISOU  155  CA  ASN W  11     3124   4604   7261    504   1188    685
ATOM    156  C   ASN W  11      49.824 122.363  45.402  1.00 40.90           C  
ANISOU  156  C   ASN W  11     3353   4835   7353    461   1276    768
ATOM    157  O   ASN W  11      49.763 121.483  46.259  1.00 46.01           O  
ANISOU  157  O   ASN W  11     3893   5639   7949    546   1447    901
ATOM    158  CB  ASN W  11      51.993 122.219  44.106  1.00 39.69           C  
ANISOU  158  CB  ASN W  11     2948   4603   7529    360   1105    811
ATOM    159  CG  ASN W  11      52.794 121.374  43.114  1.00 47.71           C  
ANISOU  159  CG  ASN W  11     3886   5601   8641    415   1029    762
ATOM    160  OD1 ASN W  11      53.424 120.389  43.493  1.00 49.57           O  
ANISOU  160  OD1 ASN W  11     3953   5952   8929    526   1132    842
ATOM    161  ND2 ASN W  11      52.848 121.771  41.851  1.00 52.74           N  
ANISOU  161  ND2 ASN W  11     4639   6106   9295    348    853    641
ATOM    162  H   ASN W  11      50.245 123.710  42.803  1.00  0.00           H  
ATOM    163  HA  ASN W  11      50.283 120.939  43.844  1.00  0.00           H  
ATOM    164  HB3 ASN W  11      52.356 121.921  45.091  1.00  0.00           H  
ATOM    165  HB2 ASN W  11      52.252 123.275  44.012  1.00  0.00           H  
ATOM    166 HD22 ASN W  11      53.413 121.277  41.183  1.00  0.00           H  
ATOM    167 HD21 ASN W  11      52.404 122.649  41.572  1.00  0.00           H  
ATOM    168  N   LYS W  12      49.442 123.634  45.615  1.00 39.00           N  
ANISOU  168  N   LYS W  12     3261   4476   7083    345   1169    705
ATOM    169  CA  LYS W  12      49.141 124.174  46.951  1.00 40.37           C  
ANISOU  169  CA  LYS W  12     3472   4674   7195    290   1226    794
ATOM    170  C   LYS W  12      47.876 125.053  47.020  1.00 38.35           C  
ANISOU  170  C   LYS W  12     3446   4386   6740    347   1211    659
ATOM    171  O   LYS W  12      47.473 125.412  48.123  1.00 39.13           O  
ANISOU  171  O   LYS W  12     3596   4497   6777    306   1241    722
ATOM    172  CB  LYS W  12      50.351 125.022  47.432  1.00 41.80           C  
ANISOU  172  CB  LYS W  12     3592   4733   7556     89   1101    874
ATOM    173  CG  LYS W  12      51.721 124.314  47.462  1.00 45.92           C  
ANISOU  173  CG  LYS W  12     3869   5274   8304      3   1094   1045
ATOM    174  CD  LYS W  12      51.818 123.170  48.483  1.00 51.67           C  
ANISOU  174  CD  LYS W  12     4431   6169   9031     48   1287   1270
ATOM    175  CE  LYS W  12      53.147 122.405  48.370  1.00 55.66           C  
ANISOU  175  CE  LYS W  12     4666   6682   9799    -64   1263   1474
ATOM    176  NZ  LYS W  12      53.258 121.357  49.399  1.00 56.94           N1+
ANISOU  176  NZ  LYS W  12     4719   7016   9901    -22   1420   1703
ATOM    177  H   LYS W  12      49.606 124.320  44.886  1.00  0.00           H  
ATOM    178  HA  LYS W  12      48.962 123.365  47.662  1.00  0.00           H  
ATOM    179  HB3 LYS W  12      50.145 125.412  48.428  1.00  0.00           H  
ATOM    180  HB2 LYS W  12      50.443 125.901  46.791  1.00  0.00           H  
ATOM    181  HG3 LYS W  12      52.485 125.052  47.700  1.00  0.00           H  
ATOM    182  HG2 LYS W  12      51.982 123.959  46.466  1.00  0.00           H  
ATOM    183  HD3 LYS W  12      50.988 122.478  48.352  1.00  0.00           H  
ATOM    184  HD2 LYS W  12      51.713 123.586  49.486  1.00  0.00           H  
ATOM    185  HE3 LYS W  12      53.993 123.083  48.475  1.00  0.00           H  
ATOM    186  HE2 LYS W  12      53.235 121.942  47.388  1.00  0.00           H  
ATOM    187  HZ1 LYS W  12      53.210 121.778  50.315  1.00  0.00           H  
ATOM    188  HZ2 LYS W  12      52.501 120.697  49.292  1.00  0.00           H  
ATOM    189  HZ3 LYS W  12      54.140 120.877  49.296  1.00  0.00           H  
ATOM    190  N   GLY W  13      47.302 125.465  45.881  1.00 39.74           N  
ANISOU  190  N   GLY W  13     3754   4513   6831    436   1151    487
ATOM    191  CA  GLY W  13      46.175 126.403  45.826  1.00 36.95           C  
ANISOU  191  CA  GLY W  13     3605   4112   6324    475   1104    364
ATOM    192  C   GLY W  13      46.582 127.848  46.154  1.00 39.22           C  
ANISOU  192  C   GLY W  13     3976   4273   6654    329    972    327
ATOM    193  O   GLY W  13      45.717 128.701  46.330  1.00 41.58           O  
ANISOU  193  O   GLY W  13     4424   4519   6855    348    909    228
ATOM    194  H   GLY W  13      47.580 125.041  45.003  1.00  0.00           H  
ATOM    195  HA3 GLY W  13      45.376 126.081  46.498  1.00  0.00           H  
ATOM    196  HA2 GLY W  13      45.768 126.405  44.819  1.00  0.00           H  
ATOM    197  N   HIS W  14      47.884 128.141  46.230  1.00 41.05           N  
ANISOU  197  N   HIS W  14     4114   4454   7030    195    918    400
ATOM    198  CA  HIS W  14      48.460 129.452  46.497  1.00 33.94           C  
ANISOU  198  CA  HIS W  14     3286   3446   6165     84    795    357
ATOM    199  C   HIS W  14      49.890 129.456  45.946  1.00 28.86           C  
ANISOU  199  C   HIS W  14     2521   2749   5695    -22    720    411
ATOM    200  O   HIS W  14      50.397 128.409  45.548  1.00 33.13           O  
ANISOU  200  O   HIS W  14     2917   3332   6338    -25    759    496
ATOM    201  CB  HIS W  14      48.412 129.770  48.009  1.00 30.56           C  
ANISOU  201  CB  HIS W  14     2934   3015   5662     58    817    395
ATOM    202  CG  HIS W  14      49.261 128.898  48.912  1.00 31.47           C  
ANISOU  202  CG  HIS W  14     2939   3157   5861     -4    876    555
ATOM    203  ND1 HIS W  14      50.601 129.137  49.175  1.00 33.73           N  
ANISOU  203  ND1 HIS W  14     3241   3363   6213   -101    810    603
ATOM    204  CD2 HIS W  14      48.946 127.781  49.652  1.00 31.31           C  
ANISOU  204  CD2 HIS W  14     2778   3234   5885     18    990    697
ATOM    205  CE1 HIS W  14      51.030 128.185  50.005  1.00 35.31           C  
ANISOU  205  CE1 HIS W  14     3320   3590   6508   -152    867    774
ATOM    206  NE2 HIS W  14      50.073 127.334  50.346  1.00 34.32           N  
ANISOU  206  NE2 HIS W  14     3087   3583   6369    -85    985    846
ATOM    207  H   HIS W  14      48.572 127.416  46.074  1.00  0.00           H  
ATOM    208  HA  HIS W  14      47.887 130.203  45.950  1.00  0.00           H  
ATOM    209  HB3 HIS W  14      47.380 129.708  48.360  1.00  0.00           H  
ATOM    210  HB2 HIS W  14      48.704 130.807  48.175  1.00  0.00           H  
ATOM    211  HD1 HIS W  14      51.191 129.891  48.809  1.00  0.00           H  
ATOM    212  HD2 HIS W  14      48.002 127.263  49.724  1.00  0.00           H  
ATOM    213  HE1 HIS W  14      52.045 128.123  50.375  1.00  0.00           H  
ATOM    214  N   PHE W  15      50.532 130.626  45.943  1.00 31.45           N  
ANISOU  214  N   PHE W  15     2906   2986   6057    -99    603    360
ATOM    215  CA  PHE W  15      51.955 130.763  45.665  1.00 35.78           C  
ANISOU  215  CA  PHE W  15     3368   3464   6761   -189    495    384
ATOM    216  C   PHE W  15      52.718 130.373  46.937  1.00 38.46           C  
ANISOU  216  C   PHE W  15     3613   3785   7216   -263    522    527
ATOM    217  O   PHE W  15      52.400 130.900  48.002  1.00 41.36           O  
ANISOU  217  O   PHE W  15     4044   4124   7546   -284    537    558
ATOM    218  CB  PHE W  15      52.273 132.208  45.249  1.00 33.22           C  
ANISOU  218  CB  PHE W  15     3146   3062   6415   -214    364    273
ATOM    219  CG  PHE W  15      53.620 132.345  44.569  1.00 34.99           C  
ANISOU  219  CG  PHE W  15     3313   3209   6774   -276    220    253
ATOM    220  CD1 PHE W  15      53.732 132.032  43.203  1.00 34.91           C  
ANISOU  220  CD1 PHE W  15     3253   3214   6797   -262    154    214
ATOM    221  CD2 PHE W  15      54.792 132.584  45.315  1.00 36.43           C  
ANISOU  221  CD2 PHE W  15     3495   3290   7056   -344    130    269
ATOM    222  CE1 PHE W  15      54.977 132.020  42.590  1.00 35.01           C  
ANISOU  222  CE1 PHE W  15     3224   3153   6925   -311     -6    182
ATOM    223  CE2 PHE W  15      56.027 132.584  44.681  1.00 40.13           C  
ANISOU  223  CE2 PHE W  15     3927   3667   7655   -392    -39    228
ATOM    224  CZ  PHE W  15      56.119 132.301  43.326  1.00 39.56           C  
ANISOU  224  CZ  PHE W  15     3810   3620   7600   -375   -109    179
ATOM    225  H   PHE W  15      50.076 131.447  46.337  1.00  0.00           H  
ATOM    226  HA  PHE W  15      52.221 130.111  44.840  1.00  0.00           H  
ATOM    227  HB3 PHE W  15      52.227 132.869  46.112  1.00  0.00           H  
ATOM    228  HB2 PHE W  15      51.519 132.573  44.554  1.00  0.00           H  
ATOM    229  HD1 PHE W  15      52.845 131.795  42.638  1.00  0.00           H  
ATOM    230  HD2 PHE W  15      54.736 132.769  46.377  1.00  0.00           H  
ATOM    231  HE1 PHE W  15      55.066 131.777  41.542  1.00  0.00           H  
ATOM    232  HE2 PHE W  15      56.924 132.786  45.248  1.00  0.00           H  
ATOM    233  HZ  PHE W  15      57.085 132.280  42.839  1.00  0.00           H  
ATOM    234  N   ASP W  16      53.675 129.452  46.818  1.00 36.09           N  
ANISOU  234  N   ASP W  16     3147   3496   7070   -307    522    634
ATOM    235  CA  ASP W  16      54.462 128.934  47.938  1.00 36.75           C  
ANISOU  235  CA  ASP W  16     3100   3563   7300   -394    546    817
ATOM    236  C   ASP W  16      55.953 129.296  47.766  1.00 38.43           C  
ANISOU  236  C   ASP W  16     3205   3648   7750   -514    367    849
ATOM    237  O   ASP W  16      56.708 129.250  48.733  1.00 41.45           O  
ANISOU  237  O   ASP W  16     3430   4008   8312   -606    366   1033
ATOM    238  CB  ASP W  16      54.254 127.402  48.036  1.00 46.01           C  
ANISOU  238  CB  ASP W  16     4136   4896   8450   -331    737    974
ATOM    239  CG  ASP W  16      54.748 126.705  49.315  1.00 53.84           C  
ANISOU  239  CG  ASP W  16     5028   5919   9510   -392    820   1194
ATOM    240  OD1 ASP W  16      54.733 127.342  50.391  1.00 55.85           O  
ANISOU  240  OD1 ASP W  16     5404   6154   9664   -390    839   1194
ATOM    241  OD2 ASP W  16      54.960 125.478  49.230  1.00 57.75           O1-
ANISOU  241  OD2 ASP W  16     5313   6464  10166   -443    866   1386
ATOM    242  H   ASP W  16      53.860 129.009  45.924  1.00  0.00           H  
ATOM    243  HA  ASP W  16      54.139 129.400  48.871  1.00  0.00           H  
ATOM    244  HB3 ASP W  16      54.693 126.917  47.164  1.00  0.00           H  
ATOM    245  HB2 ASP W  16      53.185 127.199  47.957  1.00  0.00           H  
ATOM    246  N   GLY W  17      56.364 129.661  46.543  1.00 35.12           N  
ANISOU  246  N   GLY W  17     2860   3147   7335   -515    207    684
ATOM    247  CA  GLY W  17      57.771 129.866  46.191  1.00 37.19           C  
ANISOU  247  CA  GLY W  17     3049   3277   7805   -613      0    678
ATOM    248  C   GLY W  17      58.407 128.537  45.768  1.00 44.72           C  
ANISOU  248  C   GLY W  17     3807   4269   8914   -647    -22    778
ATOM    249  O   GLY W  17      59.630 128.413  45.780  1.00 52.10           O  
ANISOU  249  O   GLY W  17     4706   5111   9980   -705   -214    777
ATOM    250  H   GLY W  17      55.700 129.628  45.782  1.00  0.00           H  
ATOM    251  HA3 GLY W  17      58.335 130.302  47.014  1.00  0.00           H  
ATOM    252  HA2 GLY W  17      57.841 130.557  45.352  1.00  0.00           H  
ATOM    253  N   GLN W  18      57.586 127.543  45.405  1.00 45.42           N  
ANISOU  253  N   GLN W  18     3810   4512   8936   -570    157    844
ATOM    254  CA  GLN W  18      57.996 126.240  44.908  1.00 41.49           C  
ANISOU  254  CA  GLN W  18     3128   4074   8564   -574    150    943
ATOM    255  C   GLN W  18      58.502 126.433  43.464  1.00 36.47           C  
ANISOU  255  C   GLN W  18     2507   3392   7956   -560    -10    796
ATOM    256  O   GLN W  18      57.819 127.084  42.666  1.00 43.35           O  
ANISOU  256  O   GLN W  18     3563   4262   8646   -485    -36    625
ATOM    257  CB  GLN W  18      56.751 125.330  44.991  1.00 41.18           C  
ANISOU  257  CB  GLN W  18     2986   4219   8443   -466    399   1048
ATOM    258  CG  GLN W  18      57.034 123.818  45.036  1.00 48.02           C  
ANISOU  258  CG  GLN W  18     3849   5166   9232   -451    576   1191
ATOM    259  CD  GLN W  18      55.733 123.010  45.046  1.00 59.21           C  
ANISOU  259  CD  GLN W  18     5159   6565  10774   -542    527   1390
ATOM    260  OE1 GLN W  18      54.701 123.461  45.533  1.00 68.44           O  
ANISOU  260  OE1 GLN W  18     6210   7706  12087   -590    416   1454
ATOM    261  NE2 GLN W  18      55.759 121.796  44.520  1.00 59.42           N  
ANISOU  261  NE2 GLN W  18     5220   6602  10755   -567    601   1498
ATOM    262  H   GLN W  18      56.592 127.735  45.342  1.00  0.00           H  
ATOM    263  HA  GLN W  18      58.792 125.848  45.544  1.00  0.00           H  
ATOM    264  HB3 GLN W  18      56.072 125.551  44.165  1.00  0.00           H  
ATOM    265  HB2 GLN W  18      56.192 125.576  45.896  1.00  0.00           H  
ATOM    266  HG3 GLN W  18      57.598 123.572  45.937  1.00  0.00           H  
ATOM    267  HG2 GLN W  18      57.652 123.517  44.189  1.00  0.00           H  
ATOM    268 HE22 GLN W  18      54.896 121.271  44.421  1.00  0.00           H  
ATOM    269 HE21 GLN W  18      56.595 121.364  44.151  1.00  0.00           H  
ATOM    270  N   GLN W  19      59.688 125.902  43.145  1.00 45.69           N  
ANISOU  270  N   GLN W  19     3548   4548   9264   -596   -124    861
ATOM    271  CA  GLN W  19      60.243 125.977  41.795  1.00 48.89           C  
ANISOU  271  CA  GLN W  19     3948   4925   9705   -581   -284    746
ATOM    272  C   GLN W  19      59.657 124.848  40.937  1.00 45.91           C  
ANISOU  272  C   GLN W  19     3470   4687   9286   -474   -140    776
ATOM    273  O   GLN W  19      59.517 123.723  41.417  1.00 45.96           O  
ANISOU  273  O   GLN W  19     3367   4805   9290   -423     40    916
ATOM    274  CB  GLN W  19      61.789 125.926  41.839  1.00 57.66           C  
ANISOU  274  CB  GLN W  19     4987   5936  10985   -665   -512    786
ATOM    275  CG  GLN W  19      62.500 126.065  40.467  1.00 70.67           C  
ANISOU  275  CG  GLN W  19     6772   7416  12662   -730   -740    665
ATOM    276  CD  GLN W  19      62.095 127.327  39.697  1.00 83.70           C  
ANISOU  276  CD  GLN W  19     8373   8957  14472   -789  -1006    658
ATOM    277  OE1 GLN W  19      62.041 128.411  40.265  1.00 89.24           O  
ANISOU  277  OE1 GLN W  19     9194   9552  15160   -788  -1233    483
ATOM    278  NE2 GLN W  19      61.789 127.211  38.411  1.00 86.55           N  
ANISOU  278  NE2 GLN W  19     8559   9346  14978   -832   -985    845
ATOM    279  H   GLN W  19      60.193 125.344  43.815  1.00  0.00           H  
ATOM    280  HA  GLN W  19      59.950 126.936  41.363  1.00  0.00           H  
ATOM    281  HB3 GLN W  19      62.111 124.995  42.308  1.00  0.00           H  
ATOM    282  HB2 GLN W  19      62.143 126.726  42.490  1.00  0.00           H  
ATOM    283  HG3 GLN W  19      62.312 125.182  39.855  1.00  0.00           H  
ATOM    284  HG2 GLN W  19      63.579 126.098  40.622  1.00  0.00           H  
ATOM    285 HE22 GLN W  19      61.535 128.038  37.892  1.00  0.00           H  
ATOM    286 HE21 GLN W  19      61.844 126.330  37.907  1.00  0.00           H  
ATOM    287  N   GLY W  20      59.361 125.178  39.682  1.00 44.78           N  
ANISOU  287  N   GLY W  20     3433   4547   9033   -402   -222    636
ATOM    288  CA  GLY W  20      58.713 124.301  38.723  1.00 42.68           C  
ANISOU  288  CA  GLY W  20     3132   4388   8697   -277   -112    637
ATOM    289  C   GLY W  20      57.820 125.189  37.849  1.00 41.28           C  
ANISOU  289  C   GLY W  20     3168   4206   8312   -195   -145    482
ATOM    290  O   GLY W  20      57.626 126.370  38.154  1.00 43.93           O  
ANISOU  290  O   GLY W  20     3674   4492   8524   -214   -187    386
ATOM    291  H   GLY W  20      59.472 126.134  39.372  1.00  0.00           H  
ATOM    292  HA3 GLY W  20      58.109 123.536  39.208  1.00  0.00           H  
ATOM    293  HA2 GLY W  20      59.478 123.800  38.133  1.00  0.00           H  
ATOM    294  N   GLU W  21      57.274 124.632  36.768  1.00 38.98           N  
ANISOU  294  N   GLU W  21     2849   3968   7993    -98   -125    474
ATOM    295  CA  GLU W  21      56.407 125.298  35.803  1.00 38.90           C  
ANISOU  295  CA  GLU W  21     3010   3952   7818    -28   -167    368
ATOM    296  C   GLU W  21      55.472 124.257  35.180  1.00 43.49           C  
ANISOU  296  C   GLU W  21     3575   4585   8364     99    -48    385
ATOM    297  O   GLU W  21      55.906 123.136  34.921  1.00 48.87           O  
ANISOU  297  O   GLU W  21     4090   5314   9165    150      6    462
ATOM    298  CB  GLU W  21      57.218 126.024  34.701  1.00 42.81           C  
ANISOU  298  CB  GLU W  21     3516   4417   8331    -54   -385    321
ATOM    299  CG  GLU W  21      57.991 127.268  35.200  1.00 53.50           C  
ANISOU  299  CG  GLU W  21     4950   5707   9670   -141   -535    250
ATOM    300  CD  GLU W  21      58.513 128.235  34.128  1.00 69.19           C  
ANISOU  300  CD  GLU W  21     6858   7658  11772   -184   -767    236
ATOM    301  OE1 GLU W  21      58.263 128.026  32.920  1.00 73.61           O  
ANISOU  301  OE1 GLU W  21     7424   8139  12407   -266   -909    195
ATOM    302  OE2 GLU W  21      59.138 129.230  34.553  1.00 75.08           O1-
ANISOU  302  OE2 GLU W  21     7539   8444  12544   -134   -825    263
ATOM    303  H   GLU W  21      57.367 123.628  36.630  1.00  0.00           H  
ATOM    304  HA  GLU W  21      55.794 126.028  36.331  1.00  0.00           H  
ATOM    305  HB3 GLU W  21      56.544 126.294  33.889  1.00  0.00           H  
ATOM    306  HB2 GLU W  21      57.931 125.326  34.260  1.00  0.00           H  
ATOM    307  HG3 GLU W  21      58.846 126.944  35.795  1.00  0.00           H  
ATOM    308  HG2 GLU W  21      57.349 127.841  35.869  1.00  0.00           H  
ATOM    309  N   VAL W  22      54.224 124.659  34.928  1.00 43.56           N  
ANISOU  309  N   VAL W  22     3753   4579   8220    156    -16    316
ATOM    310  CA  VAL W  22      53.233 123.897  34.167  1.00 41.88           C  
ANISOU  310  CA  VAL W  22     3561   4372   7980    280     46    309
ATOM    311  C   VAL W  22      52.870 124.722  32.908  1.00 40.94           C  
ANISOU  311  C   VAL W  22     3579   4210   7766    290    -59    269
ATOM    312  O   VAL W  22      52.893 125.954  32.985  1.00 40.02           O  
ANISOU  312  O   VAL W  22     3576   4082   7548    226   -106    236
ATOM    313  CB  VAL W  22      51.935 123.682  35.001  1.00 39.00           C  
ANISOU  313  CB  VAL W  22     3258   4022   7539    353    212    285
ATOM    314  CG1 VAL W  22      52.140 122.696  36.159  1.00 41.73           C  
ANISOU  314  CG1 VAL W  22     3443   4448   7966    381    343    360
ATOM    315  CG2 VAL W  22      51.269 124.977  35.502  1.00 35.77           C  
ANISOU  315  CG2 VAL W  22     3004   3583   7006    284    226    237
ATOM    316  H   VAL W  22      53.958 125.618  35.114  1.00  0.00           H  
ATOM    317  HA  VAL W  22      53.650 122.930  33.884  1.00  0.00           H  
ATOM    318  HB  VAL W  22      51.207 123.197  34.351  1.00  0.00           H  
ATOM    319 HG11 VAL W  22      51.225 122.566  36.738  1.00  0.00           H  
ATOM    320 HG12 VAL W  22      52.425 121.713  35.788  1.00  0.00           H  
ATOM    321 HG13 VAL W  22      52.916 123.039  36.837  1.00  0.00           H  
ATOM    322 HG21 VAL W  22      50.438 124.762  36.174  1.00  0.00           H  
ATOM    323 HG22 VAL W  22      51.979 125.602  36.037  1.00  0.00           H  
ATOM    324 HG23 VAL W  22      50.866 125.574  34.685  1.00  0.00           H  
ATOM    325  N   PRO W  23      52.575 124.056  31.769  1.00 42.00           N  
ANISOU  325  N   PRO W  23     3693   4326   7938    377    -96    286
ATOM    326  CA  PRO W  23      52.209 124.756  30.524  1.00 39.76           C  
ANISOU  326  CA  PRO W  23     3522   4004   7580    381   -197    290
ATOM    327  C   PRO W  23      50.828 125.434  30.623  1.00 40.70           C  
ANISOU  327  C   PRO W  23     3792   4078   7594    378   -141    259
ATOM    328  O   PRO W  23      49.805 124.743  30.601  1.00 41.55           O  
ANISOU  328  O   PRO W  23     3929   4154   7704    435    -45    221
ATOM    329  CB  PRO W  23      52.267 123.639  29.469  1.00 42.17           C  
ANISOU  329  CB  PRO W  23     3758   4281   7985    484   -241    327
ATOM    330  CG  PRO W  23      51.952 122.361  30.230  1.00 41.49           C  
ANISOU  330  CG  PRO W  23     3572   4213   7980    572   -112    309
ATOM    331  CD  PRO W  23      52.594 122.600  31.590  1.00 40.61           C  
ANISOU  331  CD  PRO W  23     3383   4168   7880    485    -48    318
ATOM    332  HA  PRO W  23      52.956 125.516  30.284  1.00  0.00           H  
ATOM    333  HB3 PRO W  23      53.280 123.581  29.075  1.00  0.00           H  
ATOM    334  HB2 PRO W  23      51.593 123.797  28.626  1.00  0.00           H  
ATOM    335  HG3 PRO W  23      52.300 121.453  29.736  1.00  0.00           H  
ATOM    336  HG2 PRO W  23      50.874 122.281  30.361  1.00  0.00           H  
ATOM    337  HD2 PRO W  23      52.054 122.062  32.371  1.00  0.00           H  
ATOM    338  HD3 PRO W  23      53.629 122.255  31.587  1.00  0.00           H  
ATOM    339  N   VAL W  24      50.813 126.759  30.802  1.00 38.93           N  
ANISOU  339  N   VAL W  24     3659   3862   7272    319   -206    279
ATOM    340  CA  VAL W  24      49.593 127.551  30.904  1.00 37.11           C  
ANISOU  340  CA  VAL W  24     3548   3601   6953    292   -167    271
ATOM    341  C   VAL W  24      48.991 127.826  29.514  1.00 37.82           C  
ANISOU  341  C   VAL W  24     3689   3666   7013    292   -254    356
ATOM    342  O   VAL W  24      49.726 127.964  28.535  1.00 40.70           O  
ANISOU  342  O   VAL W  24     4031   4092   7341    283   -336    413
ATOM    343  CB  VAL W  24      49.867 128.883  31.661  1.00 34.43           C  
ANISOU  343  CB  VAL W  24     3248   3316   6517    217   -133    237
ATOM    344  CG1 VAL W  24      48.782 129.974  31.534  1.00 32.48           C  
ANISOU  344  CG1 VAL W  24     3102   3047   6190    191   -100    246
ATOM    345  CG2 VAL W  24      50.107 128.588  33.150  1.00 37.21           C  
ANISOU  345  CG2 VAL W  24     3543   3679   6918    204    -54    187
ATOM    346  H   VAL W  24      51.683 127.267  30.850  1.00  0.00           H  
ATOM    347  HA  VAL W  24      48.869 126.974  31.480  1.00  0.00           H  
ATOM    348  HB  VAL W  24      50.786 129.316  31.264  1.00  0.00           H  
ATOM    349 HG11 VAL W  24      48.958 130.796  32.224  1.00  0.00           H  
ATOM    350 HG12 VAL W  24      48.760 130.403  30.532  1.00  0.00           H  
ATOM    351 HG13 VAL W  24      47.790 129.581  31.752  1.00  0.00           H  
ATOM    352 HG21 VAL W  24      50.413 129.483  33.691  1.00  0.00           H  
ATOM    353 HG22 VAL W  24      49.200 128.209  33.622  1.00  0.00           H  
ATOM    354 HG23 VAL W  24      50.885 127.839  33.293  1.00  0.00           H  
ATOM    355  N   SER W  25      47.665 127.934  29.480  1.00 36.52           N  
ANISOU  355  N   SER W  25     3593   3414   6868    302   -248    373
ATOM    356  CA  SER W  25      46.851 128.277  28.332  1.00 38.39           C  
ANISOU  356  CA  SER W  25     3871   3617   7098    277   -328    488
ATOM    357  C   SER W  25      45.967 129.446  28.788  1.00 34.73           C  
ANISOU  357  C   SER W  25     3476   3151   6571    211   -292    506
ATOM    358  O   SER W  25      45.174 129.270  29.717  1.00 34.93           O  
ANISOU  358  O   SER W  25     3544   3114   6613    215   -241    422
ATOM    359  CB  SER W  25      46.059 127.004  27.963  1.00 46.71           C  
ANISOU  359  CB  SER W  25     4933   4530   8286    342   -402    516
ATOM    360  OG  SER W  25      45.195 127.172  26.853  1.00 56.84           O  
ANISOU  360  OG  SER W  25     6138   5825   9634    410   -442    519
ATOM    361  H   SER W  25      47.142 127.843  30.350  1.00  0.00           H  
ATOM    362  HA  SER W  25      47.469 128.588  27.487  1.00  0.00           H  
ATOM    363  HB3 SER W  25      45.473 126.653  28.810  1.00  0.00           H  
ATOM    364  HB2 SER W  25      46.762 126.205  27.739  1.00  0.00           H  
ATOM    365  HG  SER W  25      44.441 127.704  27.128  1.00  0.00           H  
ATOM    366  N   ILE W  26      46.166 130.630  28.196  1.00 31.79           N  
ANISOU  366  N   ILE W  26     3104   2859   6116    161   -316    622
ATOM    367  CA  ILE W  26      45.346 131.810  28.452  1.00 29.41           C  
ANISOU  367  CA  ILE W  26     2836   2578   5760    100   -282    670
ATOM    368  C   ILE W  26      44.262 131.907  27.361  1.00 37.16           C  
ANISOU  368  C   ILE W  26     3810   3500   6810     62   -362    847
ATOM    369  O   ILE W  26      44.590 132.168  26.201  1.00 37.27           O  
ANISOU  369  O   ILE W  26     3785   3597   6780     63   -400    989
ATOM    370  CB  ILE W  26      46.191 133.121  28.429  1.00 28.93           C  
ANISOU  370  CB  ILE W  26     2766   2686   5539     87   -224    668
ATOM    371  CG1 ILE W  26      47.247 133.171  29.558  1.00 27.99           C  
ANISOU  371  CG1 ILE W  26     2660   2581   5394    100   -162    504
ATOM    372  CG2 ILE W  26      45.424 134.452  28.338  1.00 28.93           C  
ANISOU  372  CG2 ILE W  26     2771   2731   5489     38   -193    769
ATOM    373  CD1 ILE W  26      46.672 133.294  30.981  1.00 35.62           C  
ANISOU  373  CD1 ILE W  26     3637   3675   6222    100   -125    472
ATOM    374  H   ILE W  26      46.887 130.732  27.491  1.00  0.00           H  
ATOM    375  HA  ILE W  26      44.865 131.734  29.428  1.00  0.00           H  
ATOM    376  HB  ILE W  26      46.766 133.072  27.502  1.00  0.00           H  
ATOM    377 HG13 ILE W  26      47.924 134.007  29.375  1.00  0.00           H  
ATOM    378 HG12 ILE W  26      47.876 132.283  29.504  1.00  0.00           H  
ATOM    379 HG21 ILE W  26      46.139 135.207  28.033  1.00  0.00           H  
ATOM    380 HG22 ILE W  26      44.649 134.479  27.573  1.00  0.00           H  
ATOM    381 HG23 ILE W  26      44.966 134.741  29.284  1.00  0.00           H  
ATOM    382 HD11 ILE W  26      47.113 132.548  31.642  1.00  0.00           H  
ATOM    383 HD12 ILE W  26      46.883 134.277  31.402  1.00  0.00           H  
ATOM    384 HD13 ILE W  26      45.592 133.153  31.015  1.00  0.00           H  
ATOM    385  N  AILE W  27      43.003 131.721  27.766  0.61 30.68           N  
ANISOU  385  N  AILE W  27     3027   2527   6105     32   -405    847
ATOM    386  N  BILE W  27      44.017 132.716  27.644  0.39 31.49           N  
ANISOU  386  N  BILE W  27     3129   2639   6198     26   -399    851
ATOM    387  CA AILE W  27      41.799 131.939  26.967  0.61 31.95           C  
ANISOU  387  CA AILE W  27     3174   2584   6381    -25   -510   1025
ATOM    388  CA BILE W  27      42.950 133.092  26.726  0.39 31.86           C  
ANISOU  388  CA BILE W  27     3160   2594   6354    -35   -499   1035
ATOM    389  C  AILE W  27      40.775 132.622  27.903  0.61 41.52           C  
ANISOU  389  C  AILE W  27     4404   3746   7625   -100   -514   1046
ATOM    390  C  BILE W  27      41.716 133.451  27.546  0.39 41.84           C  
ANISOU  390  C  BILE W  27     4461   3747   7688    -94   -524   1010
ATOM    391  O  AILE W  27      40.951 132.564  29.121  0.61 40.26           O  
ANISOU  391  O  AILE W  27     4306   3523   7469    -82   -490    881
ATOM    392  O  BILE W  27      41.422 132.816  28.564  0.39 42.78           O  
ANISOU  392  O  BILE W  27     4648   3785   7821    -55   -510    828
ATOM    393  CB AILE W  27      41.225 130.595  26.400  0.61 36.44           C  
ANISOU  393  CB AILE W  27     3775   2948   7124     24   -632   1000
ATOM    394  CB BILE W  27      42.660 131.965  25.709  0.39 36.87           C  
ANISOU  394  CB BILE W  27     3802   3069   7140      9   -619   1067
ATOM    395  CG1AILE W  27      42.201 129.864  25.442  0.61 38.59           C  
ANISOU  395  CG1AILE W  27     4024   3267   7371    118   -615    929
ATOM    396  CG1BILE W  27      41.639 132.418  24.668  0.39 38.87           C  
ANISOU  396  CG1BILE W  27     4026   3214   7528    -70   -743   1296
ATOM    397  CG2AILE W  27      39.830 130.682  25.739  0.61 38.72           C  
ANISOU  397  CG2AILE W  27     4034   3132   7548    -43   -763   1228
ATOM    398  CG2BILE W  27      42.179 130.707  26.417  0.39 37.38           C  
ANISOU  398  CG2BILE W  27     3938   2968   7296     86   -646    863
ATOM    399  CD1AILE W  27      42.394 130.539  24.075  0.61 40.47           C  
ANISOU  399  CD1AILE W  27     4285   3317   7776    194   -727    900
ATOM    400  CD1BILE W  27      41.310 131.354  23.645  0.39 40.66           C  
ANISOU  400  CD1BILE W  27     4267   3257   7924    -25   -884   1336
ATOM    401  H  AILE W  27      42.814 131.610  28.757  0.61  0.00           H  
ATOM    402  H  BILE W  27      43.751 132.376  28.558  0.39  0.00           H  
ATOM    403  HA AILE W  27      42.016 132.634  26.153  0.61  0.00           H  
ATOM    404  HA BILE W  27      43.267 133.977  26.175  0.39  0.00           H  
ATOM    405  HB AILE W  27      41.103 129.924  27.252  0.61  0.00           H  
ATOM    406  HB BILE W  27      43.588 131.728  25.190  0.39  0.00           H  
ATOM    407 HG13AILE W  27      41.836 128.851  25.270  0.61  0.00           H  
ATOM    408 HG13BILE W  27      42.011 133.306  24.158  0.39  0.00           H  
ATOM    409 HG12AILE W  27      43.174 129.731  25.914  0.61  0.00           H  
ATOM    410 HG12BILE W  27      40.725 132.730  25.173  0.39  0.00           H  
ATOM    411 HG21AILE W  27      39.568 129.755  25.229  0.61  0.00           H  
ATOM    412 HG21BILE W  27      41.982 129.929  25.679  0.39  0.00           H  
ATOM    413 HG22AILE W  27      39.042 130.851  26.471  0.61  0.00           H  
ATOM    414 HG22BILE W  27      42.945 130.363  27.110  0.39  0.00           H  
ATOM    415 HG23AILE W  27      39.783 131.479  24.997  0.61  0.00           H  
ATOM    416 HG23BILE W  27      41.265 130.925  26.969  0.39  0.00           H  
ATOM    417 HD11AILE W  27      43.102 129.976  23.467  0.61  0.00           H  
ATOM    418 HD11BILE W  27      40.580 131.743  22.937  0.39  0.00           H  
ATOM    419 HD12AILE W  27      41.463 130.587  23.510  0.61  0.00           H  
ATOM    420 HD12BILE W  27      42.216 131.071  23.109  0.39  0.00           H  
ATOM    421 HD13AILE W  27      42.781 131.553  24.175  0.61  0.00           H  
ATOM    422 HD13BILE W  27      40.898 130.481  24.149  0.39  0.00           H  
ATOM    423  N  AASN W  28      39.738 133.276  27.353  0.61 45.27           N  
ANISOU  423  N  AASN W  28     4814   4261   8124   -183   -545   1265
ATOM    424  N  BASN W  28      41.011 134.496  27.107  0.39 44.63           N  
ANISOU  424  N  BASN W  28     4762   4115   8082   -186   -563   1207
ATOM    425  CA AASN W  28      38.715 134.028  28.092  0.61 44.31           C  
ANISOU  425  CA AASN W  28     4675   4115   8047   -269   -555   1329
ATOM    426  CA BASN W  28      39.714 134.885  27.665  0.39 45.01           C  
ANISOU  426  CA BASN W  28     4826   4035   8241   -262   -634   1228
ATOM    427  C  AASN W  28      39.377 135.189  28.852  0.61 41.53           C  
ANISOU  427  C  AASN W  28     4340   3911   7528   -238   -417   1183
ATOM    428  C  BASN W  28      39.812 135.232  29.152  0.39 42.46           C  
ANISOU  428  C  BASN W  28     4544   3781   7810   -250   -536   1062
ATOM    429  O  AASN W  28      40.021 136.024  28.218  0.61 37.12           O  
ANISOU  429  O  AASN W  28     3754   3542   6808   -191   -314   1178
ATOM    430  O  BASN W  28      38.979 134.820  29.965  0.39 39.52           O  
ANISOU  430  O  BASN W  28     4245   3269   7503   -249   -596    937
ATOM    431  CB AASN W  28      37.850 133.061  28.963  0.61 46.89           C  
ANISOU  431  CB AASN W  28     5069   4173   8575   -298   -710   1268
ATOM    432  CB BASN W  28      38.669 133.792  27.429  0.39 49.88           C  
ANISOU  432  CB BASN W  28     5519   4376   9056   -250   -805   1162
ATOM    433  CG AASN W  28      36.980 132.128  28.129  0.61 52.31           C  
ANISOU  433  CG AASN W  28     5762   4684   9430   -293   -858   1358
ATOM    434  CG BASN W  28      38.564 133.395  25.971  0.39 53.06           C  
ANISOU  434  CG BASN W  28     5884   4706   9569   -257   -914   1316
ATOM    435  OD1AASN W  28      36.321 132.602  27.218  0.61 54.42           O  
ANISOU  435  OD1AASN W  28     5942   4999   9735   -352   -897   1595
ATOM    436  OD1BASN W  28      38.606 134.242  25.079  0.39 54.28           O  
ANISOU  436  OD1BASN W  28     5940   4949   9734   -333   -918   1567
ATOM    437  ND2AASN W  28      36.950 130.825  28.388  0.61 52.35           N  
ANISOU  437  ND2AASN W  28     5864   4549   9478   -204   -926   1147
ATOM    438  ND2BASN W  28      38.436 132.097  25.720  0.39 52.61           N  
ANISOU  438  ND2BASN W  28     5899   4523   9566   -166   -991   1165
ATOM    439  H  AASN W  28      39.666 133.316  26.350  0.61  0.00           H  
ATOM    440  H  BASN W  28      41.369 135.065  26.352  0.39  0.00           H  
ATOM    441  HA AASN W  28      38.094 134.476  27.316  0.61  0.00           H  
ATOM    442  HA BASN W  28      39.384 135.779  27.137  0.39  0.00           H  
ATOM    443  HB3AASN W  28      37.160 133.638  29.580  0.61  0.00           H  
ATOM    444  HB3BASN W  28      37.698 134.138  27.782  0.39  0.00           H  
ATOM    445  HB2AASN W  28      38.460 132.480  29.653  0.61  0.00           H  
ATOM    446  HB2BASN W  28      38.918 132.917  28.026  0.39  0.00           H  
ATOM    447 HD22AASN W  28      36.385 130.220  27.806  0.61  0.00           H  
ATOM    448 HD22BASN W  28      38.362 131.772  24.766  0.39  0.00           H  
ATOM    449 HD21AASN W  28      37.502 130.374  29.115  0.61  0.00           H  
ATOM    450 HD21BASN W  28      38.412 131.435  26.483  0.39  0.00           H  
ATOM    451  N  AASN W  29      39.264 135.215  30.190  0.61 39.20           N  
ANISOU  451  N  AASN W  29     4099   3530   7266   -255   -425   1060
ATOM    452  N  BASN W  29      40.841 136.006  29.504  0.39 38.39           N  
ANISOU  452  N  BASN W  29     3987   3478   7120   -229   -397   1059
ATOM    453  CA AASN W  29      40.117 136.003  31.054  0.61 37.43           C  
ANISOU  453  CA AASN W  29     3903   3415   6906   -221   -309    914
ATOM    454  CA BASN W  29      41.058 136.452  30.885  0.39 37.76           C  
ANISOU  454  CA BASN W  29     3937   3471   6938   -216   -304    926
ATOM    455  C  AASN W  29      40.463 135.050  32.190  0.61 35.29           C  
ANISOU  455  C  AASN W  29     3725   3053   6630   -151   -297    693
ATOM    456  C  BASN W  29      41.116 135.268  31.847  0.39 35.44           C  
ANISOU  456  C  BASN W  29     3740   3077   6649   -154   -298    704
ATOM    457  O  AASN W  29      40.169 135.298  33.355  0.61 33.97           O  
ANISOU  457  O  AASN W  29     3606   2878   6422   -144   -261    580
ATOM    458  O  BASN W  29      40.812 135.391  33.036  0.39 34.26           O  
ANISOU  458  O  BASN W  29     3634   2916   6465   -153   -268    602
ATOM    459  CB AASN W  29      39.465 137.312  31.493  0.61 40.91           C  
ANISOU  459  CB AASN W  29     4315   3864   7364   -289   -314    970
ATOM    460  CB BASN W  29      39.981 137.450  31.320  0.39 40.64           C  
ANISOU  460  CB BASN W  29     4265   3818   7359   -299   -338   1024
ATOM    461  CG AASN W  29      40.266 138.538  31.065  0.61 42.60           C  
ANISOU  461  CG AASN W  29     4437   4295   7454   -292   -207   1091
ATOM    462  CG BASN W  29      40.562 138.758  31.825  0.39 42.59           C  
ANISOU  462  CG BASN W  29     4449   4270   7463   -292   -215   1068
ATOM    463  OD1AASN W  29      40.758 139.285  31.906  0.61 42.55           O  
ANISOU  463  OD1AASN W  29     4428   4434   7304   -222   -115   1046
ATOM    464  OD1BASN W  29      41.753 139.028  31.664  0.39 42.80           O  
ANISOU  464  OD1BASN W  29     4464   4452   7348   -227   -122   1042
ATOM    465  ND2AASN W  29      40.473 138.722  29.765  0.61 45.41           N  
ANISOU  465  ND2AASN W  29     4714   4676   7866   -362   -227   1241
ATOM    466  ND2BASN W  29      39.716 139.583  32.430  0.39 44.51           N  
ANISOU  466  ND2BASN W  29     4653   4509   7749   -350   -231   1128
ATOM    467  H  AASN W  29      38.788 134.448  30.646  0.61  0.00           H  
ATOM    468  H  BASN W  29      41.508 136.307  28.806  0.39  0.00           H  
ATOM    469  HA AASN W  29      41.083 136.207  30.591  0.61  0.00           H  
ATOM    470  HA BASN W  29      42.020 136.961  30.922  0.39  0.00           H  
ATOM    471  HB3AASN W  29      39.280 137.381  32.566  0.61  0.00           H  
ATOM    472  HB3BASN W  29      39.366 137.003  32.102  0.39  0.00           H  
ATOM    473  HB2AASN W  29      38.476 137.416  31.047  0.61  0.00           H  
ATOM    474  HB2BASN W  29      39.315 137.650  30.483  0.39  0.00           H  
ATOM    475 HD22AASN W  29      41.004 139.519  29.454  0.61  0.00           H  
ATOM    476 HD22BASN W  29      40.043 140.469  32.788  0.39  0.00           H  
ATOM    477 HD21AASN W  29      40.153 138.038  29.085  0.61  0.00           H  
ATOM    478 HD21BASN W  29      38.747 139.325  32.534  0.39  0.00           H  
ATOM    479  N   THR W  30      40.980 133.871  31.817  1.00 36.34           N  
ANISOU  479  N   THR W  30     3876   3130   6800    -91   -323    643
ATOM    480  CA  THR W  30      41.061 132.704  32.672  1.00 36.27           C  
ANISOU  480  CA  THR W  30     3935   3054   6793     -8   -301    461
ATOM    481  C   THR W  30      42.421 132.028  32.449  1.00 33.77           C  
ANISOU  481  C   THR W  30     3577   2832   6421     52   -228    418
ATOM    482  O   THR W  30      42.887 131.938  31.311  1.00 37.85           O  
ANISOU  482  O   THR W  30     4041   3394   6945     48   -255    514
ATOM    483  CB  THR W  30      39.921 131.715  32.305  1.00 37.42           C  
ANISOU  483  CB  THR W  30     4143   3001   7075     33   -430    420
ATOM    484  OG1 THR W  30      38.660 132.370  32.328  1.00 41.92           O  
ANISOU  484  OG1 THR W  30     4735   3460   7733    -47   -545    494
ATOM    485  CG2 THR W  30      39.817 130.476  33.197  1.00 38.09           C  
ANISOU  485  CG2 THR W  30     4304   3045   7123    145   -389    226
ATOM    486  H   THR W  30      41.167 133.672  30.841  1.00  0.00           H  
ATOM    487  HA  THR W  30      40.978 132.985  33.720  1.00  0.00           H  
ATOM    488  HB  THR W  30      40.073 131.385  31.282  1.00  0.00           H  
ATOM    489  HG1 THR W  30      37.978 131.690  32.307  1.00  0.00           H  
ATOM    490 HG21 THR W  30      38.997 129.832  32.879  1.00  0.00           H  
ATOM    491 HG22 THR W  30      40.723 129.872  33.161  1.00  0.00           H  
ATOM    492 HG23 THR W  30      39.632 130.749  34.235  1.00  0.00           H  
ATOM    493  N   VAL W  31      43.044 131.578  33.541  1.00 32.60           N  
ANISOU  493  N   VAL W  31     3446   2720   6222    104   -143    288
ATOM    494  CA  VAL W  31      44.276 130.810  33.492  1.00 32.23           C  
ANISOU  494  CA  VAL W  31     3342   2750   6152    149    -85    248
ATOM    495  C   VAL W  31      43.881 129.326  33.530  1.00 37.24           C  
ANISOU  495  C   VAL W  31     3984   3308   6857    249    -88    170
ATOM    496  O   VAL W  31      43.345 128.864  34.542  1.00 39.26           O  
ANISOU  496  O   VAL W  31     4298   3517   7100    303    -58     79
ATOM    497  CB  VAL W  31      45.206 131.122  34.697  1.00 33.52           C  
ANISOU  497  CB  VAL W  31     3492   3012   6231    129     11    193
ATOM    498  CG1 VAL W  31      46.505 130.291  34.689  1.00 37.77           C  
ANISOU  498  CG1 VAL W  31     3955   3611   6784    156     38    172
ATOM    499  CG2 VAL W  31      45.560 132.620  34.749  1.00 29.26           C  
ANISOU  499  CG2 VAL W  31     2955   2546   5616     62     13    250
ATOM    500  H   VAL W  31      42.566 131.618  34.437  1.00  0.00           H  
ATOM    501  HA  VAL W  31      44.828 131.019  32.573  1.00  0.00           H  
ATOM    502  HB  VAL W  31      44.676 130.885  35.622  1.00  0.00           H  
ATOM    503 HG11 VAL W  31      47.153 130.561  35.518  1.00  0.00           H  
ATOM    504 HG12 VAL W  31      46.315 129.222  34.774  1.00  0.00           H  
ATOM    505 HG13 VAL W  31      47.070 130.461  33.776  1.00  0.00           H  
ATOM    506 HG21 VAL W  31      46.244 132.838  35.564  1.00  0.00           H  
ATOM    507 HG22 VAL W  31      46.036 132.948  33.825  1.00  0.00           H  
ATOM    508 HG23 VAL W  31      44.673 133.233  34.907  1.00  0.00           H  
ATOM    509  N   TYR W  32      44.152 128.618  32.436  1.00 28.82           N  
ANISOU  509  N   TYR W  32     2860   2240   5851    291   -125    203
ATOM    510  CA  TYR W  32      44.053 127.167  32.359  1.00 29.81           C  
ANISOU  510  CA  TYR W  32     2972   2306   6050    409   -126    138
ATOM    511  C   TYR W  32      45.476 126.591  32.254  1.00 34.82           C  
ANISOU  511  C   TYR W  32     3493   3044   6691    440    -61    135
ATOM    512  O   TYR W  32      46.399 127.314  31.871  1.00 35.78           O  
ANISOU  512  O   TYR W  32     3561   3252   6783    367    -64    186
ATOM    513  CB  TYR W  32      43.247 126.749  31.114  1.00 35.68           C  
ANISOU  513  CB  TYR W  32     3733   2921   6902    444   -256    191
ATOM    514  CG  TYR W  32      41.855 127.324  30.916  1.00 38.68           C  
ANISOU  514  CG  TYR W  32     4212   3158   7326    412   -356    203
ATOM    515  CD1 TYR W  32      41.687 128.563  30.259  1.00 36.99           C  
ANISOU  515  CD1 TYR W  32     3996   2941   7119    290   -420    342
ATOM    516  CD2 TYR W  32      40.720 126.581  31.301  1.00 40.47           C  
ANISOU  516  CD2 TYR W  32     4529   3257   7592    511   -397     80
ATOM    517  CE1 TYR W  32      40.395 129.045  29.978  1.00 41.58           C  
ANISOU  517  CE1 TYR W  32     4640   3381   7775    242   -529    380
ATOM    518  CE2 TYR W  32      39.429 127.070  31.023  1.00 44.78           C  
ANISOU  518  CE2 TYR W  32     5165   3645   8203    472   -528     86
ATOM    519  CZ  TYR W  32      39.264 128.302  30.362  1.00 47.68           C  
ANISOU  519  CZ  TYR W  32     5508   3998   8608    325   -598    246
ATOM    520  OH  TYR W  32      38.014 128.777  30.094  1.00 50.85           O  
ANISOU  520  OH  TYR W  32     5977   4236   9110    268   -744    277
ATOM    521  H   TYR W  32      44.568 129.061  31.621  1.00  0.00           H  
ATOM    522  HA  TYR W  32      43.572 126.773  33.247  1.00  0.00           H  
ATOM    523  HB3 TYR W  32      43.165 125.661  31.096  1.00  0.00           H  
ATOM    524  HB2 TYR W  32      43.809 127.006  30.219  1.00  0.00           H  
ATOM    525  HD1 TYR W  32      42.545 129.145  29.955  1.00  0.00           H  
ATOM    526  HD2 TYR W  32      40.832 125.624  31.793  1.00  0.00           H  
ATOM    527  HE1 TYR W  32      40.272 129.988  29.468  1.00  0.00           H  
ATOM    528  HE2 TYR W  32      38.566 126.496  31.317  1.00  0.00           H  
ATOM    529  HH  TYR W  32      37.327 128.100  30.227  1.00  0.00           H  
ATOM    530  N   THR W  33      45.647 125.296  32.524  1.00 40.75           N  
ANISOU  530  N   THR W  33     4206   3788   7487    559    -11     73
ATOM    531  CA  THR W  33      46.898 124.587  32.282  1.00 40.17           C  
ANISOU  531  CA  THR W  33     3995   3804   7463    595     38     93
ATOM    532  C   THR W  33      46.615 123.091  32.058  1.00 36.98           C  
ANISOU  532  C   THR W  33     3556   3352   7143    754     32     57
ATOM    533  O   THR W  33      45.623 122.575  32.578  1.00 39.65           O  
ANISOU  533  O   THR W  33     3988   3603   7472    855     24    -22
ATOM    534  CB  THR W  33      47.907 124.801  33.448  1.00 40.73           C  
ANISOU  534  CB  THR W  33     4008   3980   7486    570    167     77
ATOM    535  OG1 THR W  33      49.154 124.201  33.171  1.00 43.61           O  
ANISOU  535  OG1 THR W  33     4216   4423   7932    568    183    128
ATOM    536  CG2 THR W  33      47.454 124.206  34.790  1.00 40.48           C  
ANISOU  536  CG2 THR W  33     4020   3955   7406    689    272      2
ATOM    537  H   THR W  33      44.902 124.745  32.949  1.00  0.00           H  
ATOM    538  HA  THR W  33      47.329 124.972  31.356  1.00  0.00           H  
ATOM    539  HB  THR W  33      48.079 125.870  33.576  1.00  0.00           H  
ATOM    540  HG1 THR W  33      49.438 124.473  32.281  1.00  0.00           H  
ATOM    541 HG21 THR W  33      48.114 124.519  35.597  1.00  0.00           H  
ATOM    542 HG22 THR W  33      46.444 124.529  35.041  1.00  0.00           H  
ATOM    543 HG23 THR W  33      47.453 123.117  34.775  1.00  0.00           H  
ATOM    544  N   LYS W  34      47.465 122.422  31.273  1.00 40.11           N  
ANISOU  544  N   LYS W  34     3816   3799   7624    785     20    107
ATOM    545  CA  LYS W  34      47.371 120.984  31.044  1.00 43.13           C  
ANISOU  545  CA  LYS W  34     4142   4146   8100    949     10     84
ATOM    546  C   LYS W  34      47.859 120.187  32.265  1.00 45.65           C  
ANISOU  546  C   LYS W  34     4364   4574   8405   1071    172     42
ATOM    547  O   LYS W  34      49.065 120.150  32.513  1.00 50.89           O  
ANISOU  547  O   LYS W  34     4893   5360   9082   1008    252    105
ATOM    548  CB  LYS W  34      48.163 120.596  29.781  1.00 48.00           C  
ANISOU  548  CB  LYS W  34     4644   4772   8821    933    -91    173
ATOM    549  CG  LYS W  34      47.533 121.091  28.464  1.00 53.91           C  
ANISOU  549  CG  LYS W  34     5480   5396   9608    912   -250    221
ATOM    550  CD  LYS W  34      46.196 120.413  28.111  1.00 55.53           C  
ANISOU  550  CD  LYS W  34     5572   5594   9931    980   -341    288
ATOM    551  CE  LYS W  34      45.734 120.709  26.674  1.00 55.58           C  
ANISOU  551  CE  LYS W  34     5439   5734   9946    895   -347    353
ATOM    552  NZ  LYS W  34      44.455 120.051  26.361  1.00 57.26           N1+
ANISOU  552  NZ  LYS W  34     5534   5943  10278    964   -450    420
ATOM    553  H   LYS W  34      48.299 122.887  30.938  1.00  0.00           H  
ATOM    554  HA  LYS W  34      46.327 120.740  30.865  1.00  0.00           H  
ATOM    555  HB3 LYS W  34      48.250 119.509  29.728  1.00  0.00           H  
ATOM    556  HB2 LYS W  34      49.185 120.960  29.860  1.00  0.00           H  
ATOM    557  HG3 LYS W  34      48.249 120.929  27.656  1.00  0.00           H  
ATOM    558  HG2 LYS W  34      47.381 122.168  28.519  1.00  0.00           H  
ATOM    559  HD3 LYS W  34      45.423 120.748  28.804  1.00  0.00           H  
ATOM    560  HD2 LYS W  34      46.292 119.336  28.252  1.00  0.00           H  
ATOM    561  HE3 LYS W  34      46.484 120.362  25.963  1.00  0.00           H  
ATOM    562  HE2 LYS W  34      45.614 121.782  26.521  1.00  0.00           H  
ATOM    563  HZ1 LYS W  34      43.717 120.495  26.893  1.00  0.00           H  
ATOM    564  HZ2 LYS W  34      44.250 120.159  25.379  1.00  0.00           H  
ATOM    565  HZ3 LYS W  34      44.502 119.070  26.598  1.00  0.00           H  
ATOM    566  N   VAL W  35      46.933 119.514  32.954  1.00 44.95           N  
ANISOU  566  N   VAL W  35     4344   4443   8293   1252    212    -56
ATOM    567  CA  VAL W  35      47.240 118.506  33.965  1.00 46.90           C  
ANISOU  567  CA  VAL W  35     4495   4817   8506   1422    378    -90
ATOM    568  C   VAL W  35      46.673 117.183  33.416  1.00 55.79           C  
ANISOU  568  C   VAL W  35     5589   5890   9719   1638    341   -143
ATOM    569  O   VAL W  35      45.518 117.154  32.980  1.00 61.07           O  
ANISOU  569  O   VAL W  35     6419   6426  10359   1764    264   -263
ATOM    570  CB  VAL W  35      46.566 118.815  35.331  1.00 42.22           C  
ANISOU  570  CB  VAL W  35     4034   4255   7754   1483    478   -184
ATOM    571  CG1 VAL W  35      46.945 117.828  36.448  1.00 43.98           C  
ANISOU  571  CG1 VAL W  35     4156   4640   7916   1696    663   -205
ATOM    572  CG2 VAL W  35      46.861 120.251  35.809  1.00 38.38           C  
ANISOU  572  CG2 VAL W  35     3570   3816   7198   1276    510   -123
ATOM    573  H   VAL W  35      45.957 119.571  32.671  1.00  0.00           H  
ATOM    574  HA  VAL W  35      48.317 118.406  34.114  1.00  0.00           H  
ATOM    575  HB  VAL W  35      45.493 118.705  35.196  1.00  0.00           H  
ATOM    576 HG11 VAL W  35      46.403 118.050  37.366  1.00  0.00           H  
ATOM    577 HG12 VAL W  35      46.705 116.797  36.186  1.00  0.00           H  
ATOM    578 HG13 VAL W  35      48.006 117.895  36.676  1.00  0.00           H  
ATOM    579 HG21 VAL W  35      46.401 120.455  36.776  1.00  0.00           H  
ATOM    580 HG22 VAL W  35      47.932 120.428  35.904  1.00  0.00           H  
ATOM    581 HG23 VAL W  35      46.468 120.988  35.109  1.00  0.00           H  
ATOM    582  N   ASP W  36      47.519 116.143  33.353  1.00 59.20           N  
ANISOU  582  N   ASP W  36     5824   6421  10250   1673    373    -54
ATOM    583  CA  ASP W  36      47.292 114.835  32.708  1.00 60.62           C  
ANISOU  583  CA  ASP W  36     5982   6592  10459   1850    330    -86
ATOM    584  C   ASP W  36      47.197 114.968  31.178  1.00 55.35           C  
ANISOU  584  C   ASP W  36     5468   5712   9849   1830    119   -122
ATOM    585  O   ASP W  36      48.015 114.406  30.453  1.00 57.87           O  
ANISOU  585  O   ASP W  36     5919   5934  10135   1992     60   -228
ATOM    586  CB  ASP W  36      46.080 114.001  33.223  1.00 73.64           C  
ANISOU  586  CB  ASP W  36     7669   8336  11975   2107    468   -200
ATOM    587  CG  ASP W  36      45.992 113.698  34.726  1.00 87.09           C  
ANISOU  587  CG  ASP W  36     9167  10292  13633   2147    679   -111
ATOM    588  OD1 ASP W  36      46.993 113.898  35.444  1.00 89.54           O  
ANISOU  588  OD1 ASP W  36     9299  10678  14042   1968    693     40
ATOM    589  OD2 ASP W  36      44.941 113.148  35.120  1.00 94.10           O1-
ANISOU  589  OD2 ASP W  36    10073  11304  14378   2355    819   -188
ATOM    590  H   ASP W  36      48.460 116.280  33.687  1.00  0.00           H  
ATOM    591  HA  ASP W  36      48.194 114.253  32.905  1.00  0.00           H  
ATOM    592  HB3 ASP W  36      46.078 113.037  32.711  1.00  0.00           H  
ATOM    593  HB2 ASP W  36      45.146 114.495  32.951  1.00  0.00           H  
ATOM    594  N   GLY W  37      46.202 115.735  30.735  1.00 49.16           N  
ANISOU  594  N   GLY W  37     4673   4859   9147   1631      0    -24
ATOM    595  CA  GLY W  37      45.913 116.035  29.344  1.00 52.54           C  
ANISOU  595  CA  GLY W  37     5202   5120   9641   1587   -193      5
ATOM    596  C   GLY W  37      44.710 116.986  29.227  1.00 55.32           C  
ANISOU  596  C   GLY W  37     5757   5309   9953   1513   -291    -40
ATOM    597  O   GLY W  37      44.412 117.402  28.108  1.00 60.71           O  
ANISOU  597  O   GLY W  37     6501   5868  10696   1427   -449     35
ATOM    598  H   GLY W  37      45.662 116.204  31.457  1.00  0.00           H  
ATOM    599  HA3 GLY W  37      45.696 115.113  28.803  1.00  0.00           H  
ATOM    600  HA2 GLY W  37      46.783 116.496  28.875  1.00  0.00           H  
ATOM    601  N   VAL W  38      44.026 117.356  30.325  1.00 52.87           N  
ANISOU  601  N   VAL W  38     5544   4999   9543   1539   -209   -142
ATOM    602  CA  VAL W  38      42.895 118.274  30.301  1.00 46.57           C  
ANISOU  602  CA  VAL W  38     4934   4049   8712   1461   -316   -184
ATOM    603  C   VAL W  38      43.332 119.681  30.748  1.00 41.74           C  
ANISOU  603  C   VAL W  38     4324   3502   8032   1301   -242   -149
ATOM    604  O   VAL W  38      44.215 119.811  31.596  1.00 39.90           O  
ANISOU  604  O   VAL W  38     4001   3441   7716   1283    -87   -145
ATOM    605  CB  VAL W  38      41.760 117.770  31.237  1.00 46.94           C  
ANISOU  605  CB  VAL W  38     5141   4018   8675   1635   -330   -354
ATOM    606  CG1 VAL W  38      42.140 117.600  32.722  1.00 44.48           C  
ANISOU  606  CG1 VAL W  38     4849   3633   8417   1790   -417   -388
ATOM    607  CG2 VAL W  38      40.452 118.583  31.126  1.00 50.02           C  
ANISOU  607  CG2 VAL W  38     5496   4566   8942   1768   -134   -452
ATOM    608  H   VAL W  38      44.327 117.091  31.256  1.00  0.00           H  
ATOM    609  HA  VAL W  38      42.492 118.353  29.290  1.00  0.00           H  
ATOM    610  HB  VAL W  38      41.506 116.770  30.877  1.00  0.00           H  
ATOM    611 HG11 VAL W  38      41.303 117.193  33.289  1.00  0.00           H  
ATOM    612 HG12 VAL W  38      42.969 116.907  32.854  1.00  0.00           H  
ATOM    613 HG13 VAL W  38      42.412 118.544  33.188  1.00  0.00           H  
ATOM    614 HG21 VAL W  38      39.643 118.097  31.674  1.00  0.00           H  
ATOM    615 HG22 VAL W  38      40.554 119.590  31.534  1.00  0.00           H  
ATOM    616 HG23 VAL W  38      40.125 118.672  30.089  1.00  0.00           H  
ATOM    617  N   ASP W  39      42.703 120.709  30.160  1.00 40.35           N  
ANISOU  617  N   ASP W  39     4259   3215   7857   1161   -355   -107
ATOM    618  CA  ASP W  39      42.868 122.124  30.506  1.00 38.61           C  
ANISOU  618  CA  ASP W  39     4064   3079   7528    989   -298    -64
ATOM    619  C   ASP W  39      42.182 122.420  31.847  1.00 38.88           C  
ANISOU  619  C   ASP W  39     4216   3091   7467   1038   -250   -193
ATOM    620  O   ASP W  39      41.022 122.837  31.863  1.00 39.35           O  
ANISOU  620  O   ASP W  39     4397   2990   7564   1129   -357   -287
ATOM    621  CB  ASP W  39      42.348 123.098  29.414  1.00 39.52           C  
ANISOU  621  CB  ASP W  39     4214   3117   7683    826   -427     69
ATOM    622  CG  ASP W  39      41.650 122.484  28.196  1.00 46.16           C  
ANISOU  622  CG  ASP W  39     4949   4020   8571    772   -468    205
ATOM    623  OD1 ASP W  39      42.353 122.271  27.184  1.00 51.42           O  
ANISOU  623  OD1 ASP W  39     5506   4828   9204    784   -380    207
ATOM    624  OD2 ASP W  39      40.471 122.095  28.341  1.00 50.06           O1-
ANISOU  624  OD2 ASP W  39     5463   4420   9138    717   -598    322
ATOM    625  H   ASP W  39      42.027 120.521  29.438  1.00  0.00           H  
ATOM    626  HA  ASP W  39      43.937 122.317  30.621  1.00  0.00           H  
ATOM    627  HB3 ASP W  39      43.197 123.685  29.059  1.00  0.00           H  
ATOM    628  HB2 ASP W  39      41.677 123.864  29.807  1.00  0.00           H  
ATOM    629  N   VAL W  40      42.883 122.156  32.948  1.00 36.99           N  
ANISOU  629  N   VAL W  40     3946   3001   7107    979   -110   -197
ATOM    630  CA  VAL W  40      42.466 122.479  34.302  1.00 37.11           C  
ANISOU  630  CA  VAL W  40     4067   3027   7007   1013    -57   -298
ATOM    631  C   VAL W  40      42.464 124.004  34.473  1.00 37.28           C  
ANISOU  631  C   VAL W  40     4112   3078   6974    821    -60   -226
ATOM    632  O   VAL W  40      43.514 124.629  34.313  1.00 36.69           O  
ANISOU  632  O   VAL W  40     3942   3115   6882    710      4   -134
ATOM    633  CB  VAL W  40      43.436 121.849  35.341  1.00 38.47           C  
ANISOU  633  CB  VAL W  40     4173   3364   7080   1140    128   -352
ATOM    634  CG1 VAL W  40      43.163 122.232  36.804  1.00 38.05           C  
ANISOU  634  CG1 VAL W  40     4242   3334   6884   1186    177   -448
ATOM    635  CG2 VAL W  40      43.368 120.318  35.241  1.00 43.60           C  
ANISOU  635  CG2 VAL W  40     4773   4012   7782   1353    148   -413
ATOM    636  H   VAL W  40      43.853 121.867  32.842  1.00  0.00           H  
ATOM    637  HA  VAL W  40      41.460 122.090  34.469  1.00  0.00           H  
ATOM    638  HB  VAL W  40      44.453 122.171  35.111  1.00  0.00           H  
ATOM    639 HG11 VAL W  40      43.929 121.818  37.460  1.00  0.00           H  
ATOM    640 HG12 VAL W  40      43.147 123.306  36.978  1.00  0.00           H  
ATOM    641 HG13 VAL W  40      42.204 121.819  37.109  1.00  0.00           H  
ATOM    642 HG21 VAL W  40      43.876 119.842  36.078  1.00  0.00           H  
ATOM    643 HG22 VAL W  40      42.338 119.961  35.260  1.00  0.00           H  
ATOM    644 HG23 VAL W  40      43.825 119.964  34.317  1.00  0.00           H  
ATOM    645  N   GLU W  41      41.287 124.561  34.764  1.00 41.10           N  
ANISOU  645  N   GLU W  41     4722   3457   7436    792   -147   -273
ATOM    646  CA  GLU W  41      41.097 125.961  35.106  1.00 39.13           C  
ANISOU  646  CA  GLU W  41     4488   3239   7140    628   -150   -203
ATOM    647  C   GLU W  41      41.661 126.225  36.507  1.00 38.03           C  
ANISOU  647  C   GLU W  41     4324   3253   6872    620      6   -227
ATOM    648  O   GLU W  41      41.277 125.524  37.440  1.00 37.68           O  
ANISOU  648  O   GLU W  41     4331   3243   6744    738     73   -324
ATOM    649  CB  GLU W  41      39.596 126.290  34.983  1.00 44.46           C  
ANISOU  649  CB  GLU W  41     5286   3756   7848    600   -300   -240
ATOM    650  CG  GLU W  41      39.261 127.736  35.440  1.00 49.55           C  
ANISOU  650  CG  GLU W  41     5949   4452   8426    471   -282   -196
ATOM    651  CD  GLU W  41      37.852 128.247  35.105  1.00 62.68           C  
ANISOU  651  CD  GLU W  41     7716   5954  10147    435   -450   -222
ATOM    652  OE1 GLU W  41      37.352 127.965  33.993  1.00 67.71           O  
ANISOU  652  OE1 GLU W  41     8366   6432  10927    411   -607   -174
ATOM    653  OE2 GLU W  41      37.284 128.943  35.972  1.00 68.05           O1-
ANISOU  653  OE2 GLU W  41     8460   6655  10741    428   -441   -280
ATOM    654  H   GLU W  41      40.489 123.962  34.907  1.00  0.00           H  
ATOM    655  HA  GLU W  41      41.634 126.581  34.385  1.00  0.00           H  
ATOM    656  HB3 GLU W  41      39.016 125.593  35.586  1.00  0.00           H  
ATOM    657  HB2 GLU W  41      39.295 126.147  33.946  1.00  0.00           H  
ATOM    658  HG3 GLU W  41      39.974 128.426  34.991  1.00  0.00           H  
ATOM    659  HG2 GLU W  41      39.410 127.819  36.518  1.00  0.00           H  
ATOM    660  N   LEU W  42      42.560 127.204  36.625  1.00 35.07           N  
ANISOU  660  N   LEU W  42     3875   2973   6477    492     58   -134
ATOM    661  CA  LEU W  42      43.225 127.531  37.881  1.00 33.74           C  
ANISOU  661  CA  LEU W  42     3682   2922   6216    462    180   -135
ATOM    662  C   LEU W  42      42.620 128.770  38.534  1.00 36.65           C  
ANISOU  662  C   LEU W  42     4111   3283   6532    361    154   -117
ATOM    663  O   LEU W  42      42.674 128.879  39.755  1.00 41.59           O  
ANISOU  663  O   LEU W  42     4765   3964   7074    368    226   -144
ATOM    664  CB  LEU W  42      44.724 127.783  37.618  1.00 31.72           C  
ANISOU  664  CB  LEU W  42     3299   2766   5989    406    244    -63
ATOM    665  CG  LEU W  42      45.478 126.614  36.955  1.00 37.38           C  
ANISOU  665  CG  LEU W  42     3914   3525   6762    499    296    -62
ATOM    666  CD1 LEU W  42      46.929 127.013  36.644  1.00 36.73           C  
ANISOU  666  CD1 LEU W  42     3708   3524   6725    418    323     10
ATOM    667  CD2 LEU W  42      45.411 125.328  37.796  1.00 41.44           C  
ANISOU  667  CD2 LEU W  42     4439   4093   7216    630    406   -121
ATOM    668  H   LEU W  42      42.840 127.741  35.806  1.00  0.00           H  
ATOM    669  HA  LEU W  42      43.118 126.721  38.606  1.00  0.00           H  
ATOM    670  HB3 LEU W  42      45.209 128.023  38.565  1.00  0.00           H  
ATOM    671  HB2 LEU W  42      44.832 128.674  36.995  1.00  0.00           H  
ATOM    672  HG  LEU W  42      44.997 126.400  35.999  1.00  0.00           H  
ATOM    673 HD11 LEU W  42      47.644 126.377  37.166  1.00  0.00           H  
ATOM    674 HD12 LEU W  42      47.130 126.936  35.576  1.00  0.00           H  
ATOM    675 HD13 LEU W  42      47.144 128.042  36.928  1.00  0.00           H  
ATOM    676 HD21 LEU W  42      45.916 124.505  37.295  1.00  0.00           H  
ATOM    677 HD22 LEU W  42      45.870 125.461  38.776  1.00  0.00           H  
ATOM    678 HD23 LEU W  42      44.386 124.999  37.958  1.00  0.00           H  
ATOM    679  N   PHE W  43      42.103 129.703  37.725  1.00 35.96           N  
ANISOU  679  N   PHE W  43     4032   3140   6491    272     56    -53
ATOM    680  CA  PHE W  43      41.639 131.004  38.181  1.00 33.51           C  
ANISOU  680  CA  PHE W  43     3747   2844   6141    180     40    -15
ATOM    681  C   PHE W  43      40.903 131.705  37.040  1.00 33.42           C  
ANISOU  681  C   PHE W  43     3738   2756   6207    112    -80     70
ATOM    682  O   PHE W  43      41.388 131.677  35.908  1.00 32.98           O  
ANISOU  682  O   PHE W  43     3624   2707   6202     90   -110    151
ATOM    683  CB  PHE W  43      42.842 131.828  38.689  1.00 34.20           C  
ANISOU  683  CB  PHE W  43     3766   3048   6180    122    123     29
ATOM    684  CG  PHE W  43      42.611 133.275  39.075  1.00 32.91           C  
ANISOU  684  CG  PHE W  43     3613   2912   5980     48    111     74
ATOM    685  CD1 PHE W  43      42.088 133.591  40.343  1.00 32.72           C  
ANISOU  685  CD1 PHE W  43     3641   2887   5903     45    133     36
ATOM    686  CD2 PHE W  43      42.838 134.309  38.142  1.00 31.65           C  
ANISOU  686  CD2 PHE W  43     3403   2796   5826     -5     82    161
ATOM    687  CE1 PHE W  43      41.872 134.917  40.684  1.00 29.15           C  
ANISOU  687  CE1 PHE W  43     3185   2464   5428    -13    120     81
ATOM    688  CE2 PHE W  43      42.627 135.627  38.510  1.00 28.82           C  
ANISOU  688  CE2 PHE W  43     3037   2485   5430    -50     85    207
ATOM    689  CZ  PHE W  43      42.152 135.931  39.777  1.00 27.81           C  
ANISOU  689  CZ  PHE W  43     2954   2342   5272    -57    101    165
ATOM    690  H   PHE W  43      42.089 129.564  36.725  1.00  0.00           H  
ATOM    691  HA  PHE W  43      40.940 130.849  39.006  1.00  0.00           H  
ATOM    692  HB3 PHE W  43      43.629 131.806  37.935  1.00  0.00           H  
ATOM    693  HB2 PHE W  43      43.255 131.342  39.572  1.00  0.00           H  
ATOM    694  HD1 PHE W  43      41.879 132.812  41.065  1.00  0.00           H  
ATOM    695  HD2 PHE W  43      43.195 134.084  37.149  1.00  0.00           H  
ATOM    696  HE1 PHE W  43      41.492 135.158  41.665  1.00  0.00           H  
ATOM    697  HE2 PHE W  43      42.831 136.417  37.804  1.00  0.00           H  
ATOM    698  HZ  PHE W  43      41.989 136.960  40.054  1.00  0.00           H  
ATOM    699  N   GLU W  44      39.773 132.346  37.377  1.00 33.74           N  
ANISOU  699  N   GLU W  44     3835   2726   6259     76   -156     68
ATOM    700  CA  GLU W  44      38.995 133.232  36.535  1.00 34.04           C  
ANISOU  700  CA  GLU W  44     3848   2693   6391    -12   -273    186
ATOM    701  C   GLU W  44      39.295 134.642  37.021  1.00 33.03           C  
ANISOU  701  C   GLU W  44     3668   2668   6212    -92   -227    267
ATOM    702  O   GLU W  44      39.061 134.927  38.191  1.00 33.40           O  
ANISOU  702  O   GLU W  44     3760   2720   6212    -94   -218    211
ATOM    703  CB  GLU W  44      37.509 132.897  36.687  1.00 39.21           C  
ANISOU  703  CB  GLU W  44     4593   3169   7135      3   -430    131
ATOM    704  CG  GLU W  44      36.538 133.778  35.900  1.00 54.41           C  
ANISOU  704  CG  GLU W  44     6475   5002   9198   -111   -574    281
ATOM    705  CD  GLU W  44      35.056 133.588  36.193  1.00 69.99           C  
ANISOU  705  CD  GLU W  44     8546   6766  11279   -104   -769    209
ATOM    706  OE1 GLU W  44      34.692 132.720  37.016  1.00 76.20           O  
ANISOU  706  OE1 GLU W  44     9450   7489  12012     18   -789     25
ATOM    707  OE2 GLU W  44      34.255 134.348  35.608  1.00 74.13           O1-
ANISOU  707  OE2 GLU W  44     9023   7256  11888   -208   -895    332
ATOM    708  H   GLU W  44      39.539 132.402  38.356  1.00  0.00           H  
ATOM    709  HA  GLU W  44      39.288 133.128  35.492  1.00  0.00           H  
ATOM    710  HB3 GLU W  44      37.253 132.934  37.744  1.00  0.00           H  
ATOM    711  HB2 GLU W  44      37.348 131.857  36.406  1.00  0.00           H  
ATOM    712  HG3 GLU W  44      36.698 133.628  34.834  1.00  0.00           H  
ATOM    713  HG2 GLU W  44      36.755 134.833  36.069  1.00  0.00           H  
ATOM    714  N   ASN W  45      39.776 135.523  36.139  1.00 33.01           N  
ANISOU  714  N   ASN W  45     3576   2760   6208   -140   -198    399
ATOM    715  CA  ASN W  45      40.014 136.919  36.443  1.00 32.27           C  
ANISOU  715  CA  ASN W  45     3423   2790   6048   -181   -136    470
ATOM    716  C   ASN W  45      38.704 137.690  36.386  1.00 32.90           C  
ANISOU  716  C   ASN W  45     3480   2811   6210   -256   -228    563
ATOM    717  O   ASN W  45      38.340 138.236  35.348  1.00 39.69           O  
ANISOU  717  O   ASN W  45     4282   3623   7177   -315   -314    707
ATOM    718  CB  ASN W  45      41.094 137.467  35.508  1.00 31.26           C  
ANISOU  718  CB  ASN W  45     3212   2798   5869   -179    -82    578
ATOM    719  CG  ASN W  45      41.358 138.965  35.693  1.00 29.12           C  
ANISOU  719  CG  ASN W  45     2884   2673   5510   -183    -10    636
ATOM    720  OD1 ASN W  45      41.334 139.459  36.818  1.00 29.99           O  
ANISOU  720  OD1 ASN W  45     3022   2790   5584   -177     22    562
ATOM    721  ND2 ASN W  45      41.606 139.699  34.616  1.00 26.79           N  
ANISOU  721  ND2 ASN W  45     2507   2502   5168   -177     17    772
ATOM    722  H   ASN W  45      39.879 135.267  35.170  1.00  0.00           H  
ATOM    723  HA  ASN W  45      40.411 136.992  37.454  1.00  0.00           H  
ATOM    724  HB3 ASN W  45      40.792 137.337  34.472  1.00  0.00           H  
ATOM    725  HB2 ASN W  45      42.029 136.923  35.635  1.00  0.00           H  
ATOM    726 HD22 ASN W  45      41.879 140.678  34.697  1.00  0.00           H  
ATOM    727 HD21 ASN W  45      41.416 139.366  33.671  1.00  0.00           H  
ATOM    728  N   LYS W  46      38.006 137.753  37.522  1.00 31.68           N  
ANISOU  728  N   LYS W  46     3360   2656   6019   -258   -221    498
ATOM    729  CA  LYS W  46      36.827 138.562  37.752  1.00 33.08           C  
ANISOU  729  CA  LYS W  46     3499   2794   6276   -331   -312    588
ATOM    730  C   LYS W  46      37.142 140.042  37.923  1.00 36.84           C  
ANISOU  730  C   LYS W  46     3878   3431   6687   -342   -219    677
ATOM    731  O   LYS W  46      36.219 140.834  38.090  1.00 40.77           O  
ANISOU  731  O   LYS W  46     4327   3922   7243   -394   -276    749
ATOM    732  CB  LYS W  46      36.080 138.002  38.964  1.00 38.48           C  
ANISOU  732  CB  LYS W  46     4296   3355   6969   -315   -402    452
ATOM    733  CG  LYS W  46      35.620 136.541  38.802  1.00 49.19           C  
ANISOU  733  CG  LYS W  46     5754   4540   8395   -282   -524    357
ATOM    734  CD  LYS W  46      34.842 136.042  40.028  1.00 64.33           C  
ANISOU  734  CD  LYS W  46     7798   6363  10282   -238   -617    211
ATOM    735  CE  LYS W  46      34.411 134.574  39.893  1.00 73.53           C  
ANISOU  735  CE  LYS W  46     9076   7348  11515   -180   -765    100
ATOM    736  NZ  LYS W  46      33.630 134.126  41.058  1.00 79.17           N1+
ANISOU  736  NZ  LYS W  46     9932   7986  12162   -107   -864    -62
ATOM    737  H   LYS W  46      38.332 137.177  38.285  1.00  0.00           H  
ATOM    738  HA  LYS W  46      36.176 138.471  36.883  1.00  0.00           H  
ATOM    739  HB3 LYS W  46      35.202 138.622  39.159  1.00  0.00           H  
ATOM    740  HB2 LYS W  46      36.706 138.092  39.854  1.00  0.00           H  
ATOM    741  HG3 LYS W  46      36.480 135.890  38.639  1.00  0.00           H  
ATOM    742  HG2 LYS W  46      34.999 136.450  37.909  1.00  0.00           H  
ATOM    743  HD3 LYS W  46      33.966 136.675  40.182  1.00  0.00           H  
ATOM    744  HD2 LYS W  46      35.463 136.159  40.918  1.00  0.00           H  
ATOM    745  HE3 LYS W  46      35.286 133.932  39.786  1.00  0.00           H  
ATOM    746  HE2 LYS W  46      33.800 134.440  39.000  1.00  0.00           H  
ATOM    747  HZ1 LYS W  46      34.155 134.290  41.907  1.00  0.00           H  
ATOM    748  HZ2 LYS W  46      32.768 134.647  41.105  1.00  0.00           H  
ATOM    749  HZ3 LYS W  46      33.422 133.142  40.971  1.00  0.00           H  
ATOM    750  N   THR W  47      38.417 140.442  37.928  1.00 36.79           N  
ANISOU  750  N   THR W  47     3845   3567   6569   -285    -91    666
ATOM    751  CA  THR W  47      38.926 141.767  38.223  1.00 33.03           C  
ANISOU  751  CA  THR W  47     3297   3243   6008   -254      0    711
ATOM    752  C   THR W  47      39.129 142.594  36.960  1.00 33.56           C  
ANISOU  752  C   THR W  47     3238   3448   6065   -256     38    895
ATOM    753  O   THR W  47      38.954 142.101  35.850  1.00 36.11           O  
ANISOU  753  O   THR W  47     3527   3740   6455   -297    -10   1003
ATOM    754  CB  THR W  47      40.202 141.679  39.062  1.00 33.18           C  
ANISOU  754  CB  THR W  47     3379   3319   5908   -172     94    566
ATOM    755  OG1 THR W  47      41.414 141.663  38.331  1.00 36.33           O  
ANISOU  755  OG1 THR W  47     3760   3798   6248   -129    138    577
ATOM    756  CG2 THR W  47      40.251 140.519  40.073  1.00 29.56           C  
ANISOU  756  CG2 THR W  47     3032   2740   5460   -168     72    423
ATOM    757  H   THR W  47      39.120 139.783  37.628  1.00  0.00           H  
ATOM    758  HA  THR W  47      38.171 142.286  38.812  1.00  0.00           H  
ATOM    759  HB  THR W  47      40.242 142.596  39.652  1.00  0.00           H  
ATOM    760  HG1 THR W  47      41.418 140.866  37.761  1.00  0.00           H  
ATOM    761 HG21 THR W  47      41.095 140.627  40.753  1.00  0.00           H  
ATOM    762 HG22 THR W  47      39.342 140.475  40.671  1.00  0.00           H  
ATOM    763 HG23 THR W  47      40.358 139.552  39.579  1.00  0.00           H  
ATOM    764  N   THR W  48      39.531 143.859  37.108  1.00 32.78           N  
ANISOU  764  N   THR W  48     3068   3512   5874   -197    128    937
ATOM    765  CA  THR W  48      39.908 144.818  36.087  1.00 34.61           C  
ANISOU  765  CA  THR W  48     3179   3931   6042   -158    198   1108
ATOM    766  C   THR W  48      41.365 144.694  35.660  1.00 31.67           C  
ANISOU  766  C   THR W  48     2851   3676   5505    -45    276   1021
ATOM    767  O   THR W  48      41.764 145.371  34.715  1.00 33.54           O  
ANISOU  767  O   THR W  48     3007   4098   5639     24    345   1141
ATOM    768  CB  THR W  48      39.654 146.213  36.656  1.00 37.22           C  
ANISOU  768  CB  THR W  48     3392   4397   6354   -127    254   1211
ATOM    769  OG1 THR W  48      40.171 146.280  37.984  1.00 42.46           O  
ANISOU  769  OG1 THR W  48     4128   5085   6920    -33    307   1034
ATOM    770  CG2 THR W  48      38.155 146.542  36.728  1.00 38.05           C  
ANISOU  770  CG2 THR W  48     3433   4383   6640   -252    147   1319
ATOM    771  H   THR W  48      39.673 144.247  38.028  1.00  0.00           H  
ATOM    772  HA  THR W  48      39.262 144.662  35.224  1.00  0.00           H  
ATOM    773  HB  THR W  48      40.148 146.975  36.047  1.00  0.00           H  
ATOM    774  HG1 THR W  48      39.968 147.141  38.373  1.00  0.00           H  
ATOM    775 HG21 THR W  48      37.980 147.559  37.074  1.00  0.00           H  
ATOM    776 HG22 THR W  48      37.694 146.463  35.743  1.00  0.00           H  
ATOM    777 HG23 THR W  48      37.618 145.864  37.393  1.00  0.00           H  
ATOM    778  N   LEU W  49      42.198 143.882  36.317  1.00 30.94           N  
ANISOU  778  N   LEU W  49     2881   3489   5386    -20    262    826
ATOM    779  CA  LEU W  49      43.619 143.701  36.088  1.00 31.48           C  
ANISOU  779  CA  LEU W  49     3001   3629   5331     72    294    723
ATOM    780  C   LEU W  49      43.946 142.775  34.927  1.00 32.65           C  
ANISOU  780  C   LEU W  49     3162   3732   5511     39    247    762
ATOM    781  O   LEU W  49      43.030 142.086  34.483  1.00 33.35           O  
ANISOU  781  O   LEU W  49     3251   3691   5731    -50    184    816
ATOM    782  CB  LEU W  49      44.258 143.232  37.396  1.00 29.34           C  
ANISOU  782  CB  LEU W  49     2830   3265   5053     97    286    521
ATOM    783  CG  LEU W  49      44.250 144.282  38.530  1.00 32.52           C  
ANISOU  783  CG  LEU W  49     3236   3688   5432    139    318    468
ATOM    784  CD1 LEU W  49      44.207 143.611  39.918  1.00 36.59           C  
ANISOU  784  CD1 LEU W  49     3845   4074   5985    129    294    310
ATOM    785  CD2 LEU W  49      45.423 145.274  38.376  1.00 34.19           C  
ANISOU  785  CD2 LEU W  49     3410   4079   5501    272    375    471
ATOM    786  H   LEU W  49      41.794 143.287  37.027  1.00  0.00           H  
ATOM    787  HA  LEU W  49      44.029 144.684  35.852  1.00  0.00           H  
ATOM    788  HB3 LEU W  49      45.274 142.868  37.254  1.00  0.00           H  
ATOM    789  HB2 LEU W  49      43.715 142.348  37.715  1.00  0.00           H  
ATOM    790  HG  LEU W  49      43.329 144.863  38.455  1.00  0.00           H  
ATOM    791 HD11 LEU W  49      43.233 143.765  40.383  1.00  0.00           H  
ATOM    792 HD12 LEU W  49      44.357 142.533  39.859  1.00  0.00           H  
ATOM    793 HD13 LEU W  49      44.953 144.008  40.605  1.00  0.00           H  
ATOM    794 HD21 LEU W  49      46.136 145.217  39.198  1.00  0.00           H  
ATOM    795 HD22 LEU W  49      45.991 145.108  37.460  1.00  0.00           H  
ATOM    796 HD23 LEU W  49      45.056 146.300  38.336  1.00  0.00           H  
ATOM    797  N   PRO W  50      45.194 142.666  34.463  1.00 28.74           N  
ANISOU  797  N   PRO W  50     2683   3337   4899    119    260    729
ATOM    798  CA  PRO W  50      45.645 141.611  33.581  1.00 27.73           C  
ANISOU  798  CA  PRO W  50     2572   3157   4807     95    204    750
ATOM    799  C   PRO W  50      45.486 140.209  34.156  1.00 29.11           C  
ANISOU  799  C   PRO W  50     2813   3139   5110     36    153    625
ATOM    800  O   PRO W  50      45.622 140.024  35.362  1.00 29.38           O  
ANISOU  800  O   PRO W  50     2895   3109   5160     36    168    494
ATOM    801  CB  PRO W  50      47.120 141.903  33.297  1.00 28.30           C  
ANISOU  801  CB  PRO W  50     2673   3363   4716    208    211    677
ATOM    802  CG  PRO W  50      47.272 143.383  33.599  1.00 29.12           C  
ANISOU  802  CG  PRO W  50     2743   3645   4678    302    285    710
ATOM    803  CD  PRO W  50      46.281 143.613  34.728  1.00 28.35           C  
ANISOU  803  CD  PRO W  50     2635   3466   4672    252    313    683
ATOM    804  HA  PRO W  50      45.088 141.681  32.648  1.00  0.00           H  
ATOM    805  HB3 PRO W  50      47.393 141.678  32.265  1.00  0.00           H  
ATOM    806  HB2 PRO W  50      47.777 141.317  33.936  1.00  0.00           H  
ATOM    807  HG3 PRO W  50      46.959 143.958  32.726  1.00  0.00           H  
ATOM    808  HG2 PRO W  50      48.294 143.678  33.842  1.00  0.00           H  
ATOM    809  HD2 PRO W  50      46.747 143.387  35.686  1.00  0.00           H  
ATOM    810  HD3 PRO W  50      45.958 144.655  34.742  1.00  0.00           H  
ATOM    811  N   VAL W  51      45.218 139.197  33.298  1.00 34.58           N  
ANISOU  811  N   VAL W  51     3501   3747   5891     -3     97    679
ATOM    812  CA  VAL W  51      44.910 137.805  33.661  1.00 34.81           C  
ANISOU  812  CA  VAL W  51     3580   3608   6038    -37     59    580
ATOM    813  C   VAL W  51      45.967 137.139  34.573  1.00 32.40           C  
ANISOU  813  C   VAL W  51     3313   3295   5703      4     78    425
ATOM    814  O   VAL W  51      45.636 136.571  35.616  1.00 34.18           O  
ANISOU  814  O   VAL W  51     3574   3440   5974     -8     97    330
ATOM    815  CB  VAL W  51      44.690 136.949  32.379  1.00 34.89           C  
ANISOU  815  CB  VAL W  51     3577   3530   6150    -61    -15    667
ATOM    816  CG1 VAL W  51      44.298 135.485  32.669  1.00 34.33           C  
ANISOU  816  CG1 VAL W  51     3469   3566   6009    -21    -30    746
ATOM    817  CG2 VAL W  51      43.647 137.565  31.440  1.00 30.06           C  
ANISOU  817  CG2 VAL W  51     3017   2775   5630    -50    -42    543
ATOM    818  H   VAL W  51      45.175 139.420  32.311  1.00  0.00           H  
ATOM    819  HA  VAL W  51      43.976 137.820  34.223  1.00  0.00           H  
ATOM    820  HB  VAL W  51      45.629 136.918  31.823  1.00  0.00           H  
ATOM    821 HG11 VAL W  51      44.058 134.944  31.753  1.00  0.00           H  
ATOM    822 HG12 VAL W  51      45.107 134.941  33.152  1.00  0.00           H  
ATOM    823 HG13 VAL W  51      43.425 135.428  33.320  1.00  0.00           H  
ATOM    824 HG21 VAL W  51      43.488 136.950  30.553  1.00  0.00           H  
ATOM    825 HG22 VAL W  51      42.699 137.649  31.964  1.00  0.00           H  
ATOM    826 HG23 VAL W  51      43.926 138.559  31.088  1.00  0.00           H  
ATOM    827  N   ASN W  52      47.233 137.277  34.170  1.00 28.09           N  
ANISOU  827  N   ASN W  52     2755   2834   5084     52     63    408
ATOM    828  CA  ASN W  52      48.416 136.761  34.854  1.00 25.74           C  
ANISOU  828  CA  ASN W  52     2475   2510   4794     73     50    279
ATOM    829  C   ASN W  52      48.684 137.500  36.171  1.00 26.91           C  
ANISOU  829  C   ASN W  52     2654   2664   4906     79     84    188
ATOM    830  O   ASN W  52      49.036 136.866  37.164  1.00 27.29           O  
ANISOU  830  O   ASN W  52     2711   2641   5018     61     84    107
ATOM    831  CB  ASN W  52      49.648 136.776  33.904  1.00 26.54           C  
ANISOU  831  CB  ASN W  52     2562   2693   4827    123    -10    276
ATOM    832  CG  ASN W  52      50.161 138.137  33.444  1.00 27.24           C  
ANISOU  832  CG  ASN W  52     2662   2934   4753    189     -2    307
ATOM    833  OD1 ASN W  52      49.403 138.989  32.977  1.00 27.53           O  
ANISOU  833  OD1 ASN W  52     2674   3042   4743    189     43    429
ATOM    834  ND2 ASN W  52      51.464 138.338  33.540  1.00 29.29           N  
ANISOU  834  ND2 ASN W  52     2954   3247   4928    254    -53    200
ATOM    835  H   ASN W  52      47.408 137.833  33.343  1.00  0.00           H  
ATOM    836  HA  ASN W  52      48.216 135.722  35.122  1.00  0.00           H  
ATOM    837  HB3 ASN W  52      49.423 136.194  33.011  1.00  0.00           H  
ATOM    838  HB2 ASN W  52      50.460 136.247  34.405  1.00  0.00           H  
ATOM    839 HD22 ASN W  52      51.825 139.263  33.278  1.00  0.00           H  
ATOM    840 HD21 ASN W  52      52.122 137.628  33.832  1.00  0.00           H  
ATOM    841  N   VAL W  53      48.469 138.818  36.156  1.00 33.52           N  
ANISOU  841  N   VAL W  53     3497   3588   5652    109    114    218
ATOM    842  CA  VAL W  53      48.675 139.713  37.282  1.00 28.80           C  
ANISOU  842  CA  VAL W  53     2931   2987   5026    131    135    132
ATOM    843  C   VAL W  53      47.657 139.452  38.401  1.00 30.41           C  
ANISOU  843  C   VAL W  53     3148   3091   5316     69    172    130
ATOM    844  O   VAL W  53      48.063 139.226  39.538  1.00 33.14           O  
ANISOU  844  O   VAL W  53     3518   3365   5708     53    174     56
ATOM    845  CB  VAL W  53      48.606 141.189  36.806  1.00 27.11           C  
ANISOU  845  CB  VAL W  53     2708   2913   4681    208    165    167
ATOM    846  CG1 VAL W  53      48.535 142.256  37.914  1.00 28.01           C  
ANISOU  846  CG1 VAL W  53     2856   3006   4779    245    177     73
ATOM    847  CG2 VAL W  53      49.774 141.486  35.856  1.00 27.63           C  
ANISOU  847  CG2 VAL W  53     2777   3100   4623    296    127    159
ATOM    848  H   VAL W  53      48.132 139.241  35.304  1.00  0.00           H  
ATOM    849  HA  VAL W  53      49.669 139.516  37.688  1.00  0.00           H  
ATOM    850  HB  VAL W  53      47.691 141.312  36.229  1.00  0.00           H  
ATOM    851 HG11 VAL W  53      48.669 143.259  37.508  1.00  0.00           H  
ATOM    852 HG12 VAL W  53      47.564 142.250  38.406  1.00  0.00           H  
ATOM    853 HG13 VAL W  53      49.300 142.099  38.674  1.00  0.00           H  
ATOM    854 HG21 VAL W  53      49.754 142.519  35.511  1.00  0.00           H  
ATOM    855 HG22 VAL W  53      50.724 141.300  36.356  1.00  0.00           H  
ATOM    856 HG23 VAL W  53      49.760 140.854  34.969  1.00  0.00           H  
ATOM    857  N   ALA W  54      46.365 139.412  38.048  1.00 30.76           N  
ANISOU  857  N   ALA W  54     3175   3126   5386     33    189    220
ATOM    858  CA  ALA W  54      45.266 139.104  38.962  1.00 28.81           C  
ANISOU  858  CA  ALA W  54     2956   2790   5200    -11    202    207
ATOM    859  C   ALA W  54      45.420 137.730  39.632  1.00 30.13           C  
ANISOU  859  C   ALA W  54     3151   2868   5430    -26    204    145
ATOM    860  O   ALA W  54      45.178 137.600  40.830  1.00 31.47           O  
ANISOU  860  O   ALA W  54     3353   2990   5613    -35    230    105
ATOM    861  CB  ALA W  54      43.947 139.163  38.192  1.00 31.48           C  
ANISOU  861  CB  ALA W  54     3272   3112   5576    -51    177    310
ATOM    862  H   ALA W  54      46.113 139.580  37.076  1.00  0.00           H  
ATOM    863  HA  ALA W  54      45.253 139.863  39.742  1.00  0.00           H  
ATOM    864  HB1 ALA W  54      43.094 138.975  38.846  1.00  0.00           H  
ATOM    865  HB2 ALA W  54      43.800 140.138  37.733  1.00  0.00           H  
ATOM    866  HB3 ALA W  54      43.923 138.429  37.390  1.00  0.00           H  
ATOM    867  N   PHE W  55      45.875 136.748  38.849  1.00 31.14           N  
ANISOU  867  N   PHE W  55     3257   2984   5590    -17    182    150
ATOM    868  CA  PHE W  55      46.188 135.408  39.327  1.00 27.45           C  
ANISOU  868  CA  PHE W  55     2790   2458   5181    -10    198    103
ATOM    869  C   PHE W  55      47.367 135.394  40.313  1.00 27.97           C  
ANISOU  869  C   PHE W  55     2842   2527   5256    -15    224     53
ATOM    870  O   PHE W  55      47.276 134.748  41.355  1.00 32.07           O  
ANISOU  870  O   PHE W  55     3367   3015   5803    -19    270     40
ATOM    871  CB  PHE W  55      46.454 134.495  38.124  1.00 27.66           C  
ANISOU  871  CB  PHE W  55     2780   2480   5250      9    161    126
ATOM    872  CG  PHE W  55      46.779 133.049  38.450  1.00 33.04           C  
ANISOU  872  CG  PHE W  55     3434   3126   5995     34    187     89
ATOM    873  CD1 PHE W  55      45.951 132.309  39.316  1.00 38.14           C  
ANISOU  873  CD1 PHE W  55     4111   3728   6653     61    232     61
ATOM    874  CD2 PHE W  55      47.825 132.393  37.780  1.00 35.50           C  
ANISOU  874  CD2 PHE W  55     3682   3460   6347     42    163     86
ATOM    875  CE1 PHE W  55      46.141 130.947  39.467  1.00 37.65           C  
ANISOU  875  CE1 PHE W  55     4007   3666   6634    108    279     42
ATOM    876  CE2 PHE W  55      48.020 131.034  37.968  1.00 37.08           C  
ANISOU  876  CE2 PHE W  55     3825   3644   6619     68    196     75
ATOM    877  CZ  PHE W  55      47.173 130.311  38.799  1.00 38.46           C  
ANISOU  877  CZ  PHE W  55     4021   3795   6796    107    268     59
ATOM    878  H   PHE W  55      46.021 136.931  37.864  1.00  0.00           H  
ATOM    879  HA  PHE W  55      45.307 135.042  39.858  1.00  0.00           H  
ATOM    880  HB3 PHE W  55      47.270 134.914  37.533  1.00  0.00           H  
ATOM    881  HB2 PHE W  55      45.587 134.491  37.465  1.00  0.00           H  
ATOM    882  HD1 PHE W  55      45.141 132.788  39.844  1.00  0.00           H  
ATOM    883  HD2 PHE W  55      48.469 132.945  37.114  1.00  0.00           H  
ATOM    884  HE1 PHE W  55      45.469 130.381  40.095  1.00  0.00           H  
ATOM    885  HE2 PHE W  55      48.824 130.546  37.444  1.00  0.00           H  
ATOM    886  HZ  PHE W  55      47.305 129.250  38.934  1.00  0.00           H  
ATOM    887  N   GLU W  56      48.440 136.128  39.988  1.00 27.97           N  
ANISOU  887  N   GLU W  56     2828   2566   5235     -9    184     32
ATOM    888  CA  GLU W  56      49.623 136.258  40.834  1.00 25.79           C  
ANISOU  888  CA  GLU W  56     2539   2260   5000    -24    169    -13
ATOM    889  C   GLU W  56      49.316 136.980  42.158  1.00 27.77           C  
ANISOU  889  C   GLU W  56     2829   2482   5242    -39    207    -19
ATOM    890  O   GLU W  56      49.784 136.528  43.202  1.00 33.11           O  
ANISOU  890  O   GLU W  56     3488   3109   5981    -68    225    -12
ATOM    891  CB  GLU W  56      50.769 136.884  40.014  1.00 27.60           C  
ANISOU  891  CB  GLU W  56     2770   2522   5194      6     85    -62
ATOM    892  CG  GLU W  56      52.121 136.996  40.759  1.00 35.64           C  
ANISOU  892  CG  GLU W  56     3783   3473   6285    -14     23   -119
ATOM    893  CD  GLU W  56      53.305 137.470  39.900  1.00 47.42           C  
ANISOU  893  CD  GLU W  56     5295   4985   7739     33    -96   -197
ATOM    894  OE1 GLU W  56      53.128 137.708  38.686  1.00 52.76           O  
ANISOU  894  OE1 GLU W  56     5979   5750   8316     86   -111   -192
ATOM    895  OE2 GLU W  56      54.395 137.613  40.490  1.00 53.30           O1-
ANISOU  895  OE2 GLU W  56     6048   5651   8553     22   -187   -261
ATOM    896  H   GLU W  56      48.460 136.632  39.107  1.00  0.00           H  
ATOM    897  HA  GLU W  56      49.936 135.251  41.109  1.00  0.00           H  
ATOM    898  HB3 GLU W  56      50.466 137.871  39.662  1.00  0.00           H  
ATOM    899  HB2 GLU W  56      50.908 136.278  39.118  1.00  0.00           H  
ATOM    900  HG3 GLU W  56      52.380 136.025  41.181  1.00  0.00           H  
ATOM    901  HG2 GLU W  56      52.023 137.677  41.604  1.00  0.00           H  
ATOM    902  N   LEU W  57      48.476 138.025  42.107  1.00 26.90           N  
ANISOU  902  N   LEU W  57     2757   2405   5061    -19    217    -10
ATOM    903  CA  LEU W  57      47.908 138.692  43.279  1.00 26.28           C  
ANISOU  903  CA  LEU W  57     2712   2300   4974    -27    241    -11
ATOM    904  C   LEU W  57      47.096 137.724  44.160  1.00 26.14           C  
ANISOU  904  C   LEU W  57     2710   2248   4974    -51    292     22
ATOM    905  O   LEU W  57      47.318 137.677  45.365  1.00 31.06           O  
ANISOU  905  O   LEU W  57     3346   2839   5617    -66    316     32
ATOM    906  CB  LEU W  57      46.995 139.856  42.843  1.00 29.23           C  
ANISOU  906  CB  LEU W  57     3098   2732   5276      6    239      4
ATOM    907  CG  LEU W  57      47.708 141.075  42.228  1.00 33.98           C  
ANISOU  907  CG  LEU W  57     3690   3405   5816     70    205    -30
ATOM    908  CD1 LEU W  57      46.676 142.004  41.565  1.00 38.19           C  
ANISOU  908  CD1 LEU W  57     4212   4020   6280    116    230      9
ATOM    909  CD2 LEU W  57      48.558 141.825  43.256  1.00 37.20           C  
ANISOU  909  CD2 LEU W  57     4123   3756   6257     92    151   -116
ATOM    910  H   LEU W  57      48.162 138.355  41.197  1.00  0.00           H  
ATOM    911  HA  LEU W  57      48.732 139.076  43.881  1.00  0.00           H  
ATOM    912  HB3 LEU W  57      46.410 140.199  43.696  1.00  0.00           H  
ATOM    913  HB2 LEU W  57      46.270 139.471  42.130  1.00  0.00           H  
ATOM    914  HG  LEU W  57      48.386 140.738  41.448  1.00  0.00           H  
ATOM    915 HD11 LEU W  57      46.950 142.212  40.535  1.00  0.00           H  
ATOM    916 HD12 LEU W  57      45.679 141.564  41.548  1.00  0.00           H  
ATOM    917 HD13 LEU W  57      46.584 142.962  42.074  1.00  0.00           H  
ATOM    918 HD21 LEU W  57      48.512 142.904  43.120  1.00  0.00           H  
ATOM    919 HD22 LEU W  57      48.227 141.616  44.268  1.00  0.00           H  
ATOM    920 HD23 LEU W  57      49.608 141.545  43.180  1.00  0.00           H  
ATOM    921  N   TRP W  58      46.187 136.962  43.538  1.00 25.79           N  
ANISOU  921  N   TRP W  58     2671   2209   4917    -45    302     38
ATOM    922  CA  TRP W  58      45.366 135.950  44.205  1.00 26.13           C  
ANISOU  922  CA  TRP W  58     2750   2229   4951    -35    339     42
ATOM    923  C   TRP W  58      46.209 134.835  44.843  1.00 28.63           C  
ANISOU  923  C   TRP W  58     3028   2547   5302    -27    396     51
ATOM    924  O   TRP W  58      45.980 134.464  45.991  1.00 30.78           O  
ANISOU  924  O   TRP W  58     3321   2826   5546    -14    449     72
ATOM    925  CB  TRP W  58      44.334 135.384  43.215  1.00 26.89           C  
ANISOU  925  CB  TRP W  58     2868   2305   5044    -15    307     37
ATOM    926  CG  TRP W  58      43.491 134.272  43.755  1.00 26.60           C  
ANISOU  926  CG  TRP W  58     2878   2247   4982     33    334      8
ATOM    927  CD1 TRP W  58      42.479 134.409  44.639  1.00 26.20           C  
ANISOU  927  CD1 TRP W  58     2899   2185   4870     55    332    -11
ATOM    928  CD2 TRP W  58      43.657 132.838  43.555  1.00 25.91           C  
ANISOU  928  CD2 TRP W  58     2771   2160   4912     90    368    -14
ATOM    929  NE1 TRP W  58      41.982 133.167  44.969  1.00 29.96           N  
ANISOU  929  NE1 TRP W  58     3415   2663   5305    134    364    -52
ATOM    930  CE2 TRP W  58      42.669 132.158  44.330  1.00 28.76           C  
ANISOU  930  CE2 TRP W  58     3202   2521   5205    161    394    -54
ATOM    931  CE3 TRP W  58      44.553 132.038  42.807  1.00 25.60           C  
ANISOU  931  CE3 TRP W  58     2662   2130   4934    101    374     -6
ATOM    932  CZ2 TRP W  58      42.562 130.758  44.348  1.00 34.04           C  
ANISOU  932  CZ2 TRP W  58     3870   3207   5857    258    441    -89
ATOM    933  CZ3 TRP W  58      44.458 130.633  42.823  1.00 37.03           C  
ANISOU  933  CZ3 TRP W  58     4096   3585   6389    181    415    -29
ATOM    934  CH2 TRP W  58      43.462 129.993  43.584  1.00 38.18           C  
ANISOU  934  CH2 TRP W  58     4309   3738   6458    266    456    -73
ATOM    935  H   TRP W  58      46.035 137.079  42.542  1.00  0.00           H  
ATOM    936  HA  TRP W  58      44.822 136.430  45.017  1.00  0.00           H  
ATOM    937  HB3 TRP W  58      44.833 135.009  42.323  1.00  0.00           H  
ATOM    938  HB2 TRP W  58      43.670 136.169  42.868  1.00  0.00           H  
ATOM    939  HD1 TRP W  58      42.140 135.352  45.038  1.00  0.00           H  
ATOM    940  HE1 TRP W  58      41.219 133.043  45.620  1.00  0.00           H  
ATOM    941  HE3 TRP W  58      45.326 132.517  42.225  1.00  0.00           H  
ATOM    942  HZ2 TRP W  58      41.811 130.268  44.951  1.00  0.00           H  
ATOM    943  HZ3 TRP W  58      45.153 130.036  42.257  1.00  0.00           H  
ATOM    944  HH2 TRP W  58      43.393 128.915  43.596  1.00  0.00           H  
ATOM    945  N   ALA W  59      47.193 134.327  44.098  1.00 29.30           N  
ANISOU  945  N   ALA W  59     3048   2637   5448    -34    384     52
ATOM    946  CA  ALA W  59      48.088 133.276  44.557  1.00 27.73           C  
ANISOU  946  CA  ALA W  59     2777   2447   5312    -38    433     89
ATOM    947  C   ALA W  59      48.981 133.731  45.724  1.00 29.76           C  
ANISOU  947  C   ALA W  59     3015   2679   5613    -87    436    130
ATOM    948  O   ALA W  59      49.238 132.930  46.621  1.00 33.25           O  
ANISOU  948  O   ALA W  59     3410   3138   6085    -94    504    201
ATOM    949  CB  ALA W  59      48.918 132.773  43.373  1.00 29.23           C  
ANISOU  949  CB  ALA W  59     2890   2639   5577    -42    391     85
ATOM    950  H   ALA W  59      47.293 134.642  43.134  1.00  0.00           H  
ATOM    951  HA  ALA W  59      47.467 132.449  44.913  1.00  0.00           H  
ATOM    952  HB1 ALA W  59      49.503 131.895  43.643  1.00  0.00           H  
ATOM    953  HB2 ALA W  59      48.276 132.483  42.542  1.00  0.00           H  
ATOM    954  HB3 ALA W  59      49.600 133.545  43.014  1.00  0.00           H  
ATOM    955  N   LYS W  60      49.420 134.995  45.709  1.00 29.52           N  
ANISOU  955  N   LYS W  60     3016   2611   5588   -113    364     95
ATOM    956  CA  LYS W  60      50.238 135.624  46.750  1.00 30.39           C  
ANISOU  956  CA  LYS W  60     3121   2664   5760   -154    334    122
ATOM    957  C   LYS W  60      49.388 136.368  47.808  1.00 29.64           C  
ANISOU  957  C   LYS W  60     3096   2566   5600   -144    363    140
ATOM    958  O   LYS W  60      49.891 137.284  48.464  1.00 36.89           O  
ANISOU  958  O   LYS W  60     4030   3425   6562   -164    316    146
ATOM    959  CB  LYS W  60      51.295 136.532  46.080  1.00 31.55           C  
ANISOU  959  CB  LYS W  60     3273   2763   5950   -159    219     50
ATOM    960  CG  LYS W  60      52.349 135.755  45.269  1.00 31.26           C  
ANISOU  960  CG  LYS W  60     3168   2720   5988   -175    159     33
ATOM    961  CD  LYS W  60      53.380 136.655  44.567  1.00 28.74           C  
ANISOU  961  CD  LYS W  60     2882   2358   5681   -155     25    -62
ATOM    962  CE  LYS W  60      54.520 135.831  43.940  1.00 30.95           C  
ANISOU  962  CE  LYS W  60     3096   2625   6038   -173    -62    -80
ATOM    963  NZ  LYS W  60      55.527 136.668  43.270  1.00 36.10           N1+
ANISOU  963  NZ  LYS W  60     3800   3239   6676   -132   -214   -196
ATOM    964  H   LYS W  60      49.161 135.600  44.934  1.00  0.00           H  
ATOM    965  HA  LYS W  60      50.773 134.851  47.304  1.00  0.00           H  
ATOM    966  HB3 LYS W  60      51.822 137.107  46.842  1.00  0.00           H  
ATOM    967  HB2 LYS W  60      50.789 137.256  45.443  1.00  0.00           H  
ATOM    968  HG3 LYS W  60      51.856 135.133  44.521  1.00  0.00           H  
ATOM    969  HG2 LYS W  60      52.872 135.078  45.944  1.00  0.00           H  
ATOM    970  HD3 LYS W  60      53.789 137.371  45.281  1.00  0.00           H  
ATOM    971  HD2 LYS W  60      52.879 137.244  43.798  1.00  0.00           H  
ATOM    972  HE3 LYS W  60      54.128 135.112  43.220  1.00  0.00           H  
ATOM    973  HE2 LYS W  60      55.031 135.268  44.719  1.00  0.00           H  
ATOM    974  HZ1 LYS W  60      55.862 137.379  43.904  1.00  0.00           H  
ATOM    975  HZ2 LYS W  60      56.297 136.095  42.958  1.00  0.00           H  
ATOM    976  HZ3 LYS W  60      55.108 137.123  42.468  1.00  0.00           H  
ATOM    977  N   ARG W  61      48.123 135.958  47.979  1.00 28.16           N  
ANISOU  977  N   ARG W  61     2955   2429   5316   -107    418    142
ATOM    978  CA  ARG W  61      47.242 136.451  49.032  1.00 24.46           C  
ANISOU  978  CA  ARG W  61     2551   1960   4782    -96    430    162
ATOM    979  C   ARG W  61      47.728 136.045  50.434  1.00 32.92           C  
ANISOU  979  C   ARG W  61     3604   3023   5882   -118    477    258
ATOM    980  O   ARG W  61      48.479 135.079  50.585  1.00 32.47           O  
ANISOU  980  O   ARG W  61     3475   2984   5876   -134    530    324
ATOM    981  CB  ARG W  61      45.798 135.967  48.770  1.00 27.64           C  
ANISOU  981  CB  ARG W  61     3011   2404   5087    -52    449    137
ATOM    982  CG  ARG W  61      45.540 134.459  49.023  1.00 34.14           C  
ANISOU  982  CG  ARG W  61     3832   3273   5865     -8    526    161
ATOM    983  CD  ARG W  61      44.155 134.001  48.532  1.00 36.02           C  
ANISOU  983  CD  ARG W  61     4136   3520   6029     50    503     95
ATOM    984  NE  ARG W  61      43.906 132.556  48.712  1.00 36.48           N  
ANISOU  984  NE  ARG W  61     4199   3631   6031    129    578     92
ATOM    985  CZ  ARG W  61      44.345 131.523  47.973  1.00 34.77           C  
ANISOU  985  CZ  ARG W  61     3912   3435   5864    154    619     92
ATOM    986  NH1 ARG W  61      45.192 131.684  46.952  1.00 33.27           N  
ANISOU  986  NH1 ARG W  61     3651   3210   5778     95    579     93
ATOM    987  NH2 ARG W  61      43.907 130.295  48.252  1.00 34.94           N1+
ANISOU  987  NH2 ARG W  61     3932   3522   5821    253    698     90
ATOM    988  H   ARG W  61      47.757 135.232  47.383  1.00  0.00           H  
ATOM    989  HA  ARG W  61      47.265 137.536  48.973  1.00  0.00           H  
ATOM    990  HB3 ARG W  61      45.511 136.241  47.755  1.00  0.00           H  
ATOM    991  HB2 ARG W  61      45.123 136.535  49.413  1.00  0.00           H  
ATOM    992  HG3 ARG W  61      45.567 134.313  50.104  1.00  0.00           H  
ATOM    993  HG2 ARG W  61      46.334 133.829  48.621  1.00  0.00           H  
ATOM    994  HD3 ARG W  61      43.915 134.344  47.525  1.00  0.00           H  
ATOM    995  HD2 ARG W  61      43.426 134.485  49.181  1.00  0.00           H  
ATOM    996  HE  ARG W  61      43.211 132.345  49.419  1.00  0.00           H  
ATOM    997 HH12 ARG W  61      45.458 130.877  46.400  1.00  0.00           H  
ATOM    998 HH11 ARG W  61      45.476 132.614  46.664  1.00  0.00           H  
ATOM    999 HH22 ARG W  61      44.156 129.501  47.669  1.00  0.00           H  
ATOM   1000 HH21 ARG W  61      43.170 130.139  48.933  1.00  0.00           H  
ATOM   1001  N   ASN W  62      47.232 136.758  51.462  1.00 33.86           N  
ANISOU 1001  N   ASN W  62     3773   3119   5972   -119    459    286
ATOM   1002  CA  ASN W  62      47.429 136.401  52.851  1.00 33.20           C  
ANISOU 1002  CA  ASN W  62     3675   3028   5911   -142    498    405
ATOM   1003  C   ASN W  62      46.658 135.137  53.208  1.00 34.01           C  
ANISOU 1003  C   ASN W  62     3805   3235   5883    -87    596    455
ATOM   1004  O   ASN W  62      45.485 135.179  53.574  1.00 34.48           O  
ANISOU 1004  O   ASN W  62     3950   3328   5823    -34    583    398
ATOM   1005  CB  ASN W  62      47.063 137.557  53.778  1.00 37.35           C  
ANISOU 1005  CB  ASN W  62     4251   3491   6451   -149    433    419
ATOM   1006  CG  ASN W  62      47.908 137.554  55.042  1.00 42.93           C  
ANISOU 1006  CG  ASN W  62     4927   4154   7230   -192    446    564
ATOM   1007  OD1 ASN W  62      47.834 136.646  55.867  1.00 45.67           O  
ANISOU 1007  OD1 ASN W  62     5286   4575   7492   -175    523    669
ATOM   1008  ND2 ASN W  62      48.756 138.569  55.229  1.00 47.62           N  
ANISOU 1008  ND2 ASN W  62     5486   4627   7982   -243    359    574
ATOM   1009  H   ASN W  62      46.666 137.568  51.255  1.00  0.00           H  
ATOM   1010  HA  ASN W  62      48.477 136.151  53.021  1.00  0.00           H  
ATOM   1011  HB3 ASN W  62      46.002 137.564  54.033  1.00  0.00           H  
ATOM   1012  HB2 ASN W  62      47.218 138.513  53.276  1.00  0.00           H  
ATOM   1013 HD22 ASN W  62      49.254 138.653  56.102  1.00  0.00           H  
ATOM   1014 HD21 ASN W  62      48.928 139.206  54.464  1.00  0.00           H  
ATOM   1015  N   ILE W  63      47.318 133.977  53.069  1.00 35.64           N  
ANISOU 1015  N   ILE W  63     3935   3495   6111    -90    686    563
ATOM   1016  CA  ILE W  63      46.825 132.643  53.403  1.00 35.06           C  
ANISOU 1016  CA  ILE W  63     3882   3550   5889     -2    798    608
ATOM   1017  C   ILE W  63      46.808 132.354  54.930  1.00 37.21           C  
ANISOU 1017  C   ILE W  63     4170   3875   6095      5    852    757
ATOM   1018  O   ILE W  63      47.197 131.275  55.375  1.00 40.23           O  
ANISOU 1018  O   ILE W  63     4551   4391   6344     89    965    832
ATOM   1019  CB  ILE W  63      47.651 131.575  52.635  1.00 31.28           C  
ANISOU 1019  CB  ILE W  63     3294   3143   5448     23    890    648
ATOM   1020  CG1 ILE W  63      49.178 131.679  52.883  1.00 34.65           C  
ANISOU 1020  CG1 ILE W  63     3577   3551   6039    -69    921    822
ATOM   1021  CG2 ILE W  63      47.328 131.603  51.128  1.00 30.95           C  
ANISOU 1021  CG2 ILE W  63     3245   3050   5466     20    826    510
ATOM   1022  CD1 ILE W  63      49.974 130.468  52.379  1.00 36.20           C  
ANISOU 1022  CD1 ILE W  63     3634   3851   6269    -38   1035    913
ATOM   1023  H   ILE W  63      48.225 134.015  52.624  1.00  0.00           H  
ATOM   1024  HA  ILE W  63      45.788 132.575  53.069  1.00  0.00           H  
ATOM   1025  HB  ILE W  63      47.328 130.592  52.985  1.00  0.00           H  
ATOM   1026 HG13 ILE W  63      49.384 131.800  53.947  1.00  0.00           H  
ATOM   1027 HG12 ILE W  63      49.569 132.578  52.404  1.00  0.00           H  
ATOM   1028 HG21 ILE W  63      47.819 130.781  50.610  1.00  0.00           H  
ATOM   1029 HG22 ILE W  63      46.257 131.498  50.948  1.00  0.00           H  
ATOM   1030 HG23 ILE W  63      47.655 132.530  50.658  1.00  0.00           H  
ATOM   1031 HD11 ILE W  63      50.480 130.706  51.443  1.00  0.00           H  
ATOM   1032 HD12 ILE W  63      50.738 130.172  53.098  1.00  0.00           H  
ATOM   1033 HD13 ILE W  63      49.340 129.599  52.200  1.00  0.00           H  
ATOM   1034  N   LYS W  64      46.342 133.326  55.717  1.00 36.09           N  
ANISOU 1034  N   LYS W  64     4043   3637   6034    -64    774    806
ATOM   1035  CA  LYS W  64      46.131 133.231  57.158  1.00 33.77           C  
ANISOU 1035  CA  LYS W  64     3773   3377   5683    -61    804    958
ATOM   1036  C   LYS W  64      44.804 133.943  57.493  1.00 35.74           C  
ANISOU 1036  C   LYS W  64     4157   3621   5801     -9    730    871
ATOM   1037  O   LYS W  64      44.357 134.761  56.688  1.00 41.92           O  
ANISOU 1037  O   LYS W  64     4990   4345   6593     -5    642    715
ATOM   1038  CB  LYS W  64      47.295 133.920  57.906  1.00 38.17           C  
ANISOU 1038  CB  LYS W  64     4250   3805   6448   -173    743   1088
ATOM   1039  CG  LYS W  64      48.700 133.368  57.591  1.00 48.34           C  
ANISOU 1039  CG  LYS W  64     5387   5076   7906   -247    783   1198
ATOM   1040  CD  LYS W  64      49.816 133.996  58.442  1.00 60.42           C  
ANISOU 1040  CD  LYS W  64     6846   6461   9650   -361    701   1356
ATOM   1041  CE  LYS W  64      50.023 135.498  58.171  1.00 67.78           C  
ANISOU 1041  CE  LYS W  64     7860   7214  10679   -386    531   1212
ATOM   1042  NZ  LYS W  64      51.046 136.077  59.055  1.00 73.84           N1+
ANISOU 1042  NZ  LYS W  64     8581   7810  11667   -482    421   1347
ATOM   1043  H   LYS W  64      45.951 134.163  55.287  1.00  0.00           H  
ATOM   1044  HA  LYS W  64      46.068 132.181  57.443  1.00  0.00           H  
ATOM   1045  HB3 LYS W  64      47.127 133.843  58.979  1.00  0.00           H  
ATOM   1046  HB2 LYS W  64      47.260 134.985  57.680  1.00  0.00           H  
ATOM   1047  HG3 LYS W  64      48.933 133.532  56.539  1.00  0.00           H  
ATOM   1048  HG2 LYS W  64      48.700 132.287  57.737  1.00  0.00           H  
ATOM   1049  HD3 LYS W  64      50.747 133.461  58.254  1.00  0.00           H  
ATOM   1050  HD2 LYS W  64      49.586 133.836  59.496  1.00  0.00           H  
ATOM   1051  HE3 LYS W  64      49.099 136.045  58.337  1.00  0.00           H  
ATOM   1052  HE2 LYS W  64      50.306 135.677  57.134  1.00  0.00           H  
ATOM   1053  HZ1 LYS W  64      51.049 137.080  58.915  1.00  0.00           H  
ATOM   1054  HZ2 LYS W  64      50.808 135.882  60.015  1.00  0.00           H  
ATOM   1055  HZ3 LYS W  64      51.955 135.694  58.843  1.00  0.00           H  
ATOM   1056  N   PRO W  65      44.211 133.692  58.710  1.00 35.92           N  
ANISOU 1056  N   PRO W  65     4233   3715   5700     33    760    984
ATOM   1057  CA  PRO W  65      43.178 134.544  59.259  1.00 34.72           C  
ANISOU 1057  CA  PRO W  65     4200   3548   5443     74    663    912
ATOM   1058  C   PRO W  65      43.601 136.002  59.373  1.00 36.21           C  
ANISOU 1058  C   PRO W  65     4380   3584   5796      3    539    866
ATOM   1059  O   PRO W  65      44.451 136.290  60.212  1.00 38.42           O  
ANISOU 1059  O   PRO W  65     4610   3776   6214    -59    514    975
ATOM   1060  CB  PRO W  65      42.863 133.906  60.613  1.00 35.75           C  
ANISOU 1060  CB  PRO W  65     4366   3780   5439    120    721   1090
ATOM   1061  CG  PRO W  65      43.279 132.454  60.474  1.00 34.70           C  
ANISOU 1061  CG  PRO W  65     4156   3781   5247    157    880   1204
ATOM   1062  CD  PRO W  65      44.510 132.563  59.591  1.00 33.88           C  
ANISOU 1062  CD  PRO W  65     3924   3583   5366     61    890   1190
ATOM   1063  HA  PRO W  65      42.286 134.472  58.637  1.00  0.00           H  
ATOM   1064  HB3 PRO W  65      41.810 134.003  60.875  1.00  0.00           H  
ATOM   1065  HB2 PRO W  65      43.436 134.362  61.422  1.00  0.00           H  
ATOM   1066  HG3 PRO W  65      42.501 131.897  59.952  1.00  0.00           H  
ATOM   1067  HG2 PRO W  65      43.467 131.960  61.427  1.00  0.00           H  
ATOM   1068  HD2 PRO W  65      45.392 132.794  60.189  1.00  0.00           H  
ATOM   1069  HD3 PRO W  65      44.683 131.625  59.062  1.00  0.00           H  
ATOM   1070  N   VAL W  66      43.080 136.906  58.539  1.00 29.39           N  
ANISOU 1070  N   VAL W  66     3558   2688   4922     19    457    709
ATOM   1071  CA  VAL W  66      43.363 138.327  58.515  1.00 28.57           C  
ANISOU 1071  CA  VAL W  66     3434   2473   4947    -16    357    651
ATOM   1072  C   VAL W  66      42.200 139.167  59.023  1.00 36.89           C  
ANISOU 1072  C   VAL W  66     4557   3541   5918     25    270    614
ATOM   1073  O   VAL W  66      41.071 138.681  58.965  1.00 33.90           O  
ANISOU 1073  O   VAL W  66     4247   3238   5396     72    262    581
ATOM   1074  CB  VAL W  66      43.735 138.818  57.115  1.00 27.38           C  
ANISOU 1074  CB  VAL W  66     3232   2287   4882    -37    346    528
ATOM   1075  CG1 VAL W  66      45.178 138.462  56.753  1.00 28.71           C  
ANISOU 1075  CG1 VAL W  66     3327   2421   5162    -85    396    569
ATOM   1076  CG2 VAL W  66      42.783 138.395  55.998  1.00 29.59           C  
ANISOU 1076  CG2 VAL W  66     3545   2636   5062     -3    355    433
ATOM   1077  H   VAL W  66      42.399 136.589  57.864  1.00  0.00           H  
ATOM   1078  HA  VAL W  66      44.218 138.494  59.170  1.00  0.00           H  
ATOM   1079  HB  VAL W  66      43.710 139.907  57.084  1.00  0.00           H  
ATOM   1080 HG11 VAL W  66      45.474 138.916  55.808  1.00  0.00           H  
ATOM   1081 HG12 VAL W  66      45.890 138.813  57.499  1.00  0.00           H  
ATOM   1082 HG13 VAL W  66      45.307 137.384  56.663  1.00  0.00           H  
ATOM   1083 HG21 VAL W  66      43.024 138.873  55.048  1.00  0.00           H  
ATOM   1084 HG22 VAL W  66      42.821 137.321  55.821  1.00  0.00           H  
ATOM   1085 HG23 VAL W  66      41.746 138.650  56.218  1.00  0.00           H  
ATOM   1086  N   PRO W  67      42.445 140.410  59.443  1.00 37.75           N  
ANISOU 1086  N   PRO W  67     4648   3575   6120     18    190    614
ATOM   1087  CA  PRO W  67      41.428 141.433  59.581  1.00 36.77           C  
ANISOU 1087  CA  PRO W  67     4560   3466   5946     52     97    586
ATOM   1088  C   PRO W  67      40.512 141.556  58.371  1.00 39.07           C  
ANISOU 1088  C   PRO W  67     4843   3792   6210     54     64    473
ATOM   1089  O   PRO W  67      41.016 141.628  57.253  1.00 43.39           O  
ANISOU 1089  O   PRO W  67     5339   4331   6815     33    100    410
ATOM   1090  CB  PRO W  67      42.213 142.731  59.775  1.00 33.47           C  
ANISOU 1090  CB  PRO W  67     4093   2961   5661     57     37    598
ATOM   1091  CG  PRO W  67      43.528 142.288  60.416  1.00 28.99           C  
ANISOU 1091  CG  PRO W  67     3507   2317   5189     28     77    668
ATOM   1092  CD  PRO W  67      43.762 140.955  59.710  1.00 28.57           C  
ANISOU 1092  CD  PRO W  67     3436   2305   5116     -8    168    648
ATOM   1093  HA  PRO W  67      40.843 141.228  60.478  1.00  0.00           H  
ATOM   1094  HB3 PRO W  67      41.698 143.490  60.361  1.00  0.00           H  
ATOM   1095  HB2 PRO W  67      42.453 143.185  58.814  1.00  0.00           H  
ATOM   1096  HG3 PRO W  67      43.378 142.112  61.480  1.00  0.00           H  
ATOM   1097  HG2 PRO W  67      44.335 143.014  60.305  1.00  0.00           H  
ATOM   1098  HD2 PRO W  67      44.309 141.156  58.789  1.00  0.00           H  
ATOM   1099  HD3 PRO W  67      44.398 140.326  60.333  1.00  0.00           H  
ATOM   1100  N   GLU W  68      39.190 141.533  58.560  1.00 37.66           N  
ANISOU 1100  N   GLU W  68     4714   3643   5950     76    -22    459
ATOM   1101  CA  GLU W  68      38.222 141.685  57.494  1.00 35.13           C  
ANISOU 1101  CA  GLU W  68     4379   3329   5638     63    -88    375
ATOM   1102  C   GLU W  68      38.312 143.076  56.880  1.00 35.81           C  
ANISOU 1102  C   GLU W  68     4354   3394   5859     41   -114    369
ATOM   1103  O   GLU W  68      38.495 144.042  57.615  1.00 38.81           O  
ANISOU 1103  O   GLU W  68     4690   3756   6300     60   -123    413
ATOM   1104  CB  GLU W  68      36.816 141.327  57.984  1.00 33.15           C  
ANISOU 1104  CB  GLU W  68     4208   3094   5293     87   -214    361
ATOM   1105  CG  GLU W  68      36.728 140.008  58.754  1.00 39.05           C  
ANISOU 1105  CG  GLU W  68     5080   3892   5867    144   -189    333
ATOM   1106  CD  GLU W  68      35.429 139.216  58.671  1.00 49.47           C  
ANISOU 1106  CD  GLU W  68     6500   5220   7076    186   -345    287
ATOM   1107  OE1 GLU W  68      34.480 139.637  57.975  1.00 54.61           O  
ANISOU 1107  OE1 GLU W  68     7171   5878   7699    199   -424    348
ATOM   1108  OE2 GLU W  68      35.361 138.152  59.324  1.00 51.13           O1-
ANISOU 1108  OE2 GLU W  68     6776   5418   7234    211   -408    182
ATOM   1109  H   GLU W  68      38.825 141.483  59.500  1.00  0.00           H  
ATOM   1110  HA  GLU W  68      38.491 140.961  56.727  1.00  0.00           H  
ATOM   1111  HB3 GLU W  68      36.171 141.313  57.106  1.00  0.00           H  
ATOM   1112  HB2 GLU W  68      36.420 142.135  58.595  1.00  0.00           H  
ATOM   1113  HG3 GLU W  68      36.943 140.183  59.807  1.00  0.00           H  
ATOM   1114  HG2 GLU W  68      37.526 139.343  58.428  1.00  0.00           H  
ATOM   1115  N   VAL W  69      38.201 143.190  55.556  1.00 36.27           N  
ANISOU 1115  N   VAL W  69     4364   3460   5958     13   -122    322
ATOM   1116  CA  VAL W  69      38.443 144.369  54.746  1.00 35.35           C  
ANISOU 1116  CA  VAL W  69     4130   3360   5943      7   -112    334
ATOM   1117  C   VAL W  69      37.710 145.614  55.220  1.00 34.90           C  
ANISOU 1117  C   VAL W  69     4005   3316   5937     21   -197    390
ATOM   1118  O   VAL W  69      38.296 146.694  55.171  1.00 37.64           O  
ANISOU 1118  O   VAL W  69     4262   3692   6346     61   -166    414
ATOM   1119  CB  VAL W  69      38.218 144.082  53.262  1.00 38.45           C  
ANISOU 1119  CB  VAL W  69     4480   3764   6364    -33   -112    308
ATOM   1120  CG1 VAL W  69      38.156 145.303  52.320  1.00 41.06           C  
ANISOU 1120  CG1 VAL W  69     4683   4148   6770    -24    -78    343
ATOM   1121  CG2 VAL W  69      39.278 143.102  52.733  1.00 36.07           C  
ANISOU 1121  CG2 VAL W  69     4238   3450   6017    -35    -34    253
ATOM   1122  H   VAL W  69      37.995 142.347  55.042  1.00  0.00           H  
ATOM   1123  HA  VAL W  69      39.505 144.581  54.877  1.00  0.00           H  
ATOM   1124  HB  VAL W  69      37.262 143.569  53.163  1.00  0.00           H  
ATOM   1125 HG11 VAL W  69      38.113 144.998  51.274  1.00  0.00           H  
ATOM   1126 HG12 VAL W  69      37.267 145.904  52.502  1.00  0.00           H  
ATOM   1127 HG13 VAL W  69      39.027 145.950  52.441  1.00  0.00           H  
ATOM   1128 HG21 VAL W  69      39.075 142.822  51.700  1.00  0.00           H  
ATOM   1129 HG22 VAL W  69      40.265 143.561  52.761  1.00  0.00           H  
ATOM   1130 HG23 VAL W  69      39.319 142.180  53.312  1.00  0.00           H  
ATOM   1131  N   LYS W  70      36.500 145.509  55.779  1.00 31.02           N  
ANISOU 1131  N   LYS W  70     3556   2811   5419      2   -314    407
ATOM   1132  CA  LYS W  70      35.757 146.568  56.427  1.00 31.61           C  
ANISOU 1132  CA  LYS W  70     3554   2900   5557     12   -410    473
ATOM   1133  C   LYS W  70      36.515 147.242  57.559  1.00 34.37           C  
ANISOU 1133  C   LYS W  70     3908   3243   5906     77   -378    506
ATOM   1134  O   LYS W  70      36.516 148.467  57.641  1.00 37.42           O  
ANISOU 1134  O   LYS W  70     4189   3655   6372    116   -400    555
ATOM   1135  CB  LYS W  70      34.385 146.072  56.888  1.00 29.54           C  
ANISOU 1135  CB  LYS W  70     3356   2608   5262    -20   -573    472
ATOM   1136  CG  LYS W  70      34.374 144.912  57.885  1.00 30.36           C  
ANISOU 1136  CG  LYS W  70     3630   2694   5212     14   -587    430
ATOM   1137  CD  LYS W  70      32.982 144.331  58.138  1.00 31.17           C  
ANISOU 1137  CD  LYS W  70     3808   2771   5264      6   -776    406
ATOM   1138  CE  LYS W  70      33.016 143.011  58.910  1.00 33.31           C  
ANISOU 1138  CE  LYS W  70     4257   3061   5339     71   -776    364
ATOM   1139  NZ  LYS W  70      31.675 142.424  59.063  1.00 34.49           N1+
ANISOU 1139  NZ  LYS W  70     4506   3186   5412     87   -983    311
ATOM   1140  H   LYS W  70      36.075 144.593  55.764  1.00  0.00           H  
ATOM   1141  HA  LYS W  70      35.582 147.328  55.665  1.00  0.00           H  
ATOM   1142  HB3 LYS W  70      33.807 145.773  56.015  1.00  0.00           H  
ATOM   1143  HB2 LYS W  70      33.815 146.897  57.311  1.00  0.00           H  
ATOM   1144  HG3 LYS W  70      34.790 145.232  58.839  1.00  0.00           H  
ATOM   1145  HG2 LYS W  70      35.029 144.115  57.536  1.00  0.00           H  
ATOM   1146  HD3 LYS W  70      32.461 144.193  57.192  1.00  0.00           H  
ATOM   1147  HD2 LYS W  70      32.380 145.055  58.682  1.00  0.00           H  
ATOM   1148  HE3 LYS W  70      33.450 143.147  59.899  1.00  0.00           H  
ATOM   1149  HE2 LYS W  70      33.638 142.288  58.387  1.00  0.00           H  
ATOM   1150  HZ1 LYS W  70      31.761 141.524  59.513  1.00  0.00           H  
ATOM   1151  HZ2 LYS W  70      31.116 143.039  59.634  1.00  0.00           H  
ATOM   1152  HZ3 LYS W  70      31.249 142.315  58.155  1.00  0.00           H  
ATOM   1153  N   ILE W  71      37.216 146.478  58.402  1.00 35.37           N  
ANISOU 1153  N   ILE W  71     4145   3338   5958     94   -325    494
ATOM   1154  CA  ILE W  71      38.047 146.924  59.502  1.00 32.38           C  
ANISOU 1154  CA  ILE W  71     3772   2922   5607    145   -308    538
ATOM   1155  C   ILE W  71      39.220 147.723  58.944  1.00 32.91           C  
ANISOU 1155  C   ILE W  71     3760   2980   5765    188   -232    505
ATOM   1156  O   ILE W  71      39.515 148.821  59.409  1.00 36.53           O  
ANISOU 1156  O   ILE W  71     4158   3429   6293    258   -256    524
ATOM   1157  CB  ILE W  71      38.584 145.781  60.366  1.00 29.76           C  
ANISOU 1157  CB  ILE W  71     3558   2560   5188    138   -268    569
ATOM   1158  CG1 ILE W  71      37.536 144.754  60.804  1.00 33.19           C  
ANISOU 1158  CG1 ILE W  71     4086   3029   5495    137   -351    597
ATOM   1159  CG2 ILE W  71      39.407 146.215  61.579  1.00 30.20           C  
ANISOU 1159  CG2 ILE W  71     3614   2548   5312    176   -260    631
ATOM   1160  CD1 ILE W  71      36.585 145.217  61.906  1.00 34.95           C  
ANISOU 1160  CD1 ILE W  71     4290   3250   5741    165   -480    653
ATOM   1161  H   ILE W  71      37.309 145.499  58.174  1.00  0.00           H  
ATOM   1162  HA  ILE W  71      37.448 147.597  60.114  1.00  0.00           H  
ATOM   1163  HB  ILE W  71      39.291 145.215  59.762  1.00  0.00           H  
ATOM   1164 HG13 ILE W  71      38.033 143.849  61.156  1.00  0.00           H  
ATOM   1165 HG12 ILE W  71      36.944 144.402  59.961  1.00  0.00           H  
ATOM   1166 HG21 ILE W  71      39.754 145.372  62.177  1.00  0.00           H  
ATOM   1167 HG22 ILE W  71      40.303 146.774  61.303  1.00  0.00           H  
ATOM   1168 HG23 ILE W  71      38.831 146.854  62.244  1.00  0.00           H  
ATOM   1169 HD11 ILE W  71      36.991 145.004  62.894  1.00  0.00           H  
ATOM   1170 HD12 ILE W  71      36.405 146.291  61.858  1.00  0.00           H  
ATOM   1171 HD13 ILE W  71      35.613 144.726  61.848  1.00  0.00           H  
ATOM   1172  N   LEU W  72      39.876 147.197  57.910  1.00 28.22           N  
ANISOU 1172  N   LEU W  72     3169   2390   5163    165   -149    446
ATOM   1173  CA  LEU W  72      41.010 147.793  57.229  1.00 28.10           C  
ANISOU 1173  CA  LEU W  72     3098   2371   5208    220    -93    394
ATOM   1174  C   LEU W  72      40.633 149.056  56.464  1.00 28.43           C  
ANISOU 1174  C   LEU W  72     3018   2500   5284    276    -96    398
ATOM   1175  O   LEU W  72      41.364 150.041  56.559  1.00 31.07           O  
ANISOU 1175  O   LEU W  72     3303   2846   5656    376    -78    368
ATOM   1176  CB  LEU W  72      41.733 146.745  56.386  1.00 33.27           C  
ANISOU 1176  CB  LEU W  72     3778   3023   5840    178    -21    337
ATOM   1177  CG  LEU W  72      42.242 145.510  57.131  1.00 35.65           C  
ANISOU 1177  CG  LEU W  72     4168   3266   6111    123      4    357
ATOM   1178  CD1 LEU W  72      43.016 144.568  56.212  1.00 38.78           C  
ANISOU 1178  CD1 LEU W  72     4562   3671   6503     89     69    304
ATOM   1179  CD2 LEU W  72      43.042 145.843  58.390  1.00 34.58           C  
ANISOU 1179  CD2 LEU W  72     4065   3036   6037    146    -21    397
ATOM   1180  H   LEU W  72      39.533 146.321  57.544  1.00  0.00           H  
ATOM   1181  HA  LEU W  72      41.700 148.115  58.008  1.00  0.00           H  
ATOM   1182  HB3 LEU W  72      42.580 147.217  55.886  1.00  0.00           H  
ATOM   1183  HB2 LEU W  72      41.082 146.439  55.568  1.00  0.00           H  
ATOM   1184  HG  LEU W  72      41.367 144.948  57.461  1.00  0.00           H  
ATOM   1185 HD11 LEU W  72      42.606 143.558  56.228  1.00  0.00           H  
ATOM   1186 HD12 LEU W  72      42.991 144.894  55.172  1.00  0.00           H  
ATOM   1187 HD13 LEU W  72      44.070 144.476  56.472  1.00  0.00           H  
ATOM   1188 HD21 LEU W  72      43.834 145.124  58.598  1.00  0.00           H  
ATOM   1189 HD22 LEU W  72      43.528 146.818  58.342  1.00  0.00           H  
ATOM   1190 HD23 LEU W  72      42.409 145.849  59.276  1.00  0.00           H  
ATOM   1191  N   ASN W  73      39.479 149.061  55.783  1.00 34.09           N  
ANISOU 1191  N   ASN W  73     3679   3282   5994    221   -125    440
ATOM   1192  CA  ASN W  73      38.898 150.228  55.104  1.00 34.02           C  
ANISOU 1192  CA  ASN W  73     3520   3373   6032    261   -123    491
ATOM   1193  C   ASN W  73      38.616 151.369  56.090  1.00 34.09           C  
ANISOU 1193  C   ASN W  73     3465   3394   6095    334   -179    545
ATOM   1194  O   ASN W  73      38.989 152.507  55.811  1.00 37.14           O  
ANISOU 1194  O   ASN W  73     3741   3858   6512    441   -136    557
ATOM   1195  CB  ASN W  73      37.599 149.839  54.348  1.00 39.20           C  
ANISOU 1195  CB  ASN W  73     4124   4064   6707    161   -172    549
ATOM   1196  CG  ASN W  73      37.827 149.067  53.046  1.00 43.46           C  
ANISOU 1196  CG  ASN W  73     4687   4611   7214    113   -109    510
ATOM   1197  OD1 ASN W  73      38.949 148.954  52.563  1.00 46.29           O  
ANISOU 1197  OD1 ASN W  73     5058   4989   7539    165    -19    453
ATOM   1198  ND2 ASN W  73      36.774 148.528  52.440  1.00 46.67           N  
ANISOU 1198  ND2 ASN W  73     5103   4990   7638     19   -177    534
ATOM   1199  H   ASN W  73      38.970 148.183  55.677  1.00  0.00           H  
ATOM   1200  HA  ASN W  73      39.657 150.554  54.388  1.00  0.00           H  
ATOM   1201  HB3 ASN W  73      37.070 150.748  54.057  1.00  0.00           H  
ATOM   1202  HB2 ASN W  73      36.922 149.288  55.001  1.00  0.00           H  
ATOM   1203 HD22 ASN W  73      36.921 148.056  51.564  1.00  0.00           H  
ATOM   1204 HD21 ASN W  73      35.835 148.542  52.823  1.00  0.00           H  
ATOM   1205  N   ASN W  74      38.028 151.049  57.251  1.00 32.82           N  
ANISOU 1205  N   ASN W  74     3372   3167   5932    295   -276    578
ATOM   1206  CA  ASN W  74      37.759 151.988  58.317  1.00 35.50           C  
ANISOU 1206  CA  ASN W  74     3650   3510   6327    363   -348    638
ATOM   1207  C   ASN W  74      39.030 152.511  58.971  1.00 37.29           C  
ANISOU 1207  C   ASN W  74     3901   3690   6577    487   -307    594
ATOM   1208  O   ASN W  74      39.104 153.699  59.271  1.00 41.53           O  
ANISOU 1208  O   ASN W  74     4359   4246   7175    584   -344    631
ATOM   1209  CB  ASN W  74      36.855 151.351  59.373  1.00 40.62           C  
ANISOU 1209  CB  ASN W  74     4390   4099   6946    300   -472    680
ATOM   1210  CG  ASN W  74      35.411 151.126  58.946  1.00 39.34           C  
ANISOU 1210  CG  ASN W  74     4204   3963   6783    200   -564    710
ATOM   1211  OD1 ASN W  74      34.924 151.609  57.927  1.00 40.71           O  
ANISOU 1211  OD1 ASN W  74     4246   4201   7023    171   -554    745
ATOM   1212  ND2 ASN W  74      34.668 150.388  59.775  1.00 40.17           N  
ANISOU 1212  ND2 ASN W  74     4436   4016   6810    152   -664    701
ATOM   1213  H   ASN W  74      37.708 150.101  57.391  1.00  0.00           H  
ATOM   1214  HA  ASN W  74      37.223 152.821  57.864  1.00  0.00           H  
ATOM   1215  HB3 ASN W  74      36.817 151.973  60.264  1.00  0.00           H  
ATOM   1216  HB2 ASN W  74      37.283 150.405  59.705  1.00  0.00           H  
ATOM   1217 HD22 ASN W  74      33.731 150.098  59.529  1.00  0.00           H  
ATOM   1218 HD21 ASN W  74      35.105 150.047  60.618  1.00  0.00           H  
ATOM   1219  N   LEU W  75      40.053 151.668  59.137  1.00 37.08           N  
ANISOU 1219  N   LEU W  75     3978   3592   6519    488   -248    515
ATOM   1220  CA  LEU W  75      41.404 152.033  59.516  1.00 37.62           C  
ANISOU 1220  CA  LEU W  75     4084   3577   6632    598   -242    457
ATOM   1221  C   LEU W  75      42.160 152.789  58.431  1.00 38.26           C  
ANISOU 1221  C   LEU W  75     4107   3722   6707    706   -164    363
ATOM   1222  O   LEU W  75      43.278 153.241  58.674  1.00 45.93           O  
ANISOU 1222  O   LEU W  75     5127   4612   7714    810   -175    279
ATOM   1223  CB  LEU W  75      42.168 150.798  59.996  1.00 37.52           C  
ANISOU 1223  CB  LEU W  75     4211   3429   6614    527   -254    446
ATOM   1224  CG  LEU W  75      41.764 150.218  61.352  1.00 39.78           C  
ANISOU 1224  CG  LEU W  75     4566   3669   6878    458   -323    550
ATOM   1225  CD1 LEU W  75      42.396 148.847  61.593  1.00 38.99           C  
ANISOU 1225  CD1 LEU W  75     4577   3480   6758    382   -302    574
ATOM   1226  CD2 LEU W  75      42.090 151.162  62.507  1.00 40.37           C  
ANISOU 1226  CD2 LEU W  75     4617   3697   7025    548   -410    603
ATOM   1227  H   LEU W  75      39.890 150.691  58.941  1.00  0.00           H  
ATOM   1228  HA  LEU W  75      41.333 152.722  60.355  1.00  0.00           H  
ATOM   1229  HB3 LEU W  75      43.233 151.025  60.059  1.00  0.00           H  
ATOM   1230  HB2 LEU W  75      42.105 150.032  59.225  1.00  0.00           H  
ATOM   1231  HG  LEU W  75      40.684 150.065  61.350  1.00  0.00           H  
ATOM   1232 HD11 LEU W  75      41.803 148.244  62.282  1.00  0.00           H  
ATOM   1233 HD12 LEU W  75      42.495 148.270  60.677  1.00  0.00           H  
ATOM   1234 HD13 LEU W  75      43.394 148.935  62.023  1.00  0.00           H  
ATOM   1235 HD21 LEU W  75      42.422 150.636  63.403  1.00  0.00           H  
ATOM   1236 HD22 LEU W  75      42.875 151.872  62.244  1.00  0.00           H  
ATOM   1237 HD23 LEU W  75      41.222 151.752  62.797  1.00  0.00           H  
ATOM   1238  N   GLY W  76      41.575 152.943  57.236  1.00 33.64           N  
ANISOU 1238  N   GLY W  76     3426   3277   6078    688    -97    378
ATOM   1239  CA  GLY W  76      42.100 153.756  56.147  1.00 33.62           C  
ANISOU 1239  CA  GLY W  76     3364   3373   6036    809    -15    306
ATOM   1240  C   GLY W  76      43.262 153.083  55.411  1.00 34.99           C  
ANISOU 1240  C   GLY W  76     3647   3479   6169    797     12    192
ATOM   1241  O   GLY W  76      44.081 153.807  54.852  1.00 38.53           O  
ANISOU 1241  O   GLY W  76     4096   3960   6584    936     41     91
ATOM   1242  H   GLY W  76      40.667 152.524  57.078  1.00  0.00           H  
ATOM   1243  HA3 GLY W  76      42.425 154.726  56.528  1.00  0.00           H  
ATOM   1244  HA2 GLY W  76      41.302 153.949  55.430  1.00  0.00           H  
ATOM   1245  N   VAL W  77      43.369 151.741  55.438  1.00 35.69           N  
ANISOU 1245  N   VAL W  77     3824   3482   6256    646     -3    202
ATOM   1246  CA  VAL W  77      44.374 150.959  54.750  1.00 30.80           C  
ANISOU 1246  CA  VAL W  77     3286   2800   5618    619     14    113
ATOM   1247  C   VAL W  77      44.345 151.174  53.245  1.00 30.43           C  
ANISOU 1247  C   VAL W  77     3175   2893   5493    640     90     90
ATOM   1248  O   VAL W  77      43.286 151.045  52.633  1.00 35.03           O  
ANISOU 1248  O   VAL W  77     3690   3569   6051    563    125    175
ATOM   1249  CB  VAL W  77      44.295 149.466  55.080  1.00 31.18           C  
ANISOU 1249  CB  VAL W  77     3416   2750   5680    465     -3    155
ATOM   1250  CG1 VAL W  77      45.140 148.523  54.226  1.00 32.74           C  
ANISOU 1250  CG1 VAL W  77     3667   2894   5878    430     13     82
ATOM   1251  CG2 VAL W  77      44.615 149.199  56.550  1.00 32.65           C  
ANISOU 1251  CG2 VAL W  77     3662   2815   5930    451    -71    207
ATOM   1252  H   VAL W  77      42.645 151.219  55.913  1.00  0.00           H  
ATOM   1253  HA  VAL W  77      45.335 151.326  55.113  1.00  0.00           H  
ATOM   1254  HB  VAL W  77      43.263 149.158  54.912  1.00  0.00           H  
ATOM   1255 HG11 VAL W  77      45.038 147.481  54.529  1.00  0.00           H  
ATOM   1256 HG12 VAL W  77      44.874 148.539  53.171  1.00  0.00           H  
ATOM   1257 HG13 VAL W  77      46.199 148.776  54.293  1.00  0.00           H  
ATOM   1258 HG21 VAL W  77      44.584 148.140  56.807  1.00  0.00           H  
ATOM   1259 HG22 VAL W  77      45.615 149.553  56.804  1.00  0.00           H  
ATOM   1260 HG23 VAL W  77      43.916 149.700  57.218  1.00  0.00           H  
ATOM   1261  N   ASP W  78      45.512 151.479  52.668  1.00 31.73           N  
ANISOU 1261  N   ASP W  78     3367   3066   5622    750     99    -24
ATOM   1262  CA  ASP W  78      45.692 151.788  51.247  1.00 29.34           C  
ANISOU 1262  CA  ASP W  78     3014   2912   5223    793    170    -42
ATOM   1263  C   ASP W  78      46.367 150.630  50.495  1.00 31.96           C  
ANISOU 1263  C   ASP W  78     3422   3182   5540    715    158   -106
ATOM   1264  O   ASP W  78      46.201 150.527  49.281  1.00 34.93           O  
ANISOU 1264  O   ASP W  78     3756   3671   5846    698    213    -82
ATOM   1265  CB  ASP W  78      46.554 153.062  51.034  1.00 37.86           C  
ANISOU 1265  CB  ASP W  78     4062   4096   6227   1015    193   -130
ATOM   1266  CG  ASP W  78      45.995 154.377  51.603  1.00 47.05           C  
ANISOU 1266  CG  ASP W  78     5117   5358   7404   1118    222    -54
ATOM   1267  OD1 ASP W  78      44.757 154.525  51.675  1.00 51.60           O  
ANISOU 1267  OD1 ASP W  78     5586   6009   8008   1018    256     97
ATOM   1268  OD2 ASP W  78      46.826 155.288  51.809  1.00 51.61           O1-
ANISOU 1268  OD2 ASP W  78     5710   5926   7973   1302    198   -149
ATOM   1269  H   ASP W  78      46.345 151.522  53.248  1.00  0.00           H  
ATOM   1270  HA  ASP W  78      44.721 151.944  50.770  1.00  0.00           H  
ATOM   1271  HB3 ASP W  78      46.725 153.219  49.968  1.00  0.00           H  
ATOM   1272  HB2 ASP W  78      47.532 152.894  51.486  1.00  0.00           H  
ATOM   1273  N   ILE W  79      47.164 149.819  51.200  1.00 31.36           N  
ANISOU 1273  N   ILE W  79     3442   2931   5541    663     84   -167
ATOM   1274  CA  ILE W  79      48.091 148.855  50.645  1.00 31.06           C  
ANISOU 1274  CA  ILE W  79     3458   2830   5512    596     60   -224
ATOM   1275  C   ILE W  79      48.529 147.897  51.744  1.00 34.57           C  
ANISOU 1275  C   ILE W  79     3965   3090   6078    490     -5   -205
ATOM   1276  O   ILE W  79      48.297 148.197  52.910  1.00 31.79           O  
ANISOU 1276  O   ILE W  79     3634   2651   5793    500    -47   -175
ATOM   1277  CB  ILE W  79      49.277 149.576  49.997  1.00 35.08           C  
ANISOU 1277  CB  ILE W  79     4002   3367   5962    744     19   -370
ATOM   1278  CG1 ILE W  79      50.080 148.737  49.005  1.00 35.46           C  
ANISOU 1278  CG1 ILE W  79     4069   3419   5984    679     10   -404
ATOM   1279  CG2 ILE W  79      50.216 150.281  50.976  1.00 37.85           C  
ANISOU 1279  CG2 ILE W  79     4434   3546   6403    825   -102   -480
ATOM   1280  CD1 ILE W  79      50.818 149.585  47.967  1.00 32.75           C  
ANISOU 1280  CD1 ILE W  79     3762   3142   5541    835    -33   -543
ATOM   1281  H   ILE W  79      47.214 149.902  52.204  1.00  0.00           H  
ATOM   1282  HA  ILE W  79      47.553 148.272  49.898  1.00  0.00           H  
ATOM   1283  HB  ILE W  79      48.865 150.384  49.393  1.00  0.00           H  
ATOM   1284 HG13 ILE W  79      49.409 148.060  48.476  1.00  0.00           H  
ATOM   1285 HG12 ILE W  79      50.789 148.089  49.521  1.00  0.00           H  
ATOM   1286 HG21 ILE W  79      50.951 150.917  50.481  1.00  0.00           H  
ATOM   1287 HG22 ILE W  79      49.672 150.929  51.660  1.00  0.00           H  
ATOM   1288 HG23 ILE W  79      50.779 149.566  51.575  1.00  0.00           H  
ATOM   1289 HD11 ILE W  79      51.191 148.997  47.132  1.00  0.00           H  
ATOM   1290 HD12 ILE W  79      50.183 150.362  47.543  1.00  0.00           H  
ATOM   1291 HD13 ILE W  79      51.678 150.079  48.418  1.00  0.00           H  
ATOM   1292  N   ALA W  80      49.175 146.768  51.446  1.00 36.29           N  
ANISOU 1292  N   ALA W  80     4201   3260   6328    388    -10   -201
ATOM   1293  CA  ALA W  80      49.713 145.830  52.411  1.00 34.17           C  
ANISOU 1293  CA  ALA W  80     3963   2844   6176    281    -54   -148
ATOM   1294  C   ALA W  80      51.150 145.443  52.092  1.00 38.71           C  
ANISOU 1294  C   ALA W  80     4570   3295   6843    288   -160   -240
ATOM   1295  O   ALA W  80      51.550 145.461  50.931  1.00 42.29           O  
ANISOU 1295  O   ALA W  80     5028   3800   7242    349   -183   -342
ATOM   1296  CB  ALA W  80      48.821 144.592  52.527  1.00 32.02           C  
ANISOU 1296  CB  ALA W  80     3664   2620   5882    159     26    -50
ATOM   1297  H   ALA W  80      49.373 146.544  50.483  1.00  0.00           H  
ATOM   1298  HA  ALA W  80      49.733 146.301  53.392  1.00  0.00           H  
ATOM   1299  HB1 ALA W  80      49.117 143.963  53.366  1.00  0.00           H  
ATOM   1300  HB2 ALA W  80      47.775 144.857  52.681  1.00  0.00           H  
ATOM   1301  HB3 ALA W  80      48.876 143.972  51.634  1.00  0.00           H  
ATOM   1302  N   ALA W  81      51.909 145.121  53.141  1.00 36.46           N  
ANISOU 1302  N   ALA W  81     4304   2843   6704    222   -237   -190
ATOM   1303  CA  ALA W  81      53.322 144.798  53.123  1.00 35.19           C  
ANISOU 1303  CA  ALA W  81     4170   2520   6682    208   -380   -261
ATOM   1304  C   ALA W  81      53.579 143.336  52.793  1.00 34.80           C  
ANISOU 1304  C   ALA W  81     4063   2460   6702     65   -356   -173
ATOM   1305  O   ALA W  81      53.416 142.476  53.657  1.00 40.53           O  
ANISOU 1305  O   ALA W  81     4748   3143   7510    -47   -317    -17
ATOM   1306  CB  ALA W  81      53.891 145.121  54.503  1.00 38.03           C  
ANISOU 1306  CB  ALA W  81     4568   2681   7200    210   -501   -235
ATOM   1307  H   ALA W  81      51.473 145.112  54.051  1.00  0.00           H  
ATOM   1308  HA  ALA W  81      53.832 145.425  52.391  1.00  0.00           H  
ATOM   1309  HB1 ALA W  81      54.904 144.735  54.614  1.00  0.00           H  
ATOM   1310  HB2 ALA W  81      53.920 146.192  54.702  1.00  0.00           H  
ATOM   1311  HB3 ALA W  81      53.297 144.664  55.294  1.00  0.00           H  
ATOM   1312  N   ASN W  82      54.035 143.049  51.556  1.00 31.49           N  
ANISOU 1312  N   ASN W  82     3632   2094   6239     80   -375   -263
ATOM   1313  CA  ASN W  82      54.489 141.732  51.076  1.00 36.76           C  
ANISOU 1313  CA  ASN W  82     4233   2742   6992    -37   -378   -198
ATOM   1314  C   ASN W  82      53.381 140.670  51.120  1.00 37.60           C  
ANISOU 1314  C   ASN W  82     4275   2960   7050   -122   -212    -41
ATOM   1315  O   ASN W  82      53.642 139.508  51.431  1.00 42.51           O  
ANISOU 1315  O   ASN W  82     4829   3542   7780   -227   -193     85
ATOM   1316  CB  ASN W  82      55.795 141.282  51.780  1.00 39.55           C  
ANISOU 1316  CB  ASN W  82     4570   2882   7577   -120   -538   -163
ATOM   1317  CG  ASN W  82      56.955 142.234  51.498  1.00 45.39           C  
ANISOU 1317  CG  ASN W  82     5394   3503   8347    -17   -734   -345
ATOM   1318  OD1 ASN W  82      57.290 143.081  52.318  1.00 53.26           O  
ANISOU 1318  OD1 ASN W  82     6446   4427   9363     34   -804   -365
ATOM   1319  ND2 ASN W  82      57.569 142.122  50.329  1.00 47.04           N  
ANISOU 1319  ND2 ASN W  82     5622   3710   8540     29   -828   -485
ATOM   1320  H   ASN W  82      54.075 143.778  50.853  1.00  0.00           H  
ATOM   1321  HA  ASN W  82      54.722 141.836  50.021  1.00  0.00           H  
ATOM   1322  HB3 ASN W  82      56.091 140.293  51.430  1.00  0.00           H  
ATOM   1323  HB2 ASN W  82      55.646 141.183  52.854  1.00  0.00           H  
ATOM   1324 HD22 ASN W  82      58.266 142.809  50.043  1.00  0.00           H  
ATOM   1325 HD21 ASN W  82      57.242 141.451  49.649  1.00  0.00           H  
ATOM   1326  N   THR W  83      52.141 141.084  50.802  1.00 36.42           N  
ANISOU 1326  N   THR W  83     4145   2955   6739    -69    -99    -46
ATOM   1327  CA  THR W  83      50.948 140.262  50.863  1.00 36.42           C  
ANISOU 1327  CA  THR W  83     4109   3059   6668   -118     35     59
ATOM   1328  C   THR W  83      49.833 141.000  50.135  1.00 36.79           C  
ANISOU 1328  C   THR W  83     4179   3236   6563    -53     98      8
ATOM   1329  O   THR W  83      49.958 142.197  49.884  1.00 36.49           O  
ANISOU 1329  O   THR W  83     4167   3224   6472     28     63    -72
ATOM   1330  CB  THR W  83      50.585 139.958  52.317  1.00 39.14           C  
ANISOU 1330  CB  THR W  83     4458   3374   7040   -162     80    191
ATOM   1331  OG1 THR W  83      49.595 138.956  52.401  1.00 40.61           O  
ANISOU 1331  OG1 THR W  83     4622   3669   7138   -185    200    269
ATOM   1332  CG2 THR W  83      50.074 141.141  53.136  1.00 40.49           C  
ANISOU 1332  CG2 THR W  83     4689   3541   7156    -96     60    166
ATOM   1333  H   THR W  83      51.978 142.047  50.544  1.00  0.00           H  
ATOM   1334  HA  THR W  83      51.158 139.345  50.316  1.00  0.00           H  
ATOM   1335  HB  THR W  83      51.445 139.549  52.847  1.00  0.00           H  
ATOM   1336  HG1 THR W  83      49.969 138.133  52.082  1.00  0.00           H  
ATOM   1337 HG21 THR W  83      49.985 140.910  54.196  1.00  0.00           H  
ATOM   1338 HG22 THR W  83      50.756 141.990  53.068  1.00  0.00           H  
ATOM   1339 HG23 THR W  83      49.097 141.491  52.805  1.00  0.00           H  
ATOM   1340  N   VAL W  84      48.737 140.310  49.808  1.00 39.22           N  
ANISOU 1340  N   VAL W  84     4470   3625   6807    -81    188     65
ATOM   1341  CA  VAL W  84      47.498 140.879  49.318  1.00 33.61           C  
ANISOU 1341  CA  VAL W  84     3772   3011   5988    -45    228     45
ATOM   1342  C   VAL W  84      46.396 140.487  50.293  1.00 32.59           C  
ANISOU 1342  C   VAL W  84     3671   2904   5808    -59    274    111
ATOM   1343  O   VAL W  84      46.202 139.299  50.544  1.00 29.96           O  
ANISOU 1343  O   VAL W  84     3337   2579   5467    -86    325    162
ATOM   1344  CB  VAL W  84      47.083 140.415  47.923  1.00 31.05           C  
ANISOU 1344  CB  VAL W  84     3415   2742   5639    -52    250     24
ATOM   1345  CG1 VAL W  84      45.898 141.176  47.326  1.00 29.08           C  
ANISOU 1345  CG1 VAL W  84     3175   2563   5313    -36    277     37
ATOM   1346  CG2 VAL W  84      48.254 140.465  46.942  1.00 33.25           C  
ANISOU 1346  CG2 VAL W  84     3678   3022   5933    -19    190    -49
ATOM   1347  H   VAL W  84      48.682 139.341  50.090  1.00  0.00           H  
ATOM   1348  HA  VAL W  84      47.573 141.966  49.306  1.00  0.00           H  
ATOM   1349  HB  VAL W  84      46.776 139.368  47.951  1.00  0.00           H  
ATOM   1350 HG11 VAL W  84      45.683 140.879  46.302  1.00  0.00           H  
ATOM   1351 HG12 VAL W  84      44.977 141.013  47.886  1.00  0.00           H  
ATOM   1352 HG13 VAL W  84      46.080 142.250  47.311  1.00  0.00           H  
ATOM   1353 HG21 VAL W  84      47.948 140.173  45.939  1.00  0.00           H  
ATOM   1354 HG22 VAL W  84      48.677 141.469  46.889  1.00  0.00           H  
ATOM   1355 HG23 VAL W  84      49.049 139.780  47.234  1.00  0.00           H  
ATOM   1356  N   ILE W  85      45.648 141.470  50.796  1.00 34.38           N  
ANISOU 1356  N   ILE W  85     3919   3151   5993    -27    254    111
ATOM   1357  CA  ILE W  85      44.367 141.260  51.442  1.00 32.00           C  
ANISOU 1357  CA  ILE W  85     3653   2875   5632    -33    266    156
ATOM   1358  C   ILE W  85      43.358 141.134  50.310  1.00 30.77           C  
ANISOU 1358  C   ILE W  85     3488   2770   5432    -34    262    136
ATOM   1359  O   ILE W  85      43.032 142.127  49.662  1.00 31.57           O  
ANISOU 1359  O   ILE W  85     3550   2907   5538    -19    238    127
ATOM   1360  CB  ILE W  85      44.007 142.384  52.411  1.00 29.82           C  
ANISOU 1360  CB  ILE W  85     3390   2582   5357     -5    222    178
ATOM   1361  CG1 ILE W  85      45.120 142.752  53.393  1.00 25.97           C  
ANISOU 1361  CG1 ILE W  85     2912   2013   4942     -2    202    199
ATOM   1362  CG2 ILE W  85      42.704 142.112  53.167  1.00 30.62           C  
ANISOU 1362  CG2 ILE W  85     3537   2705   5394    -11    209    222
ATOM   1363  CD1 ILE W  85      45.500 141.671  54.407  1.00 30.95           C  
ANISOU 1363  CD1 ILE W  85     3559   2614   5585    -50    240    278
ATOM   1364  H   ILE W  85      45.870 142.425  50.551  1.00  0.00           H  
ATOM   1365  HA  ILE W  85      44.391 140.319  51.994  1.00  0.00           H  
ATOM   1366  HB  ILE W  85      43.825 143.283  51.822  1.00  0.00           H  
ATOM   1367 HG13 ILE W  85      44.846 143.648  53.946  1.00  0.00           H  
ATOM   1368 HG12 ILE W  85      46.021 143.054  52.858  1.00  0.00           H  
ATOM   1369 HG21 ILE W  85      42.401 142.953  53.787  1.00  0.00           H  
ATOM   1370 HG22 ILE W  85      41.866 141.907  52.502  1.00  0.00           H  
ATOM   1371 HG23 ILE W  85      42.784 141.251  53.830  1.00  0.00           H  
ATOM   1372 HD11 ILE W  85      46.577 141.629  54.571  1.00  0.00           H  
ATOM   1373 HD12 ILE W  85      45.038 141.849  55.377  1.00  0.00           H  
ATOM   1374 HD13 ILE W  85      45.195 140.673  54.095  1.00  0.00           H  
ATOM   1375  N   TRP W  86      42.939 139.913  49.970  1.00 30.23           N  
ANISOU 1375  N   TRP W  86     3452   2708   5325    -43    284    138
ATOM   1376  CA  TRP W  86      41.999 139.624  48.907  1.00 28.36           C  
ANISOU 1376  CA  TRP W  86     3216   2484   5075    -46    256    115
ATOM   1377  C   TRP W  86      40.586 139.850  49.427  1.00 34.29           C  
ANISOU 1377  C   TRP W  86     4010   3225   5793    -46    186    124
ATOM   1378  O   TRP W  86      40.196 139.240  50.420  1.00 36.56           O  
ANISOU 1378  O   TRP W  86     4365   3508   6019    -24    180    123
ATOM   1379  CB  TRP W  86      42.230 138.216  48.363  1.00 31.04           C  
ANISOU 1379  CB  TRP W  86     3574   2823   5398    -32    299     90
ATOM   1380  CG  TRP W  86      41.567 137.887  47.066  1.00 29.29           C  
ANISOU 1380  CG  TRP W  86     3350   2587   5191    -31    255     63
ATOM   1381  CD1 TRP W  86      40.350 137.310  46.936  1.00 28.30           C  
ANISOU 1381  CD1 TRP W  86     3288   2430   5036     -7    202     29
ATOM   1382  CD2 TRP W  86      42.021 138.167  45.709  1.00 27.47           C  
ANISOU 1382  CD2 TRP W  86     3059   2364   5014    -51    243     71
ATOM   1383  NE1 TRP W  86      40.056 137.154  45.598  1.00 32.30           N  
ANISOU 1383  NE1 TRP W  86     3770   2902   5599    -22    150     23
ATOM   1384  CE2 TRP W  86      41.045 137.691  44.797  1.00 31.31           C  
ANISOU 1384  CE2 TRP W  86     3564   2812   5520    -51    184     62
ATOM   1385  CE3 TRP W  86      43.165 138.764  45.151  1.00 27.50           C  
ANISOU 1385  CE3 TRP W  86     3002   2403   5042    -58    264     83
ATOM   1386  CZ2 TRP W  86      41.192 137.800  43.410  1.00 36.06           C  
ANISOU 1386  CZ2 TRP W  86     4114   3413   6174    -70    156     93
ATOM   1387  CZ3 TRP W  86      43.327 138.884  43.768  1.00 26.48           C  
ANISOU 1387  CZ3 TRP W  86     2829   2296   4936    -63    243    101
ATOM   1388  CH2 TRP W  86      42.340 138.416  42.893  1.00 33.68           C  
ANISOU 1388  CH2 TRP W  86     3749   3173   5876    -76    196    120
ATOM   1389  H   TRP W  86      43.246 139.128  50.526  1.00  0.00           H  
ATOM   1390  HA  TRP W  86      42.195 140.316  48.087  1.00  0.00           H  
ATOM   1391  HB3 TRP W  86      41.948 137.468  49.105  1.00  0.00           H  
ATOM   1392  HB2 TRP W  86      43.297 138.063  48.197  1.00  0.00           H  
ATOM   1393  HD1 TRP W  86      39.727 136.996  47.761  1.00  0.00           H  
ATOM   1394  HE1 TRP W  86      39.231 136.667  45.278  1.00  0.00           H  
ATOM   1395  HE3 TRP W  86      43.946 139.125  45.804  1.00  0.00           H  
ATOM   1396  HZ2 TRP W  86      40.430 137.424  42.744  1.00  0.00           H  
ATOM   1397  HZ3 TRP W  86      44.223 139.326  43.355  1.00  0.00           H  
ATOM   1398  HH2 TRP W  86      42.476 138.505  41.826  1.00  0.00           H  
ATOM   1399  N   ASP W  87      39.832 140.747  48.789  1.00 31.81           N  
ANISOU 1399  N   ASP W  87     3649   2915   5521    -69    125    146
ATOM   1400  CA  ASP W  87      38.487 141.145  49.155  1.00 30.09           C  
ANISOU 1400  CA  ASP W  87     3450   2673   5310    -86     25    165
ATOM   1401  C   ASP W  87      37.511 140.151  48.541  1.00 30.98           C  
ANISOU 1401  C   ASP W  87     3619   2729   5422    -91    -41    121
ATOM   1402  O   ASP W  87      37.015 140.373  47.440  1.00 34.71           O  
ANISOU 1402  O   ASP W  87     4043   3179   5965   -124    -81    144
ATOM   1403  CB  ASP W  87      38.184 142.593  48.766  1.00 32.46           C  
ANISOU 1403  CB  ASP W  87     3645   3010   5678   -113    -10    238
ATOM   1404  CG  ASP W  87      36.785 143.143  49.087  1.00 39.58           C  
ANISOU 1404  CG  ASP W  87     4541   3888   6611   -138   -122    279
ATOM   1405  OD1 ASP W  87      36.124 142.608  50.003  1.00 43.23           O  
ANISOU 1405  OD1 ASP W  87     5093   4286   7045   -143   -209    234
ATOM   1406  OD2 ASP W  87      36.449 144.184  48.482  1.00 42.63           O1-
ANISOU 1406  OD2 ASP W  87     4829   4324   7044   -141   -131    352
ATOM   1407  H   ASP W  87      40.138 141.095  47.891  1.00  0.00           H  
ATOM   1408  HA  ASP W  87      38.399 141.069  50.237  1.00  0.00           H  
ATOM   1409  HB3 ASP W  87      38.381 142.722  47.701  1.00  0.00           H  
ATOM   1410  HB2 ASP W  87      38.902 143.244  49.260  1.00  0.00           H  
ATOM   1411  N   TYR W  88      37.205 139.065  49.258  1.00 33.57           N  
ANISOU 1411  N   TYR W  88     4053   3037   5666    -44    -56     61
ATOM   1412  CA  TYR W  88      36.229 138.051  48.911  1.00 34.75           C  
ANISOU 1412  CA  TYR W  88     4280   3124   5799    -13   -133    -13
ATOM   1413  C   TYR W  88      34.786 138.529  48.821  1.00 39.94           C  
ANISOU 1413  C   TYR W  88     4948   3698   6530    -57   -312    -10
ATOM   1414  O   TYR W  88      33.928 137.744  48.420  1.00 42.80           O  
ANISOU 1414  O   TYR W  88     5349   3973   6940    -54   -411    -58
ATOM   1415  CB  TYR W  88      36.386 136.860  49.859  1.00 34.20           C  
ANISOU 1415  CB  TYR W  88     4324   3084   5586     82    -91    -82
ATOM   1416  CG  TYR W  88      37.644 136.047  49.623  1.00 31.92           C  
ANISOU 1416  CG  TYR W  88     4007   2862   5258    123     70    -74
ATOM   1417  CD1 TYR W  88      37.642 135.046  48.630  1.00 39.14           C  
ANISOU 1417  CD1 TYR W  88     4946   3772   6156    187    101   -135
ATOM   1418  CD2 TYR W  88      38.810 136.277  50.384  1.00 30.10           C  
ANISOU 1418  CD2 TYR W  88     3719   2689   5028     98    175      0
ATOM   1419  CE1 TYR W  88      38.790 134.265  48.407  1.00 40.57           C  
ANISOU 1419  CE1 TYR W  88     5075   4020   6321    219    243   -109
ATOM   1420  CE2 TYR W  88      39.962 135.503  50.153  1.00 30.51           C  
ANISOU 1420  CE2 TYR W  88     3727   2788   5077    117    298     26
ATOM   1421  CZ  TYR W  88      39.947 134.494  49.173  1.00 33.89           C  
ANISOU 1421  CZ  TYR W  88     4161   3227   5488    174    336    -22
ATOM   1422  OH  TYR W  88      41.048 133.721  48.992  1.00 34.83           O  
ANISOU 1422  OH  TYR W  88     4210   3399   5622    188    454     22
ATOM   1423  H   TYR W  88      37.763 138.908  50.084  1.00  0.00           H  
ATOM   1424  HA  TYR W  88      36.492 137.702  47.915  1.00  0.00           H  
ATOM   1425  HB3 TYR W  88      35.547 136.173  49.732  1.00  0.00           H  
ATOM   1426  HB2 TYR W  88      36.338 137.187  50.898  1.00  0.00           H  
ATOM   1427  HD1 TYR W  88      36.756 134.866  48.035  1.00  0.00           H  
ATOM   1428  HD2 TYR W  88      38.833 137.048  51.141  1.00  0.00           H  
ATOM   1429  HE1 TYR W  88      38.770 133.496  47.649  1.00  0.00           H  
ATOM   1430  HE2 TYR W  88      40.856 135.682  50.733  1.00  0.00           H  
ATOM   1431  HH  TYR W  88      40.887 132.917  48.485  1.00  0.00           H  
ATOM   1432  N   LYS W  89      34.470 139.785  49.138  1.00 39.08           N  
ANISOU 1432  N   LYS W  89     4799   3601   6447    -99   -372     51
ATOM   1433  CA  LYS W  89      33.195 140.408  48.841  1.00 34.95           C  
ANISOU 1433  CA  LYS W  89     4247   2998   6033   -164   -555     86
ATOM   1434  C   LYS W  89      33.120 140.881  47.397  1.00 36.70           C  
ANISOU 1434  C   LYS W  89     4343   3197   6404   -242   -571    181
ATOM   1435  O   LYS W  89      32.032 141.207  46.927  1.00 44.71           O  
ANISOU 1435  O   LYS W  89     5346   4107   7536   -300   -734    205
ATOM   1436  CB  LYS W  89      32.906 141.536  49.829  1.00 34.00           C  
ANISOU 1436  CB  LYS W  89     4076   2917   5925   -190   -599    155
ATOM   1437  CG  LYS W  89      33.118 141.263  51.318  1.00 35.75           C  
ANISOU 1437  CG  LYS W  89     4421   3160   6002   -118   -610     90
ATOM   1438  CD  LYS W  89      32.427 140.023  51.891  1.00 36.96           C  
ANISOU 1438  CD  LYS W  89     4713   3223   6108    -84   -795    -14
ATOM   1439  CE  LYS W  89      32.390 139.912  53.414  1.00 39.39           C  
ANISOU 1439  CE  LYS W  89     5134   3577   6256     -8   -821    -52
ATOM   1440  NZ  LYS W  89      33.717 139.862  54.047  1.00 41.76           N1+
ANISOU 1440  NZ  LYS W  89     5480   3981   6408     70   -617    -56
ATOM   1441  H   LYS W  89      35.201 140.402  49.462  1.00  0.00           H  
ATOM   1442  HA  LYS W  89      32.403 139.668  48.976  1.00  0.00           H  
ATOM   1443  HB3 LYS W  89      31.884 141.882  49.678  1.00  0.00           H  
ATOM   1444  HB2 LYS W  89      33.517 142.397  49.552  1.00  0.00           H  
ATOM   1445  HG3 LYS W  89      32.774 142.132  51.876  1.00  0.00           H  
ATOM   1446  HG2 LYS W  89      34.186 141.212  51.531  1.00  0.00           H  
ATOM   1447  HD3 LYS W  89      32.897 139.129  51.486  1.00  0.00           H  
ATOM   1448  HD2 LYS W  89      31.403 139.989  51.517  1.00  0.00           H  
ATOM   1449  HE3 LYS W  89      31.851 139.012  53.714  1.00  0.00           H  
ATOM   1450  HE2 LYS W  89      31.838 140.745  53.846  1.00  0.00           H  
ATOM   1451  HZ1 LYS W  89      34.181 140.752  53.932  1.00  0.00           H  
ATOM   1452  HZ2 LYS W  89      33.630 139.687  55.037  1.00  0.00           H  
ATOM   1453  HZ3 LYS W  89      34.278 139.131  53.636  1.00  0.00           H  
ATOM   1454  N   ARG W  90      34.240 140.936  46.671  1.00 32.51           N  
ANISOU 1454  N   ARG W  90     3720   2761   5871   -243   -416    241
ATOM   1455  CA  ARG W  90      34.374 141.228  45.259  1.00 32.60           C  
ANISOU 1455  CA  ARG W  90     3607   2791   5988   -300   -405    351
ATOM   1456  C   ARG W  90      35.031 140.089  44.497  1.00 36.16           C  
ANISOU 1456  C   ARG W  90     4085   3236   6419   -272   -331    310
ATOM   1457  O   ARG W  90      34.766 139.956  43.306  1.00 42.06           O  
ANISOU 1457  O   ARG W  90     4741   3998   7241   -312   -328    407
ATOM   1458  CB  ARG W  90      35.191 142.510  45.069  1.00 30.74           C  
ANISOU 1458  CB  ARG W  90     3240   2691   5750   -299   -300    455
ATOM   1459  CG  ARG W  90      34.342 143.782  45.228  1.00 32.29           C  
ANISOU 1459  CG  ARG W  90     3370   2906   5993   -325   -372    527
ATOM   1460  CD  ARG W  90      35.124 145.102  45.331  1.00 36.14           C  
ANISOU 1460  CD  ARG W  90     3759   3534   6440   -272   -244    582
ATOM   1461  NE  ARG W  90      36.161 145.259  44.295  1.00 35.95           N  
ANISOU 1461  NE  ARG W  90     3643   3611   6406   -250   -136    648
ATOM   1462  CZ  ARG W  90      37.491 145.127  44.460  1.00 30.00           C  
ANISOU 1462  CZ  ARG W  90     2928   2915   5556   -178    -17    574
ATOM   1463  NH1 ARG W  90      38.030 144.733  45.623  1.00 27.06           N  
ANISOU 1463  NH1 ARG W  90     2480   2642   5159   -148     61    631
ATOM   1464  NH2 ARG W  90      38.298 145.414  43.432  1.00 31.35           N1+
ANISOU 1464  NH2 ARG W  90     3210   3044   5659   -135     14    453
ATOM   1465  H   ARG W  90      35.100 140.685  47.137  1.00  0.00           H  
ATOM   1466  HA  ARG W  90      33.393 141.373  44.805  1.00  0.00           H  
ATOM   1467  HB3 ARG W  90      35.603 142.527  44.058  1.00  0.00           H  
ATOM   1468  HB2 ARG W  90      36.050 142.516  45.742  1.00  0.00           H  
ATOM   1469  HG3 ARG W  90      33.836 143.660  46.185  1.00  0.00           H  
ATOM   1470  HG2 ARG W  90      33.546 143.847  44.484  1.00  0.00           H  
ATOM   1471  HD3 ARG W  90      35.442 145.340  46.344  1.00  0.00           H  
ATOM   1472  HD2 ARG W  90      34.428 145.901  45.076  1.00  0.00           H  
ATOM   1473  HE  ARG W  90      35.807 145.520  43.379  1.00  0.00           H  
ATOM   1474 HH12 ARG W  90      39.035 144.667  45.748  1.00  0.00           H  
ATOM   1475 HH11 ARG W  90      37.438 144.550  46.431  1.00  0.00           H  
ATOM   1476 HH22 ARG W  90      39.303 145.350  43.532  1.00  0.00           H  
ATOM   1477 HH21 ARG W  90      37.914 145.686  42.536  1.00  0.00           H  
ATOM   1478  N   ASP W  91      35.917 139.311  45.124  1.00 35.80           N  
ANISOU 1478  N   ASP W  91     4147   3180   6276   -201   -270    189
ATOM   1479  CA  ASP W  91      36.854 138.384  44.523  1.00 36.53           C  
ANISOU 1479  CA  ASP W  91     4248   3279   6352   -166   -192    153
ATOM   1480  C   ASP W  91      37.894 139.151  43.716  1.00 30.64           C  
ANISOU 1480  C   ASP W  91     3398   2638   5607   -179    -84    228
ATOM   1481  O   ASP W  91      38.115 138.883  42.540  1.00 32.03           O  
ANISOU 1481  O   ASP W  91     3530   2820   5818   -186    -72    265
ATOM   1482  CB  ASP W  91      36.256 137.196  43.770  1.00 46.92           C  
ANISOU 1482  CB  ASP W  91     5589   4480   7759   -180   -309    145
ATOM   1483  CG  ASP W  91      35.319 136.265  44.531  1.00 58.93           C  
ANISOU 1483  CG  ASP W  91     7246   5893   9250   -123   -420     20
ATOM   1484  OD1 ASP W  91      35.422 136.194  45.773  1.00 64.65           O  
ANISOU 1484  OD1 ASP W  91     8051   6664   9847    -38   -341    -74
ATOM   1485  OD2 ASP W  91      34.598 135.492  43.866  1.00 61.46           O1-
ANISOU 1485  OD2 ASP W  91     7594   6084   9675   -158   -594     21
ATOM   1486  H   ASP W  91      36.124 139.556  46.080  1.00  0.00           H  
ATOM   1487  HA  ASP W  91      37.416 137.968  45.359  1.00  0.00           H  
ATOM   1488  HB3 ASP W  91      37.050 136.567  43.370  1.00  0.00           H  
ATOM   1489  HB2 ASP W  91      35.715 137.557  42.896  1.00  0.00           H  
ATOM   1490  N   ALA W  92      38.533 140.134  44.354  1.00 28.47           N  
ANISOU 1490  N   ALA W  92     3089   2442   5285   -168    -19    245
ATOM   1491  CA  ALA W  92      39.568 141.007  43.832  1.00 27.90           C  
ANISOU 1491  CA  ALA W  92     2933   2473   5197   -154     60    296
ATOM   1492  C   ALA W  92      40.462 141.492  44.963  1.00 30.81           C  
ANISOU 1492  C   ALA W  92     3325   2878   5503   -110    128    242
ATOM   1493  O   ALA W  92      40.035 141.348  46.106  1.00 31.27           O  
ANISOU 1493  O   ALA W  92     3441   2898   5543   -105    111    209
ATOM   1494  CB  ALA W  92      38.887 142.152  43.081  1.00 30.52           C  
ANISOU 1494  CB  ALA W  92     3154   2864   5578   -187     29    426
ATOM   1495  H   ALA W  92      38.360 140.261  45.340  1.00  0.00           H  
ATOM   1496  HA  ALA W  92      40.168 140.428  43.132  1.00  0.00           H  
ATOM   1497  HB1 ALA W  92      39.598 142.882  42.701  1.00  0.00           H  
ATOM   1498  HB2 ALA W  92      38.315 141.782  42.230  1.00  0.00           H  
ATOM   1499  HB3 ALA W  92      38.179 142.661  43.731  1.00  0.00           H  
ATOM   1500  N   PRO W  93      41.636 142.081  44.714  1.00 29.27           N  
ANISOU 1500  N   PRO W  93     3094   2750   5278    -70    188    232
ATOM   1501  CA  PRO W  93      42.428 142.724  45.743  1.00 27.02           C  
ANISOU 1501  CA  PRO W  93     2832   2471   4964    -28    221    183
ATOM   1502  C   PRO W  93      41.706 143.844  46.476  1.00 29.31           C  
ANISOU 1502  C   PRO W  93     3093   2787   5258    -13    201    225
ATOM   1503  O   PRO W  93      41.081 144.662  45.805  1.00 33.35           O  
ANISOU 1503  O   PRO W  93     3525   3363   5783    -14    188    303
ATOM   1504  CB  PRO W  93      43.654 143.266  45.004  1.00 28.43           C  
ANISOU 1504  CB  PRO W  93     2980   2710   5112     23    252    153
ATOM   1505  CG  PRO W  93      43.743 142.469  43.719  1.00 27.58           C  
ANISOU 1505  CG  PRO W  93     2854   2615   5010     -1    250    175
ATOM   1506  CD  PRO W  93      42.282 142.192  43.403  1.00 29.18           C  
ANISOU 1506  CD  PRO W  93     3036   2798   5254    -54    212    254
ATOM   1507  HA  PRO W  93      42.758 141.964  46.451  1.00  0.00           H  
ATOM   1508  HB3 PRO W  93      44.567 143.196  45.594  1.00  0.00           H  
ATOM   1509  HB2 PRO W  93      43.517 144.317  44.746  1.00  0.00           H  
ATOM   1510  HG3 PRO W  93      44.275 141.539  43.912  1.00  0.00           H  
ATOM   1511  HG2 PRO W  93      44.265 143.000  42.923  1.00  0.00           H  
ATOM   1512  HD2 PRO W  93      41.853 143.035  42.862  1.00  0.00           H  
ATOM   1513  HD3 PRO W  93      42.184 141.303  42.782  1.00  0.00           H  
ATOM   1514  N   ALA W  94      41.778 143.927  47.805  1.00 28.62           N  
ANISOU 1514  N   ALA W  94     3056   2653   5166      0    197    192
ATOM   1515  CA  ALA W  94      41.299 145.048  48.585  1.00 28.87           C  
ANISOU 1515  CA  ALA W  94     3059   2703   5206     24    170    230
ATOM   1516  C   ALA W  94      42.085 146.328  48.329  1.00 29.25           C  
ANISOU 1516  C   ALA W  94     3041   2832   5242    109    202    229
ATOM   1517  O   ALA W  94      41.586 147.431  48.533  1.00 34.66           O  
ANISOU 1517  O   ALA W  94     3665   3564   5938    145    190    279
ATOM   1518  CB  ALA W  94      41.344 144.713  50.075  1.00 26.53           C  
ANISOU 1518  CB  ALA W  94     2839   2336   4906     24    153    210
ATOM   1519  H   ALA W  94      42.283 143.226  48.328  1.00  0.00           H  
ATOM   1520  HA  ALA W  94      40.259 145.240  48.320  1.00  0.00           H  
ATOM   1521  HB1 ALA W  94      40.836 145.480  50.662  1.00  0.00           H  
ATOM   1522  HB2 ALA W  94      40.863 143.761  50.290  1.00  0.00           H  
ATOM   1523  HB3 ALA W  94      42.370 144.650  50.441  1.00  0.00           H  
ATOM   1524  N   HIS W  95      43.327 146.178  47.862  1.00 31.11           N  
ANISOU 1524  N   HIS W  95     3106   2662   6054    -65    -20     42
ATOM   1525  CA  HIS W  95      44.244 147.208  47.413  1.00 30.46           C  
ANISOU 1525  CA  HIS W  95     2986   2593   5994    -23    -14     28
ATOM   1526  C   HIS W  95      44.823 146.696  46.105  1.00 30.44           C  
ANISOU 1526  C   HIS W  95     3016   2592   5959     14      1     -5
ATOM   1527  O   HIS W  95      45.418 145.622  46.101  1.00 34.62           O  
ANISOU 1527  O   HIS W  95     3578   3108   6468     20     -1    -22
ATOM   1528  CB  HIS W  95      45.296 147.460  48.493  1.00 34.16           C  
ANISOU 1528  CB  HIS W  95     3429   3038   6510      4    -33     11
ATOM   1529  CG  HIS W  95      46.016 146.237  49.022  1.00 31.55           C  
ANISOU 1529  CG  HIS W  95     3071   2705   6211    -27    -47     45
ATOM   1530  ND1 HIS W  95      47.219 145.799  48.499  1.00 30.56           N  
ANISOU 1530  ND1 HIS W  95     2951   2558   6101    -49    -62     49
ATOM   1531  CD2 HIS W  95      45.702 145.347  50.025  1.00 30.93           C  
ANISOU 1531  CD2 HIS W  95     2954   2649   6148    -37    -47     86
ATOM   1532  CE1 HIS W  95      47.549 144.678  49.139  1.00 30.65           C  
ANISOU 1532  CE1 HIS W  95     2942   2572   6133    -72    -72     83
ATOM   1533  NE2 HIS W  95      46.666 144.338  50.075  1.00 32.20           N  
ANISOU 1533  NE2 HIS W  95     3108   2795   6331    -67    -68    107
ATOM   1534  H   HIS W  95      43.668 145.241  47.704  1.00  0.00           H  
ATOM   1535  HA  HIS W  95      43.698 148.130  47.214  1.00  0.00           H  
ATOM   1536  HB3 HIS W  95      44.829 147.965  49.339  1.00  0.00           H  
ATOM   1537  HB2 HIS W  95      46.038 148.158  48.104  1.00  0.00           H  
ATOM   1538  HD1 HIS W  95      47.670 146.192  47.663  1.00  0.00           H  
ATOM   1539  HD2 HIS W  95      44.845 145.337  50.684  1.00  0.00           H  
ATOM   1540  HE1 HIS W  95      48.434 144.097  48.914  1.00  0.00           H  
ATOM   1541  N   ILE W  96      44.608 147.391  44.985  1.00 35.86           N  
ANISOU 1541  N   ILE W  96     3691   3297   6635     50     21     -6
ATOM   1542  CA  ILE W  96      45.053 146.990  43.668  1.00 40.48           C  
ANISOU 1542  CA  ILE W  96     4315   3885   7180     86     38    -33
ATOM   1543  C   ILE W  96      46.555 147.182  43.497  1.00 38.51           C  
ANISOU 1543  C   ILE W  96     4092   3605   6934    123      9    -82
ATOM   1544  O   ILE W  96      47.211 146.398  42.818  1.00 42.81           O  
ANISOU 1544  O   ILE W  96     4664   4147   7456    126     -2    -98
ATOM   1545  CB  ILE W  96      44.259 147.689  42.563  1.00 53.58           C  
ANISOU 1545  CB  ILE W  96     5958   5579   8823    122     77     -9
ATOM   1546  CG1 ILE W  96      42.733 147.427  42.675  1.00 65.51           C  
ANISOU 1546  CG1 ILE W  96     7433   7130  10326     62     92     57
ATOM   1547  CG2 ILE W  96      44.734 147.401  41.122  1.00 55.52           C  
ANISOU 1547  CG2 ILE W  96     6253   5822   9020    173     94    -42
ATOM   1548  CD1 ILE W  96      42.284 145.975  42.429  1.00 69.97           C  
ANISOU 1548  CD1 ILE W  96     8052   7683  10849     10     86     59
ATOM   1549  H   ILE W  96      44.054 148.233  45.037  1.00  0.00           H  
ATOM   1550  HA  ILE W  96      44.886 145.916  43.584  1.00  0.00           H  
ATOM   1551  HB  ILE W  96      44.391 148.762  42.710  1.00  0.00           H  
ATOM   1552 HG13 ILE W  96      42.215 148.070  41.963  1.00  0.00           H  
ATOM   1553 HG12 ILE W  96      42.365 147.746  43.651  1.00  0.00           H  
ATOM   1554 HG21 ILE W  96      44.078 147.871  40.388  1.00  0.00           H  
ATOM   1555 HG22 ILE W  96      45.739 147.779  40.932  1.00  0.00           H  
ATOM   1556 HG23 ILE W  96      44.742 146.333  40.920  1.00  0.00           H  
ATOM   1557 HD11 ILE W  96      41.668 145.905  41.531  1.00  0.00           H  
ATOM   1558 HD12 ILE W  96      43.121 145.291  42.299  1.00  0.00           H  
ATOM   1559 HD13 ILE W  96      41.692 145.604  43.266  1.00  0.00           H  
ATOM   1560  N   SER W  97      47.133 148.199  44.139  1.00 39.08           N  
ANISOU 1560  N   SER W  97     4162   3653   7032    149     -9    -99
ATOM   1561  CA  SER W  97      48.559 148.390  44.324  1.00 35.20           C  
ANISOU 1561  CA  SER W  97     3711   3124   6540    166    -54   -142
ATOM   1562  C   SER W  97      49.071 147.448  45.404  1.00 31.99           C  
ANISOU 1562  C   SER W  97     3277   2696   6184    121   -100   -134
ATOM   1563  O   SER W  97      48.351 147.170  46.360  1.00 31.05           O  
ANISOU 1563  O   SER W  97     3116   2585   6096     90    -88   -102
ATOM   1564  CB  SER W  97      48.813 149.845  44.720  1.00 38.38           C  
ANISOU 1564  CB  SER W  97     4165   3495   6924    227    -48   -168
ATOM   1565  OG  SER W  97      48.298 150.740  43.760  1.00 40.99           O  
ANISOU 1565  OG  SER W  97     4517   3854   7204    279      4   -165
ATOM   1566  H   SER W  97      46.546 148.807  44.689  1.00  0.00           H  
ATOM   1567  HA  SER W  97      49.070 148.179  43.387  1.00  0.00           H  
ATOM   1568  HB3 SER W  97      49.881 150.033  44.834  1.00  0.00           H  
ATOM   1569  HB2 SER W  97      48.363 150.066  45.686  1.00  0.00           H  
ATOM   1570  HG  SER W  97      48.761 150.613  42.931  1.00  0.00           H  
ATOM   1571  N   THR W  98      50.315 146.975  45.294  1.00 32.49           N  
ANISOU 1571  N   THR W  98     3364   2731   6250    111   -156   -156
ATOM   1572  CA  THR W  98      50.943 146.085  46.250  1.00 35.53           C  
ANISOU 1572  CA  THR W  98     3714   3101   6683     60   -205   -135
ATOM   1573  C   THR W  98      52.376 146.524  46.527  1.00 38.70           C  
ANISOU 1573  C   THR W  98     4174   3442   7090     48   -274   -165
ATOM   1574  O   THR W  98      52.916 147.389  45.840  1.00 30.83           O  
ANISOU 1574  O   THR W  98     3255   2411   6046     86   -284   -207
ATOM   1575  CB  THR W  98      50.937 144.651  45.724  1.00 33.43           C  
ANISOU 1575  CB  THR W  98     3404   2877   6419     39   -218   -104
ATOM   1576  OG1 THR W  98      51.528 144.520  44.453  1.00 34.97           O  
ANISOU 1576  OG1 THR W  98     3636   3081   6572     59   -243   -127
ATOM   1577  CG2 THR W  98      49.531 144.053  45.631  1.00 32.64           C  
ANISOU 1577  CG2 THR W  98     3279   2816   6307     51   -152    -75
ATOM   1578  H   THR W  98      50.878 147.206  44.489  1.00  0.00           H  
ATOM   1579  HA  THR W  98      50.421 146.120  47.206  1.00  0.00           H  
ATOM   1580  HB  THR W  98      51.499 144.016  46.409  1.00  0.00           H  
ATOM   1581  HG1 THR W  98      52.477 144.662  44.505  1.00  0.00           H  
ATOM   1582 HG21 THR W  98      49.586 142.988  45.410  1.00  0.00           H  
ATOM   1583 HG22 THR W  98      48.987 144.147  46.568  1.00  0.00           H  
ATOM   1584 HG23 THR W  98      48.929 144.528  44.857  1.00  0.00           H  
ATOM   1585  N   ILE W  99      52.991 145.934  47.554  1.00 36.22           N  
ANISOU 1585  N   ILE W  99     3831   3106   6826     -8   -322   -139
ATOM   1586  CA  ILE W  99      54.387 146.082  47.918  1.00 36.02           C  
ANISOU 1586  CA  ILE W  99     3871   3008   6807    -45   -404   -158
ATOM   1587  C   ILE W  99      54.920 144.658  47.966  1.00 34.82           C  
ANISOU 1587  C   ILE W  99     3656   2881   6695   -127   -476   -109
ATOM   1588  O   ILE W  99      54.454 143.888  48.804  1.00 36.26           O  
ANISOU 1588  O   ILE W  99     3759   3088   6930   -165   -467    -54
ATOM   1589  CB  ILE W  99      54.529 146.734  49.291  1.00 40.26           C  
ANISOU 1589  CB  ILE W  99     4440   3485   7372    -41   -397   -160
ATOM   1590  CG1 ILE W  99      53.984 148.162  49.320  1.00 39.83           C  
ANISOU 1590  CG1 ILE W  99     4431   3423   7280     51   -322   -188
ATOM   1591  CG2 ILE W  99      55.950 146.709  49.857  1.00 39.77           C  
ANISOU 1591  CG2 ILE W  99     4467   3332   7312    -92   -492   -176
ATOM   1592  CD1 ILE W  99      53.587 148.681  50.699  1.00 37.64           C  
ANISOU 1592  CD1 ILE W  99     4173   3099   7028     74   -304   -177
ATOM   1593  H   ILE W  99      52.500 145.265  48.131  1.00  0.00           H  
ATOM   1594  HA  ILE W  99      54.930 146.656  47.166  1.00  0.00           H  
ATOM   1595  HB  ILE W  99      53.922 146.158  49.991  1.00  0.00           H  
ATOM   1596 HG13 ILE W  99      53.091 148.238  48.700  1.00  0.00           H  
ATOM   1597 HG12 ILE W  99      54.687 148.848  48.847  1.00  0.00           H  
ATOM   1598 HG21 ILE W  99      55.974 147.144  50.854  1.00  0.00           H  
ATOM   1599 HG22 ILE W  99      56.361 145.707  49.972  1.00  0.00           H  
ATOM   1600 HG23 ILE W  99      56.642 147.279  49.236  1.00  0.00           H  
ATOM   1601 HD11 ILE W  99      53.203 149.699  50.642  1.00  0.00           H  
ATOM   1602 HD12 ILE W  99      52.806 148.063  51.143  1.00  0.00           H  
ATOM   1603 HD13 ILE W  99      54.426 148.696  51.395  1.00  0.00           H  
ATOM   1604  N   GLY W 100      55.865 144.320  47.080  1.00 37.55           N  
ANISOU 1604  N   GLY W 100     4032   3224   7011   -152   -546   -118
ATOM   1605  CA  GLY W 100      56.561 143.033  47.000  1.00 40.81           C  
ANISOU 1605  CA  GLY W 100     4368   3676   7464   -235   -624    -52
ATOM   1606  C   GLY W 100      55.627 141.822  46.866  1.00 41.46           C  
ANISOU 1606  C   GLY W 100     4318   3859   7575   -217   -561     18
ATOM   1607  O   GLY W 100      55.730 140.890  47.663  1.00 40.64           O  
ANISOU 1607  O   GLY W 100     4122   3792   7527   -268   -578     95
ATOM   1608  H   GLY W 100      56.188 145.032  46.428  1.00  0.00           H  
ATOM   1609  HA3 GLY W 100      57.196 142.915  47.874  1.00  0.00           H  
ATOM   1610  HA2 GLY W 100      57.224 143.046  46.135  1.00  0.00           H  
ATOM   1611  N   VAL W 101      54.729 141.858  45.874  1.00 40.37           N  
ANISOU 1611  N   VAL W 101     4180   3763   7395   -141   -485     -1
ATOM   1612  CA  VAL W 101      53.802 140.791  45.513  1.00 40.45           C  
ANISOU 1612  CA  VAL W 101     4102   3852   7414   -105   -414     59
ATOM   1613  C   VAL W 101      53.974 140.493  44.006  1.00 41.77           C  
ANISOU 1613  C   VAL W 101     4267   4067   7535    -62   -410     63
ATOM   1614  O   VAL W 101      54.752 139.605  43.669  1.00 46.57           O  
ANISOU 1614  O   VAL W 101     4794   4743   8159    -61   -421    136
ATOM   1615  CB  VAL W 101      52.324 141.175  45.825  1.00 44.35           C  
ANISOU 1615  CB  VAL W 101     4613   4339   7899    -58   -316     41
ATOM   1616  CG1 VAL W 101      51.284 140.121  45.396  1.00 46.60           C  
ANISOU 1616  CG1 VAL W 101     4849   4685   8171    -12   -244     95
ATOM   1617  CG2 VAL W 101      52.121 141.479  47.319  1.00 46.25           C  
ANISOU 1617  CG2 VAL W 101     4847   4540   8185    -96   -321     48
ATOM   1618  H   VAL W 101      54.754 142.652  45.241  1.00  0.00           H  
ATOM   1619  HA  VAL W 101      54.048 139.875  46.054  1.00  0.00           H  
ATOM   1620  HB  VAL W 101      52.093 142.086  45.278  1.00  0.00           H  
ATOM   1621 HG11 VAL W 101      50.299 140.573  45.337  1.00  0.00           H  
ATOM   1622 HG12 VAL W 101      51.464 139.669  44.422  1.00  0.00           H  
ATOM   1623 HG13 VAL W 101      51.234 139.319  46.129  1.00  0.00           H  
ATOM   1624 HG21 VAL W 101      51.084 141.741  47.524  1.00  0.00           H  
ATOM   1625 HG22 VAL W 101      52.377 140.618  47.936  1.00  0.00           H  
ATOM   1626 HG23 VAL W 101      52.734 142.314  47.653  1.00  0.00           H  
ATOM   1627  N   CYS W 102      53.257 141.212  43.130  1.00 37.02           N  
ANISOU 1627  N   CYS W 102     3752   3438   6878    -19   -389     -6
ATOM   1628  CA  CYS W 102      53.271 141.029  41.683  1.00 35.26           C  
ANISOU 1628  CA  CYS W 102     3543   3252   6602     30   -376     -7
ATOM   1629  C   CYS W 102      53.964 142.256  41.088  1.00 34.63           C  
ANISOU 1629  C   CYS W 102     3559   3127   6471     31   -428    -73
ATOM   1630  O   CYS W 102      53.536 143.377  41.350  1.00 41.42           O  
ANISOU 1630  O   CYS W 102     4493   3933   7311     48   -404   -130
ATOM   1631  CB  CYS W 102      51.846 140.847  41.106  1.00 43.05           C  
ANISOU 1631  CB  CYS W 102     4549   4253   7555     95   -270    -12
ATOM   1632  SG  CYS W 102      51.830 140.783  39.285  1.00 51.56           S  
ANISOU 1632  SG  CYS W 102     5677   5356   8559    158   -245    -26
ATOM   1633  H   CYS W 102      52.728 142.012  43.450  1.00  0.00           H  
ATOM   1634  HA  CYS W 102      53.851 140.143  41.422  1.00  0.00           H  
ATOM   1635  HB3 CYS W 102      51.201 141.669  41.410  1.00  0.00           H  
ATOM   1636  HB2 CYS W 102      51.387 139.939  41.495  1.00  0.00           H  
ATOM   1637  HG  CYS W 102      52.304 139.531  39.167  1.00  0.00           H  
ATOM   1638  N   SER W 103      54.989 142.036  40.259  1.00 33.94           N  
ANISOU 1638  N   SER W 103     3472   3066   6357     23   -496    -57
ATOM   1639  CA  SER W 103      55.851 143.081  39.698  1.00 39.37           C  
ANISOU 1639  CA  SER W 103     4269   3705   6983     23   -556   -118
ATOM   1640  C   SER W 103      55.132 144.133  38.815  1.00 39.73           C  
ANISOU 1640  C   SER W 103     4394   3735   6967    103   -468   -173
ATOM   1641  O   SER W 103      55.744 145.144  38.481  1.00 46.63           O  
ANISOU 1641  O   SER W 103     5374   4555   7788    123   -482   -231
ATOM   1642  CB  SER W 103      57.007 142.387  38.947  1.00 48.85           C  
ANISOU 1642  CB  SER W 103     5448   4948   8162     -5   -651    -79
ATOM   1643  OG  SER W 103      58.119 143.243  38.755  1.00 57.21           O  
ANISOU 1643  OG  SER W 103     6453   6080   9204     59   -590    -37
ATOM   1644  H   SER W 103      55.258 141.081  40.074  1.00  0.00           H  
ATOM   1645  HA  SER W 103      56.269 143.617  40.551  1.00  0.00           H  
ATOM   1646  HB3 SER W 103      56.662 142.014  37.983  1.00  0.00           H  
ATOM   1647  HB2 SER W 103      57.354 141.515  39.497  1.00  0.00           H  
ATOM   1648  HG  SER W 103      57.854 143.929  38.127  1.00  0.00           H  
ATOM   1649  N   MET W 104      53.868 143.876  38.454  1.00 36.31           N  
ANISOU 1649  N   MET W 104     3919   3345   6532    149   -377   -149
ATOM   1650  CA  MET W 104      52.998 144.760  37.705  1.00 35.70           C  
ANISOU 1650  CA  MET W 104     3906   3259   6400    208   -299   -184
ATOM   1651  C   MET W 104      52.215 145.720  38.586  1.00 35.59           C  
ANISOU 1651  C   MET W 104     3909   3211   6402    213   -241   -209
ATOM   1652  O   MET W 104      51.878 146.806  38.118  1.00 35.69           O  
ANISOU 1652  O   MET W 104     3984   3207   6370    254   -201   -240
ATOM   1653  CB  MET W 104      52.059 143.921  36.838  1.00 31.36           C  
ANISOU 1653  CB  MET W 104     3326   2754   5834    244   -234   -146
ATOM   1654  CG  MET W 104      52.728 143.322  35.586  1.00 33.57           C  
ANISOU 1654  CG  MET W 104     3630   3064   6061    278   -260   -134
ATOM   1655  SD  MET W 104      53.251 144.515  34.323  1.00 39.75           S  
ANISOU 1655  SD  MET W 104     4528   3813   6762    313   -267   -195
ATOM   1656  CE  MET W 104      51.695 145.395  34.010  1.00 42.90           C  
ANISOU 1656  CE  MET W 104     4951   4194   7153    336   -154   -209
ATOM   1657  H   MET W 104      53.432 143.047  38.836  1.00  0.00           H  
ATOM   1658  HA  MET W 104      53.605 145.383  37.046  1.00  0.00           H  
ATOM   1659  HB3 MET W 104      51.204 144.520  36.525  1.00  0.00           H  
ATOM   1660  HB2 MET W 104      51.624 143.125  37.441  1.00  0.00           H  
ATOM   1661  HG3 MET W 104      52.056 142.630  35.084  1.00  0.00           H  
ATOM   1662  HG2 MET W 104      53.589 142.724  35.882  1.00  0.00           H  
ATOM   1663  HE1 MET W 104      51.765 145.968  33.085  1.00  0.00           H  
ATOM   1664  HE2 MET W 104      50.863 144.696  33.919  1.00  0.00           H  
ATOM   1665  HE3 MET W 104      51.476 146.089  34.822  1.00  0.00           H  
ATOM   1666  N   THR W 105      51.905 145.355  39.832  1.00 35.66           N  
ANISOU 1666  N   THR W 105     3860   3218   6472    177   -233   -187
ATOM   1667  CA  THR W 105      51.156 146.137  40.792  1.00 35.33           C  
ANISOU 1667  CA  THR W 105     3819   3154   6449    181   -182   -196
ATOM   1668  C   THR W 105      52.052 146.697  41.886  1.00 34.35           C  
ANISOU 1668  C   THR W 105     3718   2981   6355    162   -226   -218
ATOM   1669  O   THR W 105      51.608 147.524  42.676  1.00 35.02           O  
ANISOU 1669  O   THR W 105     3804   3049   6453    178   -185   -221
ATOM   1670  CB  THR W 105      50.070 145.261  41.423  1.00 36.54           C  
ANISOU 1670  CB  THR W 105     3912   3333   6639    159   -137   -155
ATOM   1671  OG1 THR W 105      50.607 144.062  41.935  1.00 37.31           O  
ANISOU 1671  OG1 THR W 105     3955   3438   6783    124   -176   -124
ATOM   1672  CG2 THR W 105      48.968 144.875  40.436  1.00 37.52           C  
ANISOU 1672  CG2 THR W 105     4049   3487   6722    182    -88   -136
ATOM   1673  H   THR W 105      52.183 144.452  40.189  1.00  0.00           H  
ATOM   1674  HA  THR W 105      50.675 146.985  40.302  1.00  0.00           H  
ATOM   1675  HB  THR W 105      49.603 145.774  42.261  1.00  0.00           H  
ATOM   1676  HG1 THR W 105      50.924 144.220  42.826  1.00  0.00           H  
ATOM   1677 HG21 THR W 105      48.191 144.273  40.909  1.00  0.00           H  
ATOM   1678 HG22 THR W 105      48.478 145.758  40.027  1.00  0.00           H  
ATOM   1679 HG23 THR W 105      49.366 144.304  39.600  1.00  0.00           H  
ATOM   1680  N   ASP W 106      53.318 146.255  41.937  1.00 34.64           N  
ANISOU 1680  N   ASP W 106     3773   2990   6399    125   -313   -226
ATOM   1681  CA  ASP W 106      54.331 146.727  42.874  1.00 31.51           C  
ANISOU 1681  CA  ASP W 106     3422   2528   6023     99   -364   -246
ATOM   1682  C   ASP W 106      54.691 148.202  42.703  1.00 34.20           C  
ANISOU 1682  C   ASP W 106     3879   2813   6302    165   -344   -299
ATOM   1683  O   ASP W 106      55.230 148.586  41.666  1.00 41.02           O  
ANISOU 1683  O   ASP W 106     4818   3668   7098    199   -358   -329
ATOM   1684  CB  ASP W 106      55.637 145.899  42.865  1.00 32.20           C  
ANISOU 1684  CB  ASP W 106     3511   2597   6128     25   -478   -232
ATOM   1685  CG  ASP W 106      55.570 144.516  43.513  1.00 42.26           C  
ANISOU 1685  CG  ASP W 106     4673   3905   7480    -39   -495   -169
ATOM   1686  OD1 ASP W 106      54.557 144.206  44.179  1.00 43.36           O  
ANISOU 1686  OD1 ASP W 106     4754   4069   7651    -20   -419   -147
ATOM   1687  OD2 ASP W 106      56.599 143.816  43.411  1.00 42.97           O1-
ANISOU 1687  OD2 ASP W 106     4733   3998   7595   -110   -586   -133
ATOM   1688  H   ASP W 106      53.587 145.504  41.317  1.00  0.00           H  
ATOM   1689  HA  ASP W 106      53.884 146.621  43.853  1.00  0.00           H  
ATOM   1690  HB3 ASP W 106      56.435 146.454  43.360  1.00  0.00           H  
ATOM   1691  HB2 ASP W 106      55.959 145.768  41.831  1.00  0.00           H  
ATOM   1692  N   ILE W 107      54.509 148.958  43.790  1.00 33.98           N  
ANISOU 1692  N   ILE W 107     3870   2750   6292    193   -306   -304
ATOM   1693  CA  ILE W 107      55.152 150.255  43.983  1.00 35.03           C  
ANISOU 1693  CA  ILE W 107     4128   2816   6365    267   -291   -346
ATOM   1694  C   ILE W 107      56.593 150.105  44.527  1.00 38.78           C  
ANISOU 1694  C   ILE W 107     4706   3192   6837    226   -387   -375
ATOM   1695  O   ILE W 107      57.341 151.079  44.529  1.00 42.47           O  
ANISOU 1695  O   ILE W 107     5324   3580   7233    284   -397   -420
ATOM   1696  CB  ILE W 107      54.337 151.141  44.971  1.00 37.73           C  
ANISOU 1696  CB  ILE W 107     4440   3178   6720    340   -190   -323
ATOM   1697  CG1 ILE W 107      54.217 150.582  46.412  1.00 38.81           C  
ANISOU 1697  CG1 ILE W 107     4506   3306   6933    292   -199   -291
ATOM   1698  CG2 ILE W 107      52.950 151.469  44.385  1.00 41.78           C  
ANISOU 1698  CG2 ILE W 107     4867   3780   7227    363   -109   -288
ATOM   1699  CD1 ILE W 107      53.732 151.612  47.434  1.00 35.49           C  
ANISOU 1699  CD1 ILE W 107     4046   2911   6528    358   -114   -257
ATOM   1700  H   ILE W 107      53.986 148.579  44.574  1.00  0.00           H  
ATOM   1701  HA  ILE W 107      55.223 150.776  43.025  1.00  0.00           H  
ATOM   1702  HB  ILE W 107      54.872 152.090  45.043  1.00  0.00           H  
ATOM   1703 HG13 ILE W 107      55.171 150.209  46.776  1.00  0.00           H  
ATOM   1704 HG12 ILE W 107      53.541 149.731  46.426  1.00  0.00           H  
ATOM   1705 HG21 ILE W 107      52.426 152.218  44.979  1.00  0.00           H  
ATOM   1706 HG22 ILE W 107      53.036 151.869  43.375  1.00  0.00           H  
ATOM   1707 HG23 ILE W 107      52.317 150.582  44.335  1.00  0.00           H  
ATOM   1708 HD11 ILE W 107      53.757 151.191  48.437  1.00  0.00           H  
ATOM   1709 HD12 ILE W 107      54.358 152.503  47.435  1.00  0.00           H  
ATOM   1710 HD13 ILE W 107      52.707 151.917  47.231  1.00  0.00           H  
ATOM   1711  N   ALA W 108      56.951 148.911  45.022  1.00 37.35           N  
ANISOU 1711  N   ALA W 108     4458   3009   6724    127   -456   -345
ATOM   1712  CA  ALA W 108      58.134 148.648  45.835  1.00 34.61           C  
ANISOU 1712  CA  ALA W 108     4201   2567   6382     60   -561   -359
ATOM   1713  C   ALA W 108      58.245 147.145  46.108  1.00 34.15           C  
ANISOU 1713  C   ALA W 108     4021   2552   6402    -58   -632   -301
ATOM   1714  O   ALA W 108      57.287 146.414  45.848  1.00 36.09           O  
ANISOU 1714  O   ALA W 108     4126   2888   6700    -65   -578   -254
ATOM   1715  CB  ALA W 108      57.964 149.363  47.178  1.00 37.00           C  
ANISOU 1715  CB  ALA W 108     4571   2794   6692    108   -524   -370
ATOM   1716  H   ALA W 108      56.312 148.131  44.954  1.00  0.00           H  
ATOM   1717  HA  ALA W 108      59.032 148.993  45.319  1.00  0.00           H  
ATOM   1718  HB1 ALA W 108      58.715 149.078  47.910  1.00  0.00           H  
ATOM   1719  HB2 ALA W 108      58.015 150.447  47.071  1.00  0.00           H  
ATOM   1720  HB3 ALA W 108      57.000 149.102  47.609  1.00  0.00           H  
ATOM   1721  N   LYS W 109      59.383 146.725  46.677  1.00 36.06           N  
ANISOU 1721  N   LYS W 109     4328   2727   6646   -152   -757   -298
ATOM   1722  CA  LYS W 109      59.607 145.357  47.150  1.00 38.00           C  
ANISOU 1722  CA  LYS W 109     4450   3018   6972   -268   -825   -223
ATOM   1723  C   LYS W 109      59.486 145.227  48.685  1.00 38.97           C  
ANISOU 1723  C   LYS W 109     4537   3110   7161   -296   -805   -192
ATOM   1724  O   LYS W 109      59.228 144.120  49.158  1.00 37.43           O  
ANISOU 1724  O   LYS W 109     4197   2988   7037   -339   -785   -122
ATOM   1725  CB  LYS W 109      60.953 144.816  46.610  1.00 45.66           C  
ANISOU 1725  CB  LYS W 109     5487   3941   7922   -380   -982   -213
ATOM   1726  CG  LYS W 109      62.205 145.642  46.971  1.00 58.10           C  
ANISOU 1726  CG  LYS W 109     7042   5581   9453   -378  -1020   -210
ATOM   1727  CD  LYS W 109      63.518 144.980  46.525  1.00 74.82           C  
ANISOU 1727  CD  LYS W 109     8960   7840  11629   -366   -954   -135
ATOM   1728  CE  LYS W 109      64.755 145.831  46.872  1.00 88.04           C  
ANISOU 1728  CE  LYS W 109    10596   9582  13274   -392  -1023   -104
ATOM   1729  NZ  LYS W 109      66.002 145.182  46.433  1.00 95.35           N1+
ANISOU 1729  NZ  LYS W 109    11666  10463  14098   -321  -1019   -186
ATOM   1730  H   LYS W 109      60.107 147.399  46.899  1.00  0.00           H  
ATOM   1731  HA  LYS W 109      58.837 144.704  46.738  1.00  0.00           H  
ATOM   1732  HB3 LYS W 109      61.084 143.796  46.974  1.00  0.00           H  
ATOM   1733  HB2 LYS W 109      60.888 144.731  45.524  1.00  0.00           H  
ATOM   1734  HG3 LYS W 109      62.243 145.821  48.046  1.00  0.00           H  
ATOM   1735  HG2 LYS W 109      62.138 146.618  46.492  1.00  0.00           H  
ATOM   1736  HD3 LYS W 109      63.481 144.804  45.449  1.00  0.00           H  
ATOM   1737  HD2 LYS W 109      63.602 143.999  46.995  1.00  0.00           H  
ATOM   1738  HE3 LYS W 109      64.816 146.004  47.947  1.00  0.00           H  
ATOM   1739  HE2 LYS W 109      64.693 146.812  46.399  1.00  0.00           H  
ATOM   1740  HZ1 LYS W 109      66.106 144.291  46.895  1.00  0.00           H  
ATOM   1741  HZ2 LYS W 109      66.778 145.781  46.677  1.00  0.00           H  
ATOM   1742  HZ3 LYS W 109      65.984 145.047  45.434  1.00  0.00           H  
ATOM   1743  N   LYS W 110      59.669 146.323  49.438  1.00 40.41           N  
ANISOU 1743  N   LYS W 110     4856   3182   7314   -260   -803   -239
ATOM   1744  CA  LYS W 110      59.604 146.358  50.903  1.00 42.95           C  
ANISOU 1744  CA  LYS W 110     5169   3459   7690   -281   -790   -213
ATOM   1745  C   LYS W 110      58.838 147.615  51.367  1.00 42.17           C  
ANISOU 1745  C   LYS W 110     5123   3336   7564   -150   -678   -250
ATOM   1746  O   LYS W 110      58.970 148.662  50.729  1.00 41.79           O  
ANISOU 1746  O   LYS W 110     5187   3250   7440    -57   -645   -306
ATOM   1747  CB  LYS W 110      61.043 146.379  51.475  1.00 47.19           C  
ANISOU 1747  CB  LYS W 110     5839   3871   8222   -381   -920   -215
ATOM   1748  CG  LYS W 110      61.827 145.059  51.337  1.00 55.63           C  
ANISOU 1748  CG  LYS W 110     6873   4961   9304   -519  -1054   -172
ATOM   1749  CD  LYS W 110      61.240 143.900  52.162  1.00 63.55           C  
ANISOU 1749  CD  LYS W 110     8015   5830  10300   -642  -1199   -166
ATOM   1750  CE  LYS W 110      62.047 142.601  52.009  1.00 68.36           C  
ANISOU 1750  CE  LYS W 110     8602   6464  10910   -785  -1350   -120
ATOM   1751  NZ  LYS W 110      61.482 141.513  52.824  1.00 70.24           N1+
ANISOU 1751  NZ  LYS W 110     8586   6870  11232   -830  -1326    -17
ATOM   1752  H   LYS W 110      59.901 147.211  49.008  1.00  0.00           H  
ATOM   1753  HA  LYS W 110      59.065 145.476  51.244  1.00  0.00           H  
ATOM   1754  HB3 LYS W 110      61.008 146.626  52.537  1.00  0.00           H  
ATOM   1755  HB2 LYS W 110      61.608 147.190  51.010  1.00  0.00           H  
ATOM   1756  HG3 LYS W 110      62.857 145.231  51.656  1.00  0.00           H  
ATOM   1757  HG2 LYS W 110      61.890 144.771  50.287  1.00  0.00           H  
ATOM   1758  HD3 LYS W 110      60.208 143.708  51.866  1.00  0.00           H  
ATOM   1759  HD2 LYS W 110      61.210 144.191  53.214  1.00  0.00           H  
ATOM   1760  HE3 LYS W 110      63.082 142.752  52.307  1.00  0.00           H  
ATOM   1761  HE2 LYS W 110      62.056 142.286  50.965  1.00  0.00           H  
ATOM   1762  HZ1 LYS W 110      62.025 140.674  52.689  1.00  0.00           H  
ATOM   1763  HZ2 LYS W 110      61.508 141.775  53.798  1.00  0.00           H  
ATOM   1764  HZ3 LYS W 110      60.526 141.343  52.547  1.00  0.00           H  
ATOM   1765  N   PRO W 111      58.052 147.513  52.466  1.00 43.30           N  
ANISOU 1765  N   PRO W 111     5182   3506   7765   -138   -618   -210
ATOM   1766  CA  PRO W 111      57.231 148.607  52.942  1.00 42.80           C  
ANISOU 1766  CA  PRO W 111     5139   3440   7684    -18   -515   -225
ATOM   1767  C   PRO W 111      57.955 149.776  53.595  1.00 44.30           C  
ANISOU 1767  C   PRO W 111     5510   3501   7820     50   -525   -267
ATOM   1768  O   PRO W 111      57.330 150.759  53.980  1.00 44.65           O  
ANISOU 1768  O   PRO W 111     5576   3550   7839    172   -433   -272
ATOM   1769  CB  PRO W 111      56.271 147.942  53.930  1.00 41.10           C  
ANISOU 1769  CB  PRO W 111     4796   3276   7542    -47   -478   -164
ATOM   1770  CG  PRO W 111      57.123 146.825  54.532  1.00 41.96           C  
ANISOU 1770  CG  PRO W 111     4878   3364   7701   -174   -569   -125
ATOM   1771  CD  PRO W 111      57.857 146.333  53.287  1.00 42.68           C  
ANISOU 1771  CD  PRO W 111     4976   3472   7767   -230   -638   -139
ATOM   1772  HA  PRO W 111      56.635 149.026  52.131  1.00  0.00           H  
ATOM   1773  HB3 PRO W 111      55.423 147.506  53.403  1.00  0.00           H  
ATOM   1774  HB2 PRO W 111      55.861 148.611  54.684  1.00  0.00           H  
ATOM   1775  HG3 PRO W 111      56.560 146.062  55.071  1.00  0.00           H  
ATOM   1776  HG2 PRO W 111      57.846 147.253  55.226  1.00  0.00           H  
ATOM   1777  HD2 PRO W 111      58.772 145.818  53.580  1.00  0.00           H  
ATOM   1778  HD3 PRO W 111      57.222 145.613  52.772  1.00  0.00           H  
ATOM   1779  N   THR W 112      59.273 149.649  53.770  1.00 48.82           N  
ANISOU 1779  N   THR W 112     6220   3959   8373    -22   -632   -290
ATOM   1780  CA  THR W 112      60.156 150.642  54.362  1.00 51.20           C  
ANISOU 1780  CA  THR W 112     6733   4112   8607     47   -646   -334
ATOM   1781  C   THR W 112      60.553 151.743  53.355  1.00 50.91           C  
ANISOU 1781  C   THR W 112     6856   4026   8461    135   -639   -401
ATOM   1782  O   THR W 112      61.007 152.801  53.787  1.00 52.51           O  
ANISOU 1782  O   THR W 112     7270   4094   8587    210   -646   -444
ATOM   1783  CB  THR W 112      61.448 149.909  54.811  1.00 54.70           C  
ANISOU 1783  CB  THR W 112     7281   4435   9069    -85   -778   -325
ATOM   1784  OG1 THR W 112      61.881 148.999  53.804  1.00 52.35           O  
ANISOU 1784  OG1 THR W 112     6935   4168   8788   -230   -890   -311
ATOM   1785  CG2 THR W 112      61.221 149.051  56.059  1.00 55.77           C  
ANISOU 1785  CG2 THR W 112     7309   4588   9294   -129   -759   -261
ATOM   1786  H   THR W 112      59.784 148.840  53.449  1.00  0.00           H  
ATOM   1787  HA  THR W 112      59.671 151.115  55.219  1.00  0.00           H  
ATOM   1788  HB  THR W 112      62.246 150.628  55.013  1.00  0.00           H  
ATOM   1789  HG1 THR W 112      62.671 148.548  54.127  1.00  0.00           H  
ATOM   1790 HG21 THR W 112      62.156 148.601  56.393  1.00  0.00           H  
ATOM   1791 HG22 THR W 112      60.836 149.650  56.883  1.00  0.00           H  
ATOM   1792 HG23 THR W 112      60.509 148.248  55.872  1.00  0.00           H  
ATOM   1793  N   GLU W 113      60.369 151.497  52.047  1.00 46.64           N  
ANISOU 1793  N   GLU W 113     6235   3583   7904    138   -622   -410
ATOM   1794  CA  GLU W 113      60.666 152.452  50.983  1.00 46.41           C  
ANISOU 1794  CA  GLU W 113     6352   3515   7767    228   -606   -468
ATOM   1795  C   GLU W 113      59.727 153.668  51.051  1.00 46.10           C  
ANISOU 1795  C   GLU W 113     6326   3504   7687    413   -455   -468
ATOM   1796  O   GLU W 113      58.535 153.511  51.325  1.00 45.96           O  
ANISOU 1796  O   GLU W 113     6147   3583   7735    451   -365   -416
ATOM   1797  CB  GLU W 113      60.562 151.747  49.617  1.00 47.85           C  
ANISOU 1797  CB  GLU W 113     6437   3796   7946    170   -636   -468
ATOM   1798  CG  GLU W 113      61.543 150.561  49.464  1.00 54.54           C  
ANISOU 1798  CG  GLU W 113     7306   4609   8809      5   -797   -464
ATOM   1799  CD  GLU W 113      61.385 149.784  48.153  1.00 59.17           C  
ANISOU 1799  CD  GLU W 113     7756   5314   9410    -48   -818   -441
ATOM   1800  OE1 GLU W 113      61.147 150.412  47.099  1.00 59.60           O  
ANISOU 1800  OE1 GLU W 113     7636   5455   9553   -143   -843   -379
ATOM   1801  OE2 GLU W 113      61.462 148.540  48.220  1.00 61.54           O1-
ANISOU 1801  OE2 GLU W 113     8129   5622   9630     15   -802   -482
ATOM   1802  H   GLU W 113      59.994 150.605  51.758  1.00  0.00           H  
ATOM   1803  HA  GLU W 113      61.692 152.795  51.131  1.00  0.00           H  
ATOM   1804  HB3 GLU W 113      60.751 152.476  48.827  1.00  0.00           H  
ATOM   1805  HB2 GLU W 113      59.541 151.395  49.459  1.00  0.00           H  
ATOM   1806  HG3 GLU W 113      61.437 149.869  50.301  1.00  0.00           H  
ATOM   1807  HG2 GLU W 113      62.568 150.932  49.511  1.00  0.00           H  
ATOM   1808  N   THR W 114      60.250 154.863  50.774  1.00 47.57           N  
ANISOU 1808  N   THR W 114     6711   3606   7758    529   -429   -519
ATOM   1809  CA  THR W 114      59.547 156.128  50.983  1.00 46.09           C  
ANISOU 1809  CA  THR W 114     6561   3430   7522    723   -283   -505
ATOM   1810  C   THR W 114      58.355 156.414  50.036  1.00 46.46           C  
ANISOU 1810  C   THR W 114     6393   3650   7610    774   -169   -452
ATOM   1811  O   THR W 114      57.676 157.420  50.211  1.00 45.30           O  
ANISOU 1811  O   THR W 114     6178   3560   7475    894    -52   -400
ATOM   1812  CB  THR W 114      60.517 157.337  50.942  1.00 47.00           C  
ANISOU 1812  CB  THR W 114     6943   3425   7491    845   -272   -568
ATOM   1813  OG1 THR W 114      61.860 156.919  51.138  1.00 55.26           O  
ANISOU 1813  OG1 THR W 114     8002   4509   8487    804   -312   -602
ATOM   1814  CG2 THR W 114      60.215 158.360  52.044  1.00 43.92           C  
ANISOU 1814  CG2 THR W 114     6799   2839   7048    797   -388   -619
ATOM   1815  H   THR W 114      61.247 154.976  50.607  1.00  0.00           H  
ATOM   1816  HA  THR W 114      59.117 156.077  51.985  1.00  0.00           H  
ATOM   1817  HB  THR W 114      60.457 157.834  49.975  1.00  0.00           H  
ATOM   1818  HG1 THR W 114      62.425 157.700  51.155  1.00  0.00           H  
ATOM   1819 HG21 THR W 114      60.782 159.271  51.875  1.00  0.00           H  
ATOM   1820 HG22 THR W 114      59.162 158.642  52.059  1.00  0.00           H  
ATOM   1821 HG23 THR W 114      60.463 157.978  53.035  1.00  0.00           H  
ATOM   1822  N   ILE W 115      58.096 155.522  49.074  1.00 47.83           N  
ANISOU 1822  N   ILE W 115     6461   3910   7804    683   -205   -455
ATOM   1823  CA  ILE W 115      56.873 155.503  48.269  1.00 46.35           C  
ANISOU 1823  CA  ILE W 115     6094   3871   7647    717   -108   -406
ATOM   1824  C   ILE W 115      55.741 154.713  48.975  1.00 46.95           C  
ANISOU 1824  C   ILE W 115     5974   4036   7831    665    -79   -339
ATOM   1825  O   ILE W 115      54.566 155.005  48.772  1.00 47.56           O  
ANISOU 1825  O   ILE W 115     5914   4223   7932    701      6   -284
ATOM   1826  CB  ILE W 115      57.176 154.885  46.872  1.00 43.26           C  
ANISOU 1826  CB  ILE W 115     5663   3532   7241    637   -158   -428
ATOM   1827  CG1 ILE W 115      55.978 154.965  45.899  1.00 42.93           C  
ANISOU 1827  CG1 ILE W 115     5509   3613   7191    703    -50   -387
ATOM   1828  CG2 ILE W 115      57.741 153.448  46.928  1.00 41.06           C  
ANISOU 1828  CG2 ILE W 115     5265   3284   7050    476   -252   -413
ATOM   1829  CD1 ILE W 115      56.370 154.810  44.422  1.00 50.07           C  
ANISOU 1829  CD1 ILE W 115     6390   4562   8071    644    -87   -406
ATOM   1830  H   ILE W 115      58.711 154.729  48.982  1.00  0.00           H  
ATOM   1831  HA  ILE W 115      56.518 156.526  48.123  1.00  0.00           H  
ATOM   1832  HB  ILE W 115      57.960 155.511  46.443  1.00  0.00           H  
ATOM   1833 HG13 ILE W 115      55.476 155.924  46.024  1.00  0.00           H  
ATOM   1834 HG12 ILE W 115      55.230 154.215  46.152  1.00  0.00           H  
ATOM   1835 HG21 ILE W 115      58.083 153.138  45.943  1.00  0.00           H  
ATOM   1836 HG22 ILE W 115      58.599 153.360  47.593  1.00  0.00           H  
ATOM   1837 HG23 ILE W 115      56.990 152.725  47.250  1.00  0.00           H  
ATOM   1838 HD11 ILE W 115      55.543 155.097  43.773  1.00  0.00           H  
ATOM   1839 HD12 ILE W 115      57.221 155.443  44.165  1.00  0.00           H  
ATOM   1840 HD13 ILE W 115      56.634 153.780  44.182  1.00  0.00           H  
ATOM   1841  N   CYS W 116      56.119 153.750  49.824  1.00 46.64           N  
ANISOU 1841  N   CYS W 116     5923   3946   7853    575   -151   -336
ATOM   1842  CA  CYS W 116      55.251 152.926  50.644  1.00 44.19           C  
ANISOU 1842  CA  CYS W 116     5446   3710   7635    519   -134   -276
ATOM   1843  C   CYS W 116      54.815 153.703  51.874  1.00 47.95           C  
ANISOU 1843  C   CYS W 116     5931   4162   8127    607    -76   -236
ATOM   1844  O   CYS W 116      53.617 153.786  52.136  1.00 51.88           O  
ANISOU 1844  O   CYS W 116     6304   4714   8695    565    -68   -184
ATOM   1845  CB  CYS W 116      55.933 151.653  51.145  1.00 45.15           C  
ANISOU 1845  CB  CYS W 116     5530   3808   7818    370   -238   -279
ATOM   1846  SG  CYS W 116      56.638 150.728  49.772  1.00 48.39           S  
ANISOU 1846  SG  CYS W 116     5929   4245   8211    272   -316   -310
ATOM   1847  H   CYS W 116      57.106 153.620  49.996  1.00  0.00           H  
ATOM   1848  HA  CYS W 116      54.362 152.651  50.076  1.00  0.00           H  
ATOM   1849  HB3 CYS W 116      55.221 151.025  51.682  1.00  0.00           H  
ATOM   1850  HB2 CYS W 116      56.736 151.881  51.841  1.00  0.00           H  
ATOM   1851  HG  CYS W 116      57.530 150.014  50.473  1.00  0.00           H  
ATOM   1852  N   ALA W 117      55.793 154.248  52.613  1.00 47.77           N  
ANISOU 1852  N   ALA W 117     6060   4058   8032    738    -35   -256
ATOM   1853  CA  ALA W 117      55.604 154.839  53.938  1.00 49.79           C  
ANISOU 1853  CA  ALA W 117     6332   4288   8299    840     24   -211
ATOM   1854  C   ALA W 117      54.562 155.978  54.096  1.00 48.04           C  
ANISOU 1854  C   ALA W 117     5932   4209   8112    912    129   -122
ATOM   1855  O   ALA W 117      53.973 156.057  55.176  1.00 46.50           O  
ANISOU 1855  O   ALA W 117     5632   4054   7983    888    133    -64
ATOM   1856  CB  ALA W 117      56.975 155.232  54.519  1.00 55.52           C  
ANISOU 1856  CB  ALA W 117     7292   4877   8926    979     49   -254
ATOM   1857  H   ALA W 117      56.750 154.117  52.302  1.00  0.00           H  
ATOM   1858  HA  ALA W 117      55.221 154.027  54.560  1.00  0.00           H  
ATOM   1859  HB1 ALA W 117      56.882 155.736  55.480  1.00  0.00           H  
ATOM   1860  HB2 ALA W 117      57.599 154.351  54.678  1.00  0.00           H  
ATOM   1861  HB3 ALA W 117      57.523 155.904  53.859  1.00  0.00           H  
ATOM   1862  N   PRO W 118      54.329 156.831  53.071  1.00 49.13           N  
ANISOU 1862  N   PRO W 118     6025   4432   8210    989    208    -98
ATOM   1863  CA  PRO W 118      53.218 157.801  53.084  1.00 49.22           C  
ANISOU 1863  CA  PRO W 118     5856   4586   8260   1038    294      7
ATOM   1864  C   PRO W 118      51.818 157.207  52.849  1.00 48.25           C  
ANISOU 1864  C   PRO W 118     5555   4563   8214    884    248     42
ATOM   1865  O   PRO W 118      50.838 157.856  53.211  1.00 50.94           O  
ANISOU 1865  O   PRO W 118     5748   5015   8591    893    294    134
ATOM   1866  CB  PRO W 118      53.587 158.801  51.978  1.00 49.68           C  
ANISOU 1866  CB  PRO W 118     5933   4697   8246   1150    384     22
ATOM   1867  CG  PRO W 118      55.077 158.637  51.758  1.00 50.50           C  
ANISOU 1867  CG  PRO W 118     6163   4726   8299   1088    318    -78
ATOM   1868  CD  PRO W 118      55.263 157.148  51.997  1.00 50.27           C  
ANISOU 1868  CD  PRO W 118     6281   4552   8269   1035    222   -152
ATOM   1869  HA  PRO W 118      53.218 158.317  54.044  1.00  0.00           H  
ATOM   1870  HB3 PRO W 118      53.315 159.825  52.230  1.00  0.00           H  
ATOM   1871  HB2 PRO W 118      53.073 158.532  51.054  1.00  0.00           H  
ATOM   1872  HG3 PRO W 118      55.631 159.207  52.505  1.00  0.00           H  
ATOM   1873  HG2 PRO W 118      55.409 158.963  50.771  1.00  0.00           H  
ATOM   1874  HD2 PRO W 118      54.990 156.584  51.104  1.00  0.00           H  
ATOM   1875  HD3 PRO W 118      56.298 156.926  52.248  1.00  0.00           H  
ATOM   1876  N   LEU W 119      51.720 156.014  52.252  1.00 45.32           N  
ANISOU 1876  N   LEU W 119     5198   4157   7866    747    160    -19
ATOM   1877  CA  LEU W 119      50.459 155.290  52.120  1.00 40.13           C  
ANISOU 1877  CA  LEU W 119     4404   3578   7265    617    123      9
ATOM   1878  C   LEU W 119      50.197 154.547  53.433  1.00 39.73           C  
ANISOU 1878  C   LEU W 119     4321   3500   7275    548     72     25
ATOM   1879  O   LEU W 119      51.148 154.141  54.102  1.00 45.92           O  
ANISOU 1879  O   LEU W 119     5201   4185   8062    550     32    -12
ATOM   1880  CB  LEU W 119      50.552 154.280  50.952  1.00 41.97           C  
ANISOU 1880  CB  LEU W 119     4662   3803   7484    527     71    -52
ATOM   1881  CG  LEU W 119      50.817 154.918  49.572  1.00 45.08           C  
ANISOU 1881  CG  LEU W 119     5086   4228   7816    578    114    -69
ATOM   1882  CD1 LEU W 119      51.092 153.841  48.505  1.00 48.46           C  
ANISOU 1882  CD1 LEU W 119     5533   4645   8234    488     54   -122
ATOM   1883  CD2 LEU W 119      49.680 155.867  49.150  1.00 47.12           C  
ANISOU 1883  CD2 LEU W 119     5224   4601   8080    603    186     13
ATOM   1884  H   LEU W 119      52.546 155.451  52.077  1.00  0.00           H  
ATOM   1885  HA  LEU W 119      49.641 155.989  51.936  1.00  0.00           H  
ATOM   1886  HB3 LEU W 119      49.628 153.705  50.900  1.00  0.00           H  
ATOM   1887  HB2 LEU W 119      51.330 153.548  51.171  1.00  0.00           H  
ATOM   1888  HG  LEU W 119      51.732 155.510  49.644  1.00  0.00           H  
ATOM   1889 HD11 LEU W 119      52.020 154.064  47.976  1.00  0.00           H  
ATOM   1890 HD12 LEU W 119      51.201 152.848  48.940  1.00  0.00           H  
ATOM   1891 HD13 LEU W 119      50.300 153.775  47.759  1.00  0.00           H  
ATOM   1892 HD21 LEU W 119      49.517 155.872  48.073  1.00  0.00           H  
ATOM   1893 HD22 LEU W 119      48.733 155.609  49.624  1.00  0.00           H  
ATOM   1894 HD23 LEU W 119      49.919 156.888  49.442  1.00  0.00           H  
ATOM   1895  N   THR W 120      48.929 154.343  53.788  1.00 39.25           N  
ANISOU 1895  N   THR W 120     4134   3523   7256    481     70     85
ATOM   1896  CA  THR W 120      48.557 153.539  54.942  1.00 39.20           C  
ANISOU 1896  CA  THR W 120     4092   3503   7300    412     26    107
ATOM   1897  C   THR W 120      48.769 152.036  54.654  1.00 36.00           C  
ANISOU 1897  C   THR W 120     3697   3074   6908    298    -34     62
ATOM   1898  O   THR W 120      47.847 151.329  54.237  1.00 34.50           O  
ANISOU 1898  O   THR W 120     3447   2943   6717    232    -39     75
ATOM   1899  CB  THR W 120      47.094 153.784  55.364  1.00 43.38           C  
ANISOU 1899  CB  THR W 120     4498   4130   7855    394     44    196
ATOM   1900  OG1 THR W 120      46.817 155.170  55.431  1.00 43.89           O  
ANISOU 1900  OG1 THR W 120     4531   4235   7910    511    107    258
ATOM   1901  CG2 THR W 120      46.751 153.181  56.737  1.00 44.35           C  
ANISOU 1901  CG2 THR W 120     4599   4232   8019    334      0    220
ATOM   1902  H   THR W 120      48.163 154.741  53.253  1.00  0.00           H  
ATOM   1903  HA  THR W 120      49.195 153.822  55.780  1.00  0.00           H  
ATOM   1904  HB  THR W 120      46.440 153.370  54.599  1.00  0.00           H  
ATOM   1905  HG1 THR W 120      45.882 155.266  55.201  1.00  0.00           H  
ATOM   1906 HG21 THR W 120      45.716 153.377  57.013  1.00  0.00           H  
ATOM   1907 HG22 THR W 120      46.884 152.099  56.747  1.00  0.00           H  
ATOM   1908 HG23 THR W 120      47.384 153.598  57.521  1.00  0.00           H  
ATOM   1909  N   VAL W 121      50.015 151.589  54.823  1.00 31.66           N  
ANISOU 1909  N   VAL W 121     3229   2436   6367    277    -80     17
ATOM   1910  CA  VAL W 121      50.423 150.208  54.673  1.00 31.16           C  
ANISOU 1910  CA  VAL W 121     3164   2358   6318    180   -133    -10
ATOM   1911  C   VAL W 121      49.870 149.377  55.824  1.00 31.90           C  
ANISOU 1911  C   VAL W 121     3198   2466   6455    114   -152     33
ATOM   1912  O   VAL W 121      50.129 149.703  56.978  1.00 34.49           O  
ANISOU 1912  O   VAL W 121     3534   2761   6808    130   -156     60
ATOM   1913  CB  VAL W 121      51.944 150.044  54.621  1.00 32.54           C  
ANISOU 1913  CB  VAL W 121     3443   2438   6481    171   -187    -62
ATOM   1914  CG1 VAL W 121      52.403 148.611  54.359  1.00 32.30           C  
ANISOU 1914  CG1 VAL W 121     3386   2418   6470     74   -240    -68
ATOM   1915  CG2 VAL W 121      52.666 150.996  53.666  1.00 32.19           C  
ANISOU 1915  CG2 VAL W 121     3486   2369   6377    252   -166   -106
ATOM   1916  H   VAL W 121      50.749 152.257  55.012  1.00  0.00           H  
ATOM   1917  HA  VAL W 121      49.998 149.845  53.739  1.00  0.00           H  
ATOM   1918  HB  VAL W 121      52.333 150.307  55.603  1.00  0.00           H  
ATOM   1919 HG11 VAL W 121      53.487 148.542  54.255  1.00  0.00           H  
ATOM   1920 HG12 VAL W 121      52.142 147.928  55.169  1.00  0.00           H  
ATOM   1921 HG13 VAL W 121      51.966 148.210  53.447  1.00  0.00           H  
ATOM   1922 HG21 VAL W 121      53.742 150.821  53.638  1.00  0.00           H  
ATOM   1923 HG22 VAL W 121      52.304 150.920  52.642  1.00  0.00           H  
ATOM   1924 HG23 VAL W 121      52.552 152.039  53.959  1.00  0.00           H  
ATOM   1925  N   PHE W 122      49.139 148.298  55.529  1.00 37.97           N  
ANISOU 1925  N   PHE W 122     3918   3281   7226     50   -158     42
ATOM   1926  CA  PHE W 122      48.834 147.221  56.450  1.00 35.59           C  
ANISOU 1926  CA  PHE W 122     3577   2993   6952     -5   -168     83
ATOM   1927  C   PHE W 122      50.067 146.348  56.633  1.00 35.19           C  
ANISOU 1927  C   PHE W 122     3545   2894   6932    -54   -210     80
ATOM   1928  O   PHE W 122      50.460 145.635  55.716  1.00 35.21           O  
ANISOU 1928  O   PHE W 122     3555   2894   6927    -77   -232     58
ATOM   1929  CB  PHE W 122      47.591 146.440  56.017  1.00 38.39           C  
ANISOU 1929  CB  PHE W 122     3894   3411   7281    -38   -147     99
ATOM   1930  CG  PHE W 122      47.236 145.238  56.862  1.00 39.43           C  
ANISOU 1930  CG  PHE W 122     4009   3550   7423    -83   -150    138
ATOM   1931  CD1 PHE W 122      46.715 145.418  58.147  1.00 35.43           C  
ANISOU 1931  CD1 PHE W 122     3489   3049   6924    -91   -150    178
ATOM   1932  CD2 PHE W 122      47.571 143.942  56.456  1.00 46.59           C  
ANISOU 1932  CD2 PHE W 122     4911   4463   8327   -110   -148    142
ATOM   1933  CE1 PHE W 122      46.502 144.333  58.973  1.00 37.85           C  
ANISOU 1933  CE1 PHE W 122     3795   3359   7228   -125   -148    214
ATOM   1934  CE2 PHE W 122      47.341 142.865  57.287  1.00 48.17           C  
ANISOU 1934  CE2 PHE W 122     5101   4672   8528   -134   -136    185
ATOM   1935  CZ  PHE W 122      46.803 143.061  58.539  1.00 44.01           C  
ANISOU 1935  CZ  PHE W 122     4578   4143   8002   -142   -136    217
ATOM   1936  H   PHE W 122      48.881 148.151  54.565  1.00  0.00           H  
ATOM   1937  HA  PHE W 122      48.590 147.661  57.414  1.00  0.00           H  
ATOM   1938  HB3 PHE W 122      47.676 146.141  54.974  1.00  0.00           H  
ATOM   1939  HB2 PHE W 122      46.738 147.116  56.048  1.00  0.00           H  
ATOM   1940  HD1 PHE W 122      46.484 146.409  58.503  1.00  0.00           H  
ATOM   1941  HD2 PHE W 122      48.020 143.777  55.490  1.00  0.00           H  
ATOM   1942  HE1 PHE W 122      46.102 144.482  59.964  1.00  0.00           H  
ATOM   1943  HE2 PHE W 122      47.593 141.866  56.967  1.00  0.00           H  
ATOM   1944  HZ  PHE W 122      46.630 142.214  59.188  1.00  0.00           H  
ATOM   1945  N   PHE W 123      50.691 146.446  57.808  1.00 35.50           N  
ANISOU 1945  N   PHE W 123     3584   2899   7005    -73   -225    114
ATOM   1946  CA  PHE W 123      51.757 145.582  58.272  1.00 34.80           C  
ANISOU 1946  CA  PHE W 123     3506   2766   6952   -131   -268    130
ATOM   1947  C   PHE W 123      51.125 144.426  59.036  1.00 41.07           C  
ANISOU 1947  C   PHE W 123     4244   3596   7765   -172   -252    190
ATOM   1948  O   PHE W 123      50.427 144.636  60.023  1.00 39.23           O  
ANISOU 1948  O   PHE W 123     3999   3383   7525   -154   -225    216
ATOM   1949  CB  PHE W 123      52.714 146.365  59.171  1.00 34.73           C  
ANISOU 1949  CB  PHE W 123     3572   2664   6961   -120   -304    122
ATOM   1950  CG  PHE W 123      53.546 147.436  58.501  1.00 32.58           C  
ANISOU 1950  CG  PHE W 123     3385   2338   6655    -68   -317     64
ATOM   1951  CD1 PHE W 123      54.809 147.134  57.980  1.00 34.11           C  
ANISOU 1951  CD1 PHE W 123     3632   2487   6841   -112   -375     32
ATOM   1952  CD2 PHE W 123      53.022 148.718  58.297  1.00 36.39           C  
ANISOU 1952  CD2 PHE W 123     3897   2820   7110     27   -272     50
ATOM   1953  CE1 PHE W 123      55.546 148.122  57.357  1.00 36.37           C  
ANISOU 1953  CE1 PHE W 123     4023   2716   7082    -60   -388    -26
ATOM   1954  CE2 PHE W 123      53.783 149.695  57.687  1.00 37.17           C  
ANISOU 1954  CE2 PHE W 123     4087   2870   7167     92   -270      1
ATOM   1955  CZ  PHE W 123      55.044 149.397  57.216  1.00 35.31           C  
ANISOU 1955  CZ  PHE W 123     3926   2576   6912     50   -328    -43
ATOM   1956  H   PHE W 123      50.322 147.080  58.500  1.00  0.00           H  
ATOM   1957  HA  PHE W 123      52.322 145.198  57.425  1.00  0.00           H  
ATOM   1958  HB3 PHE W 123      53.394 145.669  59.661  1.00  0.00           H  
ATOM   1959  HB2 PHE W 123      52.148 146.825  59.978  1.00  0.00           H  
ATOM   1960  HD1 PHE W 123      55.218 146.141  58.084  1.00  0.00           H  
ATOM   1961  HD2 PHE W 123      52.025 148.955  58.638  1.00  0.00           H  
ATOM   1962  HE1 PHE W 123      56.534 147.902  56.979  1.00  0.00           H  
ATOM   1963  HE2 PHE W 123      53.384 150.691  57.568  1.00  0.00           H  
ATOM   1964  HZ  PHE W 123      55.636 150.161  56.731  1.00  0.00           H  
ATOM   1965  N   ASP W 124      51.418 143.194  58.619  1.00 47.33           N  
ANISOU 1965  N   ASP W 124     5003   4402   8577   -223   -268    220
ATOM   1966  CA  ASP W 124      51.037 141.992  59.334  1.00 44.81           C  
ANISOU 1966  CA  ASP W 124     4634   4122   8269   -249   -240    286
ATOM   1967  C   ASP W 124      52.190 141.714  60.287  1.00 38.94           C  
ANISOU 1967  C   ASP W 124     3884   3332   7578   -308   -282    334
ATOM   1968  O   ASP W 124      53.132 141.006  59.942  1.00 38.28           O  
ANISOU 1968  O   ASP W 124     3782   3239   7522   -361   -328    351
ATOM   1969  CB  ASP W 124      50.710 140.856  58.367  1.00 46.74           C  
ANISOU 1969  CB  ASP W 124     4833   4434   8491   -246   -208    305
ATOM   1970  CG  ASP W 124      50.067 139.614  58.969  1.00 47.20           C  
ANISOU 1970  CG  ASP W 124     4856   4536   8541   -243   -157    376
ATOM   1971  OD1 ASP W 124      50.163 139.388  60.193  1.00 49.49           O  
ANISOU 1971  OD1 ASP W 124     5157   4806   8842   -252   -150    407
ATOM   1972  OD2 ASP W 124      49.537 138.798  58.185  1.00 47.20           O1-
ANISOU 1972  OD2 ASP W 124     4825   4590   8517   -222   -118    403
ATOM   1973  H   ASP W 124      52.132 143.085  57.914  1.00  0.00           H  
ATOM   1974  HA  ASP W 124      50.138 142.181  59.919  1.00  0.00           H  
ATOM   1975  HB3 ASP W 124      51.610 140.560  57.828  1.00  0.00           H  
ATOM   1976  HB2 ASP W 124      50.051 141.236  57.587  1.00  0.00           H  
ATOM   1977  N   GLY W 125      52.127 142.287  61.495  1.00 38.35           N  
ANISOU 1977  N   GLY W 125     3825   3230   7517   -308   -273    365
ATOM   1978  CA  GLY W 125      53.195 142.247  62.503  1.00 36.93           C  
ANISOU 1978  CA  GLY W 125     3648   2997   7386   -368   -312    418
ATOM   1979  C   GLY W 125      53.461 140.849  63.079  1.00 41.95           C  
ANISOU 1979  C   GLY W 125     4204   3686   8048   -422   -301    501
ATOM   1980  O   GLY W 125      54.412 140.682  63.837  1.00 48.95           O  
ANISOU 1980  O   GLY W 125     5082   4536   8983   -494   -346    556
ATOM   1981  H   GLY W 125      51.311 142.835  61.730  1.00  0.00           H  
ATOM   1982  HA3 GLY W 125      52.940 142.903  63.332  1.00  0.00           H  
ATOM   1983  HA2 GLY W 125      54.120 142.630  62.071  1.00  0.00           H  
ATOM   1984  N   ARG W 126      52.653 139.846  62.708  1.00 40.76           N  
ANISOU 1984  N   ARG W 126     4001   3620   7866   -387   -240    522
ATOM   1985  CA  ARG W 126      52.933 138.435  62.961  1.00 39.75           C  
ANISOU 1985  CA  ARG W 126     3788   3559   7758   -412   -212    615
ATOM   1986  C   ARG W 126      54.014 137.884  62.007  1.00 43.90           C  
ANISOU 1986  C   ARG W 126     4260   4104   8317   -467   -268    633
ATOM   1987  O   ARG W 126      54.608 136.854  62.316  1.00 52.47           O  
ANISOU 1987  O   ARG W 126     5254   5250   9435   -502   -259    732
ATOM   1988  CB  ARG W 126      51.641 137.609  62.827  1.00 40.22           C  
ANISOU 1988  CB  ARG W 126     3835   3692   7756   -335   -121    630
ATOM   1989  CG  ARG W 126      50.435 138.134  63.641  1.00 41.22           C  
ANISOU 1989  CG  ARG W 126     4021   3802   7837   -295    -78    623
ATOM   1990  CD  ARG W 126      49.145 137.337  63.385  1.00 39.43           C  
ANISOU 1990  CD  ARG W 126     3829   3623   7531   -224     -6    613
ATOM   1991  NE  ARG W 126      48.656 137.510  62.011  1.00 39.59           N  
ANISOU 1991  NE  ARG W 126     3878   3642   7521   -202    -22    532
ATOM   1992  CZ  ARG W 126      47.624 136.901  61.416  1.00 40.36           C  
ANISOU 1992  CZ  ARG W 126     4029   3761   7545   -151     22    506
ATOM   1993  NH1 ARG W 126      46.910 135.950  62.032  1.00 39.38           N  
ANISOU 1993  NH1 ARG W 126     3950   3653   7360   -111     84    548
ATOM   1994  NH2 ARG W 126      47.312 137.266  60.170  1.00 39.98           N1+
ANISOU 1994  NH2 ARG W 126     4004   3710   7477   -141      4    440
ATOM   1995  H   ARG W 126      51.935 140.054  62.029  1.00  0.00           H  
ATOM   1996  HA  ARG W 126      53.305 138.332  63.983  1.00  0.00           H  
ATOM   1997  HB3 ARG W 126      51.849 136.580  63.126  1.00  0.00           H  
ATOM   1998  HB2 ARG W 126      51.378 137.554  61.771  1.00  0.00           H  
ATOM   1999  HG3 ARG W 126      50.245 139.175  63.373  1.00  0.00           H  
ATOM   2000  HG2 ARG W 126      50.658 138.147  64.709  1.00  0.00           H  
ATOM   2001  HD3 ARG W 126      48.362 137.610  64.089  1.00  0.00           H  
ATOM   2002  HD2 ARG W 126      49.356 136.276  63.516  1.00  0.00           H  
ATOM   2003  HE  ARG W 126      49.160 138.213  61.468  1.00  0.00           H  
ATOM   2004 HH12 ARG W 126      46.060 135.602  61.609  1.00  0.00           H  
ATOM   2005 HH11 ARG W 126      47.135 135.669  62.984  1.00  0.00           H  
ATOM   2006 HH22 ARG W 126      46.464 136.924  59.736  1.00  0.00           H  
ATOM   2007 HH21 ARG W 126      47.897 137.925  59.660  1.00  0.00           H  
ATOM   2008  N   VAL W 127      54.244 138.556  60.868  1.00 40.45           N  
ANISOU 2008  N   VAL W 127     3875   3623   7871   -472   -326    549
ATOM   2009  CA  VAL W 127      55.367 138.295  59.981  1.00 41.67           C  
ANISOU 2009  CA  VAL W 127     3999   3784   8050   -533   -399    559
ATOM   2010  C   VAL W 127      56.620 138.942  60.600  1.00 42.30           C  
ANISOU 2010  C   VAL W 127     4145   3761   8167   -625   -501    551
ATOM   2011  O   VAL W 127      56.602 140.135  60.917  1.00 45.86           O  
ANISOU 2011  O   VAL W 127     4699   4122   8602   -600   -513    483
ATOM   2012  CB  VAL W 127      55.140 138.897  58.563  1.00 40.81           C  
ANISOU 2012  CB  VAL W 127     3926   3687   7892   -478   -397    472
ATOM   2013  CG1 VAL W 127      56.325 138.691  57.597  1.00 40.73           C  
ANISOU 2013  CG1 VAL W 127     3882   3693   7900   -541   -477    491
ATOM   2014  CG2 VAL W 127      53.849 138.358  57.922  1.00 41.21           C  
ANISOU 2014  CG2 VAL W 127     3946   3815   7896   -389   -298    473
ATOM   2015  H   VAL W 127      53.769 139.438  60.691  1.00  0.00           H  
ATOM   2016  HA  VAL W 127      55.510 137.217  59.891  1.00  0.00           H  
ATOM   2017  HB  VAL W 127      55.017 139.975  58.663  1.00  0.00           H  
ATOM   2018 HG11 VAL W 127      56.092 139.088  56.608  1.00  0.00           H  
ATOM   2019 HG12 VAL W 127      57.229 139.200  57.931  1.00  0.00           H  
ATOM   2020 HG13 VAL W 127      56.560 137.634  57.483  1.00  0.00           H  
ATOM   2021 HG21 VAL W 127      53.683 138.804  56.941  1.00  0.00           H  
ATOM   2022 HG22 VAL W 127      53.887 137.276  57.799  1.00  0.00           H  
ATOM   2023 HG23 VAL W 127      52.972 138.593  58.524  1.00  0.00           H  
ATOM   2024  N   ASP W 128      57.667 138.125  60.758  1.00 46.71           N  
ANISOU 2024  N   ASP W 128     4646   4330   8772   -729   -577    628
ATOM   2025  CA  ASP W 128      58.939 138.433  61.413  1.00 55.46           C  
ANISOU 2025  CA  ASP W 128     5834   5327   9910   -837   -689    631
ATOM   2026  C   ASP W 128      59.536 139.775  60.958  1.00 51.52           C  
ANISOU 2026  C   ASP W 128     5486   4725   9366   -819   -751    510
ATOM   2027  O   ASP W 128      59.971 139.902  59.814  1.00 50.98           O  
ANISOU 2027  O   ASP W 128     5420   4688   9262   -790   -762    461
ATOM   2028  CB  ASP W 128      60.003 137.311  61.250  1.00 69.51           C  
ANISOU 2028  CB  ASP W 128     7514   7151  11746   -971   -774    748
ATOM   2029  CG  ASP W 128      59.604 135.881  61.657  1.00 83.24           C  
ANISOU 2029  CG  ASP W 128     9111   8983  13534   -992   -711    889
ATOM   2030  OD1 ASP W 128      58.560 135.699  62.319  1.00 87.82           O  
ANISOU 2030  OD1 ASP W 128     9712   9548  14109   -934   -632    889
ATOM   2031  OD2 ASP W 128      60.420 134.979  61.374  1.00 87.97           O1-
ANISOU 2031  OD2 ASP W 128     9575   9676  14176  -1063   -740   1009
ATOM   2032  H   ASP W 128      57.549 137.153  60.516  1.00  0.00           H  
ATOM   2033  HA  ASP W 128      58.710 138.510  62.478  1.00  0.00           H  
ATOM   2034  HB3 ASP W 128      60.889 137.577  61.828  1.00  0.00           H  
ATOM   2035  HB2 ASP W 128      60.317 137.268  60.206  1.00  0.00           H  
ATOM   2036  N   GLY W 129      59.535 140.749  61.872  1.00 48.96           N  
ANISOU 2036  N   GLY W 129     5295   4274   9033   -824   -784    465
ATOM   2037  CA  GLY W 129      60.170 142.045  61.675  1.00 46.61           C  
ANISOU 2037  CA  GLY W 129     5164   3862   8683   -797   -838    361
ATOM   2038  C   GLY W 129      59.210 143.105  61.124  1.00 42.74           C  
ANISOU 2038  C   GLY W 129     4724   3375   8139   -648   -747    269
ATOM   2039  O   GLY W 129      59.593 144.273  61.139  1.00 47.51           O  
ANISOU 2039  O   GLY W 129     5475   3883   8695   -599   -770    191
ATOM   2040  H   GLY W 129      59.100 140.578  62.766  1.00  0.00           H  
ATOM   2041  HA3 GLY W 129      61.030 141.967  61.008  1.00  0.00           H  
ATOM   2042  HA2 GLY W 129      60.558 142.391  62.634  1.00  0.00           H  
ATOM   2043  N   GLN W 130      57.970 142.785  60.697  1.00 40.68           N  
ANISOU 2043  N   GLN W 130     4356   3222   7879   -574   -645    284
ATOM   2044  CA  GLN W 130      57.035 143.802  60.178  1.00 41.81           C  
ANISOU 2044  CA  GLN W 130     4530   3383   7974   -451   -569    213
ATOM   2045  C   GLN W 130      56.607 144.861  61.208  1.00 44.24           C  
ANISOU 2045  C   GLN W 130     4912   3623   8276   -387   -537    198
ATOM   2046  O   GLN W 130      56.317 145.992  60.822  1.00 47.50           O  
ANISOU 2046  O   GLN W 130     5386   4015   8646   -292   -502    140
ATOM   2047  CB  GLN W 130      55.832 143.183  59.441  1.00 39.41           C  
ANISOU 2047  CB  GLN W 130     4105   3204   7664   -409   -487    237
ATOM   2048  CG  GLN W 130      56.188 142.677  58.027  1.00 40.62           C  
ANISOU 2048  CG  GLN W 130     4191   3430   7814   -440   -502    251
ATOM   2049  CD  GLN W 130      54.996 142.610  57.069  1.00 43.49           C  
ANISOU 2049  CD  GLN W 130     4557   3842   8126   -360   -451    191
ATOM   2050  OE1 GLN W 130      53.903 143.080  57.363  1.00 46.09           O  
ANISOU 2050  OE1 GLN W 130     4878   4201   8432   -294   -382    176
ATOM   2051  NE2 GLN W 130      55.204 142.080  55.875  1.00 49.84           N  
ANISOU 2051  NE2 GLN W 130     5374   4653   8908   -373   -494    163
ATOM   2052  H   GLN W 130      57.646 141.820  60.722  1.00  0.00           H  
ATOM   2053  HA  GLN W 130      57.592 144.375  59.435  1.00  0.00           H  
ATOM   2054  HB3 GLN W 130      55.056 143.945  59.364  1.00  0.00           H  
ATOM   2055  HB2 GLN W 130      55.391 142.375  60.024  1.00  0.00           H  
ATOM   2056  HG3 GLN W 130      56.671 141.703  58.097  1.00  0.00           H  
ATOM   2057  HG2 GLN W 130      56.910 143.349  57.562  1.00  0.00           H  
ATOM   2058 HE22 GLN W 130      54.447 142.089  55.191  1.00  0.00           H  
ATOM   2059 HE21 GLN W 130      56.100 141.711  55.608  1.00  0.00           H  
ATOM   2060  N   VAL W 131      56.710 144.533  62.501  1.00 41.70           N  
ANISOU 2060  N   VAL W 131     4580   3272   7994   -431   -546    258
ATOM   2061  CA  VAL W 131      56.656 145.494  63.603  1.00 38.25           C  
ANISOU 2061  CA  VAL W 131     4217   2765   7550   -367   -522    251
ATOM   2062  C   VAL W 131      57.736 146.598  63.500  1.00 39.27           C  
ANISOU 2062  C   VAL W 131     4514   2762   7647   -339   -571    193
ATOM   2063  O   VAL W 131      57.427 147.767  63.720  1.00 40.63           O  
ANISOU 2063  O   VAL W 131     4753   2901   7782   -225   -526    156
ATOM   2064  CB  VAL W 131      56.785 144.756  64.969  1.00 39.37           C  
ANISOU 2064  CB  VAL W 131     4325   2895   7740   -428   -526    332
ATOM   2065  CG1 VAL W 131      57.058 145.660  66.189  1.00 38.76           C  
ANISOU 2065  CG1 VAL W 131     4339   2733   7655   -362   -512    330
ATOM   2066  CG2 VAL W 131      55.547 143.878  65.235  1.00 39.27           C  
ANISOU 2066  CG2 VAL W 131     4177   3007   7738   -425   -461    385
ATOM   2067  H   VAL W 131      56.967 143.586  62.733  1.00  0.00           H  
ATOM   2068  HA  VAL W 131      55.689 145.992  63.553  1.00  0.00           H  
ATOM   2069  HB  VAL W 131      57.640 144.081  64.902  1.00  0.00           H  
ATOM   2070 HG11 VAL W 131      57.030 145.093  67.118  1.00  0.00           H  
ATOM   2071 HG12 VAL W 131      58.047 146.119  66.149  1.00  0.00           H  
ATOM   2072 HG13 VAL W 131      56.323 146.462  66.253  1.00  0.00           H  
ATOM   2073 HG21 VAL W 131      55.646 143.316  66.163  1.00  0.00           H  
ATOM   2074 HG22 VAL W 131      54.639 144.478  65.307  1.00  0.00           H  
ATOM   2075 HG23 VAL W 131      55.396 143.148  64.441  1.00  0.00           H  
ATOM   2076  N   ASP W 132      58.966 146.220  63.133  1.00 42.32           N  
ANISOU 2076  N   ASP W 132     4973   3070   8039   -440   -666    190
ATOM   2077  CA  ASP W 132      60.113 147.123  62.997  1.00 45.83           C  
ANISOU 2077  CA  ASP W 132     5612   3368   8433   -418   -723    129
ATOM   2078  C   ASP W 132      59.992 147.954  61.713  1.00 41.36           C  
ANISOU 2078  C   ASP W 132     5094   2820   7801   -318   -690     50
ATOM   2079  O   ASP W 132      60.285 149.152  61.719  1.00 45.68           O  
ANISOU 2079  O   ASP W 132     5794   3271   8290   -217   -674     -3
ATOM   2080  CB  ASP W 132      61.483 146.394  63.017  1.00 58.99           C  
ANISOU 2080  CB  ASP W 132     7350   4948  10116   -575   -853    152
ATOM   2081  CG  ASP W 132      61.725 145.403  64.168  1.00 75.41           C  
ANISOU 2081  CG  ASP W 132     9383   7009  12262   -681   -885    243
ATOM   2082  OD1 ASP W 132      61.094 145.545  65.238  1.00 80.80           O  
ANISOU 2082  OD1 ASP W 132    10102   7648  12951   -618   -836    258
ATOM   2083  OD2 ASP W 132      62.652 144.581  64.009  1.00 82.37           O1-
ANISOU 2083  OD2 ASP W 132    10182   7926  13189   -824   -957    310
ATOM   2084  H   ASP W 132      59.135 145.262  62.857  1.00  0.00           H  
ATOM   2085  HA  ASP W 132      60.094 147.821  63.837  1.00  0.00           H  
ATOM   2086  HB3 ASP W 132      62.278 147.140  63.068  1.00  0.00           H  
ATOM   2087  HB2 ASP W 132      61.622 145.852  62.079  1.00  0.00           H  
ATOM   2088  N   LEU W 133      59.510 147.317  60.636  1.00 38.10           N  
ANISOU 2088  N   LEU W 133     4559   2526   7392   -333   -671     46
ATOM   2089  CA  LEU W 133      59.205 147.992  59.375  1.00 39.14           C  
ANISOU 2089  CA  LEU W 133     4720   2688   7463   -235   -628    -19
ATOM   2090  C   LEU W 133      58.089 149.041  59.544  1.00 39.80           C  
ANISOU 2090  C   LEU W 133     4776   2816   7529    -93   -518    -25
ATOM   2091  O   LEU W 133      58.196 150.119  58.963  1.00 41.42           O  
ANISOU 2091  O   LEU W 133     5060   3003   7677     15   -477    -72
ATOM   2092  CB  LEU W 133      58.859 146.985  58.257  1.00 38.99           C  
ANISOU 2092  CB  LEU W 133     4572   2789   7454   -282   -628    -12
ATOM   2093  CG  LEU W 133      59.840 145.810  58.011  1.00 36.00           C  
ANISOU 2093  CG  LEU W 133     4199   2392   7088   -414   -739      4
ATOM   2094  CD1 LEU W 133      59.382 144.949  56.817  1.00 36.58           C  
ANISOU 2094  CD1 LEU W 133     4119   2602   7178   -436   -716     32
ATOM   2095  CD2 LEU W 133      61.336 146.187  57.921  1.00 37.00           C  
ANISOU 2095  CD2 LEU W 133     4511   2402   7145   -410   -813    -65
ATOM   2096  H   LEU W 133      59.332 146.321  60.703  1.00  0.00           H  
ATOM   2097  HA  LEU W 133      60.094 148.551  59.082  1.00  0.00           H  
ATOM   2098  HB3 LEU W 133      58.767 147.552  57.332  1.00  0.00           H  
ATOM   2099  HB2 LEU W 133      57.869 146.570  58.452  1.00  0.00           H  
ATOM   2100  HG  LEU W 133      59.757 145.168  58.882  1.00  0.00           H  
ATOM   2101 HD11 LEU W 133      59.986 145.113  55.925  1.00  0.00           H  
ATOM   2102 HD12 LEU W 133      59.443 143.888  57.061  1.00  0.00           H  
ATOM   2103 HD13 LEU W 133      58.346 145.149  56.543  1.00  0.00           H  
ATOM   2104 HD21 LEU W 133      61.918 145.590  58.624  1.00  0.00           H  
ATOM   2105 HD22 LEU W 133      61.760 146.008  56.932  1.00  0.00           H  
ATOM   2106 HD23 LEU W 133      61.538 147.225  58.167  1.00  0.00           H  
ATOM   2107  N   PHE W 134      57.091 148.750  60.393  1.00 36.32           N  
ANISOU 2107  N   PHE W 134     4226   2440   7135    -92   -472     32
ATOM   2108  CA  PHE W 134      56.039 149.667  60.777  1.00 34.61           C  
ANISOU 2108  CA  PHE W 134     3974   2270   6906     25   -386     45
ATOM   2109  C   PHE W 134      56.545 150.957  61.405  1.00 44.81           C  
ANISOU 2109  C   PHE W 134     5406   3449   8172    119   -375     36
ATOM   2110  O   PHE W 134      55.992 152.023  61.145  1.00 52.95           O  
ANISOU 2110  O   PHE W 134     6450   4501   9167    248   -306     33
ATOM   2111  CB  PHE W 134      54.965 148.950  61.599  1.00 37.92           C  
ANISOU 2111  CB  PHE W 134     4260   2776   7373    -10   -356    110
ATOM   2112  CG  PHE W 134      53.891 149.774  62.266  1.00 38.59           C  
ANISOU 2112  CG  PHE W 134     4300   2912   7450     88   -289    140
ATOM   2113  CD1 PHE W 134      52.849 150.337  61.519  1.00 35.78           C  
ANISOU 2113  CD1 PHE W 134     3874   2651   7069    143   -237    136
ATOM   2114  CD2 PHE W 134      53.964 150.074  63.629  1.00 42.52           C  
ANISOU 2114  CD2 PHE W 134     4821   3368   7968    117   -283    185
ATOM   2115  CE1 PHE W 134      51.858 151.069  62.134  1.00 35.83           C  
ANISOU 2115  CE1 PHE W 134     3823   2717   7073    217   -188    183
ATOM   2116  CE2 PHE W 134      52.981 150.832  64.226  1.00 40.13           C  
ANISOU 2116  CE2 PHE W 134     4462   3125   7660    204   -230    228
ATOM   2117  CZ  PHE W 134      51.912 151.300  63.491  1.00 37.22           C  
ANISOU 2117  CZ  PHE W 134     4013   2859   7270    249   -186    231
ATOM   2118  H   PHE W 134      57.023 147.808  60.751  1.00  0.00           H  
ATOM   2119  HA  PHE W 134      55.558 149.989  59.854  1.00  0.00           H  
ATOM   2120  HB3 PHE W 134      55.434 148.319  62.353  1.00  0.00           H  
ATOM   2121  HB2 PHE W 134      54.457 148.240  60.947  1.00  0.00           H  
ATOM   2122  HD1 PHE W 134      52.789 150.174  60.455  1.00  0.00           H  
ATOM   2123  HD2 PHE W 134      54.773 149.684  64.229  1.00  0.00           H  
ATOM   2124  HE1 PHE W 134      51.033 151.469  61.563  1.00  0.00           H  
ATOM   2125  HE2 PHE W 134      53.031 151.062  65.278  1.00  0.00           H  
ATOM   2126  HZ  PHE W 134      51.131 151.869  63.969  1.00  0.00           H  
ATOM   2127  N   ARG W 135      57.619 150.885  62.201  1.00 44.98           N  
ANISOU 2127  N   ARG W 135     5535   3351   8206     58   -442     41
ATOM   2128  CA  ARG W 135      58.231 152.068  62.812  1.00 42.88           C  
ANISOU 2128  CA  ARG W 135     5434   2955   7904    153   -433     31
ATOM   2129  C   ARG W 135      58.978 152.963  61.794  1.00 48.07           C  
ANISOU 2129  C   ARG W 135     6251   3535   8479    247   -426    -39
ATOM   2130  O   ARG W 135      59.219 154.128  62.094  1.00 58.90           O  
ANISOU 2130  O   ARG W 135     7722   4856   9803    400   -362    -43
ATOM   2131  CB  ARG W 135      59.085 151.659  64.028  1.00 38.45           C  
ANISOU 2131  CB  ARG W 135     4970   2269   7371     46   -518     53
ATOM   2132  CG  ARG W 135      58.328 150.821  65.087  1.00 37.94           C  
ANISOU 2132  CG  ARG W 135     4771   2267   7377    -22   -512    130
ATOM   2133  CD  ARG W 135      57.282 151.571  65.942  1.00 46.02           C  
ANISOU 2133  CD  ARG W 135     5904   3156   8424   -119   -591    160
ATOM   2134  NE  ARG W 135      57.888 152.389  67.010  1.00 47.79           N  
ANISOU 2134  NE  ARG W 135     6014   3435   8709   -171   -575    239
ATOM   2135  CZ  ARG W 135      58.019 152.072  68.314  1.00 45.79           C  
ANISOU 2135  CZ  ARG W 135     5768   3170   8460    -82   -524    277
ATOM   2136  NH1 ARG W 135      57.550 150.922  68.818  1.00 42.85           N  
ANISOU 2136  NH1 ARG W 135     5502   2741   8040     70   -477    251
ATOM   2137  NH2 ARG W 135      58.646 152.926  69.128  1.00 45.85           N1+
ANISOU 2137  NH2 ARG W 135     5677   3227   8515   -137   -516    349
ATOM   2138  H   ARG W 135      58.077 149.994  62.348  1.00  0.00           H  
ATOM   2139  HA  ARG W 135      57.423 152.686  63.197  1.00  0.00           H  
ATOM   2140  HB3 ARG W 135      59.495 152.555  64.496  1.00  0.00           H  
ATOM   2141  HB2 ARG W 135      59.942 151.087  63.675  1.00  0.00           H  
ATOM   2142  HG3 ARG W 135      59.099 150.441  65.760  1.00  0.00           H  
ATOM   2143  HG2 ARG W 135      57.880 149.930  64.662  1.00  0.00           H  
ATOM   2144  HD3 ARG W 135      56.486 150.909  66.285  1.00  0.00           H  
ATOM   2145  HD2 ARG W 135      56.782 152.309  65.316  1.00  0.00           H  
ATOM   2146  HE  ARG W 135      58.375 153.227  66.692  1.00  0.00           H  
ATOM   2147 HH12 ARG W 135      57.669 150.676  69.795  1.00  0.00           H  
ATOM   2148 HH11 ARG W 135      57.079 150.262  68.219  1.00  0.00           H  
ATOM   2149 HH22 ARG W 135      58.821 152.696  70.097  1.00  0.00           H  
ATOM   2150 HH21 ARG W 135      59.055 153.772  68.752  1.00  0.00           H  
ATOM   2151  N   ASN W 136      59.238 152.449  60.582  1.00 43.04           N  
ANISOU 2151  N   ASN W 136     5643   2891   7819    168   -487    -86
ATOM   2152  CA  ASN W 136      59.786 153.206  59.447  1.00 48.46           C  
ANISOU 2152  CA  ASN W 136     6499   3497   8416    246   -491   -156
ATOM   2153  C   ASN W 136      58.672 153.758  58.531  1.00 51.24           C  
ANISOU 2153  C   ASN W 136     6759   3974   8737    349   -400   -171
ATOM   2154  O   ASN W 136      58.992 154.430  57.552  1.00 56.10           O  
ANISOU 2154  O   ASN W 136     7506   4537   9271    428   -388   -224
ATOM   2155  CB  ASN W 136      60.743 152.299  58.636  1.00 52.19           C  
ANISOU 2155  CB  ASN W 136     7069   3889   8871     97   -621   -195
ATOM   2156  CG  ASN W 136      62.071 152.023  59.337  1.00 64.70           C  
ANISOU 2156  CG  ASN W 136     8800   5318  10465     -3   -722   -183
ATOM   2157  OD1 ASN W 136      63.063 152.690  59.062  1.00 73.18           O  
ANISOU 2157  OD1 ASN W 136     9784   6412  11608   -165   -801   -136
ATOM   2158  ND2 ASN W 136      62.127 151.042  60.234  1.00 64.95           N  
ANISOU 2158  ND2 ASN W 136     9065   5191  10424     98   -716   -218
ATOM   2159  H   ASN W 136      58.916 151.513  60.370  1.00  0.00           H  
ATOM   2160  HA  ASN W 136      60.361 154.048  59.839  1.00  0.00           H  
ATOM   2161  HB3 ASN W 136      61.002 152.793  57.698  1.00  0.00           H  
ATOM   2162  HB2 ASN W 136      60.265 151.367  58.347  1.00  0.00           H  
ATOM   2163 HD22 ASN W 136      62.995 150.884  60.716  1.00  0.00           H  
ATOM   2164 HD21 ASN W 136      61.308 150.535  60.557  1.00  0.00           H  
ATOM   2165  N   ALA W 137      57.393 153.477  58.823  1.00 51.79           N  
ANISOU 2165  N   ALA W 137     6620   4197   8862    348   -340   -122
ATOM   2166  CA  ALA W 137      56.255 154.005  58.072  1.00 48.62           C  
ANISOU 2166  CA  ALA W 137     6122   3915   8437    425   -261   -124
ATOM   2167  C   ALA W 137      55.922 155.436  58.535  1.00 46.28           C  
ANISOU 2167  C   ALA W 137     5821   3648   8116    595   -155    -85
ATOM   2168  O   ALA W 137      56.237 155.797  59.666  1.00 46.46           O  
ANISOU 2168  O   ALA W 137     5810   3669   8173    627   -132    -32
ATOM   2169  CB  ALA W 137      55.052 153.076  58.286  1.00 46.71           C  
ANISOU 2169  CB  ALA W 137     5677   3815   8256    330   -258    -87
ATOM   2170  H   ALA W 137      57.169 153.019  59.697  1.00  0.00           H  
ATOM   2171  HA  ALA W 137      56.504 154.007  57.011  1.00  0.00           H  
ATOM   2172  HB1 ALA W 137      54.304 153.227  57.510  1.00  0.00           H  
ATOM   2173  HB2 ALA W 137      55.355 152.031  58.247  1.00  0.00           H  
ATOM   2174  HB3 ALA W 137      54.569 153.242  59.250  1.00  0.00           H  
ATOM   2175  N   ARG W 138      55.249 156.244  57.699  1.00 45.53           N  
ANISOU 2175  N   ARG W 138     5755   3586   7960    707    -88   -102
ATOM   2176  CA  ARG W 138      54.651 157.513  58.140  1.00 43.80           C  
ANISOU 2176  CA  ARG W 138     5507   3417   7716    879     24    -45
ATOM   2177  C   ARG W 138      53.197 157.244  58.540  1.00 38.74           C  
ANISOU 2177  C   ARG W 138     4636   2940   7143    852     64     39
ATOM   2178  O   ARG W 138      52.829 157.416  59.702  1.00 39.15           O  
ANISOU 2178  O   ARG W 138     4626   3028   7220    923    109    112
ATOM   2179  CB  ARG W 138      54.714 158.626  57.062  1.00 50.21           C  
ANISOU 2179  CB  ARG W 138     6408   4228   8441   1005     90    -75
ATOM   2180  CG  ARG W 138      56.113 158.943  56.510  1.00 59.35           C  
ANISOU 2180  CG  ARG W 138     7528   5453   9570   1200    220      2
ATOM   2181  CD  ARG W 138      56.137 160.299  55.768  1.00 69.65           C  
ANISOU 2181  CD  ARG W 138     8974   6721  10770   1344    289    -33
ATOM   2182  NE  ARG W 138      57.379 160.570  55.019  1.00 78.23           N  
ANISOU 2182  NE  ARG W 138     9986   7906  11833   1534    428     62
ATOM   2183  CZ  ARG W 138      58.647 160.662  55.459  1.00 83.51           C  
ANISOU 2183  CZ  ARG W 138    10755   8517  12459   1717    507    105
ATOM   2184  NH1 ARG W 138      59.004 160.440  56.729  1.00 87.07           N  
ANISOU 2184  NH1 ARG W 138    11105   9084  12894   1891    640    212
ATOM   2185  NH2 ARG W 138      59.607 160.992  54.598  1.00 82.38           N1+
ANISOU 2185  NH2 ARG W 138    10812   8201  12289   1727    455     51
ATOM   2186  H   ARG W 138      54.905 155.882  56.815  1.00  0.00           H  
ATOM   2187  HA  ARG W 138      55.172 157.894  59.021  1.00  0.00           H  
ATOM   2188  HB3 ARG W 138      54.293 159.534  57.498  1.00  0.00           H  
ATOM   2189  HB2 ARG W 138      54.064 158.390  56.221  1.00  0.00           H  
ATOM   2190  HG3 ARG W 138      56.525 158.135  55.905  1.00  0.00           H  
ATOM   2191  HG2 ARG W 138      56.750 159.017  57.391  1.00  0.00           H  
ATOM   2192  HD3 ARG W 138      56.101 161.098  56.510  1.00  0.00           H  
ATOM   2193  HD2 ARG W 138      55.254 160.435  55.144  1.00  0.00           H  
ATOM   2194  HE  ARG W 138      57.223 160.851  54.059  1.00  0.00           H  
ATOM   2195 HH12 ARG W 138      59.982 160.513  56.989  1.00  0.00           H  
ATOM   2196 HH11 ARG W 138      58.319 160.213  57.432  1.00  0.00           H  
ATOM   2197 HH22 ARG W 138      60.562 161.082  54.932  1.00  0.00           H  
ATOM   2198 HH21 ARG W 138      59.395 161.399  53.691  1.00  0.00           H  
ATOM   2199  N   ASN W 139      52.420 156.787  57.558  1.00 40.44           N  
ANISOU 2199  N   ASN W 139     4733   3252   7382    749     44     32
ATOM   2200  CA  ASN W 139      51.074 156.267  57.738  1.00 37.49           C  
ANISOU 2200  CA  ASN W 139     4169   3015   7061    693     60    102
ATOM   2201  C   ASN W 139      51.200 154.746  57.730  1.00 36.88           C  
ANISOU 2201  C   ASN W 139     4042   2947   7025    529    -17     75
ATOM   2202  O   ASN W 139      52.043 154.203  57.016  1.00 40.50           O  
ANISOU 2202  O   ASN W 139     4550   3374   7465    469    -57     14
ATOM   2203  CB  ASN W 139      50.173 156.732  56.572  1.00 37.18           C  
ANISOU 2203  CB  ASN W 139     4039   3090   6996    745    127    137
ATOM   2204  CG  ASN W 139      49.841 158.223  56.597  1.00 38.80           C  
ANISOU 2204  CG  ASN W 139     4287   3300   7155    926    220    179
ATOM   2205  OD1 ASN W 139      49.909 158.872  57.635  1.00 43.62           O  
ANISOU 2205  OD1 ASN W 139     4807   3979   7787   1001    270    271
ATOM   2206  ND2 ASN W 139      49.489 158.793  55.454  1.00 39.43           N  
ANISOU 2206  ND2 ASN W 139     4506   3310   7164   1006    246    117
ATOM   2207  H   ASN W 139      52.845 156.530  56.670  1.00  0.00           H  
ATOM   2208  HA  ASN W 139      50.664 156.616  58.687  1.00  0.00           H  
ATOM   2209  HB3 ASN W 139      49.220 156.204  56.615  1.00  0.00           H  
ATOM   2210  HB2 ASN W 139      50.629 156.467  55.618  1.00  0.00           H  
ATOM   2211 HD22 ASN W 139      49.276 159.779  55.414  1.00  0.00           H  
ATOM   2212 HD21 ASN W 139      49.637 158.304  54.571  1.00  0.00           H  
ATOM   2213  N   GLY W 140      50.358 154.065  58.497  1.00 35.39           N  
ANISOU 2213  N   GLY W 140     3759   2804   6886    464    -36    126
ATOM   2214  CA  GLY W 140      50.322 152.617  58.449  1.00 32.71           C  
ANISOU 2214  CA  GLY W 140     3379   2473   6576    330    -92    110
ATOM   2215  C   GLY W 140      49.339 152.064  59.472  1.00 38.66           C  
ANISOU 2215  C   GLY W 140     4039   3284   7367    281    -99    174
ATOM   2216  O   GLY W 140      48.893 152.792  60.353  1.00 36.98           O  
ANISOU 2216  O   GLY W 140     3794   3093   7165    339    -75    231
ATOM   2217  H   GLY W 140      49.687 154.528  59.091  1.00  0.00           H  
ATOM   2218  HA3 GLY W 140      51.306 152.192  58.647  1.00  0.00           H  
ATOM   2219  HA2 GLY W 140      50.024 152.288  57.456  1.00  0.00           H  
ATOM   2220  N   VAL W 141      49.041 150.766  59.378  1.00 37.39           N  
ANISOU 2220  N   VAL W 141     3838   3149   7219    179   -130    169
ATOM   2221  CA  VAL W 141      48.279 149.960  60.313  1.00 35.25           C  
ANISOU 2221  CA  VAL W 141     3508   2918   6969    121   -144    220
ATOM   2222  C   VAL W 141      49.123 148.733  60.625  1.00 33.51           C  
ANISOU 2222  C   VAL W 141     3311   2653   6769     43   -179    205
ATOM   2223  O   VAL W 141      49.795 148.230  59.731  1.00 39.95           O  
ANISOU 2223  O   VAL W 141     4140   3463   7577      7   -191    167
ATOM   2224  CB  VAL W 141      46.916 149.553  59.749  1.00 38.38           C  
ANISOU 2224  CB  VAL W 141     3833   3408   7343     85   -132    247
ATOM   2225  CG1 VAL W 141      46.141 148.493  60.535  1.00 36.77           C  
ANISOU 2225  CG1 VAL W 141     3601   3226   7142     17   -155    289
ATOM   2226  CG2 VAL W 141      46.015 150.773  59.563  1.00 42.50           C  
ANISOU 2226  CG2 VAL W 141     4304   3990   7854    150   -101    292
ATOM   2227  H   VAL W 141      49.475 150.234  58.640  1.00  0.00           H  
ATOM   2228  HA  VAL W 141      48.138 150.509  61.241  1.00  0.00           H  
ATOM   2229  HB  VAL W 141      47.083 149.140  58.756  1.00  0.00           H  
ATOM   2230 HG11 VAL W 141      45.160 148.289  60.103  1.00  0.00           H  
ATOM   2231 HG12 VAL W 141      46.650 147.531  60.582  1.00  0.00           H  
ATOM   2232 HG13 VAL W 141      45.968 148.803  61.564  1.00  0.00           H  
ATOM   2233 HG21 VAL W 141      45.097 150.530  59.029  1.00  0.00           H  
ATOM   2234 HG22 VAL W 141      45.730 151.209  60.517  1.00  0.00           H  
ATOM   2235 HG23 VAL W 141      46.493 151.569  58.989  1.00  0.00           H  
ATOM   2236  N   LEU W 142      49.097 148.241  61.866  1.00 31.32           N  
ANISOU 2236  N   LEU W 142     3031   2352   6517     21   -194    245
ATOM   2237  CA  LEU W 142      49.820 147.072  62.325  1.00 31.31           C  
ANISOU 2237  CA  LEU W 142     3044   2312   6540    -48   -220    251
ATOM   2238  C   LEU W 142      48.883 146.213  63.165  1.00 32.62           C  
ANISOU 2238  C   LEU W 142     3167   2523   6702    -88   -212    303
ATOM   2239  O   LEU W 142      48.056 146.771  63.880  1.00 36.51           O  
ANISOU 2239  O   LEU W 142     3645   3036   7192    -66   -208    342
ATOM   2240  CB  LEU W 142      51.080 147.504  63.077  1.00 33.24           C  
ANISOU 2240  CB  LEU W 142     3357   2459   6813    -40   -249    252
ATOM   2241  CG  LEU W 142      51.996 146.436  63.676  1.00 38.08           C  
ANISOU 2241  CG  LEU W 142     3972   3035   7460   -121   -281    283
ATOM   2242  CD1 LEU W 142      52.814 145.716  62.607  1.00 38.74           C  
ANISOU 2242  CD1 LEU W 142     4037   3136   7547   -182   -301    264
ATOM   2243  CD2 LEU W 142      52.920 146.994  64.757  1.00 40.39           C  
ANISOU 2243  CD2 LEU W 142     4348   3220   7777   -119   -316    290
ATOM   2244  H   LEU W 142      48.469 148.648  62.541  1.00  0.00           H  
ATOM   2245  HA  LEU W 142      50.128 146.482  61.465  1.00  0.00           H  
ATOM   2246  HB3 LEU W 142      50.757 148.181  63.865  1.00  0.00           H  
ATOM   2247  HB2 LEU W 142      51.678 148.137  62.420  1.00  0.00           H  
ATOM   2248  HG  LEU W 142      51.391 145.679  64.178  1.00  0.00           H  
ATOM   2249 HD11 LEU W 142      53.574 145.067  63.040  1.00  0.00           H  
ATOM   2250 HD12 LEU W 142      52.184 145.093  61.974  1.00  0.00           H  
ATOM   2251 HD13 LEU W 142      53.339 146.425  61.965  1.00  0.00           H  
ATOM   2252 HD21 LEU W 142      52.890 146.380  65.657  1.00  0.00           H  
ATOM   2253 HD22 LEU W 142      53.962 147.062  64.445  1.00  0.00           H  
ATOM   2254 HD23 LEU W 142      52.634 148.001  65.058  1.00  0.00           H  
ATOM   2255  N   ILE W 143      49.037 144.888  63.127  1.00 35.21           N  
ANISOU 2255  N   ILE W 143     3481   2870   7029   -140   -209    310
ATOM   2256  CA  ILE W 143      48.415 143.930  64.021  1.00 35.55           C  
ANISOU 2256  CA  ILE W 143     3509   2941   7058   -169   -194    360
ATOM   2257  C   ILE W 143      49.475 143.029  64.638  1.00 38.97           C  
ANISOU 2257  C   ILE W 143     3939   3341   7528   -210   -201    395
ATOM   2258  O   ILE W 143      50.509 142.776  64.024  1.00 41.12           O  
ANISOU 2258  O   ILE W 143     4203   3597   7824   -235   -217    380
ATOM   2259  CB  ILE W 143      47.382 143.054  63.313  1.00 34.16           C  
ANISOU 2259  CB  ILE W 143     3326   2824   6828   -178   -166    354
ATOM   2260  CG1 ILE W 143      47.886 142.293  62.089  1.00 38.88           C  
ANISOU 2260  CG1 ILE W 143     3913   3431   7429   -187   -154    332
ATOM   2261  CG2 ILE W 143      46.108 143.841  63.001  1.00 30.99           C  
ANISOU 2261  CG2 ILE W 143     2925   2456   6394   -158   -170    333
ATOM   2262  CD1 ILE W 143      47.076 141.042  61.749  1.00 38.71           C  
ANISOU 2262  CD1 ILE W 143     3903   3454   7352   -184   -115    341
ATOM   2263  H   ILE W 143      49.715 144.508  62.484  1.00  0.00           H  
ATOM   2264  HA  ILE W 143      47.940 144.469  64.838  1.00  0.00           H  
ATOM   2265  HB  ILE W 143      47.064 142.292  64.026  1.00  0.00           H  
ATOM   2266 HG13 ILE W 143      48.916 141.958  62.214  1.00  0.00           H  
ATOM   2267 HG12 ILE W 143      47.928 142.953  61.222  1.00  0.00           H  
ATOM   2268 HG21 ILE W 143      45.305 143.221  62.605  1.00  0.00           H  
ATOM   2269 HG22 ILE W 143      45.708 144.312  63.896  1.00  0.00           H  
ATOM   2270 HG23 ILE W 143      46.289 144.641  62.282  1.00  0.00           H  
ATOM   2271 HD11 ILE W 143      47.417 140.573  60.828  1.00  0.00           H  
ATOM   2272 HD12 ILE W 143      47.142 140.293  62.538  1.00  0.00           H  
ATOM   2273 HD13 ILE W 143      46.019 141.275  61.622  1.00  0.00           H  
ATOM   2274  N   THR W 144      49.176 142.461  65.809  1.00 38.48           N  
ANISOU 2274  N   THR W 144     3879   3271   7471   -222   -195    449
ATOM   2275  CA  THR W 144      49.945 141.382  66.421  1.00 38.73           C  
ANISOU 2275  CA  THR W 144     3899   3279   7539   -266   -197    502
ATOM   2276  C   THR W 144      49.038 140.544  67.350  1.00 38.36           C  
ANISOU 2276  C   THR W 144     3847   3269   7458   -266   -157    562
ATOM   2277  O   THR W 144      47.959 141.001  67.738  1.00 39.67           O  
ANISOU 2277  O   THR W 144     4039   3457   7578   -241   -148    562
ATOM   2278  CB  THR W 144      51.185 141.926  67.193  1.00 41.47           C  
ANISOU 2278  CB  THR W 144     4280   3542   7933   -280   -239    513
ATOM   2279  OG1 THR W 144      51.951 140.876  67.769  1.00 47.52           O  
ANISOU 2279  OG1 THR W 144     5072   4297   8684   -236   -237    524
ATOM   2280  CG2 THR W 144      50.817 142.880  68.336  1.00 40.86           C  
ANISOU 2280  CG2 THR W 144     4239   3411   7876   -277   -279    454
ATOM   2281  H   THR W 144      48.363 142.770  66.337  1.00  0.00           H  
ATOM   2282  HA  THR W 144      50.292 140.716  65.627  1.00  0.00           H  
ATOM   2283  HB  THR W 144      51.832 142.453  66.490  1.00  0.00           H  
ATOM   2284  HG1 THR W 144      52.717 141.270  68.233  1.00  0.00           H  
ATOM   2285 HG21 THR W 144      51.703 143.351  68.760  1.00  0.00           H  
ATOM   2286 HG22 THR W 144      50.147 143.669  67.997  1.00  0.00           H  
ATOM   2287 HG23 THR W 144      50.294 142.364  69.136  1.00  0.00           H  
ATOM   2288  N   GLU W 145      49.502 139.336  67.687  1.00 38.69           N  
ANISOU 2288  N   GLU W 145     3859   3322   7521   -298   -135    623
ATOM   2289  CA  GLU W 145      48.917 138.455  68.699  1.00 41.26           C  
ANISOU 2289  CA  GLU W 145     4191   3675   7811   -288    -87    692
ATOM   2290  C   GLU W 145      49.577 138.647  70.082  1.00 50.75           C  
ANISOU 2290  C   GLU W 145     5412   4828   9042   -308   -107    740
ATOM   2291  O   GLU W 145      49.011 138.185  71.071  1.00 56.29           O  
ANISOU 2291  O   GLU W 145     6143   5545   9700   -289    -78    783
ATOM   2292  CB  GLU W 145      49.027 136.992  68.218  1.00 38.15           C  
ANISOU 2292  CB  GLU W 145     3744   3330   7422   -297    -37    755
ATOM   2293  CG  GLU W 145      48.122 136.687  66.999  1.00 39.52           C  
ANISOU 2293  CG  GLU W 145     3910   3557   7549   -257      1    724
ATOM   2294  CD  GLU W 145      48.297 135.299  66.357  1.00 47.98           C  
ANISOU 2294  CD  GLU W 145     4918   4688   8622   -244     63    807
ATOM   2295  OE1 GLU W 145      49.047 134.460  66.903  1.00 53.23           O  
ANISOU 2295  OE1 GLU W 145     5515   5357   9352   -294     52    881
ATOM   2296  OE2 GLU W 145      47.675 135.096  65.290  1.00 51.36           O1-
ANISOU 2296  OE2 GLU W 145     5368   5161   8985   -183    124    806
ATOM   2297  H   GLU W 145      50.449 139.116  67.409  1.00  0.00           H  
ATOM   2298  HA  GLU W 145      47.859 138.691  68.828  1.00  0.00           H  
ATOM   2299  HB3 GLU W 145      48.786 136.309  69.034  1.00  0.00           H  
ATOM   2300  HB2 GLU W 145      50.066 136.782  67.961  1.00  0.00           H  
ATOM   2301  HG3 GLU W 145      48.285 137.445  66.239  1.00  0.00           H  
ATOM   2302  HG2 GLU W 145      47.076 136.781  67.297  1.00  0.00           H  
ATOM   2303  N   GLY W 146      50.730 139.330  70.139  1.00 50.86           N  
ANISOU 2303  N   GLY W 146     5428   4778   9120   -342   -158    734
ATOM   2304  CA  GLY W 146      51.424 139.685  71.376  1.00 45.50           C  
ANISOU 2304  CA  GLY W 146     4782   4039   8467   -356   -179    777
ATOM   2305  C   GLY W 146      51.081 141.147  71.689  1.00 44.81           C  
ANISOU 2305  C   GLY W 146     4746   3882   8399   -329   -228    724
ATOM   2306  O   GLY W 146      49.945 141.581  71.491  1.00 44.04           O  
ANISOU 2306  O   GLY W 146     4652   3795   8285   -292   -238    656
ATOM   2307  H   GLY W 146      51.109 139.722  69.285  1.00  0.00           H  
ATOM   2308  HA3 GLY W 146      52.496 139.562  71.222  1.00  0.00           H  
ATOM   2309  HA2 GLY W 146      51.136 139.046  72.213  1.00  0.00           H  
ATOM   2310  N   SER W 147      52.061 141.934  72.143  1.00 44.37           N  
ANISOU 2310  N   SER W 147     4733   3752   8373   -339   -253    760
ATOM   2311  CA  SER W 147      52.018 143.383  72.010  1.00 40.66           C  
ANISOU 2311  CA  SER W 147     4326   3209   7912   -290   -287    721
ATOM   2312  C   SER W 147      53.452 143.903  71.894  1.00 37.61           C  
ANISOU 2312  C   SER W 147     3988   2743   7560   -321   -331    676
ATOM   2313  O   SER W 147      54.358 143.383  72.547  1.00 40.11           O  
ANISOU 2313  O   SER W 147     4295   3034   7910   -407   -357    704
ATOM   2314  CB  SER W 147      51.216 144.080  73.136  1.00 44.07           C  
ANISOU 2314  CB  SER W 147     4805   3584   8354   -276   -294    781
ATOM   2315  OG  SER W 147      51.109 145.486  72.915  1.00 45.65           O  
ANISOU 2315  OG  SER W 147     5022   3728   8594   -356   -310    838
ATOM   2316  H   SER W 147      52.991 141.575  72.315  1.00  0.00           H  
ATOM   2317  HA  SER W 147      51.520 143.584  71.064  1.00  0.00           H  
ATOM   2318  HB3 SER W 147      51.689 143.905  74.104  1.00  0.00           H  
ATOM   2319  HB2 SER W 147      50.208 143.669  73.200  1.00  0.00           H  
ATOM   2320  HG  SER W 147      51.935 145.911  73.194  1.00  0.00           H  
ATOM   2321  N   VAL W 148      53.604 144.932  71.063  1.00 37.51           N  
ANISOU 2321  N   VAL W 148     4027   2694   7533   -251   -342    615
ATOM   2322  CA  VAL W 148      54.815 145.703  70.856  1.00 36.69           C  
ANISOU 2322  CA  VAL W 148     4010   2491   7440   -261   -386    565
ATOM   2323  C   VAL W 148      54.977 146.719  72.010  1.00 41.67           C  
ANISOU 2323  C   VAL W 148     4754   3006   8072   -208   -402    576
ATOM   2324  O   VAL W 148      53.978 147.241  72.515  1.00 44.88           O  
ANISOU 2324  O   VAL W 148     5159   3434   8459   -109   -368    588
ATOM   2325  CB  VAL W 148      54.692 146.484  69.518  1.00 35.69           C  
ANISOU 2325  CB  VAL W 148     3879   2401   7283   -203   -375    488
ATOM   2326  CG1 VAL W 148      55.937 147.313  69.148  1.00 38.33           C  
ANISOU 2326  CG1 VAL W 148     4324   2625   7614   -216   -425    434
ATOM   2327  CG2 VAL W 148      54.320 145.560  68.343  1.00 36.97           C  
ANISOU 2327  CG2 VAL W 148     3936   2675   7436   -243   -353    481
ATOM   2328  H   VAL W 148      52.777 145.292  70.594  1.00  0.00           H  
ATOM   2329  HA  VAL W 148      55.673 145.028  70.826  1.00  0.00           H  
ATOM   2330  HB  VAL W 148      53.869 147.191  69.632  1.00  0.00           H  
ATOM   2331 HG11 VAL W 148      55.849 147.745  68.153  1.00  0.00           H  
ATOM   2332 HG12 VAL W 148      56.075 148.150  69.826  1.00  0.00           H  
ATOM   2333 HG13 VAL W 148      56.843 146.708  69.166  1.00  0.00           H  
ATOM   2334 HG21 VAL W 148      54.290 146.109  67.405  1.00  0.00           H  
ATOM   2335 HG22 VAL W 148      55.035 144.748  68.237  1.00  0.00           H  
ATOM   2336 HG23 VAL W 148      53.337 145.108  68.473  1.00  0.00           H  
ATOM   2337  N   LYS W 149      56.230 146.990  72.390  1.00 37.66           N  
ANISOU 2337  N   LYS W 149     4346   2376   7586   -275   -459    581
ATOM   2338  CA  LYS W 149      56.606 148.022  73.353  1.00 38.68           C  
ANISOU 2338  CA  LYS W 149     4606   2378   7714   -232   -475    601
ATOM   2339  C   LYS W 149      56.598 149.387  72.639  1.00 48.24           C  
ANISOU 2339  C   LYS W 149     5903   3546   8880    -82   -446    547
ATOM   2340  O   LYS W 149      57.208 149.514  71.578  1.00 51.16           O  
ANISOU 2340  O   LYS W 149     6333   3882   9222    -58   -459    478
ATOM   2341  CB  LYS W 149      57.989 147.636  73.938  1.00 42.72           C  
ANISOU 2341  CB  LYS W 149     5230   2753   8250   -352   -555    614
ATOM   2342  CG  LYS W 149      58.558 148.499  75.090  1.00 44.70           C  
ANISOU 2342  CG  LYS W 149     5544   2952   8486   -406   -615    547
ATOM   2343  CD  LYS W 149      59.186 149.838  74.656  1.00 41.45           C  
ANISOU 2343  CD  LYS W 149     5273   2393   8081   -530   -711    567
ATOM   2344  CE  LYS W 149      60.226 150.384  75.656  1.00 52.36           C  
ANISOU 2344  CE  LYS W 149     6755   3725   9416   -578   -781    494
ATOM   2345  NZ  LYS W 149      60.747 151.699  75.247  1.00 55.83           N1+
ANISOU 2345  NZ  LYS W 149     7037   4287   9889   -678   -802    506
ATOM   2346  H   LYS W 149      56.993 146.579  71.876  1.00  0.00           H  
ATOM   2347  HA  LYS W 149      55.875 148.033  74.164  1.00  0.00           H  
ATOM   2348  HB3 LYS W 149      58.729 147.573  73.138  1.00  0.00           H  
ATOM   2349  HB2 LYS W 149      57.899 146.622  74.330  1.00  0.00           H  
ATOM   2350  HG3 LYS W 149      59.319 147.907  75.599  1.00  0.00           H  
ATOM   2351  HG2 LYS W 149      57.783 148.679  75.837  1.00  0.00           H  
ATOM   2352  HD3 LYS W 149      58.400 150.583  74.529  1.00  0.00           H  
ATOM   2353  HD2 LYS W 149      59.643 149.720  73.673  1.00  0.00           H  
ATOM   2354  HE3 LYS W 149      61.068 149.695  75.741  1.00  0.00           H  
ATOM   2355  HE2 LYS W 149      59.792 150.480  76.651  1.00  0.00           H  
ATOM   2356  HZ1 LYS W 149      60.005 152.382  75.259  1.00  0.00           H  
ATOM   2357  HZ2 LYS W 149      61.483 151.984  75.879  1.00  0.00           H  
ATOM   2358  HZ3 LYS W 149      61.120 151.635  74.309  1.00  0.00           H  
ATOM   2359  N   GLY W 150      55.921 150.380  73.226  1.00 41.27           N  
ANISOU 2359  N   GLY W 150     5020   2673   7986     26   -403    587
ATOM   2360  CA  GLY W 150      55.904 151.749  72.700  1.00 43.08           C  
ANISOU 2360  CA  GLY W 150     5318   2873   8176    187   -362    564
ATOM   2361  C   GLY W 150      54.729 151.998  71.740  1.00 41.93           C  
ANISOU 2361  C   GLY W 150     5042   2878   8013    272   -307    557
ATOM   2362  O   GLY W 150      54.654 153.080  71.161  1.00 47.39           O  
ANISOU 2362  O   GLY W 150     5754   3577   8677    418   -260    569
ATOM   2363  H   GLY W 150      55.415 150.202  74.079  1.00  0.00           H  
ATOM   2364  HA3 GLY W 150      56.841 151.991  72.194  1.00  0.00           H  
ATOM   2365  HA2 GLY W 150      55.817 152.443  73.536  1.00  0.00           H  
ATOM   2366  N   LEU W 151      53.807 151.038  71.587  1.00 39.90           N  
ANISOU 2366  N   LEU W 151     4653   2740   7767    190   -308    547
ATOM   2367  CA  LEU W 151      52.558 151.175  70.865  1.00 36.90           C  
ANISOU 2367  CA  LEU W 151     4160   2493   7367    245   -268    539
ATOM   2368  C   LEU W 151      51.402 150.928  71.824  1.00 42.31           C  
ANISOU 2368  C   LEU W 151     4728   3290   8057    240   -255    610
ATOM   2369  O   LEU W 151      51.613 150.316  72.869  1.00 41.12           O  
ANISOU 2369  O   LEU W 151     4544   3159   7920    146   -275    638
ATOM   2370  CB  LEU W 151      52.531 150.183  69.705  1.00 36.06           C  
ANISOU 2370  CB  LEU W 151     4007   2437   7258    164   -280    480
ATOM   2371  CG  LEU W 151      53.586 150.315  68.606  1.00 38.81           C  
ANISOU 2371  CG  LEU W 151     4467   2687   7590    162   -303    408
ATOM   2372  CD1 LEU W 151      53.385 149.261  67.522  1.00 36.58           C  
ANISOU 2372  CD1 LEU W 151     4118   2480   7300    104   -307    359
ATOM   2373  CD2 LEU W 151      53.606 151.706  67.970  1.00 37.27           C  
ANISOU 2373  CD2 LEU W 151     4368   2436   7358    312   -266    391
ATOM   2374  H   LEU W 151      53.874 150.213  72.166  1.00  0.00           H  
ATOM   2375  HA  LEU W 151      52.452 152.188  70.476  1.00  0.00           H  
ATOM   2376  HB3 LEU W 151      51.566 150.300  69.211  1.00  0.00           H  
ATOM   2377  HB2 LEU W 151      52.543 149.168  70.101  1.00  0.00           H  
ATOM   2378  HG  LEU W 151      54.563 150.137  69.058  1.00  0.00           H  
ATOM   2379 HD11 LEU W 151      54.299 149.060  66.964  1.00  0.00           H  
ATOM   2380 HD12 LEU W 151      53.030 148.312  67.926  1.00  0.00           H  
ATOM   2381 HD13 LEU W 151      52.619 149.569  66.809  1.00  0.00           H  
ATOM   2382 HD21 LEU W 151      54.220 151.742  67.071  1.00  0.00           H  
ATOM   2383 HD22 LEU W 151      52.605 152.040  67.699  1.00  0.00           H  
ATOM   2384 HD23 LEU W 151      54.026 152.442  68.654  1.00  0.00           H  
ATOM   2385  N   GLN W 152      50.194 151.396  71.477  1.00 41.69           N  
ANISOU 2385  N   GLN W 152     4591   3289   7962    340   -224    647
ATOM   2386  CA  GLN W 152      48.984 151.255  72.295  1.00 43.51           C  
ANISOU 2386  CA  GLN W 152     4713   3629   8188    327   -228    719
ATOM   2387  C   GLN W 152      48.095 150.127  71.719  1.00 46.78           C  
ANISOU 2387  C   GLN W 152     5040   4148   8587    242   -237    694
ATOM   2388  O   GLN W 152      47.468 150.375  70.688  1.00 47.90           O  
ANISOU 2388  O   GLN W 152     5141   4342   8715    270   -219    666
ATOM   2389  CB  GLN W 152      48.251 152.619  72.313  1.00 44.98           C  
ANISOU 2389  CB  GLN W 152     4853   3870   8366    457   -201    786
ATOM   2390  CG  GLN W 152      46.913 152.610  73.088  1.00 44.96           C  
ANISOU 2390  CG  GLN W 152     4957   3757   8368    571   -180    811
ATOM   2391  CD  GLN W 152      46.361 154.005  73.385  1.00 46.43           C  
ANISOU 2391  CD  GLN W 152     5222   3848   8572    507   -213    826
ATOM   2392  OE1 GLN W 152      46.855 155.015  72.897  1.00 46.77           O  
ANISOU 2392  OE1 GLN W 152     5211   3941   8617    478   -232    894
ATOM   2393  NE2 GLN W 152      45.313 154.069  74.194  1.00 45.06           N  
ANISOU 2393  NE2 GLN W 152     5180   3535   8406    476   -225    770
ATOM   2394  H   GLN W 152      50.067 151.848  70.584  1.00  0.00           H  
ATOM   2395  HA  GLN W 152      49.259 151.050  73.328  1.00  0.00           H  
ATOM   2396  HB3 GLN W 152      48.065 152.969  71.296  1.00  0.00           H  
ATOM   2397  HB2 GLN W 152      48.919 153.356  72.765  1.00  0.00           H  
ATOM   2398  HG3 GLN W 152      47.048 152.098  74.042  1.00  0.00           H  
ATOM   2399  HG2 GLN W 152      46.154 152.052  72.537  1.00  0.00           H  
ATOM   2400 HE22 GLN W 152      44.934 154.957  74.483  1.00  0.00           H  
ATOM   2401 HE21 GLN W 152      44.861 153.207  74.508  1.00  0.00           H  
ATOM   2402  N   PRO W 153      48.080 148.916  72.331  1.00 47.06           N  
ANISOU 2402  N   PRO W 153     5055   4211   8616    145   -259    708
ATOM   2403  CA  PRO W 153      47.334 147.767  71.779  1.00 45.67           C  
ANISOU 2403  CA  PRO W 153     4831   4106   8414     70   -262    675
ATOM   2404  C   PRO W 153      45.812 147.954  71.842  1.00 43.04           C  
ANISOU 2404  C   PRO W 153     4424   3882   8048     68   -277    720
ATOM   2405  O   PRO W 153      45.225 147.862  72.919  1.00 45.65           O  
ANISOU 2405  O   PRO W 153     4721   4247   8377    112   -292    789
ATOM   2406  CB  PRO W 153      47.818 146.573  72.618  1.00 46.01           C  
ANISOU 2406  CB  PRO W 153     4903   4123   8456    -12   -268    685
ATOM   2407  CG  PRO W 153      48.264 147.174  73.940  1.00 45.48           C  
ANISOU 2407  CG  PRO W 153     4860   4022   8398     13   -280    752
ATOM   2408  CD  PRO W 153      48.827 148.529  73.532  1.00 48.69           C  
ANISOU 2408  CD  PRO W 153     5298   4372   8832    107   -274    754
ATOM   2409  HA  PRO W 153      47.605 147.599  70.736  1.00  0.00           H  
ATOM   2410  HB3 PRO W 153      48.663 146.101  72.118  1.00  0.00           H  
ATOM   2411  HB2 PRO W 153      47.057 145.804  72.761  1.00  0.00           H  
ATOM   2412  HG3 PRO W 153      48.977 146.552  74.482  1.00  0.00           H  
ATOM   2413  HG2 PRO W 153      47.392 147.319  74.581  1.00  0.00           H  
ATOM   2414  HD2 PRO W 153      48.729 149.236  74.356  1.00  0.00           H  
ATOM   2415  HD3 PRO W 153      49.884 148.433  73.279  1.00  0.00           H  
ATOM   2416  N   SER W 154      45.209 148.223  70.684  1.00 43.62           N  
ANISOU 2416  N   SER W 154     4475   4008   8092     11   -279    685
ATOM   2417  CA  SER W 154      43.773 148.367  70.527  1.00 40.16           C  
ANISOU 2417  CA  SER W 154     3988   3659   7610    -29   -310    723
ATOM   2418  C   SER W 154      43.169 146.974  70.277  1.00 39.62           C  
ANISOU 2418  C   SER W 154     3966   3593   7496   -112   -314    692
ATOM   2419  O   SER W 154      43.645 146.273  69.383  1.00 41.27           O  
ANISOU 2419  O   SER W 154     4191   3787   7701   -128   -288    631
ATOM   2420  CB  SER W 154      43.546 149.359  69.375  1.00 38.29           C  
ANISOU 2420  CB  SER W 154     3689   3485   7375      0   -304    718
ATOM   2421  OG  SER W 154      42.198 149.745  69.280  1.00 44.63           O  
ANISOU 2421  OG  SER W 154     4446   4373   8138    -58   -349    769
ATOM   2422  H   SER W 154      45.750 148.285  69.824  1.00  0.00           H  
ATOM   2423  HA  SER W 154      43.346 148.797  71.432  1.00  0.00           H  
ATOM   2424  HB3 SER W 154      43.846 148.921  68.423  1.00  0.00           H  
ATOM   2425  HB2 SER W 154      44.152 150.255  69.518  1.00  0.00           H  
ATOM   2426  HG  SER W 154      41.757 149.094  68.706  1.00  0.00           H  
ATOM   2427  N   VAL W 155      42.161 146.579  71.066  1.00 39.76           N  
ANISOU 2427  N   VAL W 155     4012   3626   7470   -154   -344    738
ATOM   2428  CA  VAL W 155      41.538 145.256  70.976  1.00 43.09           C  
ANISOU 2428  CA  VAL W 155     4501   4039   7832   -211   -336    717
ATOM   2429  C   VAL W 155      40.641 145.165  69.723  1.00 46.65           C  
ANISOU 2429  C   VAL W 155     4959   4533   8233   -253   -354    689
ATOM   2430  O   VAL W 155      39.887 146.100  69.439  1.00 49.89           O  
ANISOU 2430  O   VAL W 155     5342   4996   8620   -283   -407    728
ATOM   2431  CB  VAL W 155      40.692 144.939  72.244  1.00 43.41           C  
ANISOU 2431  CB  VAL W 155     4593   4077   7823   -235   -362    774
ATOM   2432  CG1 VAL W 155      39.896 143.616  72.180  1.00 45.76           C  
ANISOU 2432  CG1 VAL W 155     4980   4359   8045   -271   -336    755
ATOM   2433  CG2 VAL W 155      41.574 144.936  73.508  1.00 46.88           C  
ANISOU 2433  CG2 VAL W 155     5027   4471   8314   -195   -345    809
ATOM   2434  H   VAL W 155      41.760 147.221  71.733  1.00  0.00           H  
ATOM   2435  HA  VAL W 155      42.334 144.511  70.895  1.00  0.00           H  
ATOM   2436  HB  VAL W 155      39.954 145.732  72.359  1.00  0.00           H  
ATOM   2437 HG11 VAL W 155      39.400 143.410  73.129  1.00  0.00           H  
ATOM   2438 HG12 VAL W 155      39.112 143.642  71.422  1.00  0.00           H  
ATOM   2439 HG13 VAL W 155      40.546 142.769  71.958  1.00  0.00           H  
ATOM   2440 HG21 VAL W 155      40.979 144.770  74.408  1.00  0.00           H  
ATOM   2441 HG22 VAL W 155      42.329 144.150  73.460  1.00  0.00           H  
ATOM   2442 HG23 VAL W 155      42.099 145.880  73.641  1.00  0.00           H  
ATOM   2443  N   GLY W 156      40.785 144.069  68.978  1.00 42.52           N  
ANISOU 2443  N   GLY W 156     4471   3990   7694   -261   -313    632
ATOM   2444  CA  GLY W 156      40.131 143.851  67.690  1.00 39.82           C  
ANISOU 2444  CA  GLY W 156     4153   3674   7303   -297   -323    601
ATOM   2445  C   GLY W 156      38.811 143.057  67.794  1.00 41.69           C  
ANISOU 2445  C   GLY W 156     4495   3906   7440   -350   -348    616
ATOM   2446  O   GLY W 156      38.324 142.802  68.897  1.00 43.45           O  
ANISOU 2446  O   GLY W 156     4767   4113   7627   -356   -360    654
ATOM   2447  H   GLY W 156      41.496 143.399  69.234  1.00  0.00           H  
ATOM   2448  HA3 GLY W 156      40.832 143.267  67.102  1.00  0.00           H  
ATOM   2449  HA2 GLY W 156      39.970 144.794  67.165  1.00  0.00           H  
ATOM   2450  N   PRO W 157      38.227 142.684  66.629  1.00 41.24           N  
ANISOU 2450  N   PRO W 157     4491   3853   7324   -386   -357    586
ATOM   2451  CA  PRO W 157      36.997 141.874  66.548  1.00 32.61           C  
ANISOU 2451  CA  PRO W 157     3537   2735   6117   -434   -384    593
ATOM   2452  C   PRO W 157      37.198 140.425  67.028  1.00 36.50           C  
ANISOU 2452  C   PRO W 157     4120   3183   6566   -384   -309    578
ATOM   2453  O   PRO W 157      38.331 139.981  67.210  1.00 39.10           O  
ANISOU 2453  O   PRO W 157     4393   3507   6956   -326   -240    560
ATOM   2454  CB  PRO W 157      36.624 141.939  65.054  1.00 32.52           C  
ANISOU 2454  CB  PRO W 157     3562   2729   6066   -478   -405    560
ATOM   2455  CG  PRO W 157      37.947 142.122  64.332  1.00 31.82           C  
ANISOU 2455  CG  PRO W 157     3371   2656   6063   -424   -349    519
ATOM   2456  CD  PRO W 157      38.740 143.002  65.290  1.00 36.09           C  
ANISOU 2456  CD  PRO W 157     3793   3219   6700   -383   -344    544
ATOM   2457  HA  PRO W 157      36.213 142.330  67.153  1.00  0.00           H  
ATOM   2458  HB3 PRO W 157      35.986 142.804  64.877  1.00  0.00           H  
ATOM   2459  HB2 PRO W 157      36.082 141.063  64.694  1.00  0.00           H  
ATOM   2460  HG3 PRO W 157      37.845 142.546  63.332  1.00  0.00           H  
ATOM   2461  HG2 PRO W 157      38.438 141.151  64.233  1.00  0.00           H  
ATOM   2462  HD2 PRO W 157      39.804 142.808  65.180  1.00  0.00           H  
ATOM   2463  HD3 PRO W 157      38.561 144.057  65.080  1.00  0.00           H  
ATOM   2464  N   LYS W 158      36.088 139.702  67.214  1.00 35.09           N  
ANISOU 2464  N   LYS W 158     4086   2972   6274   -406   -326    594
ATOM   2465  CA  LYS W 158      36.090 138.305  67.652  1.00 33.40           C  
ANISOU 2465  CA  LYS W 158     3966   2722   6003   -343   -243    597
ATOM   2466  C   LYS W 158      36.572 137.332  66.553  1.00 35.13           C  
ANISOU 2466  C   LYS W 158     4227   2925   6196   -292   -166    554
ATOM   2467  O   LYS W 158      37.046 136.239  66.870  1.00 41.98           O  
ANISOU 2467  O   LYS W 158     5088   3791   7072   -218    -75    566
ATOM   2468  CB  LYS W 158      34.670 137.966  68.177  1.00 36.96           C  
ANISOU 2468  CB  LYS W 158     4587   3134   6320   -369   -279    625
ATOM   2469  CG  LYS W 158      34.480 136.517  68.663  1.00 39.45           C  
ANISOU 2469  CG  LYS W 158     4871   3465   6652   -394   -333    681
ATOM   2470  CD  LYS W 158      33.206 136.291  69.489  1.00 49.06           C  
ANISOU 2470  CD  LYS W 158     6283   4638   7720   -415   -366    705
ATOM   2471  CE  LYS W 158      33.218 134.917  70.187  1.00 59.23           C  
ANISOU 2471  CE  LYS W 158     7543   5942   9020   -432   -414    767
ATOM   2472  NZ  LYS W 158      32.020 134.712  71.017  1.00 66.82           N1+
ANISOU 2472  NZ  LYS W 158     8711   6855   9821   -452   -452    790
ATOM   2473  H   LYS W 158      35.194 140.071  66.922  1.00  0.00           H  
ATOM   2474  HA  LYS W 158      36.790 138.217  68.487  1.00  0.00           H  
ATOM   2475  HB3 LYS W 158      33.925 138.177  67.407  1.00  0.00           H  
ATOM   2476  HB2 LYS W 158      34.451 138.644  69.004  1.00  0.00           H  
ATOM   2477  HG3 LYS W 158      35.339 136.238  69.262  1.00  0.00           H  
ATOM   2478  HG2 LYS W 158      34.474 135.839  67.809  1.00  0.00           H  
ATOM   2479  HD3 LYS W 158      32.339 136.370  68.832  1.00  0.00           H  
ATOM   2480  HD2 LYS W 158      33.102 137.086  70.230  1.00  0.00           H  
ATOM   2481  HE3 LYS W 158      34.094 134.823  70.829  1.00  0.00           H  
ATOM   2482  HE2 LYS W 158      33.276 134.117  69.449  1.00  0.00           H  
ATOM   2483  HZ1 LYS W 158      31.193 134.763  70.441  1.00  0.00           H  
ATOM   2484  HZ2 LYS W 158      32.068 133.805  71.456  1.00  0.00           H  
ATOM   2485  HZ3 LYS W 158      31.978 135.425  71.730  1.00  0.00           H  
ATOM   2486  N   GLN W 159      36.410 137.732  65.291  1.00 37.73           N  
ANISOU 2486  N   GLN W 159     4592   3248   6496   -330   -200    515
ATOM   2487  CA  GLN W 159      36.484 136.896  64.107  1.00 42.12           C  
ANISOU 2487  CA  GLN W 159     5216   3780   7006   -279   -132    478
ATOM   2488  C   GLN W 159      37.382 137.553  63.045  1.00 38.46           C  
ANISOU 2488  C   GLN W 159     4608   3356   6650   -263   -111    447
ATOM   2489  O   GLN W 159      37.474 138.780  62.980  1.00 38.50           O  
ANISOU 2489  O   GLN W 159     4488   3396   6746   -301   -159    444
ATOM   2490  CB  GLN W 159      35.034 136.634  63.613  1.00 49.55           C  
ANISOU 2490  CB  GLN W 159     6336   4671   7821   -332   -184    456
ATOM   2491  CG  GLN W 159      34.267 137.766  62.874  1.00 53.75           C  
ANISOU 2491  CG  GLN W 159     6810   5225   8389   -432   -279    444
ATOM   2492  CD  GLN W 159      33.860 139.014  63.674  1.00 56.13           C  
ANISOU 2492  CD  GLN W 159     7066   5555   8706   -523   -386    490
ATOM   2493  OE1 GLN W 159      34.083 139.139  64.874  1.00 58.33           O  
ANISOU 2493  OE1 GLN W 159     7346   5836   8982   -509   -390    525
ATOM   2494  NE2 GLN W 159      33.233 139.968  63.002  1.00 57.40           N  
ANISOU 2494  NE2 GLN W 159     7182   5744   8883   -615   -472    502
ATOM   2495  H   GLN W 159      36.010 138.648  65.127  1.00  0.00           H  
ATOM   2496  HA  GLN W 159      36.939 135.940  64.372  1.00  0.00           H  
ATOM   2497  HB3 GLN W 159      34.427 136.281  64.447  1.00  0.00           H  
ATOM   2498  HB2 GLN W 159      35.080 135.788  62.925  1.00  0.00           H  
ATOM   2499  HG3 GLN W 159      33.347 137.332  62.484  1.00  0.00           H  
ATOM   2500  HG2 GLN W 159      34.834 138.091  62.004  1.00  0.00           H  
ATOM   2501 HE22 GLN W 159      32.884 140.796  63.484  1.00  0.00           H  
ATOM   2502 HE21 GLN W 159      33.018 139.858  62.009  1.00  0.00           H  
ATOM   2503  N   ALA W 160      38.005 136.704  62.224  1.00 39.28           N  
ANISOU 2503  N   ALA W 160     4737   3452   6735   -196    -34    427
ATOM   2504  CA  ALA W 160      38.858 137.056  61.087  1.00 39.58           C  
ANISOU 2504  CA  ALA W 160     4662   3521   6855   -177    -15    396
ATOM   2505  C   ALA W 160      38.380 136.330  59.818  1.00 42.23           C  
ANISOU 2505  C   ALA W 160     5098   3833   7114   -129     37    372
ATOM   2506  O   ALA W 160      37.539 135.437  59.914  1.00 45.99           O  
ANISOU 2506  O   ALA W 160     5733   4265   7477    -94     72    382
ATOM   2507  CB  ALA W 160      40.303 136.659  61.431  1.00 38.76           C  
ANISOU 2507  CB  ALA W 160     4419   3452   6854   -135     28    419
ATOM   2508  H   ALA W 160      37.799 135.716  62.306  1.00  0.00           H  
ATOM   2509  HA  ALA W 160      38.812 138.129  60.890  1.00  0.00           H  
ATOM   2510  HB1 ALA W 160      40.966 136.723  60.572  1.00  0.00           H  
ATOM   2511  HB2 ALA W 160      40.714 137.313  62.201  1.00  0.00           H  
ATOM   2512  HB3 ALA W 160      40.353 135.632  61.792  1.00  0.00           H  
ATOM   2513  N   SER W 161      38.931 136.719  58.655  1.00 40.84           N  
ANISOU 2513  N   SER W 161     4843   3681   6993   -119     44    342
ATOM   2514  CA  SER W 161      38.613 136.178  57.351  1.00 35.97           C  
ANISOU 2514  CA  SER W 161     4309   3044   6313    -71     90    320
ATOM   2515  C   SER W 161      39.806 135.436  56.767  1.00 33.30           C  
ANISOU 2515  C   SER W 161     3896   2743   6012     24    175    347
ATOM   2516  O   SER W 161      40.934 135.891  56.953  1.00 37.69           O  
ANISOU 2516  O   SER W 161     4301   3345   6673     19    167    351
ATOM   2517  CB  SER W 161      38.128 137.312  56.446  1.00 39.90           C  
ANISOU 2517  CB  SER W 161     4771   3549   6839   -122     40    278
ATOM   2518  OG  SER W 161      37.850 136.952  55.114  1.00 43.29           O  
ANISOU 2518  OG  SER W 161     5276   3960   7214    -70     87    259
ATOM   2519  H   SER W 161      39.685 137.393  58.669  1.00  0.00           H  
ATOM   2520  HA  SER W 161      37.791 135.467  57.450  1.00  0.00           H  
ATOM   2521  HB3 SER W 161      38.858 138.122  56.426  1.00  0.00           H  
ATOM   2522  HB2 SER W 161      37.211 137.745  56.843  1.00  0.00           H  
ATOM   2523  HG  SER W 161      38.676 136.912  54.627  1.00  0.00           H  
ATOM   2524  N   LEU W 162      39.584 134.350  56.026  1.00 37.01           N  
ANISOU 2524  N   LEU W 162     4479   3193   6391    113    255    373
ATOM   2525  CA  LEU W 162      40.554 133.590  55.267  1.00 39.97           C  
ANISOU 2525  CA  LEU W 162     4779   3616   6791    214    345    422
ATOM   2526  C   LEU W 162      39.814 132.795  54.203  1.00 39.09           C  
ANISOU 2526  C   LEU W 162     4772   3483   6599    290    397    409
ATOM   2527  O   LEU W 162      38.850 132.123  54.568  1.00 42.80           O  
ANISOU 2527  O   LEU W 162     5426   3895   6942    351    446    414
ATOM   2528  CB  LEU W 162      41.382 132.697  56.194  1.00 40.26           C  
ANISOU 2528  CB  LEU W 162     4839   3665   6794    281    418    494
ATOM   2529  CG  LEU W 162      42.197 131.540  55.559  1.00 40.43           C  
ANISOU 2529  CG  LEU W 162     4770   3753   6838    392    520    574
ATOM   2530  CD1 LEU W 162      43.190 132.018  54.481  1.00 36.73           C  
ANISOU 2530  CD1 LEU W 162     4089   3355   6513    342    477    588
ATOM   2531  CD2 LEU W 162      42.891 130.699  56.651  1.00 42.01           C  
ANISOU 2531  CD2 LEU W 162     4995   3968   6998    459    600    657
ATOM   2532  H   LEU W 162      38.640 133.987  55.992  1.00  0.00           H  
ATOM   2533  HA  LEU W 162      41.224 134.287  54.761  1.00  0.00           H  
ATOM   2534  HB3 LEU W 162      40.706 132.255  56.927  1.00  0.00           H  
ATOM   2535  HB2 LEU W 162      42.057 133.332  56.759  1.00  0.00           H  
ATOM   2536  HG  LEU W 162      41.499 130.856  55.074  1.00  0.00           H  
ATOM   2537 HD11 LEU W 162      44.136 131.481  54.534  1.00  0.00           H  
ATOM   2538 HD12 LEU W 162      42.799 131.837  53.480  1.00  0.00           H  
ATOM   2539 HD13 LEU W 162      43.411 133.083  54.564  1.00  0.00           H  
ATOM   2540 HD21 LEU W 162      42.653 129.642  56.528  1.00  0.00           H  
ATOM   2541 HD22 LEU W 162      43.978 130.786  56.627  1.00  0.00           H  
ATOM   2542 HD23 LEU W 162      42.571 130.981  57.654  1.00  0.00           H  
ATOM   2543  N   ASN W 163      40.205 132.819  52.928  1.00 35.55           N  
ANISOU 2543  N   ASN W 163     4222   3073   6215    291    385    391
ATOM   2544  CA  ASN W 163      39.638 132.047  51.841  1.00 37.79           C  
ANISOU 2544  CA  ASN W 163     4590   3337   6430    362    429    379
ATOM   2545  C   ASN W 163      38.146 132.271  51.636  1.00 33.83           C  
ANISOU 2545  C   ASN W 163     4290   2743   5821    318    392    323
ATOM   2546  O   ASN W 163      37.420 131.372  51.216  1.00 41.11           O  
ANISOU 2546  O   ASN W 163     5380   3610   6630    395    447    324
ATOM   2547  CB  ASN W 163      40.000 130.567  51.966  1.00 44.59           C  
ANISOU 2547  CB  ASN W 163     5481   4225   7236    512    549    455
ATOM   2548  CG  ASN W 163      40.608 130.043  50.676  1.00 46.49           C  
ANISOU 2548  CG  ASN W 163     5510   4567   7587    539    576    532
ATOM   2549  OD1 ASN W 163      41.553 130.639  50.167  1.00 48.88           O  
ANISOU 2549  OD1 ASN W 163     5657   4918   7996    475    515    520
ATOM   2550  ND2 ASN W 163      40.096 128.944  50.142  1.00 46.78           N  
ANISOU 2550  ND2 ASN W 163     5548   4635   7593    629    667    617
ATOM   2551  H   ASN W 163      41.018 133.376  52.701  1.00  0.00           H  
ATOM   2552  HA  ASN W 163      40.121 132.423  50.939  1.00  0.00           H  
ATOM   2553  HB3 ASN W 163      39.173 129.949  52.321  1.00  0.00           H  
ATOM   2554  HB2 ASN W 163      40.783 130.429  52.712  1.00  0.00           H  
ATOM   2555 HD22 ASN W 163      40.533 128.573  49.300  1.00  0.00           H  
ATOM   2556 HD21 ASN W 163      39.311 128.467  50.553  1.00  0.00           H  
ATOM   2557  N   GLY W 164      37.644 133.459  51.973  1.00 32.04           N  
ANISOU 2557  N   GLY W 164     4049   2497   5626    192    295    282
ATOM   2558  CA  GLY W 164      36.247 133.844  51.944  1.00 33.25           C  
ANISOU 2558  CA  GLY W 164     4373   2572   5688    117    237    245
ATOM   2559  C   GLY W 164      35.445 133.307  53.122  1.00 34.73           C  
ANISOU 2559  C   GLY W 164     4730   2694   5771    102    229    258
ATOM   2560  O   GLY W 164      34.253 133.586  53.220  1.00 39.64           O  
ANISOU 2560  O   GLY W 164     5509   3243   6307     22    164    234
ATOM   2561  H   GLY W 164      38.304 134.149  52.305  1.00  0.00           H  
ATOM   2562  HA3 GLY W 164      35.785 133.525  51.012  1.00  0.00           H  
ATOM   2563  HA2 GLY W 164      36.177 134.932  51.955  1.00  0.00           H  
ATOM   2564  N   VAL W 165      36.058 132.556  54.040  1.00 33.14           N  
ANISOU 2564  N   VAL W 165     4507   2514   5569    170    287    300
ATOM   2565  CA  VAL W 165      35.472 132.016  55.251  1.00 36.15           C  
ANISOU 2565  CA  VAL W 165     5061   2834   5842    170    286    316
ATOM   2566  C   VAL W 165      35.718 133.007  56.376  1.00 35.27           C  
ANISOU 2566  C   VAL W 165     4833   2759   5808     73    211    327
ATOM   2567  O   VAL W 165      36.869 133.380  56.595  1.00 40.97           O  
ANISOU 2567  O   VAL W 165     5383   3551   6633    100    241    360
ATOM   2568  CB  VAL W 165      36.102 130.669  55.607  1.00 37.55           C  
ANISOU 2568  CB  VAL W 165     5311   3010   5947    330    418    368
ATOM   2569  CG1 VAL W 165      35.581 130.040  56.908  1.00 35.68           C  
ANISOU 2569  CG1 VAL W 165     5289   2694   5573    338    420    379
ATOM   2570  CG2 VAL W 165      35.974 129.645  54.461  1.00 37.85           C  
ANISOU 2570  CG2 VAL W 165     5438   3025   5920    447    503    369
ATOM   2571  H   VAL W 165      37.052 132.393  53.960  1.00  0.00           H  
ATOM   2572  HA  VAL W 165      34.399 131.882  55.109  1.00  0.00           H  
ATOM   2573  HB  VAL W 165      37.170 130.811  55.772  1.00  0.00           H  
ATOM   2574 HG11 VAL W 165      35.981 129.035  57.046  1.00  0.00           H  
ATOM   2575 HG12 VAL W 165      35.891 130.613  57.782  1.00  0.00           H  
ATOM   2576 HG13 VAL W 165      34.493 129.973  56.914  1.00  0.00           H  
ATOM   2577 HG21 VAL W 165      36.410 128.684  54.737  1.00  0.00           H  
ATOM   2578 HG22 VAL W 165      34.931 129.473  54.194  1.00  0.00           H  
ATOM   2579 HG23 VAL W 165      36.496 129.978  53.562  1.00  0.00           H  
ATOM   2580  N   THR W 166      34.677 133.408  57.109  1.00 36.50           N  
ANISOU 2580  N   THR W 166     5085   2868   5916    -44    108    309
ATOM   2581  CA  THR W 166      34.768 134.073  58.391  1.00 37.49           C  
ANISOU 2581  CA  THR W 166     5118   3026   6100   -128     34    328
ATOM   2582  C   THR W 166      34.895 132.998  59.463  1.00 41.76           C  
ANISOU 2582  C   THR W 166     5783   3531   6551    -81     70    363
ATOM   2583  O   THR W 166      34.237 131.964  59.359  1.00 44.57           O  
ANISOU 2583  O   THR W 166     6375   3802   6757    -72     68    356
ATOM   2584  CB  THR W 166      33.582 135.004  58.644  1.00 36.94           C  
ANISOU 2584  CB  THR W 166     5077   2938   6020   -275    -95    314
ATOM   2585  OG1 THR W 166      33.716 135.734  59.853  1.00 41.36           O  
ANISOU 2585  OG1 THR W 166     5494   3545   6675   -309   -116    293
ATOM   2586  CG2 THR W 166      32.204 134.319  58.699  1.00 35.12           C  
ANISOU 2586  CG2 THR W 166     4769   2741   5834   -349   -170    348
ATOM   2587  H   THR W 166      33.772 133.005  56.912  1.00  0.00           H  
ATOM   2588  HA  THR W 166      35.676 134.678  58.389  1.00  0.00           H  
ATOM   2589  HB  THR W 166      33.561 135.741  57.840  1.00  0.00           H  
ATOM   2590  HG1 THR W 166      34.415 136.396  59.734  1.00  0.00           H  
ATOM   2591 HG21 THR W 166      31.411 135.055  58.820  1.00  0.00           H  
ATOM   2592 HG22 THR W 166      31.993 133.767  57.783  1.00  0.00           H  
ATOM   2593 HG23 THR W 166      32.122 133.623  59.534  1.00  0.00           H  
ATOM   2594  N   LEU W 167      35.756 133.226  60.466  1.00 41.37           N  
ANISOU 2594  N   LEU W 167     5593   3540   6586    -51    101    401
ATOM   2595  CA  LEU W 167      36.116 132.226  61.473  1.00 41.85           C  
ANISOU 2595  CA  LEU W 167     5753   3578   6568     12    155    444
ATOM   2596  C   LEU W 167      36.543 132.891  62.788  1.00 41.30           C  
ANISOU 2596  C   LEU W 167     5520   3566   6606    -25    127    481
ATOM   2597  O   LEU W 167      37.294 133.866  62.772  1.00 40.23           O  
ANISOU 2597  O   LEU W 167     5186   3488   6610    -59    102    478
ATOM   2598  CB  LEU W 167      37.155 131.230  60.892  1.00 47.26           C  
ANISOU 2598  CB  LEU W 167     6473   4272   7212    168    302    477
ATOM   2599  CG  LEU W 167      38.475 131.831  60.330  1.00 46.79           C  
ANISOU 2599  CG  LEU W 167     6180   4302   7297    220    364    504
ATOM   2600  CD1 LEU W 167      39.519 132.093  61.438  1.00 43.81           C  
ANISOU 2600  CD1 LEU W 167     5670   3983   6993    249    410    573
ATOM   2601  CD2 LEU W 167      39.045 130.962  59.186  1.00 50.04           C  
ANISOU 2601  CD2 LEU W 167     6639   4716   7658    343    469    516
ATOM   2602  H   LEU W 167      36.278 134.094  60.493  1.00  0.00           H  
ATOM   2603  HA  LEU W 167      35.215 131.651  61.702  1.00  0.00           H  
ATOM   2604  HB3 LEU W 167      36.647 130.695  60.089  1.00  0.00           H  
ATOM   2605  HB2 LEU W 167      37.378 130.456  61.629  1.00  0.00           H  
ATOM   2606  HG  LEU W 167      38.249 132.795  59.874  1.00  0.00           H  
ATOM   2607 HD11 LEU W 167      39.693 133.164  61.546  1.00  0.00           H  
ATOM   2608 HD12 LEU W 167      39.190 131.727  62.411  1.00  0.00           H  
ATOM   2609 HD13 LEU W 167      40.484 131.627  61.243  1.00  0.00           H  
ATOM   2610 HD21 LEU W 167      40.125 130.830  59.240  1.00  0.00           H  
ATOM   2611 HD22 LEU W 167      38.602 129.966  59.170  1.00  0.00           H  
ATOM   2612 HD23 LEU W 167      38.828 131.419  58.219  1.00  0.00           H  
ATOM   2613  N   ILE W 168      36.020 132.330  63.876  1.00 41.52           N  
ANISOU 2613  N   ILE W 168     5652   3568   6558    -14    132    516
ATOM   2614  CA  ILE W 168      36.283 132.733  65.243  1.00 38.63           C  
ANISOU 2614  CA  ILE W 168     5158   3247   6275    -24    129    564
ATOM   2615  C   ILE W 168      37.480 131.916  65.738  1.00 40.22           C  
ANISOU 2615  C   ILE W 168     5315   3479   6486     99    265    621
ATOM   2616  O   ILE W 168      37.685 130.779  65.312  1.00 45.84           O  
ANISOU 2616  O   ILE W 168     6187   4157   7072    188    347    650
ATOM   2617  CB  ILE W 168      35.043 132.434  66.142  1.00 41.46           C  
ANISOU 2617  CB  ILE W 168     5644   3565   6546    -84     52    581
ATOM   2618  CG1 ILE W 168      33.835 133.294  65.703  1.00 44.68           C  
ANISOU 2618  CG1 ILE W 168     6054   3964   6961   -217    -92    548
ATOM   2619  CG2 ILE W 168      35.279 132.607  67.661  1.00 39.73           C  
ANISOU 2619  CG2 ILE W 168     5307   3387   6402    -75     66    637
ATOM   2620  CD1 ILE W 168      32.493 132.822  66.281  1.00 51.53           C  
ANISOU 2620  CD1 ILE W 168     7026   4804   7750   -294   -190    575
ATOM   2621  H   ILE W 168      35.598 131.414  63.786  1.00  0.00           H  
ATOM   2622  HA  ILE W 168      36.525 133.797  65.287  1.00  0.00           H  
ATOM   2623  HB  ILE W 168      34.780 131.385  65.987  1.00  0.00           H  
ATOM   2624 HG13 ILE W 168      33.745 133.298  64.616  1.00  0.00           H  
ATOM   2625 HG12 ILE W 168      34.010 134.335  65.979  1.00  0.00           H  
ATOM   2626 HG21 ILE W 168      34.370 132.430  68.234  1.00  0.00           H  
ATOM   2627 HG22 ILE W 168      36.006 131.895  68.051  1.00  0.00           H  
ATOM   2628 HG23 ILE W 168      35.636 133.609  67.901  1.00  0.00           H  
ATOM   2629 HD11 ILE W 168      31.766 132.684  65.481  1.00  0.00           H  
ATOM   2630 HD12 ILE W 168      32.577 131.868  66.803  1.00  0.00           H  
ATOM   2631 HD13 ILE W 168      32.088 133.554  66.980  1.00  0.00           H  
ATOM   2632  N   GLY W 169      38.262 132.510  66.633  1.00 37.05           N  
ANISOU 2632  N   GLY W 169     4052   4438   5588   -235    218    894
ATOM   2633  CA  GLY W 169      39.394 131.834  67.221  1.00 39.29           C  
ANISOU 2633  CA  GLY W 169     4273   4883   5772   -280    284    861
ATOM   2634  C   GLY W 169      38.905 130.751  68.183  1.00 46.15           C  
ANISOU 2634  C   GLY W 169     5171   5893   6472   -463    279    864
ATOM   2635  O   GLY W 169      38.416 131.068  69.265  1.00 49.79           O  
ANISOU 2635  O   GLY W 169     5729   6303   6885   -579    188    955
ATOM   2636  H   GLY W 169      38.125 133.478  66.889  1.00  0.00           H  
ATOM   2637  HA3 GLY W 169      39.981 132.574  67.763  1.00  0.00           H  
ATOM   2638  HA2 GLY W 169      40.016 131.407  66.433  1.00  0.00           H  
ATOM   2639  N   GLU W 170      39.056 129.485  67.785  1.00 44.92           N  
ANISOU 2639  N   GLU W 170     4932   5917   6219   -488    376    756
ATOM   2640  CA  GLU W 170      38.913 128.334  68.681  1.00 42.68           C  
ANISOU 2640  CA  GLU W 170     4661   5806   5750   -687    402    736
ATOM   2641  C   GLU W 170      40.056 127.319  68.466  1.00 46.84           C  
ANISOU 2641  C   GLU W 170     5098   6505   6195   -760    471    696
ATOM   2642  O   GLU W 170      40.098 126.315  69.171  1.00 51.37           O  
ANISOU 2642  O   GLU W 170     5731   7149   6638   -961    454    758
ATOM   2643  CB  GLU W 170      37.519 127.674  68.552  1.00 44.14           C  
ANISOU 2643  CB  GLU W 170     4812   6089   5869   -691    473    605
ATOM   2644  CG  GLU W 170      36.324 128.632  68.298  1.00 50.43           C  
ANISOU 2644  CG  GLU W 170     5691   6740   6732   -642    413    624
ATOM   2645  CD  GLU W 170      34.937 127.973  68.275  1.00 58.80           C  
ANISOU 2645  CD  GLU W 170     6722   7898   7722   -656    492    482
ATOM   2646  OE1 GLU W 170      34.815 126.788  68.655  1.00 61.49           O  
ANISOU 2646  OE1 GLU W 170     6986   8429   7947   -725    587    373
ATOM   2647  OE2 GLU W 170      33.990 128.675  67.862  1.00 62.19           O1-
ANISOU 2647  OE2 GLU W 170     7199   8221   8210   -606    465    466
ATOM   2648  H   GLU W 170      39.267 129.307  66.812  1.00  0.00           H  
ATOM   2649  HA  GLU W 170      39.028 128.676  69.714  1.00  0.00           H  
ATOM   2650  HB3 GLU W 170      37.341 127.143  69.489  1.00  0.00           H  
ATOM   2651  HB2 GLU W 170      37.541 126.897  67.792  1.00  0.00           H  
ATOM   2652  HG3 GLU W 170      36.461 129.149  67.347  1.00  0.00           H  
ATOM   2653  HG2 GLU W 170      36.309 129.404  69.069  1.00  0.00           H  
ATOM   2654  N   ALA W 171      40.956 127.589  67.510  1.00 36.74           N  
ANISOU 2654  N   ALA W 171     3681   5297   4983   -605    543    594
ATOM   2655  CA  ALA W 171      42.220 126.893  67.265  1.00 37.29           C  
ANISOU 2655  CA  ALA W 171     3640   5526   5001   -645    593    553
ATOM   2656  C   ALA W 171      43.259 127.859  66.661  1.00 40.78           C  
ANISOU 2656  C   ALA W 171     4107   5843   5545   -586    532    660
ATOM   2657  O   ALA W 171      44.218 127.408  66.038  1.00 43.66           O  
ANISOU 2657  O   ALA W 171     4386   6331   5871   -625    562    635
ATOM   2658  CB  ALA W 171      42.003 125.646  66.391  1.00 49.11           C  
ANISOU 2658  CB  ALA W 171     4963   7180   6518   -490    685    377
ATOM   2659  H   ALA W 171      40.775 128.341  66.861  1.00  0.00           H  
ATOM   2660  HA  ALA W 171      42.635 126.571  68.217  1.00  0.00           H  
ATOM   2661  HB1 ALA W 171      42.939 125.103  66.263  1.00  0.00           H  
ATOM   2662  HB2 ALA W 171      41.298 124.956  66.853  1.00  0.00           H  
ATOM   2663  HB3 ALA W 171      41.640 125.906  65.396  1.00  0.00           H  
ATOM   2664  N   VAL W 172      43.047 129.171  66.836  1.00 44.98           N  
ANISOU 2664  N   VAL W 172     4744   6145   6200   -502    451    763
ATOM   2665  CA  VAL W 172      43.899 130.258  66.364  1.00 47.09           C  
ANISOU 2665  CA  VAL W 172     5045   6281   6568   -451    396    855
ATOM   2666  C   VAL W 172      43.439 131.549  67.071  1.00 45.07           C  
ANISOU 2666  C   VAL W 172     4933   5821   6372   -489    298    972
ATOM   2667  O   VAL W 172      42.257 131.640  67.385  1.00 48.18           O  
ANISOU 2667  O   VAL W 172     5386   6166   6754   -504    268    976
ATOM   2668  CB  VAL W 172      43.883 130.412  64.809  1.00 50.79           C  
ANISOU 2668  CB  VAL W 172     5441   6693   7164   -229    415    811
ATOM   2669  CG1 VAL W 172      42.496 130.723  64.221  1.00 43.95           C  
ANISOU 2669  CG1 VAL W 172     4648   5640   6411   -110    386    827
ATOM   2670  CG2 VAL W 172      44.915 131.431  64.288  1.00 58.37           C  
ANISOU 2670  CG2 VAL W 172     6391   7613   8174   -215    389    870
ATOM   2671  H   VAL W 172      42.283 129.494  67.416  1.00  0.00           H  
ATOM   2672  HA  VAL W 172      44.903 130.023  66.675  1.00  0.00           H  
ATOM   2673  HB  VAL W 172      44.182 129.447  64.397  1.00  0.00           H  
ATOM   2674 HG11 VAL W 172      42.505 130.636  63.135  1.00  0.00           H  
ATOM   2675 HG12 VAL W 172      41.740 130.034  64.594  1.00  0.00           H  
ATOM   2676 HG13 VAL W 172      42.178 131.732  64.466  1.00  0.00           H  
ATOM   2677 HG21 VAL W 172      44.986 131.392  63.202  1.00  0.00           H  
ATOM   2678 HG22 VAL W 172      44.657 132.456  64.558  1.00  0.00           H  
ATOM   2679 HG23 VAL W 172      45.910 131.221  64.682  1.00  0.00           H  
ATOM   2680  N   LYS W 173      44.328 132.519  67.326  1.00 43.58           N  
ANISOU 2680  N   LYS W 173     4793   5519   6245   -502    243   1057
ATOM   2681  CA  LYS W 173      43.933 133.821  67.872  1.00 43.83           C  
ANISOU 2681  CA  LYS W 173     4944   5359   6351   -516    140   1155
ATOM   2682  C   LYS W 173      43.560 134.757  66.710  1.00 40.49           C  
ANISOU 2682  C   LYS W 173     4501   4789   6095   -342    128   1144
ATOM   2683  O   LYS W 173      44.445 135.196  65.982  1.00 40.15           O  
ANISOU 2683  O   LYS W 173     4405   4736   6115   -261    164   1127
ATOM   2684  CB  LYS W 173      45.054 134.392  68.774  1.00 51.12           C  
ANISOU 2684  CB  LYS W 173     5946   6230   7246   -639     88   1242
ATOM   2685  CG  LYS W 173      44.722 135.777  69.376  1.00 59.93           C  
ANISOU 2685  CG  LYS W 173     7195   7154   8423   -657    -37   1338
ATOM   2686  CD  LYS W 173      45.680 136.214  70.497  1.00 69.28           C  
ANISOU 2686  CD  LYS W 173     8495   8292   9537   -813    -91   1425
ATOM   2687  CE  LYS W 173      45.350 137.622  71.030  1.00 76.52           C  
ANISOU 2687  CE  LYS W 173     9555   9011  10509   -812   -238   1520
ATOM   2688  NZ  LYS W 173      46.145 137.971  72.220  1.00 81.77           N1+
ANISOU 2688  NZ  LYS W 173    10374   9605  11091   -972   -300   1613
ATOM   2689  H   LYS W 173      45.287 132.440  67.027  1.00  0.00           H  
ATOM   2690  HA  LYS W 173      43.056 133.698  68.513  1.00  0.00           H  
ATOM   2691  HB3 LYS W 173      45.990 134.457  68.218  1.00  0.00           H  
ATOM   2692  HB2 LYS W 173      45.231 133.684  69.586  1.00  0.00           H  
ATOM   2693  HG3 LYS W 173      43.702 135.765  69.765  1.00  0.00           H  
ATOM   2694  HG2 LYS W 173      44.736 136.532  68.587  1.00  0.00           H  
ATOM   2695  HD3 LYS W 173      46.705 136.191  70.129  1.00  0.00           H  
ATOM   2696  HD2 LYS W 173      45.633 135.486  71.309  1.00  0.00           H  
ATOM   2697  HE3 LYS W 173      44.295 137.689  71.299  1.00  0.00           H  
ATOM   2698  HE2 LYS W 173      45.537 138.370  70.259  1.00  0.00           H  
ATOM   2699  HZ1 LYS W 173      47.128 137.970  71.980  1.00  0.00           H  
ATOM   2700  HZ2 LYS W 173      45.884 138.890  72.545  1.00  0.00           H  
ATOM   2701  HZ3 LYS W 173      45.977 137.299  72.954  1.00  0.00           H  
ATOM   2702  N   THR W 174      42.265 135.034  66.545  1.00 36.79           N  
ANISOU 2702  N   THR W 174     4075   4218   5685   -299     79   1148
ATOM   2703  CA  THR W 174      41.718 135.911  65.506  1.00 35.12           C  
ANISOU 2703  CA  THR W 174     3847   3879   5618   -166     79   1123
ATOM   2704  C   THR W 174      41.576 137.372  65.985  1.00 34.81           C  
ANISOU 2704  C   THR W 174     3862   3686   5677   -164    -21   1175
ATOM   2705  O   THR W 174      41.433 138.275  65.161  1.00 36.48           O  
ANISOU 2705  O   THR W 174     4051   3802   6009    -74    -14   1142
ATOM   2706  CB  THR W 174      40.298 135.396  65.158  1.00 33.21           C  
ANISOU 2706  CB  THR W 174     3583   3656   5379   -101    126   1046
ATOM   2707  OG1 THR W 174      39.552 135.161  66.351  1.00 39.49           O  
ANISOU 2707  OG1 THR W 174     4420   4497   6087   -194     82   1051
ATOM   2708  CG2 THR W 174      40.362 134.048  64.433  1.00 30.22           C  
ANISOU 2708  CG2 THR W 174     3139   3390   4954    -37    224    973
ATOM   2709  H   THR W 174      41.552 134.575  67.098  1.00  0.00           H  
ATOM   2710  HA  THR W 174      42.351 135.901  64.616  1.00  0.00           H  
ATOM   2711  HB  THR W 174      39.768 136.119  64.534  1.00  0.00           H  
ATOM   2712  HG1 THR W 174      38.824 135.802  66.421  1.00  0.00           H  
ATOM   2713 HG21 THR W 174      39.373 133.712  64.134  1.00  0.00           H  
ATOM   2714 HG22 THR W 174      40.981 134.102  63.538  1.00  0.00           H  
ATOM   2715 HG23 THR W 174      40.779 133.279  65.080  1.00  0.00           H  
ATOM   2716  N   GLN W 175      41.600 137.579  67.305  1.00 36.06           N  
ANISOU 2716  N   GLN W 175     4096   3820   5787   -259   -116   1247
ATOM   2717  CA  GLN W 175      41.385 138.864  67.949  1.00 40.29           C  
ANISOU 2717  CA  GLN W 175     4678   4207   6422   -234   -233   1289
ATOM   2718  C   GLN W 175      42.753 139.490  68.241  1.00 40.56           C  
ANISOU 2718  C   GLN W 175     4748   4165   6496   -256   -261   1340
ATOM   2719  O   GLN W 175      43.304 139.284  69.324  1.00 40.87           O  
ANISOU 2719  O   GLN W 175     4844   4256   6428   -366   -258   1392
ATOM   2720  CB  GLN W 175      40.512 138.614  69.196  1.00 41.79           C  
ANISOU 2720  CB  GLN W 175     4951   4392   6535   -307   -348   1343
ATOM   2721  CG  GLN W 175      40.097 139.886  69.960  1.00 44.82           C  
ANISOU 2721  CG  GLN W 175     5357   4634   7036   -240   -485   1362
ATOM   2722  CD  GLN W 175      38.848 139.633  70.802  1.00 50.81           C  
ANISOU 2722  CD  GLN W 175     6176   5411   7717   -287   -600   1396
ATOM   2723  OE1 GLN W 175      38.760 138.638  71.515  1.00 55.18           O  
ANISOU 2723  OE1 GLN W 175     6793   6067   8108   -403   -590   1432
ATOM   2724  NE2 GLN W 175      37.863 140.518  70.731  1.00 54.87           N  
ANISOU 2724  NE2 GLN W 175     6665   5843   8341   -201   -710   1375
ATOM   2725  H   GLN W 175      41.750 136.788  67.909  1.00  0.00           H  
ATOM   2726  HA  GLN W 175      40.841 139.535  67.281  1.00  0.00           H  
ATOM   2727  HB3 GLN W 175      41.004 137.925  69.884  1.00  0.00           H  
ATOM   2728  HB2 GLN W 175      39.609 138.102  68.858  1.00  0.00           H  
ATOM   2729  HG3 GLN W 175      39.899 140.690  69.254  1.00  0.00           H  
ATOM   2730  HG2 GLN W 175      40.908 140.229  70.604  1.00  0.00           H  
ATOM   2731 HE22 GLN W 175      37.010 140.331  71.237  1.00  0.00           H  
ATOM   2732 HE21 GLN W 175      37.941 141.332  70.122  1.00  0.00           H  
ATOM   2733  N   PHE W 176      43.310 140.183  67.240  1.00 41.43           N  
ANISOU 2733  N   PHE W 176     4828   4159   6756   -165   -279   1312
ATOM   2734  CA  PHE W 176      44.611 140.820  67.324  1.00 39.01           C  
ANISOU 2734  CA  PHE W 176     4546   3774   6504   -174   -289   1335
ATOM   2735  C   PHE W 176      44.559 142.060  68.202  1.00 38.72           C  
ANISOU 2735  C   PHE W 176     4548   3574   6590   -121   -414   1347
ATOM   2736  O   PHE W 176      43.496 142.644  68.397  1.00 41.19           O  
ANISOU 2736  O   PHE W 176     4834   3848   6967    -55   -483   1319
ATOM   2737  CB  PHE W 176      45.103 141.180  65.922  1.00 37.30           C  
ANISOU 2737  CB  PHE W 176     4245   3578   6350   -114   -177   1270
ATOM   2738  CG  PHE W 176      44.880 140.118  64.876  1.00 40.84           C  
ANISOU 2738  CG  PHE W 176     4637   4166   6715   -105    -71   1237
ATOM   2739  CD1 PHE W 176      45.457 138.853  65.033  1.00 43.76           C  
ANISOU 2739  CD1 PHE W 176     5006   4664   6957   -183    -28   1259
ATOM   2740  CD2 PHE W 176      43.986 140.332  63.821  1.00 41.67           C  
ANISOU 2740  CD2 PHE W 176     4691   4271   6869    -19    -15   1175
ATOM   2741  CE1 PHE W 176      45.115 137.831  64.175  1.00 43.82           C  
ANISOU 2741  CE1 PHE W 176     4948   4802   6901   -147     58   1214
ATOM   2742  CE2 PHE W 176      43.670 139.305  62.960  1.00 39.88           C  
ANISOU 2742  CE2 PHE W 176     4430   4148   6576     10     69   1144
ATOM   2743  CZ  PHE W 176      44.231 138.059  63.142  1.00 40.70           C  
ANISOU 2743  CZ  PHE W 176     4518   4382   6565    -39    100   1160
ATOM   2744  H   PHE W 176      42.836 140.229  66.350  1.00  0.00           H  
ATOM   2745  HA  PHE W 176      45.300 140.103  67.769  1.00  0.00           H  
ATOM   2746  HB3 PHE W 176      46.174 141.385  65.960  1.00  0.00           H  
ATOM   2747  HB2 PHE W 176      44.671 142.120  65.579  1.00  0.00           H  
ATOM   2748  HD1 PHE W 176      46.129 138.653  65.854  1.00  0.00           H  
ATOM   2749  HD2 PHE W 176      43.517 141.295  63.684  1.00  0.00           H  
ATOM   2750  HE1 PHE W 176      45.522 136.844  64.332  1.00  0.00           H  
ATOM   2751  HE2 PHE W 176      42.959 139.466  62.163  1.00  0.00           H  
ATOM   2752  HZ  PHE W 176      43.957 137.248  62.486  1.00  0.00           H  
ATOM   2753  N   ASN W 177      45.746 142.483  68.640  1.00 32.55           N  
ANISOU 2753  N   ASN W 177     3825   2701   5842   -147   -447   1378
ATOM   2754  CA  ASN W 177      46.020 143.833  69.113  1.00 36.98           C  
ANISOU 2754  CA  ASN W 177     4402   3097   6551    -65   -548   1359
ATOM   2755  C   ASN W 177      46.423 144.650  67.883  1.00 37.17           C  
ANISOU 2755  C   ASN W 177     4316   3104   6702     10   -453   1254
ATOM   2756  O   ASN W 177      47.409 144.305  67.231  1.00 35.24           O  
ANISOU 2756  O   ASN W 177     4042   2935   6414    -31   -336   1237
ATOM   2757  CB  ASN W 177      47.143 143.777  70.170  1.00 41.18           C  
ANISOU 2757  CB  ASN W 177     5078   3513   7054   -136   -635   1441
ATOM   2758  CG  ASN W 177      46.639 143.206  71.496  1.00 47.31           C  
ANISOU 2758  CG  ASN W 177     5995   4283   7697   -225   -746   1553
ATOM   2759  OD1 ASN W 177      45.506 143.454  71.889  1.00 52.53           O  
ANISOU 2759  OD1 ASN W 177     6647   4968   8345   -187   -820   1563
ATOM   2760  ND2 ASN W 177      47.456 142.446  72.214  1.00 50.25           N  
ANISOU 2760  ND2 ASN W 177     6506   4629   7959   -363   -755   1635
ATOM   2761  H   ASN W 177      46.572 141.942  68.391  1.00  0.00           H  
ATOM   2762  HA  ASN W 177      45.108 144.228  69.561  1.00  0.00           H  
ATOM   2763  HB3 ASN W 177      47.502 144.786  70.368  1.00  0.00           H  
ATOM   2764  HB2 ASN W 177      48.000 143.210  69.802  1.00  0.00           H  
ATOM   2765 HD22 ASN W 177      47.132 142.068  73.090  1.00  0.00           H  
ATOM   2766 HD21 ASN W 177      48.386 142.182  71.877  1.00  0.00           H  
ATOM   2767  N   TYR W 178      45.612 145.659  67.563  1.00 35.91           N  
ANISOU 2767  N   TYR W 178     4094   2858   6694    114   -506   1177
ATOM   2768  CA  TYR W 178      45.745 146.561  66.436  1.00 32.98           C  
ANISOU 2768  CA  TYR W 178     3614   2481   6435    168   -409   1061
ATOM   2769  C   TYR W 178      46.468 147.830  66.864  1.00 31.86           C  
ANISOU 2769  C   TYR W 178     3477   2199   6430    221   -468   1009
ATOM   2770  O   TYR W 178      46.320 148.268  68.000  1.00 35.94           O  
ANISOU 2770  O   TYR W 178     4039   2610   7005    277   -614   1027
ATOM   2771  CB  TYR W 178      44.367 146.907  65.868  1.00 35.57           C  
ANISOU 2771  CB  TYR W 178     3835   2854   6824    228   -384    973
ATOM   2772  CG  TYR W 178      43.639 145.855  65.067  1.00 35.89           C  
ANISOU 2772  CG  TYR W 178     3862   3018   6756    184   -275    984
ATOM   2773  CD1 TYR W 178      43.197 144.673  65.676  1.00 34.54           C  
ANISOU 2773  CD1 TYR W 178     3740   2913   6470    148   -311   1056
ATOM   2774  CD2 TYR W 178      43.374 146.041  63.706  1.00 37.29           C  
ANISOU 2774  CD2 TYR W 178     3990   3238   6941    179   -139    920
ATOM   2775  CE1 TYR W 178      42.515 143.695  64.944  1.00 37.19           C  
ANISOU 2775  CE1 TYR W 178     4064   3350   6718    124   -212   1051
ATOM   2776  CE2 TYR W 178      42.651 145.093  62.973  1.00 39.94           C  
ANISOU 2776  CE2 TYR W 178     4332   3660   7184    159    -53    932
ATOM   2777  CZ  TYR W 178      42.205 143.921  63.599  1.00 39.18           C  
ANISOU 2777  CZ  TYR W 178     4273   3623   6992    140    -90    991
ATOM   2778  OH  TYR W 178      41.459 143.008  62.914  1.00 40.76           O  
ANISOU 2778  OH  TYR W 178     4479   3898   7111    136     -6    987
ATOM   2779  H   TYR W 178      44.848 145.871  68.188  1.00  0.00           H  
ATOM   2780  HA  TYR W 178      46.329 146.070  65.659  1.00  0.00           H  
ATOM   2781  HB3 TYR W 178      44.456 147.785  65.227  1.00  0.00           H  
ATOM   2782  HB2 TYR W 178      43.709 147.243  66.669  1.00  0.00           H  
ATOM   2783  HD1 TYR W 178      43.375 144.508  66.727  1.00  0.00           H  
ATOM   2784  HD2 TYR W 178      43.714 146.937  63.205  1.00  0.00           H  
ATOM   2785  HE1 TYR W 178      42.214 142.774  65.424  1.00  0.00           H  
ATOM   2786  HE2 TYR W 178      42.430 145.264  61.931  1.00  0.00           H  
ATOM   2787  HH  TYR W 178      41.180 142.244  63.425  1.00  0.00           H  
ATOM   2788  N   TYR W 179      47.180 148.443  65.916  1.00 34.76           N  
ANISOU 2788  N   TYR W 179     3801   2569   6837    205   -358    939
ATOM   2789  CA  TYR W 179      47.805 149.757  66.030  1.00 35.48           C  
ANISOU 2789  CA  TYR W 179     3884   2537   7060    249   -383    861
ATOM   2790  C   TYR W 179      47.604 150.498  64.701  1.00 35.10           C  
ANISOU 2790  C   TYR W 179     3716   2538   7082    259   -248    723
ATOM   2791  O   TYR W 179      47.441 149.852  63.663  1.00 36.40           O  
ANISOU 2791  O   TYR W 179     3860   2815   7154    197   -126    731
ATOM   2792  CB  TYR W 179      49.319 149.617  66.293  1.00 39.89           C  
ANISOU 2792  CB  TYR W 179     4564   3041   7551    165   -385    932
ATOM   2793  CG  TYR W 179      49.736 148.574  67.311  1.00 37.61           C  
ANISOU 2793  CG  TYR W 179     4414   2751   7126     98   -478   1072
ATOM   2794  CD1 TYR W 179      49.589 148.831  68.684  1.00 40.87           C  
ANISOU 2794  CD1 TYR W 179     4936   3056   7537    133   -626   1098
ATOM   2795  CD2 TYR W 179      50.285 147.349  66.888  1.00 38.48           C  
ANISOU 2795  CD2 TYR W 179     4549   2990   7082     -6   -412   1160
ATOM   2796  CE1 TYR W 179      50.052 147.899  69.632  1.00 41.53           C  
ANISOU 2796  CE1 TYR W 179     5167   3132   7480     47   -704   1229
ATOM   2797  CE2 TYR W 179      50.748 146.419  67.832  1.00 39.84           C  
ANISOU 2797  CE2 TYR W 179     4842   3167   7128    -92   -483   1278
ATOM   2798  CZ  TYR W 179      50.631 146.695  69.206  1.00 40.52           C  
ANISOU 2798  CZ  TYR W 179     5053   3118   7223    -76   -629   1322
ATOM   2799  OH  TYR W 179      51.088 145.801  70.122  1.00 40.66           O  
ANISOU 2799  OH  TYR W 179     5214   3139   7094   -187   -695   1443
ATOM   2800  H   TYR W 179      47.308 147.988  65.013  1.00  0.00           H  
ATOM   2801  HA  TYR W 179      47.341 150.332  66.834  1.00  0.00           H  
ATOM   2802  HB3 TYR W 179      49.728 150.582  66.595  1.00  0.00           H  
ATOM   2803  HB2 TYR W 179      49.828 149.380  65.362  1.00  0.00           H  
ATOM   2804  HD1 TYR W 179      49.153 149.763  69.005  1.00  0.00           H  
ATOM   2805  HD2 TYR W 179      50.359 147.118  65.838  1.00  0.00           H  
ATOM   2806  HE1 TYR W 179      49.986 148.121  70.684  1.00  0.00           H  
ATOM   2807  HE2 TYR W 179      51.199 145.503  67.488  1.00  0.00           H  
ATOM   2808  HH  TYR W 179      50.825 145.977  71.043  1.00  0.00           H  
ATOM   2809  N   LYS W 180      47.694 151.831  64.729  1.00 38.13           N  
ANISOU 2809  N   LYS W 180     4024   2838   7626    336   -273    593
ATOM   2810  CA  LYS W 180      47.687 152.677  63.552  1.00 36.56           C  
ANISOU 2810  CA  LYS W 180     3707   2692   7493    328   -141    442
ATOM   2811  C   LYS W 180      48.662 153.829  63.754  1.00 38.41           C  
ANISOU 2811  C   LYS W 180     3912   2823   7860    365   -143    321
ATOM   2812  O   LYS W 180      48.869 154.250  64.888  1.00 40.18           O  
ANISOU 2812  O   LYS W 180     4148   2920   8201    465   -278    297
ATOM   2813  CB  LYS W 180      46.263 153.128  63.224  1.00 36.96           C  
ANISOU 2813  CB  LYS W 180     3634   2798   7611    379   -140    346
ATOM   2814  CG  LYS W 180      46.120 154.137  62.083  1.00 38.88           C  
ANISOU 2814  CG  LYS W 180     3762   3104   7906    340      8    181
ATOM   2815  CD  LYS W 180      44.698 154.320  61.550  1.00 41.52           C  
ANISOU 2815  CD  LYS W 180     3983   3506   8285    360     15     89
ATOM   2816  CE  LYS W 180      44.526 155.479  60.566  1.00 43.05           C  
ANISOU 2816  CE  LYS W 180     4062   3763   8532    300    165    -95
ATOM   2817  NZ  LYS W 180      45.401 155.387  59.389  1.00 42.65           N1+
ANISOU 2817  NZ  LYS W 180     4093   3769   8344    173    322    -51
ATOM   2818  H   LYS W 180      47.864 152.331  65.589  1.00  0.00           H  
ATOM   2819  HA  LYS W 180      48.072 152.103  62.712  1.00  0.00           H  
ATOM   2820  HB3 LYS W 180      45.822 153.569  64.116  1.00  0.00           H  
ATOM   2821  HB2 LYS W 180      45.657 152.249  63.003  1.00  0.00           H  
ATOM   2822  HG3 LYS W 180      46.764 153.834  61.259  1.00  0.00           H  
ATOM   2823  HG2 LYS W 180      46.493 155.109  62.404  1.00  0.00           H  
ATOM   2824  HD3 LYS W 180      44.017 154.466  62.387  1.00  0.00           H  
ATOM   2825  HD2 LYS W 180      44.371 153.394  61.080  1.00  0.00           H  
ATOM   2826  HE3 LYS W 180      44.727 156.428  61.060  1.00  0.00           H  
ATOM   2827  HE2 LYS W 180      43.493 155.535  60.223  1.00  0.00           H  
ATOM   2828  HZ1 LYS W 180      45.169 154.545  58.884  1.00  0.00           H  
ATOM   2829  HZ2 LYS W 180      45.260 156.182  58.782  1.00  0.00           H  
ATOM   2830  HZ3 LYS W 180      46.368 155.358  59.677  1.00  0.00           H  
ATOM   2831  N   LYS W 181      49.257 154.299  62.657  1.00 35.93           N  
ANISOU 2831  N   LYS W 181     3569   2558   7525    289      2    242
ATOM   2832  CA  LYS W 181      50.055 155.511  62.579  1.00 34.48           C  
ANISOU 2832  CA  LYS W 181     3344   2297   7459    305     35     97
ATOM   2833  C   LYS W 181      49.449 156.448  61.533  1.00 40.42           C  
ANISOU 2833  C   LYS W 181     3961   3143   8254    269    180    -78
ATOM   2834  O   LYS W 181      48.962 155.982  60.498  1.00 40.50           O  
ANISOU 2834  O   LYS W 181     3974   3270   8142    173    295    -48
ATOM   2835  CB  LYS W 181      51.521 155.170  62.238  1.00 40.39           C  
ANISOU 2835  CB  LYS W 181     4206   3023   8119    210     82    159
ATOM   2836  CG  LYS W 181      52.337 154.776  63.480  1.00 51.62           C  
ANISOU 2836  CG  LYS W 181     5770   4329   9513    221    -50    297
ATOM   2837  CD  LYS W 181      53.769 154.304  63.185  1.00 53.43           C  
ANISOU 2837  CD  LYS W 181     6097   4561   9644    100     15    338
ATOM   2838  CE  LYS W 181      54.657 155.411  62.593  1.00 52.66           C  
ANISOU 2838  CE  LYS W 181     5960   4391   9657     98     80    169
ATOM   2839  NZ  LYS W 181      56.073 155.024  62.591  1.00 49.26           N1+
ANISOU 2839  NZ  LYS W 181     5617   3981   9118    -38    152    198
ATOM   2840  H   LYS W 181      49.028 153.883  61.753  1.00  0.00           H  
ATOM   2841  HA  LYS W 181      50.014 156.016  63.541  1.00  0.00           H  
ATOM   2842  HB3 LYS W 181      51.996 156.052  61.807  1.00  0.00           H  
ATOM   2843  HB2 LYS W 181      51.564 154.399  61.467  1.00  0.00           H  
ATOM   2844  HG3 LYS W 181      51.807 154.012  64.044  1.00  0.00           H  
ATOM   2845  HG2 LYS W 181      52.399 155.639  64.141  1.00  0.00           H  
ATOM   2846  HD3 LYS W 181      53.739 153.457  62.496  1.00  0.00           H  
ATOM   2847  HD2 LYS W 181      54.204 153.919  64.108  1.00  0.00           H  
ATOM   2848  HE3 LYS W 181      54.564 156.324  63.179  1.00  0.00           H  
ATOM   2849  HE2 LYS W 181      54.349 155.645  61.573  1.00  0.00           H  
ATOM   2850  HZ1 LYS W 181      56.400 154.895  63.537  1.00  0.00           H  
ATOM   2851  HZ2 LYS W 181      56.181 154.163  62.072  1.00  0.00           H  
ATOM   2852  HZ3 LYS W 181      56.618 155.743  62.137  1.00  0.00           H  
ATOM   2853  N   VAL W 182      49.520 157.746  61.834  1.00 39.92           N  
ANISOU 2853  N   VAL W 182     3784   3023   8361    343    172   -267
ATOM   2854  CA  VAL W 182      49.133 158.846  60.968  1.00 41.78           C  
ANISOU 2854  CA  VAL W 182     3878   3353   8645    291    319   -467
ATOM   2855  C   VAL W 182      50.275 159.874  61.049  1.00 49.08           C  
ANISOU 2855  C   VAL W 182     4762   4209   9678    300    365   -634
ATOM   2856  O   VAL W 182      50.569 160.364  62.141  1.00 56.06           O  
ANISOU 2856  O   VAL W 182     5613   4963  10724    438    245   -709
ATOM   2857  CB  VAL W 182      47.810 159.514  61.451  1.00 39.90           C  
ANISOU 2857  CB  VAL W 182     3483   3158   8519    372    279   -589
ATOM   2858  CG1 VAL W 182      47.424 160.777  60.652  1.00 41.37           C  
ANISOU 2858  CG1 VAL W 182     3515   3444   8760    298    442   -828
ATOM   2859  CG2 VAL W 182      46.635 158.520  61.432  1.00 36.06           C  
ANISOU 2859  CG2 VAL W 182     3043   2747   7914    339    258   -442
ATOM   2860  H   VAL W 182      49.950 158.034  62.713  1.00  0.00           H  
ATOM   2861  HA  VAL W 182      49.013 158.501  59.942  1.00  0.00           H  
ATOM   2862  HB  VAL W 182      47.941 159.824  62.490  1.00  0.00           H  
ATOM   2863 HG11 VAL W 182      46.445 161.152  60.952  1.00  0.00           H  
ATOM   2864 HG12 VAL W 182      48.130 161.593  60.812  1.00  0.00           H  
ATOM   2865 HG13 VAL W 182      47.389 160.575  59.581  1.00  0.00           H  
ATOM   2866 HG21 VAL W 182      45.705 158.993  61.749  1.00  0.00           H  
ATOM   2867 HG22 VAL W 182      46.482 158.117  60.431  1.00  0.00           H  
ATOM   2868 HG23 VAL W 182      46.805 157.681  62.107  1.00  0.00           H  
ATOM   2869  N   ASP W 183      50.927 160.157  59.915  1.00 50.31           N  
ANISOU 2869  N   ASP W 183     4929   4446   9743    157    531   -693
ATOM   2870  CA  ASP W 183      51.964 161.193  59.740  1.00 53.26           C  
ANISOU 2870  CA  ASP W 183     5267   4775  10195    134    604   -865
ATOM   2871  C   ASP W 183      53.206 161.004  60.640  1.00 48.52           C  
ANISOU 2871  C   ASP W 183     4786   4007   9643    204    485   -788
ATOM   2872  O   ASP W 183      53.951 161.954  60.876  1.00 46.78           O  
ANISOU 2872  O   ASP W 183     4522   3673   9579    285    456   -943
ATOM   2873  CB  ASP W 183      51.427 162.648  59.859  1.00 60.40           C  
ANISOU 2873  CB  ASP W 183     5970   5692  11287    207    639  -1139
ATOM   2874  CG  ASP W 183      50.172 162.978  59.043  1.00 61.09           C  
ANISOU 2874  CG  ASP W 183     5950   5953  11308     86    792  -1242
ATOM   2875  OD1 ASP W 183      49.964 162.349  57.982  1.00 57.98           O  
ANISOU 2875  OD1 ASP W 183     5653   5654  10724    -78    909  -1145
ATOM   2876  OD2 ASP W 183      49.508 163.967  59.421  1.00 63.96           O1-
ANISOU 2876  OD2 ASP W 183     6138   6359  11806    151    791  -1424
ATOM   2877  H   ASP W 183      50.598 159.716  59.054  1.00  0.00           H  
ATOM   2878  HA  ASP W 183      52.330 161.064  58.721  1.00  0.00           H  
ATOM   2879  HB3 ASP W 183      52.198 163.349  59.532  1.00  0.00           H  
ATOM   2880  HB2 ASP W 183      51.223 162.870  60.908  1.00  0.00           H  
ATOM   2881  N   GLY W 184      53.419 159.777  61.121  1.00 44.98           N  
ANISOU 2881  N   GLY W 184     4490   3542   9057    166    419   -557
ATOM   2882  CA  GLY W 184      54.508 159.403  62.017  1.00 38.34           C  
ANISOU 2882  CA  GLY W 184     3789   2552   8228    192    315   -464
ATOM   2883  C   GLY W 184      54.055 159.352  63.485  1.00 50.21           C  
ANISOU 2883  C   GLY W 184     5327   3890   9861    358    119   -416
ATOM   2884  O   GLY W 184      54.780 158.779  64.296  1.00 55.06           O  
ANISOU 2884  O   GLY W 184     6081   4349  10490    375     25   -342
ATOM   2885  H   GLY W 184      52.791 159.037  60.824  1.00  0.00           H  
ATOM   2886  HA3 GLY W 184      55.355 160.086  61.930  1.00  0.00           H  
ATOM   2887  HA2 GLY W 184      54.872 158.419  61.722  1.00  0.00           H  
ATOM   2888  N   VAL W 185      52.876 159.883  63.848  1.00 39.55           N  
ANISOU 2888  N   VAL W 185     3866   2565   8596    471     50   -453
ATOM   2889  CA  VAL W 185      52.314 159.764  65.184  1.00 45.15           C  
ANISOU 2889  CA  VAL W 185     4608   3197   9348    616   -154   -404
ATOM   2890  C   VAL W 185      51.544 158.433  65.247  1.00 44.62           C  
ANISOU 2890  C   VAL W 185     4586   3202   9166    607   -228   -218
ATOM   2891  O   VAL W 185      50.716 158.180  64.371  1.00 41.28           O  
ANISOU 2891  O   VAL W 185     4056   2886   8744    580   -147   -239
ATOM   2892  CB  VAL W 185      51.330 160.940  65.469  1.00 48.88           C  
ANISOU 2892  CB  VAL W 185     4903   3693   9977    748   -193   -624
ATOM   2893  CG1 VAL W 185      50.674 160.887  66.861  1.00 48.31           C  
ANISOU 2893  CG1 VAL W 185     4886   3565   9905    891   -417   -556
ATOM   2894  CG2 VAL W 185      52.003 162.312  65.268  1.00 52.74           C  
ANISOU 2894  CG2 VAL W 185     5339   4124  10576    753   -109   -827
ATOM   2895  H   VAL W 185      52.241 160.251  63.146  1.00  0.00           H  
ATOM   2896  HA  VAL W 185      53.108 159.772  65.933  1.00  0.00           H  
ATOM   2897  HB  VAL W 185      50.512 160.891  64.749  1.00  0.00           H  
ATOM   2898 HG11 VAL W 185      50.106 161.795  67.066  1.00  0.00           H  
ATOM   2899 HG12 VAL W 185      49.968 160.063  66.937  1.00  0.00           H  
ATOM   2900 HG13 VAL W 185      51.416 160.774  67.652  1.00  0.00           H  
ATOM   2901 HG21 VAL W 185      51.315 163.126  65.497  1.00  0.00           H  
ATOM   2902 HG22 VAL W 185      52.878 162.426  65.909  1.00  0.00           H  
ATOM   2903 HG23 VAL W 185      52.319 162.457  64.235  1.00  0.00           H  
ATOM   2904  N   VAL W 186      51.818 157.601  66.262  1.00 40.36           N  
ANISOU 2904  N   VAL W 186     4214   2599   8523    620   -372    -46
ATOM   2905  CA  VAL W 186      50.981 156.468  66.611  1.00 38.81           C  
ANISOU 2905  CA  VAL W 186     4064   2469   8213    614   -453    114
ATOM   2906  C   VAL W 186      49.627 156.962  67.100  1.00 41.08           C  
ANISOU 2906  C   VAL W 186     4219   2800   8589    739   -546     21
ATOM   2907  O   VAL W 186      49.591 157.810  67.984  1.00 46.89           O  
ANISOU 2907  O   VAL W 186     4934   3468   9416    859   -661    -71
ATOM   2908  CB  VAL W 186      51.635 155.573  67.666  1.00 39.21           C  
ANISOU 2908  CB  VAL W 186     4330   2439   8130    584   -578    294
ATOM   2909  CG1 VAL W 186      50.777 154.360  68.096  1.00 38.60           C  
ANISOU 2909  CG1 VAL W 186     4293   2433   7941    580   -663    436
ATOM   2910  CG2 VAL W 186      53.021 155.078  67.206  1.00 39.49           C  
ANISOU 2910  CG2 VAL W 186     4477   2458   8068    438   -476    376
ATOM   2911  H   VAL W 186      52.497 157.860  66.962  1.00  0.00           H  
ATOM   2912  HA  VAL W 186      50.823 155.876  65.711  1.00  0.00           H  
ATOM   2913  HB  VAL W 186      51.796 156.179  68.560  1.00  0.00           H  
ATOM   2914 HG11 VAL W 186      51.310 153.742  68.818  1.00  0.00           H  
ATOM   2915 HG12 VAL W 186      49.844 154.660  68.575  1.00  0.00           H  
ATOM   2916 HG13 VAL W 186      50.522 153.731  67.242  1.00  0.00           H  
ATOM   2917 HG21 VAL W 186      53.528 154.553  68.013  1.00  0.00           H  
ATOM   2918 HG22 VAL W 186      52.941 154.397  66.359  1.00  0.00           H  
ATOM   2919 HG23 VAL W 186      53.681 155.895  66.912  1.00  0.00           H  
ATOM   2920  N   GLN W 187      48.532 156.452  66.527  1.00 38.94           N  
ANISOU 2920  N   GLN W 187     3860   2643   8293    712   -498     40
ATOM   2921  CA  GLN W 187      47.180 156.908  66.829  1.00 42.45           C  
ANISOU 2921  CA  GLN W 187     4163   3150   8817    806   -571    -57
ATOM   2922  C   GLN W 187      46.551 156.085  67.967  1.00 45.42           C  
ANISOU 2922  C   GLN W 187     4632   3539   9087    827   -718    103
ATOM   2923  O   GLN W 187      46.598 154.854  67.948  1.00 50.27           O  
ANISOU 2923  O   GLN W 187     5355   4180   9567    735   -690    266
ATOM   2924  CB  GLN W 187      46.326 156.864  65.546  1.00 45.64           C  
ANISOU 2924  CB  GLN W 187     4396   3668   9279    754   -404   -177
ATOM   2925  CG  GLN W 187      44.903 157.436  65.735  1.00 56.66           C  
ANISOU 2925  CG  GLN W 187     5636   5078  10815    764   -288   -412
ATOM   2926  CD  GLN W 187      44.172 157.635  64.412  1.00 65.95           C  
ANISOU 2926  CD  GLN W 187     6624   6382  12053    727   -160   -567
ATOM   2927  OE1 GLN W 187      44.278 156.819  63.506  1.00 66.10           O  
ANISOU 2927  OE1 GLN W 187     6671   6495  11947    644   -118   -473
ATOM   2928  NE2 GLN W 187      43.403 158.708  64.288  1.00 71.85           N  
ANISOU 2928  NE2 GLN W 187     7204   7177  12917    743    -89   -807
ATOM   2929  H   GLN W 187      48.617 155.665  65.886  1.00  0.00           H  
ATOM   2930  HA  GLN W 187      47.229 157.953  67.143  1.00  0.00           H  
ATOM   2931  HB3 GLN W 187      46.261 155.841  65.171  1.00  0.00           H  
ATOM   2932  HB2 GLN W 187      46.835 157.438  64.769  1.00  0.00           H  
ATOM   2933  HG3 GLN W 187      44.958 158.392  66.258  1.00  0.00           H  
ATOM   2934  HG2 GLN W 187      44.299 156.771  66.353  1.00  0.00           H  
ATOM   2935 HE22 GLN W 187      42.901 158.861  63.428  1.00  0.00           H  
ATOM   2936 HE21 GLN W 187      43.313 159.378  65.036  1.00  0.00           H  
ATOM   2937  N   GLN W 188      45.901 156.802  68.890  1.00 50.78           N  
ANISOU 2937  N   GLN W 188     5262   4205   9825    948   -875     47
ATOM   2938  CA  GLN W 188      45.028 156.281  69.936  1.00 50.81           C  
ANISOU 2938  CA  GLN W 188     5342   4224   9741    973  -1024    178
ATOM   2939  C   GLN W 188      43.672 155.912  69.299  1.00 47.66           C  
ANISOU 2939  C   GLN W 188     4824   3952   9331    923   -947    168
ATOM   2940  O   GLN W 188      42.780 156.759  69.231  1.00 50.00           O  
ANISOU 2940  O   GLN W 188     4930   4326   9741    961   -902     -2
ATOM   2941  CB  GLN W 188      44.937 157.377  71.027  1.00 55.82           C  
ANISOU 2941  CB  GLN W 188     5949   4811  10450   1128  -1216    108
ATOM   2942  CG  GLN W 188      44.033 157.078  72.243  1.00 63.52           C  
ANISOU 2942  CG  GLN W 188     7000   5798  11337   1160  -1387    235
ATOM   2943  CD  GLN W 188      44.122 158.174  73.311  1.00 77.06           C  
ANISOU 2943  CD  GLN W 188     8972   7408  12898   1108  -1476    446
ATOM   2944  OE1 GLN W 188      44.554 159.289  73.039  1.00 81.89           O  
ANISOU 2944  OE1 GLN W 188     9707   7933  13476   1057  -1421    490
ATOM   2945  NE2 GLN W 188      43.698 157.902  74.540  1.00 83.94           N  
ANISOU 2945  NE2 GLN W 188     9930   8293  13672   1108  -1612    572
ATOM   2946  H   GLN W 188      45.909 157.807  68.807  1.00  0.00           H  
ATOM   2947  HA  GLN W 188      45.475 155.386  70.374  1.00  0.00           H  
ATOM   2948  HB3 GLN W 188      44.603 158.312  70.571  1.00  0.00           H  
ATOM   2949  HB2 GLN W 188      45.947 157.569  71.395  1.00  0.00           H  
ATOM   2950  HG3 GLN W 188      44.310 156.122  72.683  1.00  0.00           H  
ATOM   2951  HG2 GLN W 188      42.999 156.993  71.922  1.00  0.00           H  
ATOM   2952 HE22 GLN W 188      43.837 158.597  75.258  1.00  0.00           H  
ATOM   2953 HE21 GLN W 188      43.351 156.982  74.817  1.00  0.00           H  
ATOM   2954  N   LEU W 189      43.575 154.686  68.764  1.00 41.44           N  
ANISOU 2954  N   LEU W 189     4148   3190   8407    831   -926    339
ATOM   2955  CA  LEU W 189      42.403 154.150  68.054  1.00 40.13           C  
ANISOU 2955  CA  LEU W 189     3888   3126   8232    789   -857    336
ATOM   2956  C   LEU W 189      41.097 154.202  68.888  1.00 45.61           C  
ANISOU 2956  C   LEU W 189     4523   3856   8952    872  -1024    320
ATOM   2957  O   LEU W 189      41.167 154.088  70.114  1.00 49.67           O  
ANISOU 2957  O   LEU W 189     5162   4315   9396    912  -1195    427
ATOM   2958  CB  LEU W 189      42.701 152.697  67.615  1.00 40.47           C  
ANISOU 2958  CB  LEU W 189     4063   3190   8124    673   -781    511
ATOM   2959  CG  LEU W 189      43.758 152.562  66.496  1.00 40.34           C  
ANISOU 2959  CG  LEU W 189     4074   3199   8053    574   -590    509
ATOM   2960  CD1 LEU W 189      44.076 151.076  66.223  1.00 40.36           C  
ANISOU 2960  CD1 LEU W 189     4194   3272   7867    464   -522    657
ATOM   2961  CD2 LEU W 189      43.324 153.300  65.211  1.00 38.05           C  
ANISOU 2961  CD2 LEU W 189     3635   2992   7828    550   -436    340
ATOM   2962  H   LEU W 189      44.394 154.094  68.789  1.00  0.00           H  
ATOM   2963  HA  LEU W 189      42.283 154.789  67.180  1.00  0.00           H  
ATOM   2964  HB3 LEU W 189      41.781 152.210  67.285  1.00  0.00           H  
ATOM   2965  HB2 LEU W 189      43.021 152.133  68.491  1.00  0.00           H  
ATOM   2966  HG  LEU W 189      44.686 153.026  66.834  1.00  0.00           H  
ATOM   2967 HD11 LEU W 189      44.277 150.865  65.172  1.00  0.00           H  
ATOM   2968 HD12 LEU W 189      44.957 150.763  66.782  1.00  0.00           H  
ATOM   2969 HD13 LEU W 189      43.255 150.424  66.526  1.00  0.00           H  
ATOM   2970 HD21 LEU W 189      43.586 152.756  64.307  1.00  0.00           H  
ATOM   2971 HD22 LEU W 189      42.248 153.464  65.169  1.00  0.00           H  
ATOM   2972 HD23 LEU W 189      43.803 154.278  65.144  1.00  0.00           H  
ATOM   2973  N   PRO W 190      39.938 154.418  68.218  1.00 45.60           N  
ANISOU 2973  N   PRO W 190     4335   3951   9041    888   -978    184
ATOM   2974  CA  PRO W 190      38.661 154.655  68.911  1.00 50.18           C  
ANISOU 2974  CA  PRO W 190     4825   4584   9656    971  -1143    135
ATOM   2975  C   PRO W 190      38.119 153.430  69.665  1.00 39.80           C  
ANISOU 2975  C   PRO W 190     3627   3304   8192    914  -1221    304
ATOM   2976  O   PRO W 190      38.212 152.305  69.177  1.00 40.64           O  
ANISOU 2976  O   PRO W 190     3845   3449   8148    784  -1093    411
ATOM   2977  CB  PRO W 190      37.711 155.120  67.796  1.00 51.61           C  
ANISOU 2977  CB  PRO W 190     4777   4896   9934    945  -1014    -81
ATOM   2978  CG  PRO W 190      38.262 154.486  66.534  1.00 38.51           C  
ANISOU 2978  CG  PRO W 190     3178   3278   8175    786   -769    -61
ATOM   2979  CD  PRO W 190      39.768 154.499  66.764  1.00 37.84           C  
ANISOU 2979  CD  PRO W 190     3242   3069   8068    789   -754     54
ATOM   2980  HA  PRO W 190      38.791 155.469  69.624  1.00  0.00           H  
ATOM   2981  HB3 PRO W 190      37.752 156.207  67.714  1.00  0.00           H  
ATOM   2982  HB2 PRO W 190      36.669 154.848  67.973  1.00  0.00           H  
ATOM   2983  HG3 PRO W 190      37.953 154.985  65.614  1.00  0.00           H  
ATOM   2984  HG2 PRO W 190      37.914 153.458  66.493  1.00  0.00           H  
ATOM   2985  HD2 PRO W 190      40.241 153.672  66.235  1.00  0.00           H  
ATOM   2986  HD3 PRO W 190      40.197 155.436  66.403  1.00  0.00           H  
ATOM   2987  N   GLU W 191      37.529 153.723  70.826  1.00 45.10           N  
ANISOU 2987  N   GLU W 191     4274   3977   8886   1010  -1435    317
ATOM   2988  CA  GLU W 191      36.778 152.865  71.730  1.00 46.44           C  
ANISOU 2988  CA  GLU W 191     4535   4217   8893    939  -1505    440
ATOM   2989  C   GLU W 191      35.513 152.337  71.023  1.00 48.74           C  
ANISOU 2989  C   GLU W 191     4711   4673   9136    827  -1338    334
ATOM   2990  O   GLU W 191      34.458 152.966  71.056  1.00 54.06           O  
ANISOU 2990  O   GLU W 191     5188   5427   9924    856  -1301    144
ATOM   2991  CB  GLU W 191      36.523 153.685  73.029  1.00 53.86           C  
ANISOU 2991  CB  GLU W 191     5466   5130   9870   1071  -1786    464
ATOM   2992  CG  GLU W 191      35.571 154.920  73.029  1.00 70.70           C  
ANISOU 2992  CG  GLU W 191     7760   7127  11976   1150  -1915    528
ATOM   2993  CD  GLU W 191      35.802 156.007  71.971  1.00 85.83           C  
ANISOU 2993  CD  GLU W 191     9925   8942  13746   1046  -1879    730
ATOM   2994  OE1 GLU W 191      36.968 156.421  71.784  1.00 90.80           O  
ANISOU 2994  OE1 GLU W 191    10595   9512  14393   1011  -1743    714
ATOM   2995  OE2 GLU W 191      34.799 156.416  71.354  1.00 91.01           O1-
ANISOU 2995  OE2 GLU W 191    10730   9590  14258    985  -1984    896
ATOM   2996  H   GLU W 191      37.454 154.701  71.081  1.00  0.00           H  
ATOM   2997  HA  GLU W 191      37.411 152.015  71.987  1.00  0.00           H  
ATOM   2998  HB3 GLU W 191      37.488 153.999  73.414  1.00  0.00           H  
ATOM   2999  HB2 GLU W 191      36.154 153.001  73.789  1.00  0.00           H  
ATOM   3000  HG3 GLU W 191      35.652 155.418  73.993  1.00  0.00           H  
ATOM   3001  HG2 GLU W 191      34.536 154.577  72.987  1.00  0.00           H  
ATOM   3002  N   THR W 192      35.665 151.222  70.314  1.00 49.55           N  
ANISOU 3002  N   THR W 192     4935   4825   9067    693  -1232    444
ATOM   3003  CA  THR W 192      34.741 150.779  69.286  1.00 49.93           C  
ANISOU 3003  CA  THR W 192     4916   4990   9065    579  -1045    354
ATOM   3004  C   THR W 192      34.015 149.481  69.690  1.00 47.35           C  
ANISOU 3004  C   THR W 192     4694   4733   8564    486  -1054    455
ATOM   3005  O   THR W 192      34.587 148.633  70.380  1.00 43.97           O  
ANISOU 3005  O   THR W 192     4412   4267   8026    476  -1152    612
ATOM   3006  CB  THR W 192      35.532 150.596  67.951  1.00 50.41           C  
ANISOU 3006  CB  THR W 192     5010   5024   9117    506   -822    343
ATOM   3007  OG1 THR W 192      34.704 150.332  66.842  1.00 56.59           O  
ANISOU 3007  OG1 THR W 192     5771   5895   9836    396   -655    277
ATOM   3008  CG2 THR W 192      36.573 149.470  67.949  1.00 46.22           C  
ANISOU 3008  CG2 THR W 192     4661   4426   8475    475   -809    522
ATOM   3009  H   THR W 192      36.550 150.720  70.361  1.00  0.00           H  
ATOM   3010  HA  THR W 192      33.974 151.532  69.129  1.00  0.00           H  
ATOM   3011  HB  THR W 192      36.047 151.532  67.728  1.00  0.00           H  
ATOM   3012  HG1 THR W 192      34.281 149.464  66.990  1.00  0.00           H  
ATOM   3013 HG21 THR W 192      36.979 149.308  66.952  1.00  0.00           H  
ATOM   3014 HG22 THR W 192      37.408 149.706  68.604  1.00  0.00           H  
ATOM   3015 HG23 THR W 192      36.156 148.519  68.271  1.00  0.00           H  
ATOM   3016  N   TYR W 193      32.772 149.347  69.213  1.00 49.80           N  
ANISOU 3016  N   TYR W 193     4932   5145   8845    404   -943    352
ATOM   3017  CA  TYR W 193      32.075 148.070  69.041  1.00 44.29           C  
ANISOU 3017  CA  TYR W 193     4331   4512   7986    297   -882    413
ATOM   3018  C   TYR W 193      32.580 147.384  67.754  1.00 38.20           C  
ANISOU 3018  C   TYR W 193     3650   3713   7151    224   -672    450
ATOM   3019  O   TYR W 193      33.304 148.010  66.971  1.00 39.68           O  
ANISOU 3019  O   TYR W 193     3820   3845   7412    242   -573    423
ATOM   3020  CB  TYR W 193      30.556 148.334  68.932  1.00 44.71           C  
ANISOU 3020  CB  TYR W 193     4273   4677   8038    241   -868    274
ATOM   3021  CG  TYR W 193      29.918 149.020  70.128  1.00 45.71           C  
ANISOU 3021  CG  TYR W 193     4304   4863   8201    310  -1092    236
ATOM   3022  CD1 TYR W 193      29.720 148.306  71.328  1.00 46.12           C  
ANISOU 3022  CD1 TYR W 193     4446   4958   8119    287  -1234    340
ATOM   3023  CD2 TYR W 193      29.496 150.364  70.041  1.00 46.65           C  
ANISOU 3023  CD2 TYR W 193     4237   5006   8481    397  -1164     87
ATOM   3024  CE1 TYR W 193      29.108 148.930  72.433  1.00 47.98           C  
ANISOU 3024  CE1 TYR W 193     4604   5250   8376    356  -1459    314
ATOM   3025  CE2 TYR W 193      28.890 150.989  71.148  1.00 50.18           C  
ANISOU 3025  CE2 TYR W 193     4584   5516   8967    482  -1389     46
ATOM   3026  CZ  TYR W 193      28.699 150.274  72.345  1.00 51.92           C  
ANISOU 3026  CZ  TYR W 193     4911   5769   9047    464  -1543    168
ATOM   3027  OH  TYR W 193      28.135 150.899  73.417  1.00 55.53           O  
ANISOU 3027  OH  TYR W 193     5279   6290   9531    554  -1787    136
ATOM   3028  H   TYR W 193      32.362 150.138  68.716  1.00  0.00           H  
ATOM   3029  HA  TYR W 193      32.278 147.418  69.893  1.00  0.00           H  
ATOM   3030  HB3 TYR W 193      30.025 147.394  68.779  1.00  0.00           H  
ATOM   3031  HB2 TYR W 193      30.357 148.925  68.040  1.00  0.00           H  
ATOM   3032  HD1 TYR W 193      30.019 147.270  71.404  1.00  0.00           H  
ATOM   3033  HD2 TYR W 193      29.633 150.925  69.129  1.00  0.00           H  
ATOM   3034  HE1 TYR W 193      28.957 148.365  73.342  1.00  0.00           H  
ATOM   3035  HE2 TYR W 193      28.572 152.019  71.080  1.00  0.00           H  
ATOM   3036  HH  TYR W 193      28.068 150.345  74.207  1.00  0.00           H  
ATOM   3037  N   PHE W 194      32.159 146.139  67.504  1.00 37.45           N  
ANISOU 3037  N   PHE W 194     3650   3663   6916    146   -610    506
ATOM   3038  CA  PHE W 194      32.455 145.441  66.255  1.00 41.69           C  
ANISOU 3038  CA  PHE W 194     4269   4182   7390     97   -429    533
ATOM   3039  C   PHE W 194      31.195 144.744  65.733  1.00 44.06           C  
ANISOU 3039  C   PHE W 194     4593   4540   7610     17   -330    471
ATOM   3040  O   PHE W 194      30.385 144.258  66.528  1.00 47.04           O  
ANISOU 3040  O   PHE W 194     4984   4983   7906    -20   -406    477
ATOM   3041  CB  PHE W 194      33.619 144.440  66.427  1.00 41.49           C  
ANISOU 3041  CB  PHE W 194     4361   4136   7268    100   -447    682
ATOM   3042  CG  PHE W 194      34.992 145.067  66.618  1.00 43.59           C  
ANISOU 3042  CG  PHE W 194     4631   4324   7605    161   -505    741
ATOM   3043  CD1 PHE W 194      35.687 145.607  65.514  1.00 43.37           C  
ANISOU 3043  CD1 PHE W 194     4567   4246   7667    185   -400    693
ATOM   3044  CD2 PHE W 194      35.529 145.238  67.911  1.00 41.44           C  
ANISOU 3044  CD2 PHE W 194     4419   4023   7302    182   -664    844
ATOM   3045  CE1 PHE W 194      36.907 146.243  65.698  1.00 40.65           C  
ANISOU 3045  CE1 PHE W 194     4228   3829   7387    234   -446    733
ATOM   3046  CE2 PHE W 194      36.758 145.862  68.074  1.00 40.26           C  
ANISOU 3046  CE2 PHE W 194     4292   3784   7222    232   -714    892
ATOM   3047  CZ  PHE W 194      37.444 146.355  66.973  1.00 40.55           C  
ANISOU 3047  CZ  PHE W 194     4276   3777   7356    260   -602    830
ATOM   3048  H   PHE W 194      31.502 145.666  68.112  1.00  0.00           H  
ATOM   3049  HA  PHE W 194      32.741 146.166  65.496  1.00  0.00           H  
ATOM   3050  HB3 PHE W 194      33.675 143.802  65.543  1.00  0.00           H  
ATOM   3051  HB2 PHE W 194      33.413 143.766  67.259  1.00  0.00           H  
ATOM   3052  HD1 PHE W 194      35.275 145.516  64.520  1.00  0.00           H  
ATOM   3053  HD2 PHE W 194      34.998 144.874  68.779  1.00  0.00           H  
ATOM   3054  HE1 PHE W 194      37.444 146.648  64.852  1.00  0.00           H  
ATOM   3055  HE2 PHE W 194      37.182 145.972  69.062  1.00  0.00           H  
ATOM   3056  HZ  PHE W 194      38.392 146.846  67.119  1.00  0.00           H  
ATOM   3057  N   THR W 195      31.071 144.691  64.402  1.00 41.87           N  
ANISOU 3057  N   THR W 195     4334   4229   7347    -15   -163    410
ATOM   3058  CA  THR W 195      30.101 143.869  63.708  1.00 39.57           C  
ANISOU 3058  CA  THR W 195     4098   3957   6979    -86    -55    356
ATOM   3059  C   THR W 195      30.544 142.415  63.672  1.00 40.31           C  
ANISOU 3059  C   THR W 195     4299   4068   6949    -81    -34    451
ATOM   3060  O   THR W 195      31.704 142.125  63.957  1.00 43.90           O  
ANISOU 3060  O   THR W 195     4791   4509   7381    -35    -48    551
ATOM   3061  CB  THR W 195      29.824 144.385  62.296  1.00 37.33           C  
ANISOU 3061  CB  THR W 195     3839   3608   6739   -121    109    278
ATOM   3062  OG1 THR W 195      30.945 144.306  61.445  1.00 40.03           O  
ANISOU 3062  OG1 THR W 195     4226   3888   7098    -67    159    354
ATOM   3063  CG2 THR W 195      29.287 145.814  62.254  1.00 33.14           C  
ANISOU 3063  CG2 THR W 195     3189   3095   6310   -167    112    143
ATOM   3064  H   THR W 195      31.804 145.074  63.821  1.00  0.00           H  
ATOM   3065  HA  THR W 195      29.187 143.931  64.298  1.00  0.00           H  
ATOM   3066  HB  THR W 195      29.062 143.762  61.828  1.00  0.00           H  
ATOM   3067  HG1 THR W 195      31.523 145.062  61.572  1.00  0.00           H  
ATOM   3068 HG21 THR W 195      29.029 146.133  61.245  1.00  0.00           H  
ATOM   3069 HG22 THR W 195      28.387 145.910  62.862  1.00  0.00           H  
ATOM   3070 HG23 THR W 195      30.015 146.524  62.648  1.00  0.00           H  
ATOM   3071  N   GLN W 196      29.606 141.489  63.408  1.00 39.16           N  
ANISOU 3071  N   GLN W 196     4195   3963   6721   -136      8    404
ATOM   3072  CA  GLN W 196      29.762 140.061  63.725  1.00 36.97           C  
ANISOU 3072  CA  GLN W 196     3996   3728   6323   -140     28    462
ATOM   3073  C   GLN W 196      29.907 139.122  62.512  1.00 36.04           C  
ANISOU 3073  C   GLN W 196     3954   3552   6188   -100    172    460
ATOM   3074  O   GLN W 196      30.051 137.919  62.724  1.00 41.05           O  
ANISOU 3074  O   GLN W 196     4630   4230   6738    -79    192    504
ATOM   3075  CB  GLN W 196      28.594 139.644  64.647  1.00 41.41           C  
ANISOU 3075  CB  GLN W 196     4567   4369   6799   -217      4    399
ATOM   3076  CG  GLN W 196      28.546 140.374  66.008  1.00 45.63           C  
ANISOU 3076  CG  GLN W 196     5042   4978   7318   -246   -169    422
ATOM   3077  CD  GLN W 196      29.824 140.235  66.840  1.00 49.35           C  
ANISOU 3077  CD  GLN W 196     5540   5468   7744   -215   -282    561
ATOM   3078  OE1 GLN W 196      30.392 139.151  66.936  1.00 52.30           O  
ANISOU 3078  OE1 GLN W 196     5982   5891   8000   -246   -262    618
ATOM   3079  NE2 GLN W 196      30.271 141.327  67.462  1.00 48.75           N  
ANISOU 3079  NE2 GLN W 196     5414   5350   7760   -161   -397    605
ATOM   3080  H   GLN W 196      28.666 141.791  63.188  1.00  0.00           H  
ATOM   3081  HA  GLN W 196      30.690 139.904  64.275  1.00  0.00           H  
ATOM   3082  HB3 GLN W 196      28.622 138.569  64.830  1.00  0.00           H  
ATOM   3083  HB2 GLN W 196      27.655 139.828  64.129  1.00  0.00           H  
ATOM   3084  HG3 GLN W 196      27.717 139.985  66.598  1.00  0.00           H  
ATOM   3085  HG2 GLN W 196      28.333 141.432  65.846  1.00  0.00           H  
ATOM   3086 HE22 GLN W 196      31.101 141.278  68.033  1.00  0.00           H  
ATOM   3087 HE21 GLN W 196      29.799 142.215  67.358  1.00  0.00           H  
ATOM   3088  N   SER W 197      29.925 139.673  61.284  1.00 37.92           N  
ANISOU 3088  N   SER W 197     4213   3698   6498    -92    267    407
ATOM   3089  CA  SER W 197      30.252 139.009  60.041  1.00 41.42           C  
ANISOU 3089  CA  SER W 197     4745   4065   6930    -37    380    419
ATOM   3090  C   SER W 197      29.336 137.876  59.597  1.00 46.40           C  
ANISOU 3090  C   SER W 197     5449   4702   7477    -28    444    378
ATOM   3091  O   SER W 197      29.746 137.021  58.819  1.00 50.13           O  
ANISOU 3091  O   SER W 197     5970   5160   7916     52    489    410
ATOM   3092  CB  SER W 197      31.718 138.573  60.061  1.00 41.54           C  
ANISOU 3092  CB  SER W 197     4749   4088   6945     38    356    523
ATOM   3093  OG  SER W 197      32.599 139.651  60.286  1.00 45.92           O  
ANISOU 3093  OG  SER W 197     5246   4618   7584     34    313    545
ATOM   3094  H   SER W 197      29.862 140.681  61.247  1.00  0.00           H  
ATOM   3095  HA  SER W 197      30.158 139.760  59.255  1.00  0.00           H  
ATOM   3096  HB3 SER W 197      32.019 138.117  59.120  1.00  0.00           H  
ATOM   3097  HB2 SER W 197      31.883 137.796  60.809  1.00  0.00           H  
ATOM   3098  HG  SER W 197      33.381 139.511  59.748  1.00  0.00           H  
ATOM   3099  N   ARG W 198      28.083 137.821  60.060  1.00 45.02           N  
ANISOU 3099  N   ARG W 198     5277   4558   7272   -105    445    294
ATOM   3100  CA  ARG W 198      27.079 136.829  59.730  1.00 46.23           C  
ANISOU 3100  CA  ARG W 198     5503   4707   7353   -105    517    227
ATOM   3101  C   ARG W 198      26.349 137.167  58.439  1.00 48.03           C  
ANISOU 3101  C   ARG W 198     5844   4788   7619   -109    633    152
ATOM   3102  O   ARG W 198      26.522 138.247  57.879  1.00 49.53           O  
ANISOU 3102  O   ARG W 198     6049   4897   7874   -143    660    145
ATOM   3103  CB  ARG W 198      26.121 136.656  60.909  1.00 43.60           C  
ANISOU 3103  CB  ARG W 198     5130   4484   6952   -201    464    169
ATOM   3104  CG  ARG W 198      26.797 136.177  62.193  1.00 38.50           C  
ANISOU 3104  CG  ARG W 198     4422   3973   6233   -207    356    251
ATOM   3105  CD  ARG W 198      25.959 136.235  63.469  1.00 39.81           C  
ANISOU 3105  CD  ARG W 198     4555   4244   6326   -315    276    210
ATOM   3106  NE  ARG W 198      25.738 137.595  63.955  1.00 45.36           N  
ANISOU 3106  NE  ARG W 198     5191   4943   7102   -355    187    201
ATOM   3107  CZ  ARG W 198      25.293 137.947  65.166  1.00 48.21           C  
ANISOU 3107  CZ  ARG W 198     5502   5400   7417   -430     72    185
ATOM   3108  NH1 ARG W 198      25.019 137.042  66.115  1.00 50.19           N  
ANISOU 3108  NH1 ARG W 198     5782   5754   7534   -492     39    185
ATOM   3109  NH2 ARG W 198      25.094 139.238  65.460  1.00 46.85           N1+
ANISOU 3109  NH2 ARG W 198     5246   5228   7326   -443    -14    160
ATOM   3110  H   ARG W 198      27.758 138.609  60.597  1.00  0.00           H  
ATOM   3111  HA  ARG W 198      27.577 135.875  59.569  1.00  0.00           H  
ATOM   3112  HB3 ARG W 198      25.338 135.939  60.660  1.00  0.00           H  
ATOM   3113  HB2 ARG W 198      25.580 137.584  61.083  1.00  0.00           H  
ATOM   3114  HG3 ARG W 198      27.655 136.827  62.367  1.00  0.00           H  
ATOM   3115  HG2 ARG W 198      27.239 135.189  62.075  1.00  0.00           H  
ATOM   3116  HD3 ARG W 198      26.360 135.560  64.224  1.00  0.00           H  
ATOM   3117  HD2 ARG W 198      24.955 135.870  63.247  1.00  0.00           H  
ATOM   3118  HE  ARG W 198      25.835 138.331  63.269  1.00  0.00           H  
ATOM   3119 HH12 ARG W 198      24.637 137.325  67.004  1.00  0.00           H  
ATOM   3120 HH11 ARG W 198      25.128 136.056  65.931  1.00  0.00           H  
ATOM   3121 HH22 ARG W 198      24.666 139.503  66.333  1.00  0.00           H  
ATOM   3122 HH21 ARG W 198      25.184 139.937  64.737  1.00  0.00           H  
ATOM   3123  N   ASN W 199      25.492 136.252  57.978  1.00 47.11           N  
ANISOU 3123  N   ASN W 199     5815   4629   7454    -79    705     88
ATOM   3124  CA  ASN W 199      24.511 136.405  56.922  1.00 49.41           C  
ANISOU 3124  CA  ASN W 199     6253   4751   7769    -78    811     22
ATOM   3125  C   ASN W 199      23.176 135.890  57.445  1.00 46.13           C  
ANISOU 3125  C   ASN W 199     5885   4330   7313   -177    861   -109
ATOM   3126  O   ASN W 199      23.107 135.463  58.595  1.00 46.78           O  
ANISOU 3126  O   ASN W 199     5887   4550   7337   -229    815   -145
ATOM   3127  CB  ASN W 199      24.994 135.768  55.621  1.00 56.33           C  
ANISOU 3127  CB  ASN W 199     7223   5539   8640     81    852     58
ATOM   3128  CG  ASN W 199      25.330 134.285  55.690  1.00 64.87           C  
ANISOU 3128  CG  ASN W 199     8286   6701   9661    150    860      4
ATOM   3129  OD1 ASN W 199      24.648 133.513  56.363  1.00 69.58           O  
ANISOU 3129  OD1 ASN W 199     8978   7220  10240    153    928   -100
ATOM   3130  ND2 ASN W 199      26.388 133.823  55.023  1.00 67.50           N  
ANISOU 3130  ND2 ASN W 199     8499   7190   9957    195    797     62
ATOM   3131  H   ASN W 199      25.331 135.425  58.537  1.00  0.00           H  
ATOM   3132  HA  ASN W 199      24.376 137.470  56.732  1.00  0.00           H  
ATOM   3133  HB3 ASN W 199      25.879 136.297  55.264  1.00  0.00           H  
ATOM   3134  HB2 ASN W 199      24.258 135.894  54.828  1.00  0.00           H  
ATOM   3135 HD22 ASN W 199      26.648 132.851  55.095  1.00  0.00           H  
ATOM   3136 HD21 ASN W 199      26.958 134.444  54.465  1.00  0.00           H  
ATOM   3137  N   LEU W 200      22.114 135.909  56.634  1.00 44.07           N  
ANISOU 3137  N   LEU W 200     5772   3901   7071   -216    957   -179
ATOM   3138  CA  LEU W 200      20.766 135.482  56.956  1.00 50.88           C  
ANISOU 3138  CA  LEU W 200     6694   4738   7900   -337   1018   -316
ATOM   3139  C   LEU W 200      20.690 134.035  57.424  1.00 54.74           C  
ANISOU 3139  C   LEU W 200     7210   5262   8328   -270   1040   -380
ATOM   3140  O   LEU W 200      19.910 133.689  58.308  1.00 57.41           O  
ANISOU 3140  O   LEU W 200     7469   5740   8606   -356   1014   -448
ATOM   3141  CB  LEU W 200      19.854 135.656  55.742  1.00 55.93           C  
ANISOU 3141  CB  LEU W 200     7518   5164   8567   -402   1126   -371
ATOM   3142  CG  LEU W 200      19.784 137.025  55.064  1.00 57.00           C  
ANISOU 3142  CG  LEU W 200     7632   5311   8715   -610   1159   -456
ATOM   3143  CD1 LEU W 200      19.172 136.966  53.666  1.00 57.82           C  
ANISOU 3143  CD1 LEU W 200     7961   5187   8821   -692   1285   -515
ATOM   3144  CD2 LEU W 200      19.090 138.058  55.947  1.00 56.54           C  
ANISOU 3144  CD2 LEU W 200     7468   5406   8608   -724   1130   -566
ATOM   3145  H   LEU W 200      22.258 136.207  55.680  1.00  0.00           H  
ATOM   3146  HA  LEU W 200      20.409 136.107  57.771  1.00  0.00           H  
ATOM   3147  HB3 LEU W 200      18.840 135.351  56.001  1.00  0.00           H  
ATOM   3148  HB2 LEU W 200      20.157 134.931  54.990  1.00  0.00           H  
ATOM   3149  HG  LEU W 200      20.805 137.380  54.920  1.00  0.00           H  
ATOM   3150 HD11 LEU W 200      18.243 137.525  53.561  1.00  0.00           H  
ATOM   3151 HD12 LEU W 200      19.851 137.365  52.911  1.00  0.00           H  
ATOM   3152 HD13 LEU W 200      18.943 135.947  53.359  1.00  0.00           H  
ATOM   3153 HD21 LEU W 200      18.087 138.303  55.600  1.00  0.00           H  
ATOM   3154 HD22 LEU W 200      18.980 137.724  56.978  1.00  0.00           H  
ATOM   3155 HD23 LEU W 200      19.656 138.990  55.971  1.00  0.00           H  
ATOM   3156  N   GLN W 201      21.485 133.181  56.781  1.00 58.32           N  
ANISOU 3156  N   GLN W 201     7772   5595   8793   -114   1086   -369
ATOM   3157  CA  GLN W 201      21.524 131.737  56.895  1.00 65.30           C  
ANISOU 3157  CA  GLN W 201     8684   6496   9631    -40   1126   -465
ATOM   3158  C   GLN W 201      22.339 131.319  58.109  1.00 62.90           C  
ANISOU 3158  C   GLN W 201     8204   6431   9263    -27   1057   -444
ATOM   3159  O   GLN W 201      21.828 130.640  58.997  1.00 64.62           O  
ANISOU 3159  O   GLN W 201     8378   6767   9409   -121   1064   -536
ATOM   3160  CB  GLN W 201      22.056 131.142  55.594  1.00 76.70           C  
ANISOU 3160  CB  GLN W 201    10262   7766  11115    158   1166   -454
ATOM   3161  CG  GLN W 201      21.253 131.440  54.328  1.00 85.92           C  
ANISOU 3161  CG  GLN W 201    11655   8664  12326    142   1235   -469
ATOM   3162  CD  GLN W 201      21.505 132.789  53.670  1.00 91.24           C  
ANISOU 3162  CD  GLN W 201    12352   9278  13037    106   1206   -341
ATOM   3163  OE1 GLN W 201      22.319 133.596  54.115  1.00 89.69           O  
ANISOU 3163  OE1 GLN W 201    11997   9234  12848    108   1133   -245
ATOM   3164  NE2 GLN W 201      20.794 133.101  52.585  1.00 95.36           N  
ANISOU 3164  NE2 GLN W 201    13085   9572  13578     63   1270   -344
ATOM   3165  H   GLN W 201      22.104 133.563  56.080  1.00  0.00           H  
ATOM   3166  HA  GLN W 201      20.502 131.384  57.037  1.00  0.00           H  
ATOM   3167  HB3 GLN W 201      22.101 130.060  55.717  1.00  0.00           H  
ATOM   3168  HB2 GLN W 201      23.096 131.428  55.437  1.00  0.00           H  
ATOM   3169  HG3 GLN W 201      20.186 131.336  54.527  1.00  0.00           H  
ATOM   3170  HG2 GLN W 201      21.478 130.688  53.576  1.00  0.00           H  
ATOM   3171 HE22 GLN W 201      20.926 133.995  52.134  1.00  0.00           H  
ATOM   3172 HE21 GLN W 201      20.105 132.462  52.215  1.00  0.00           H  
ATOM   3173  N   GLU W 202      23.603 131.752  58.168  1.00 59.78           N  
ANISOU 3173  N   GLU W 202     7720   6113   8881     71    992   -323
ATOM   3174  CA  GLU W 202      24.604 131.442  59.169  1.00 61.88           C  
ANISOU 3174  CA  GLU W 202     7840   6596   9076     70    932   -292
ATOM   3175  C   GLU W 202      24.528 132.390  60.355  1.00 56.15           C  
ANISOU 3175  C   GLU W 202     7012   6004   8318    -74    836   -222
ATOM   3176  O   GLU W 202      25.558 132.752  60.920  1.00 59.78           O  
ANISOU 3176  O   GLU W 202     7376   6588   8748    -64    761   -125
ATOM   3177  CB  GLU W 202      25.989 131.429  58.520  1.00 72.29           C  
ANISOU 3177  CB  GLU W 202     9113   7936  10417    229    908   -205
ATOM   3178  CG  GLU W 202      26.114 130.490  57.301  1.00 83.91           C  
ANISOU 3178  CG  GLU W 202    10660   9306  11914    404    976   -282
ATOM   3179  CD  GLU W 202      27.531 130.492  56.723  1.00 90.78           C  
ANISOU 3179  CD  GLU W 202    11565  10077  12851    558    949   -181
ATOM   3180  OE1 GLU W 202      28.441 129.993  57.420  1.00 92.50           O  
ANISOU 3180  OE1 GLU W 202    11852  10174  13118    520    932    -96
ATOM   3181  OE2 GLU W 202      27.689 130.994  55.589  1.00 93.15           O1-
ANISOU 3181  OE2 GLU W 202    11813  10432  13147    712    946   -195
ATOM   3182  H   GLU W 202      23.917 132.378  57.440  1.00  0.00           H  
ATOM   3183  HA  GLU W 202      24.409 130.440  59.554  1.00  0.00           H  
ATOM   3184  HB3 GLU W 202      26.726 131.134  59.269  1.00  0.00           H  
ATOM   3185  HB2 GLU W 202      26.268 132.443  58.226  1.00  0.00           H  
ATOM   3186  HG3 GLU W 202      25.405 130.776  56.522  1.00  0.00           H  
ATOM   3187  HG2 GLU W 202      25.854 129.470  57.587  1.00  0.00           H  
ATOM   3188  N   PHE W 203      23.327 132.816  60.752  1.00 50.08           N  
ANISOU 3188  N   PHE W 203     6263   5212   7553   -207    832   -273
ATOM   3189  CA  PHE W 203      23.095 133.750  61.831  1.00 46.53           C  
ANISOU 3189  CA  PHE W 203     5712   4888   7081   -319    721   -216
ATOM   3190  C   PHE W 203      23.192 133.030  63.167  1.00 46.87           C  
ANISOU 3190  C   PHE W 203     5695   5116   6999   -393    669   -234
ATOM   3191  O   PHE W 203      22.183 132.780  63.824  1.00 48.31           O  
ANISOU 3191  O   PHE W 203     5916   5330   7110   -441    735   -353
ATOM   3192  CB  PHE W 203      21.806 134.550  61.641  1.00 46.97           C  
ANISOU 3192  CB  PHE W 203     5784   4888   7175   -439    728   -288
ATOM   3193  CG  PHE W 203      21.877 135.894  62.321  1.00 47.92           C  
ANISOU 3193  CG  PHE W 203     5787   5114   7307   -513    598   -230
ATOM   3194  CD1 PHE W 203      21.655 136.017  63.695  1.00 46.04           C  
ANISOU 3194  CD1 PHE W 203     5483   5031   6978   -609    505   -249
ATOM   3195  CD2 PHE W 203      22.409 136.987  61.624  1.00 51.92           C  
ANISOU 3195  CD2 PHE W 203     6252   5564   7912   -478    562   -159
ATOM   3196  CE1 PHE W 203      21.938 137.201  64.339  1.00 47.49           C  
ANISOU 3196  CE1 PHE W 203     5564   5300   7178   -650    363   -194
ATOM   3197  CE2 PHE W 203      22.667 138.173  62.275  1.00 54.84           C  
ANISOU 3197  CE2 PHE W 203     6506   6024   8308   -521    435   -121
ATOM   3198  CZ  PHE W 203      22.430 138.276  63.627  1.00 52.76           C  
ANISOU 3198  CZ  PHE W 203     6180   5903   7962   -596    327   -135
ATOM   3199  H   PHE W 203      22.517 132.462  60.263  1.00  0.00           H  
ATOM   3200  HA  PHE W 203      23.906 134.478  61.786  1.00  0.00           H  
ATOM   3201  HB3 PHE W 203      20.938 133.995  62.001  1.00  0.00           H  
ATOM   3202  HB2 PHE W 203      21.603 134.711  60.584  1.00  0.00           H  
ATOM   3203  HD1 PHE W 203      21.285 135.180  64.271  1.00  0.00           H  
ATOM   3204  HD2 PHE W 203      22.635 136.918  60.572  1.00  0.00           H  
ATOM   3205  HE1 PHE W 203      21.775 137.293  65.400  1.00  0.00           H  
ATOM   3206  HE2 PHE W 203      23.069 139.015  61.730  1.00  0.00           H  
ATOM   3207  HZ  PHE W 203      22.643 139.211  64.122  1.00  0.00           H  
ATOM   3208  N   LYS W 204      24.412 132.655  63.563  1.00 46.56           N  
ANISOU 3208  N   LYS W 204     5576   5192   6925   -411    553   -118
ATOM   3209  CA  LYS W 204      24.793 132.047  64.822  1.00 52.36           C  
ANISOU 3209  CA  LYS W 204     6274   6100   7520   -503    490   -108
ATOM   3210  C   LYS W 204      24.575 133.010  65.978  1.00 50.81           C  
ANISOU 3210  C   LYS W 204     6024   5969   7313   -573    329     -6
ATOM   3211  O   LYS W 204      25.320 133.988  66.009  1.00 47.95           O  
ANISOU 3211  O   LYS W 204     5629   5551   7039   -507    265     98
ATOM   3212  CB  LYS W 204      26.252 131.614  64.670  1.00 59.12           C  
ANISOU 3212  CB  LYS W 204     7113   7036   8315   -443    519    -65
ATOM   3213  CG  LYS W 204      26.539 130.577  63.560  1.00 66.36           C  
ANISOU 3213  CG  LYS W 204     8064   7900   9249   -342    661   -178
ATOM   3214  CD  LYS W 204      28.046 130.428  63.275  1.00 67.54           C  
ANISOU 3214  CD  LYS W 204     8162   8172   9328   -297    689   -165
ATOM   3215  CE  LYS W 204      28.346 129.550  62.045  1.00 66.49           C  
ANISOU 3215  CE  LYS W 204     8046   7992   9225   -169    816   -299
ATOM   3216  NZ  LYS W 204      29.793 129.451  61.775  1.00 65.53           N1+
ANISOU 3216  NZ  LYS W 204     7977   7861   9060   -230    892   -460
ATOM   3217  H   LYS W 204      25.145 132.813  62.887  1.00  0.00           H  
ATOM   3218  HA  LYS W 204      24.188 131.146  64.940  1.00  0.00           H  
ATOM   3219  HB3 LYS W 204      26.612 131.218  65.621  1.00  0.00           H  
ATOM   3220  HB2 LYS W 204      26.854 132.504  64.477  1.00  0.00           H  
ATOM   3221  HG3 LYS W 204      26.034 130.852  62.636  1.00  0.00           H  
ATOM   3222  HG2 LYS W 204      26.121 129.612  63.849  1.00  0.00           H  
ATOM   3223  HD3 LYS W 204      28.534 130.005  64.154  1.00  0.00           H  
ATOM   3224  HD2 LYS W 204      28.485 131.416  63.128  1.00  0.00           H  
ATOM   3225  HE3 LYS W 204      27.863 129.964  61.159  1.00  0.00           H  
ATOM   3226  HE2 LYS W 204      27.948 128.545  62.188  1.00  0.00           H  
ATOM   3227  HZ1 LYS W 204      30.173 130.371  61.610  1.00  0.00           H  
ATOM   3228  HZ2 LYS W 204      30.263 129.034  62.564  1.00  0.00           H  
ATOM   3229  HZ3 LYS W 204      29.946 128.881  60.956  1.00  0.00           H  
ATOM   3230  N   PRO W 205      23.610 132.818  66.882  1.00 53.15           N  
ANISOU 3230  N   PRO W 205     6311   6379   7504   -697    253    -38
ATOM   3231  CA  PRO W 205      23.411 133.708  68.006  1.00 55.23           C  
ANISOU 3231  CA  PRO W 205     6528   6696   7761   -742     74     57
ATOM   3232  C   PRO W 205      24.527 133.599  69.036  1.00 57.82           C  
ANISOU 3232  C   PRO W 205     6861   7076   8030   -726    -24    210
ATOM   3233  O   PRO W 205      24.830 132.502  69.500  1.00 62.11           O  
ANISOU 3233  O   PRO W 205     7437   7676   8488   -735     42    227
ATOM   3234  CB  PRO W 205      22.042 133.322  68.571  1.00 58.04           C  
ANISOU 3234  CB  PRO W 205     6890   7173   7990   -882     24    -26
ATOM   3235  CG  PRO W 205      21.907 131.835  68.248  1.00 60.21           C  
ANISOU 3235  CG  PRO W 205     7220   7500   8157   -926    165   -122
ATOM   3236  CD  PRO W 205      22.655 131.726  66.921  1.00 57.91           C  
ANISOU 3236  CD  PRO W 205     6949   7066   7986   -799    321   -168
ATOM   3237  HA  PRO W 205      23.348 134.742  67.665  1.00  0.00           H  
ATOM   3238  HB3 PRO W 205      21.251 133.870  68.060  1.00  0.00           H  
ATOM   3239  HB2 PRO W 205      21.923 133.522  69.634  1.00  0.00           H  
ATOM   3240  HG3 PRO W 205      20.874 131.487  68.219  1.00  0.00           H  
ATOM   3241  HG2 PRO W 205      22.424 131.256  69.014  1.00  0.00           H  
ATOM   3242  HD2 PRO W 205      23.105 130.737  66.844  1.00  0.00           H  
ATOM   3243  HD3 PRO W 205      21.933 131.815  66.110  1.00  0.00           H  
ATOM   3244  N   ARG W 206      25.169 134.731  69.354  1.00 55.93           N  
ANISOU 3244  N   ARG W 206     6590   6819   7841   -706   -182    312
ATOM   3245  CA  ARG W 206      26.300 134.839  70.282  1.00 55.28           C  
ANISOU 3245  CA  ARG W 206     6535   6752   7717   -695   -289    467
ATOM   3246  C   ARG W 206      25.877 135.289  71.692  1.00 59.53           C  
ANISOU 3246  C   ARG W 206     7089   7348   8180   -756   -500    550
ATOM   3247  O   ARG W 206      26.746 135.631  72.493  1.00 64.31           O  
ANISOU 3247  O   ARG W 206     7728   7922   8786   -730   -622    685
ATOM   3248  CB  ARG W 206      27.375 135.779  69.689  1.00 51.64           C  
ANISOU 3248  CB  ARG W 206     6041   6166   7415   -568   -276    530
ATOM   3249  CG  ARG W 206      27.773 135.436  68.246  1.00 52.90           C  
ANISOU 3249  CG  ARG W 206     6201   6271   7626   -498    -96    479
ATOM   3250  CD  ARG W 206      29.103 136.082  67.819  1.00 51.55           C  
ANISOU 3250  CD  ARG W 206     6001   5985   7600   -388    -89    538
ATOM   3251  NE  ARG W 206      29.343 136.062  66.363  1.00 52.16           N  
ANISOU 3251  NE  ARG W 206     6090   6019   7710   -316     60    504
ATOM   3252  CZ  ARG W 206      29.388 135.017  65.514  1.00 49.52           C  
ANISOU 3252  CZ  ARG W 206     5741   5592   7483   -225     94    541
ATOM   3253  NH1 ARG W 206      29.154 133.754  65.898  1.00 50.49           N  
ANISOU 3253  NH1 ARG W 206     5831   5658   7697   -201      6    600
ATOM   3254  NH2 ARG W 206      29.684 135.249  64.230  1.00 44.39           N1+
ANISOU 3254  NH2 ARG W 206     5109   4911   6847   -154    211    512
ATOM   3255  H   ARG W 206      24.834 135.612  68.978  1.00  0.00           H  
ATOM   3256  HA  ARG W 206      26.760 133.857  70.399  1.00  0.00           H  
ATOM   3257  HB3 ARG W 206      28.264 135.752  70.320  1.00  0.00           H  
ATOM   3258  HB2 ARG W 206      27.019 136.810  69.712  1.00  0.00           H  
ATOM   3259  HG3 ARG W 206      26.977 135.632  67.530  1.00  0.00           H  
ATOM   3260  HG2 ARG W 206      27.912 134.356  68.253  1.00  0.00           H  
ATOM   3261  HD3 ARG W 206      29.915 135.479  68.226  1.00  0.00           H  
ATOM   3262  HD2 ARG W 206      29.230 137.078  68.245  1.00  0.00           H  
ATOM   3263  HE  ARG W 206      29.544 136.976  65.978  1.00  0.00           H  
ATOM   3264 HH12 ARG W 206      29.201 132.992  65.240  1.00  0.00           H  
ATOM   3265 HH11 ARG W 206      28.923 133.561  66.861  1.00  0.00           H  
ATOM   3266 HH22 ARG W 206      29.743 134.491  63.569  1.00  0.00           H  
ATOM   3267 HH21 ARG W 206      29.868 136.192  63.906  1.00  0.00           H  
ATOM   3268  N   SER W 207      24.565 135.274  71.978  1.00 55.60           N  
ANISOU 3268  N   SER W 207     6579   6931   7617   -836   -553    472
ATOM   3269  CA  SER W 207      23.979 135.668  73.241  1.00 55.53           C  
ANISOU 3269  CA  SER W 207     6591   6988   7519   -890   -773    548
ATOM   3270  C   SER W 207      22.606 135.022  73.386  1.00 53.48           C  
ANISOU 3270  C   SER W 207     6335   6858   7126  -1018   -772    439
ATOM   3271  O   SER W 207      21.944 134.767  72.384  1.00 53.43           O  
ANISOU 3271  O   SER W 207     6291   6857   7154  -1040   -618    287
ATOM   3272  CB  SER W 207      23.930 137.193  73.341  1.00 60.51           C  
ANISOU 3272  CB  SER W 207     7134   7541   8317   -774   -922    572
ATOM   3273  OG  SER W 207      23.253 137.661  74.482  1.00 63.61           O  
ANISOU 3273  OG  SER W 207     7419   7935   8816   -762   -858    417
ATOM   3274  H   SER W 207      23.900 134.933  71.300  1.00  0.00           H  
ATOM   3275  HA  SER W 207      24.607 135.280  74.042  1.00  0.00           H  
ATOM   3276  HB3 SER W 207      23.442 137.623  72.467  1.00  0.00           H  
ATOM   3277  HB2 SER W 207      24.936 137.615  73.349  1.00  0.00           H  
ATOM   3278  HG  SER W 207      23.398 138.608  74.540  1.00  0.00           H  
ATOM   3279  N   GLN W 208      22.153 134.836  74.627  1.00 51.95           N  
ANISOU 3279  N   GLN W 208     8502   5234   6002   -571   -881   1023
ATOM   3280  CA  GLN W 208      20.816 134.407  74.993  1.00 50.13           C  
ANISOU 3280  CA  GLN W 208     8354   5103   5589   -666   -896    836
ATOM   3281  C   GLN W 208      19.768 135.428  74.575  1.00 46.99           C  
ANISOU 3281  C   GLN W 208     7820   4741   5292   -643  -1060    731
ATOM   3282  O   GLN W 208      18.651 135.030  74.247  1.00 49.64           O  
ANISOU 3282  O   GLN W 208     8133   5103   5624   -745   -987    512
ATOM   3283  CB  GLN W 208      20.746 134.091  76.487  1.00 55.38           C  
ANISOU 3283  CB  GLN W 208     9264   5901   5876   -712  -1002    911
ATOM   3284  CG  GLN W 208      19.461 133.416  76.975  1.00 62.74           C  
ANISOU 3284  CG  GLN W 208    10313   6980   6544   -860  -1033    721
ATOM   3285  CD  GLN W 208      19.258 132.035  76.373  1.00 67.65           C  
ANISOU 3285  CD  GLN W 208    10969   7535   7199  -1010   -716    495
ATOM   3286  OE1 GLN W 208      20.137 131.180  76.453  1.00 71.27           O  
ANISOU 3286  OE1 GLN W 208    11438   7878   7765  -1007   -488    531
ATOM   3287  NE2 GLN W 208      18.110 131.774  75.744  1.00 69.29           N  
ANISOU 3287  NE2 GLN W 208    11182   7810   7333  -1152   -681    252
ATOM   3288  H   GLN W 208      22.737 135.174  75.377  1.00  0.00           H  
ATOM   3289  HA  GLN W 208      20.630 133.490  74.436  1.00  0.00           H  
ATOM   3290  HB3 GLN W 208      20.891 135.009  77.053  1.00  0.00           H  
ATOM   3291  HB2 GLN W 208      21.586 133.459  76.771  1.00  0.00           H  
ATOM   3292  HG3 GLN W 208      18.588 134.039  76.783  1.00  0.00           H  
ATOM   3293  HG2 GLN W 208      19.488 133.287  78.056  1.00  0.00           H  
ATOM   3294 HE22 GLN W 208      17.961 130.864  75.336  1.00  0.00           H  
ATOM   3295 HE21 GLN W 208      17.389 132.475  75.656  1.00  0.00           H  
ATOM   3296  N   MET W 209      20.115 136.716  74.510  1.00 45.35           N  
ANISOU 3296  N   MET W 209     7521   4524   5187   -528  -1249    865
ATOM   3297  CA  MET W 209      19.284 137.779  73.982  1.00 47.16           C  
ANISOU 3297  CA  MET W 209     7594   4769   5558   -509  -1380    759
ATOM   3298  C   MET W 209      18.927 137.536  72.525  1.00 44.96           C  
ANISOU 3298  C   MET W 209     7161   4352   5569   -533  -1192    618
ATOM   3299  O   MET W 209      17.777 137.706  72.126  1.00 49.87           O  
ANISOU 3299  O   MET W 209     7715   4989   6243   -603  -1173    415
ATOM   3300  CB  MET W 209      19.962 139.139  74.149  1.00 48.31           C  
ANISOU 3300  CB  MET W 209     7661   4887   5807   -381  -1561    932
ATOM   3301  CG  MET W 209      19.176 140.347  73.638  1.00 49.35           C  
ANISOU 3301  CG  MET W 209     7611   5018   6121   -361  -1676    822
ATOM   3302  SD  MET W 209      20.140 141.874  73.497  1.00 55.41           S  
ANISOU 3302  SD  MET W 209     8278   5693   7084   -220  -1800   1009
ATOM   3303  CE  MET W 209      20.473 142.239  75.235  1.00 59.05           C  
ANISOU 3303  CE  MET W 209     8883   6272   7280   -141  -1981   1221
ATOM   3304  H   MET W 209      21.063 136.967  74.754  1.00  0.00           H  
ATOM   3305  HA  MET W 209      18.347 137.787  74.539  1.00  0.00           H  
ATOM   3306  HB3 MET W 209      20.931 139.128  73.650  1.00  0.00           H  
ATOM   3307  HB2 MET W 209      20.189 139.292  75.202  1.00  0.00           H  
ATOM   3308  HG3 MET W 209      18.307 140.540  74.265  1.00  0.00           H  
ATOM   3309  HG2 MET W 209      18.782 140.183  72.637  1.00  0.00           H  
ATOM   3310  HE1 MET W 209      21.061 143.153  75.320  1.00  0.00           H  
ATOM   3311  HE2 MET W 209      19.537 142.389  75.773  1.00  0.00           H  
ATOM   3312  HE3 MET W 209      21.030 141.432  75.708  1.00  0.00           H  
ATOM   3313  N   GLU W 210      19.913 137.110  71.734  1.00 43.81           N  
ANISOU 3313  N   GLU W 210     6958   4075   5612   -484  -1049    731
ATOM   3314  CA  GLU W 210      19.753 136.785  70.333  1.00 45.03           C  
ANISOU 3314  CA  GLU W 210     6964   4092   6052   -485   -872    655
ATOM   3315  C   GLU W 210      18.931 135.518  70.143  1.00 51.01           C  
ANISOU 3315  C   GLU W 210     7752   4818   6811   -575   -643    475
ATOM   3316  O   GLU W 210      18.067 135.513  69.270  1.00 60.70           O  
ANISOU 3316  O   GLU W 210     8867   5928   8270   -585   -489    357
ATOM   3317  CB  GLU W 210      21.124 136.763  69.655  1.00 48.64           C  
ANISOU 3317  CB  GLU W 210     7342   4459   6679   -424   -810    856
ATOM   3318  CG  GLU W 210      21.819 138.125  69.698  1.00 53.20           C  
ANISOU 3318  CG  GLU W 210     7880   5023   7310   -370   -968    992
ATOM   3319  CD  GLU W 210      23.091 138.218  68.866  1.00 59.64           C  
ANISOU 3319  CD  GLU W 210     8597   5762   8301   -360   -899   1151
ATOM   3320  OE1 GLU W 210      23.918 137.289  68.970  1.00 62.32           O  
ANISOU 3320  OE1 GLU W 210     8896   6088   8693   -374   -765   1206
ATOM   3321  OE2 GLU W 210      23.254 139.206  68.117  1.00 62.19           O1-
ANISOU 3321  OE2 GLU W 210     8876   6045   8708   -350   -979   1222
ATOM   3322  H   GLU W 210      20.814 136.915  72.147  1.00  0.00           H  
ATOM   3323  HA  GLU W 210      19.188 137.601  69.883  1.00  0.00           H  
ATOM   3324  HB3 GLU W 210      21.019 136.431  68.624  1.00  0.00           H  
ATOM   3325  HB2 GLU W 210      21.756 136.010  70.126  1.00  0.00           H  
ATOM   3326  HG3 GLU W 210      22.073 138.403  70.719  1.00  0.00           H  
ATOM   3327  HG2 GLU W 210      21.119 138.889  69.361  1.00  0.00           H  
ATOM   3328  N   ILE W 211      19.116 134.496  70.983  1.00 47.77           N  
ANISOU 3328  N   ILE W 211     7501   4489   6159   -647   -585    449
ATOM   3329  CA  ILE W 211      18.292 133.304  71.055  1.00 49.03           C  
ANISOU 3329  CA  ILE W 211     7715   4613   6302   -767   -335    238
ATOM   3330  C   ILE W 211      16.843 133.651  71.369  1.00 52.43           C  
ANISOU 3330  C   ILE W 211     8200   5136   6584   -894   -392     -6
ATOM   3331  O   ILE W 211      15.950 133.252  70.625  1.00 54.02           O  
ANISOU 3331  O   ILE W 211     8363   5244   6918   -986   -168   -228
ATOM   3332  CB  ILE W 211      18.824 132.249  72.029  1.00 49.88           C  
ANISOU 3332  CB  ILE W 211     7996   4774   6182   -833   -232    273
ATOM   3333  CG1 ILE W 211      20.232 131.777  71.665  1.00 51.72           C  
ANISOU 3333  CG1 ILE W 211     8146   4931   6573   -734   -170    495
ATOM   3334  CG2 ILE W 211      17.917 131.033  72.236  1.00 51.39           C  
ANISOU 3334  CG2 ILE W 211     8256   4908   6361   -982     72     29
ATOM   3335  CD1 ILE W 211      20.966 130.957  72.727  1.00 53.47           C  
ANISOU 3335  CD1 ILE W 211     8537   5201   6579   -802    -68    538
ATOM   3336  H   ILE W 211      19.844 134.591  71.677  1.00  0.00           H  
ATOM   3337  HA  ILE W 211      18.307 132.869  70.058  1.00  0.00           H  
ATOM   3338  HB  ILE W 211      18.903 132.722  73.006  1.00  0.00           H  
ATOM   3339 HG13 ILE W 211      20.876 132.624  71.424  1.00  0.00           H  
ATOM   3340 HG12 ILE W 211      20.195 131.199  70.744  1.00  0.00           H  
ATOM   3341 HG21 ILE W 211      18.338 130.290  72.913  1.00  0.00           H  
ATOM   3342 HG22 ILE W 211      16.944 131.281  72.660  1.00  0.00           H  
ATOM   3343 HG23 ILE W 211      17.722 130.518  71.298  1.00  0.00           H  
ATOM   3344 HD11 ILE W 211      22.032 131.187  72.755  1.00  0.00           H  
ATOM   3345 HD12 ILE W 211      20.577 131.142  73.726  1.00  0.00           H  
ATOM   3346 HD13 ILE W 211      20.874 129.887  72.545  1.00  0.00           H  
ATOM   3347  N   ASP W 212      16.588 134.432  72.419  1.00 54.54           N  
ANISOU 3347  N   ASP W 212     8544   5588   6589   -906   -685     33
ATOM   3348  CA  ASP W 212      15.284 134.922  72.815  1.00 57.99           C  
ANISOU 3348  CA  ASP W 212     9004   6167   6861  -1046   -791   -186
ATOM   3349  C   ASP W 212      14.644 135.779  71.733  1.00 58.45           C  
ANISOU 3349  C   ASP W 212     8866   6122   7219  -1023   -768   -310
ATOM   3350  O   ASP W 212      13.487 135.526  71.404  1.00 64.81           O  
ANISOU 3350  O   ASP W 212     9664   6948   8011  -1181   -669   -579
ATOM   3351  CB  ASP W 212      15.203 135.623  74.168  1.00 61.11           C  
ANISOU 3351  CB  ASP W 212     9479   6793   6945  -1030  -1143    -54
ATOM   3352  CG  ASP W 212      15.348 134.768  75.419  1.00 64.57           C  
ANISOU 3352  CG  ASP W 212    10150   7335   7050  -1075  -1154     62
ATOM   3353  OD1 ASP W 212      15.813 133.612  75.335  1.00 65.48           O  
ANISOU 3353  OD1 ASP W 212    10366   7358   7154  -1154   -875    -14
ATOM   3354  OD2 ASP W 212      15.061 135.292  76.514  1.00 66.09           O1-
ANISOU 3354  OD2 ASP W 212    10419   7686   7008  -1026  -1426    238
ATOM   3355  H   ASP W 212      17.360 134.701  73.012  1.00  0.00           H  
ATOM   3356  HA  ASP W 212      14.655 134.034  72.894  1.00  0.00           H  
ATOM   3357  HB3 ASP W 212      14.274 136.185  74.253  1.00  0.00           H  
ATOM   3358  HB2 ASP W 212      15.990 136.376  74.213  1.00  0.00           H  
ATOM   3359  N   PHE W 213      15.359 136.733  71.129  1.00 53.81           N  
ANISOU 3359  N   PHE W 213     8136   5420   6890   -854   -837   -130
ATOM   3360  CA  PHE W 213      14.915 137.538  70.009  1.00 52.64           C  
ANISOU 3360  CA  PHE W 213     7821   5157   7025   -834   -802   -231
ATOM   3361  C   PHE W 213      14.411 136.689  68.853  1.00 50.83           C  
ANISOU 3361  C   PHE W 213     7549   4730   7035   -893   -454   -399
ATOM   3362  O   PHE W 213      13.308 136.909  68.360  1.00 53.91           O  
ANISOU 3362  O   PHE W 213     7870   5057   7555   -975   -358   -612
ATOM   3363  CB  PHE W 213      15.985 138.540  69.568  1.00 51.69           C  
ANISOU 3363  CB  PHE W 213     7590   4941   7108   -667   -907      7
ATOM   3364  CG  PHE W 213      15.666 139.407  68.374  1.00 55.29           C  
ANISOU 3364  CG  PHE W 213     7896   5241   7869   -646   -824    -67
ATOM   3365  CD1 PHE W 213      15.023 140.640  68.517  1.00 57.04           C  
ANISOU 3365  CD1 PHE W 213     8036   5522   8114   -684   -966   -196
ATOM   3366  CD2 PHE W 213      15.821 138.898  67.082  1.00 58.44           C  
ANISOU 3366  CD2 PHE W 213     8229   5436   8538   -588   -604      9
ATOM   3367  CE1 PHE W 213      14.589 141.341  67.412  1.00 58.39           C  
ANISOU 3367  CE1 PHE W 213     8088   5534   8563   -679   -862   -273
ATOM   3368  CE2 PHE W 213      15.364 139.596  65.984  1.00 56.34           C  
ANISOU 3368  CE2 PHE W 213     7852   5016   8539   -570   -518    -35
ATOM   3369  CZ  PHE W 213      14.735 140.810  66.151  1.00 56.23           C  
ANISOU 3369  CZ  PHE W 213     7784   5045   8536   -623   -633   -188
ATOM   3370  H   PHE W 213      16.290 136.917  71.476  1.00  0.00           H  
ATOM   3371  HA  PHE W 213      14.062 138.118  70.357  1.00  0.00           H  
ATOM   3372  HB3 PHE W 213      16.911 138.006  69.357  1.00  0.00           H  
ATOM   3373  HB2 PHE W 213      16.246 139.201  70.392  1.00  0.00           H  
ATOM   3374  HD1 PHE W 213      14.848 141.043  69.501  1.00  0.00           H  
ATOM   3375  HD2 PHE W 213      16.264 137.925  66.939  1.00  0.00           H  
ATOM   3376  HE1 PHE W 213      14.104 142.299  67.517  1.00  0.00           H  
ATOM   3377  HE2 PHE W 213      15.479 139.174  64.999  1.00  0.00           H  
ATOM   3378  HZ  PHE W 213      14.348 141.341  65.294  1.00  0.00           H  
ATOM   3379  N   LEU W 214      15.192 135.693  68.434  1.00 50.79           N  
ANISOU 3379  N   LEU W 214     7574   4611   7114   -851   -242   -306
ATOM   3380  CA  LEU W 214      14.889 134.757  67.373  1.00 56.63           C  
ANISOU 3380  CA  LEU W 214     8242   5124   8152   -864    112   -413
ATOM   3381  C   LEU W 214      13.706 133.849  67.689  1.00 63.13           C  
ANISOU 3381  C   LEU W 214     9185   5956   8846  -1068    349   -724
ATOM   3382  O   LEU W 214      13.040 133.405  66.759  1.00 68.62           O  
ANISOU 3382  O   LEU W 214     9831   6484   9756  -1142    617   -931
ATOM   3383  CB  LEU W 214      16.152 133.986  66.994  1.00 59.75           C  
ANISOU 3383  CB  LEU W 214     8571   5397   8735   -727    239   -168
ATOM   3384  CG  LEU W 214      17.266 134.771  66.296  1.00 58.38           C  
ANISOU 3384  CG  LEU W 214     8285   5213   8685   -570     43    125
ATOM   3385  CD1 LEU W 214      18.641 134.111  66.403  1.00 57.57           C  
ANISOU 3385  CD1 LEU W 214     8112   5054   8710   -478    138    358
ATOM   3386  CD2 LEU W 214      16.927 135.147  64.854  1.00 57.73           C  
ANISOU 3386  CD2 LEU W 214     8074   4985   8876   -522     76    113
ATOM   3387  H   LEU W 214      16.078 135.558  68.900  1.00  0.00           H  
ATOM   3388  HA  LEU W 214      14.594 135.350  66.508  1.00  0.00           H  
ATOM   3389  HB3 LEU W 214      15.896 133.132  66.371  1.00  0.00           H  
ATOM   3390  HB2 LEU W 214      16.538 133.527  67.903  1.00  0.00           H  
ATOM   3391  HG  LEU W 214      17.361 135.718  66.823  1.00  0.00           H  
ATOM   3392 HD11 LEU W 214      19.382 134.790  66.824  1.00  0.00           H  
ATOM   3393 HD12 LEU W 214      18.636 133.233  67.049  1.00  0.00           H  
ATOM   3394 HD13 LEU W 214      19.052 133.780  65.451  1.00  0.00           H  
ATOM   3395 HD21 LEU W 214      17.576 134.685  64.114  1.00  0.00           H  
ATOM   3396 HD22 LEU W 214      15.911 134.862  64.579  1.00  0.00           H  
ATOM   3397 HD23 LEU W 214      17.009 136.221  64.685  1.00  0.00           H  
ATOM   3398  N   GLU W 215      13.466 133.546  68.972  1.00 68.05           N  
ANISOU 3398  N   GLU W 215     9982   6761   9113  -1181    279   -767
ATOM   3399  CA  GLU W 215      12.440 132.604  69.415  1.00 76.23           C  
ANISOU 3399  CA  GLU W 215    11164   7817   9982  -1419    525  -1075
ATOM   3400  C   GLU W 215      11.100 133.272  69.781  1.00 77.57           C  
ANISOU 3400  C   GLU W 215    11382   8167   9922  -1622    382  -1336
ATOM   3401  O   GLU W 215      10.046 132.761  69.401  1.00 84.77           O  
ANISOU 3401  O   GLU W 215    12325   9000  10883  -1818    658  -1648
ATOM   3402  CB  GLU W 215      13.019 131.742  70.564  1.00 88.31           C  
ANISOU 3402  CB  GLU W 215    12888   9474  11190  -1493    525  -1024
ATOM   3403  CG  GLU W 215      12.006 130.801  71.263  1.00 98.16           C  
ANISOU 3403  CG  GLU W 215    14085  10539  12672  -1361    758   -853
ATOM   3404  CD  GLU W 215      12.595 129.809  72.274  1.00108.44           C  
ANISOU 3404  CD  GLU W 215    15598  11907  13698  -1512    916   -931
ATOM   3405  OE1 GLU W 215      13.813 129.857  72.549  1.00113.94           O  
ANISOU 3405  OE1 GLU W 215    16482  12717  14093  -1759    986  -1193
ATOM   3406  OE2 GLU W 215      11.789 128.995  72.774  1.00109.22           O1-
ANISOU 3406  OE2 GLU W 215    15680  11953  13865  -1406    975   -738
ATOM   3407  H   GLU W 215      14.075 133.926  69.686  1.00  0.00           H  
ATOM   3408  HA  GLU W 215      12.215 131.915  68.599  1.00  0.00           H  
ATOM   3409  HB3 GLU W 215      13.480 132.389  71.311  1.00  0.00           H  
ATOM   3410  HB2 GLU W 215      13.833 131.143  70.152  1.00  0.00           H  
ATOM   3411  HG3 GLU W 215      11.458 130.236  70.507  1.00  0.00           H  
ATOM   3412  HG2 GLU W 215      11.274 131.398  71.804  1.00  0.00           H  
ATOM   3413  N   LEU W 216      11.154 134.339  70.583  1.00 72.00           N  
ANISOU 3413  N   LEU W 216    10672   7702   8982  -1587    -31  -1217
ATOM   3414  CA  LEU W 216      10.002 134.972  71.223  1.00 74.32           C  
ANISOU 3414  CA  LEU W 216    10986   8230   9020  -1786   -225  -1434
ATOM   3415  C   LEU W 216       9.222 135.863  70.240  1.00 71.73           C  
ANISOU 3415  C   LEU W 216    10458   7806   8990  -1751   -238  -1533
ATOM   3416  O   LEU W 216       9.715 136.211  69.165  1.00 70.56           O  
ANISOU 3416  O   LEU W 216    10177   7416   9216  -1561   -125  -1402
ATOM   3417  CB  LEU W 216      10.474 135.796  72.452  1.00 77.88           C  
ANISOU 3417  CB  LEU W 216    11501   8986   9102  -1753   -662  -1234
ATOM   3418  CG  LEU W 216      10.702 135.010  73.769  1.00 85.89           C  
ANISOU 3418  CG  LEU W 216    12765  10186   9684  -1892   -693  -1214
ATOM   3419  CD1 LEU W 216      11.690 133.825  73.708  1.00 92.55           C  
ANISOU 3419  CD1 LEU W 216    13754  11091  10320  -2234   -442  -1592
ATOM   3420  CD2 LEU W 216      11.054 135.983  74.911  1.00 85.87           C  
ANISOU 3420  CD2 LEU W 216    12844  10016   9765  -1738   -529   -995
ATOM   3421  H   LEU W 216      12.058 134.759  70.794  1.00  0.00           H  
ATOM   3422  HA  LEU W 216       9.320 134.194  71.567  1.00  0.00           H  
ATOM   3423  HB3 LEU W 216       9.709 136.539  72.684  1.00  0.00           H  
ATOM   3424  HB2 LEU W 216      11.346 136.394  72.196  1.00  0.00           H  
ATOM   3425  HG  LEU W 216       9.742 134.567  74.029  1.00  0.00           H  
ATOM   3426 HD11 LEU W 216      11.153 132.877  73.754  1.00  0.00           H  
ATOM   3427 HD12 LEU W 216      12.284 133.811  72.802  1.00  0.00           H  
ATOM   3428 HD13 LEU W 216      12.396 133.819  74.539  1.00  0.00           H  
ATOM   3429 HD21 LEU W 216      10.413 135.788  75.769  1.00  0.00           H  
ATOM   3430 HD22 LEU W 216      12.087 135.887  75.246  1.00  0.00           H  
ATOM   3431 HD23 LEU W 216      10.906 137.026  74.631  1.00  0.00           H  
ATOM   3432  N   ALA W 217       8.018 136.271  70.665  1.00 71.18           N  
ANISOU 3432  N   ALA W 217    10369   7941   8734  -1955   -381  -1769
ATOM   3433  CA  ALA W 217       7.309 137.398  70.063  1.00 70.08           C  
ANISOU 3433  CA  ALA W 217    10043   7751   8833  -1961   -416  -1897
ATOM   3434  C   ALA W 217       8.041 138.708  70.401  1.00 70.55           C  
ANISOU 3434  C   ALA W 217     9966   8000   8838  -1810   -859  -1676
[truncated: 5,787,535 more chars]
