# Supplementary material for: An atomistic model of the coronavirus replication-transcription complex as a hexamer assembled around nsp15
Source: J Biol Chem. 2021 Sep 23;297(4):101218. doi: 10.1016/j.jbc.2021.101218 (PMC8494237; doi:10.1016/j.jbc.2021.101218)
Supplement: Supplemental Data 2 [file mmc3.zip]

Archive with 1 entries (1 files):
- jbc_101218_mmc3.pdb
