# Supplementary material for: An atomistic model of the coronavirus replication-transcription complex as a hexamer assembled around nsp15
Source: J Biol Chem. 2021 Sep 23;297(4):101218. doi: 10.1016/j.jbc.2021.101218 (PMC8494237; doi:10.1016/j.jbc.2021.101218)
Supplement: Supplemental Data 2 [file mmc3.zip › jbc_101218_mmc3.pdb]

TITLE     A2_v5
REMARK   4      COMPLIES WITH FORMAT V. 3.0, 1-DEC-2006
REMARK 888
REMARK 888 WRITTEN BY MAESTRO (A PRODUCT OF SCHRODINGER, LLC)
ATOM      1  N   SER W1001      25.859 122.015  10.922  1.00 43.64           N1+
ANISOU    1  N   SER W1001     4488   4366   7728    -92   -585   -208
ATOM      2  CA  SER W1001      26.085 123.481  11.177  1.00 39.83           C  
ANISOU    2  CA  SER W1001     4016   3986   7130    -28   -555   -181
ATOM      3  C   SER W1001      25.862 123.782  12.686  1.00 35.22           C  
ANISOU    3  C   SER W1001     3422   3442   6520    -24   -371    -93
ATOM      4  O   SER W1001      25.175 123.054  13.412  1.00 37.17           O  
ANISOU    4  O   SER W1001     3632   3648   6842    -66   -267    -52
ATOM      5  CB  SER W1001      25.150 124.352  10.303  1.00 45.95           C  
ANISOU    5  CB  SER W1001     4689   4755   8016    -44   -670   -154
ATOM      6  OG  SER W1001      23.764 124.167  10.574  1.00 48.00           O  
ANISOU    6  OG  SER W1001     4813   4987   8439    -98   -577    -52
ATOM      7  H1  SER W1001      26.056 121.834   9.947  1.00  0.00           H  
ATOM      8  H2  SER W1001      26.480 121.477  11.503  1.00  0.00           H  
ATOM      9  HA  SER W1001      27.131 123.634  10.910  1.00  0.00           H  
ATOM     10  HB3 SER W1001      25.371 124.246   9.246  1.00  0.00           H  
ATOM     11  HB2 SER W1001      25.366 125.359  10.625  1.00  0.00           H  
ATOM     12  HG  SER W1001      23.243 124.292   9.762  1.00  0.00           H  
ATOM     13  H   SER W1001      24.895 121.792  11.126  1.00  0.00           H  
ATOM     14  N   LEU W1002      26.382 124.941  13.126  1.00 32.66           N  
ANISOU   14  N   LEU W1002     3132   3194   6086     32   -345    -61
ATOM     15  CA  LEU W1002      26.112 125.541  14.436  1.00 34.10           C  
ANISOU   15  CA  LEU W1002     3313   3383   6261     39   -213     10
ATOM     16  C   LEU W1002      24.605 125.772  14.663  1.00 32.68           C  
ANISOU   16  C   LEU W1002     3030   3163   6224     25   -166     57
ATOM     17  O   LEU W1002      24.082 125.418  15.718  1.00 33.30           O  
ANISOU   17  O   LEU W1002     3105   3220   6327     25    -52     80
ATOM     18  CB  LEU W1002      26.953 126.839  14.560  1.00 43.46           C  
ANISOU   18  CB  LEU W1002     4539   4636   7337     89   -227     59
ATOM     19  CG  LEU W1002      26.660 127.801  15.733  1.00 44.78           C  
ANISOU   19  CG  LEU W1002     4708   4778   7529     96   -144    132
ATOM     20  CD1 LEU W1002      26.746 127.112  17.110  1.00 43.51           C  
ANISOU   20  CD1 LEU W1002     4603   4595   7335     74    -51    124
ATOM     21  CD2 LEU W1002      27.575 129.042  15.637  1.00 47.63           C  
ANISOU   21  CD2 LEU W1002     5085   5189   7823    129   -190    214
ATOM     22  H   LEU W1002      26.972 125.492  12.508  1.00  0.00           H  
ATOM     23  HA  LEU W1002      26.446 124.833  15.194  1.00  0.00           H  
ATOM     24  HB3 LEU W1002      26.831 127.414  13.641  1.00  0.00           H  
ATOM     25  HB2 LEU W1002      28.005 126.557  14.585  1.00  0.00           H  
ATOM     26  HG  LEU W1002      25.640 128.166  15.613  1.00  0.00           H  
ATOM     27 HD11 LEU W1002      27.309 127.687  17.845  1.00  0.00           H  
ATOM     28 HD12 LEU W1002      25.748 126.968  17.526  1.00  0.00           H  
ATOM     29 HD13 LEU W1002      27.218 126.131  17.045  1.00  0.00           H  
ATOM     30 HD21 LEU W1002      26.997 129.941  15.420  1.00  0.00           H  
ATOM     31 HD22 LEU W1002      28.134 129.232  16.551  1.00  0.00           H  
ATOM     32 HD23 LEU W1002      28.313 128.942  14.841  1.00  0.00           H  
ATOM     33  N   GLU W1003      23.930 126.304  13.640  1.00 32.42           N  
ANISOU   33  N   GLU W1003     2909   3131   6280     27   -255     72
ATOM     34  CA  GLU W1003      22.492 126.540  13.622  1.00 31.28           C  
ANISOU   34  CA  GLU W1003     2641   2970   6274     34   -202    127
ATOM     35  C   GLU W1003      21.652 125.249  13.714  1.00 31.43           C  
ANISOU   35  C   GLU W1003     2583   2962   6396    -19   -134    149
ATOM     36  O   GLU W1003      20.604 125.264  14.364  1.00 30.99           O  
ANISOU   36  O   GLU W1003     2453   2923   6398     11    -16    202
ATOM     37  CB  GLU W1003      22.117 127.387  12.390  1.00 35.69           C  
ANISOU   37  CB  GLU W1003     3106   3541   6914     47   -329    149
ATOM     38  CG  GLU W1003      22.627 128.858  12.421  1.00 40.90           C  
ANISOU   38  CG  GLU W1003     3819   4232   7489    110   -381    169
ATOM     39  CD  GLU W1003      24.109 129.145  12.114  1.00 48.59           C  
ANISOU   39  CD  GLU W1003     4910   5253   8298    116   -464    132
ATOM     40  OE1 GLU W1003      24.829 128.231  11.658  1.00 50.16           O  
ANISOU   40  OE1 GLU W1003     5160   5451   8449     85   -491     65
ATOM     41  OE2 GLU W1003      24.508 130.313  12.312  1.00 49.19           O1-
ANISOU   41  OE2 GLU W1003     5026   5372   8293    162   -502    179
ATOM     42  H   GLU W1003      24.434 126.612  12.819  1.00  0.00           H  
ATOM     43  HA  GLU W1003      22.246 127.122  14.509  1.00  0.00           H  
ATOM     44  HB3 GLU W1003      21.031 127.420  12.318  1.00  0.00           H  
ATOM     45  HB2 GLU W1003      22.446 126.890  11.476  1.00  0.00           H  
ATOM     46  HG3 GLU W1003      22.386 129.290  13.392  1.00  0.00           H  
ATOM     47  HG2 GLU W1003      22.043 129.430  11.699  1.00  0.00           H  
ATOM     48  N   ASN W1004      22.125 124.150  13.110  1.00 31.40           N  
ANISOU   48  N   ASN W1004     2595   2920   6414    -86   -209    116
ATOM     49  CA  ASN W1004      21.501 122.828  13.241  1.00 32.27           C  
ANISOU   49  CA  ASN W1004     2626   2994   6639   -151   -155    168
ATOM     50  C   ASN W1004      21.730 122.230  14.640  1.00 30.45           C  
ANISOU   50  C   ASN W1004     2475   2778   6317   -133      0    177
ATOM     51  O   ASN W1004      20.777 121.708  15.224  1.00 41.25           O  
ANISOU   51  O   ASN W1004     3766   4166   7741   -139    117    257
ATOM     52  CB  ASN W1004      21.948 121.881  12.103  1.00 35.14           C  
ANISOU   52  CB  ASN W1004     2996   3278   7076   -227   -315    125
ATOM     53  CG  ASN W1004      21.339 120.476  12.211  1.00 37.39           C  
ANISOU   53  CG  ASN W1004     3205   3506   7494   -310   -271    205
ATOM     54  OD1 ASN W1004      22.052 119.500  12.414  1.00 38.01           O  
ANISOU   54  OD1 ASN W1004     3377   3551   7513   -323   -235    180
ATOM     55  ND2 ASN W1004      20.021 120.364  12.123  1.00 37.52           N  
ANISOU   55  ND2 ASN W1004     3038   3519   7698   -364   -273    322
ATOM     56  H   ASN W1004      22.957 124.211  12.531  1.00  0.00           H  
ATOM     57  HA  ASN W1004      20.429 122.979  13.119  1.00  0.00           H  
ATOM     58  HB3 ASN W1004      23.033 121.780  12.110  1.00  0.00           H  
ATOM     59  HB2 ASN W1004      21.680 122.301  11.133  1.00  0.00           H  
ATOM     60 HD22 ASN W1004      19.564 119.467  12.274  1.00  0.00           H  
ATOM     61 HD21 ASN W1004      19.447 121.194  11.947  1.00  0.00           H  
ATOM     62  N   VAL W1005      22.952 122.349  15.182  1.00 28.43           N  
ANISOU   62  N   VAL W1005     2364   2525   5913   -106      2    108
ATOM     63  CA  VAL W1005      23.270 121.935  16.552  1.00 31.30           C  
ANISOU   63  CA  VAL W1005     2806   2898   6190    -90    123    112
ATOM     64  C   VAL W1005      22.412 122.700  17.580  1.00 32.09           C  
ANISOU   64  C   VAL W1005     2884   3036   6271    -22    238    146
ATOM     65  O   VAL W1005      21.788 122.070  18.435  1.00 37.90           O  
ANISOU   65  O   VAL W1005     3612   3793   6996     -4    348    182
ATOM     66  CB  VAL W1005      24.784 122.102  16.889  1.00 37.20           C  
ANISOU   66  CB  VAL W1005     3684   3648   6800    -71     92     48
ATOM     67  CG1 VAL W1005      25.149 121.858  18.367  1.00 34.60           C  
ANISOU   67  CG1 VAL W1005     3428   3325   6394    -54    196     56
ATOM     68  CG2 VAL W1005      25.667 121.180  16.028  1.00 45.60           C  
ANISOU   68  CG2 VAL W1005     4783   4678   7864   -102    -11     -7
ATOM     69  H   VAL W1005      23.706 122.768  14.643  1.00  0.00           H  
ATOM     70  HA  VAL W1005      23.001 120.884  16.637  1.00  0.00           H  
ATOM     71  HB  VAL W1005      25.063 123.130  16.653  1.00  0.00           H  
ATOM     72 HG11 VAL W1005      26.208 122.042  18.539  1.00  0.00           H  
ATOM     73 HG12 VAL W1005      24.616 122.503  19.061  1.00  0.00           H  
ATOM     74 HG13 VAL W1005      24.929 120.832  18.653  1.00  0.00           H  
ATOM     75 HG21 VAL W1005      26.711 121.495  16.068  1.00  0.00           H  
ATOM     76 HG22 VAL W1005      25.626 120.150  16.375  1.00  0.00           H  
ATOM     77 HG23 VAL W1005      25.374 121.168  14.981  1.00  0.00           H  
ATOM     78  N   ALA W1006      22.319 124.023  17.407  1.00 30.99           N  
ANISOU   78  N   ALA W1006     2743   2909   6123     31    204    134
ATOM     79  CA  ALA W1006      21.448 124.910  18.172  1.00 28.85           C  
ANISOU   79  CA  ALA W1006     2464   2653   5845    118    285    142
ATOM     80  C   ALA W1006      19.975 124.492  18.115  1.00 31.42           C  
ANISOU   80  C   ALA W1006     2652   3025   6263    151    371    203
ATOM     81  O   ALA W1006      19.335 124.400  19.159  1.00 33.13           O  
ANISOU   81  O   ALA W1006     2873   3276   6440    240    481    204
ATOM     82  CB  ALA W1006      21.642 126.347  17.682  1.00 29.35           C  
ANISOU   82  CB  ALA W1006     2544   2698   5910    162    207    131
ATOM     83  H   ALA W1006      22.896 124.464  16.692  1.00  0.00           H  
ATOM     84  HA  ALA W1006      21.742 124.856  19.217  1.00  0.00           H  
ATOM     85  HB1 ALA W1006      20.938 127.029  18.154  1.00  0.00           H  
ATOM     86  HB2 ALA W1006      22.646 126.709  17.905  1.00  0.00           H  
ATOM     87  HB3 ALA W1006      21.492 126.427  16.608  1.00  0.00           H  
ATOM     88  N   PHE W1007      19.488 124.184  16.909  1.00 31.53           N  
ANISOU   88  N   PHE W1007     2536   3045   6399     88    317    257
ATOM     89  CA  PHE W1007      18.141 123.673  16.673  1.00 31.37           C  
ANISOU   89  CA  PHE W1007     2346   3083   6490    104    405    355
ATOM     90  C   PHE W1007      17.852 122.360  17.418  1.00 32.22           C  
ANISOU   90  C   PHE W1007     2461   3230   6552     96    537    409
ATOM     91  O   PHE W1007      16.818 122.254  18.075  1.00 38.25           O  
ANISOU   91  O   PHE W1007     3159   4081   7292    188    681    464
ATOM     92  CB  PHE W1007      17.875 123.602  15.155  1.00 34.32           C  
ANISOU   92  CB  PHE W1007     2577   3432   7031      7    284    414
ATOM     93  CG  PHE W1007      16.677 122.793  14.701  1.00 36.55           C  
ANISOU   93  CG  PHE W1007     2645   3779   7463      0    366    555
ATOM     94  CD1 PHE W1007      15.391 123.371  14.660  1.00 43.53           C  
ANISOU   94  CD1 PHE W1007     3389   4731   8418     89    409    603
ATOM     95  CD2 PHE W1007      16.820 121.411  14.459  1.00 38.74           C  
ANISOU   95  CD2 PHE W1007     2846   4051   7820    -94    401    658
ATOM     96  CE1 PHE W1007      14.297 122.595  14.315  1.00 49.20           C  
ANISOU   96  CE1 PHE W1007     3881   5534   9278     91    501    757
ATOM     97  CE2 PHE W1007      15.710 120.653  14.132  1.00 43.63           C  
ANISOU   97  CE2 PHE W1007     3242   4746   8590   -109    486    829
ATOM     98  CZ  PHE W1007      14.456 121.243  14.046  1.00 48.98           C  
ANISOU   98  CZ  PHE W1007     3766   5514   9330    -14    544    882
ATOM     99  H   PHE W1007      20.075 124.316  16.093  1.00  0.00           H  
ATOM    100  HA  PHE W1007      17.445 124.405  17.086  1.00  0.00           H  
ATOM    101  HB3 PHE W1007      18.746 123.200  14.643  1.00  0.00           H  
ATOM    102  HB2 PHE W1007      17.758 124.613  14.776  1.00  0.00           H  
ATOM    103  HD1 PHE W1007      15.243 124.419  14.866  1.00  0.00           H  
ATOM    104  HD2 PHE W1007      17.789 120.937  14.517  1.00  0.00           H  
ATOM    105  HE1 PHE W1007      13.315 123.040  14.244  1.00  0.00           H  
ATOM    106  HE2 PHE W1007      15.832 119.606  13.913  1.00  0.00           H  
ATOM    107  HZ  PHE W1007      13.599 120.655  13.756  1.00  0.00           H  
ATOM    108  N   ASN W1008      18.790 121.404  17.344  1.00 33.30           N  
ANISOU  108  N   ASN W1008     2678   3311   6663      4    491    395
ATOM    109  CA  ASN W1008      18.710 120.125  18.054  1.00 32.89           C  
ANISOU  109  CA  ASN W1008     2635   3290   6572    -12    600    463
ATOM    110  C   ASN W1008      18.675 120.346  19.571  1.00 31.47           C  
ANISOU  110  C   ASN W1008     2575   3164   6218    105    715    410
ATOM    111  O   ASN W1008      17.812 119.780  20.239  1.00 38.87           O  
ANISOU  111  O   ASN W1008     3479   4186   7102    161    850    483
ATOM    112  CB  ASN W1008      19.891 119.215  17.673  1.00 30.63           C  
ANISOU  112  CB  ASN W1008     2427   2913   6299   -120    502    441
ATOM    113  CG  ASN W1008      19.713 118.454  16.367  1.00 32.56           C  
ANISOU  113  CG  ASN W1008     2548   3091   6734   -234    385    508
ATOM    114  OD1 ASN W1008      19.480 117.249  16.381  1.00 34.61           O  
ANISOU  114  OD1 ASN W1008     2712   3342   7097   -302    418    634
ATOM    115  ND2 ASN W1008      19.856 119.106  15.227  1.00 35.44           N  
ANISOU  115  ND2 ASN W1008     2913   3402   7150   -256    233    431
ATOM    116  H   ASN W1008      19.632 121.597  16.811  1.00  0.00           H  
ATOM    117  HA  ASN W1008      17.777 119.663  17.719  1.00  0.00           H  
ATOM    118  HB3 ASN W1008      19.940 118.440  18.433  1.00  0.00           H  
ATOM    119  HB2 ASN W1008      20.849 119.735  17.702  1.00  0.00           H  
ATOM    120 HD22 ASN W1008      19.652 118.644  14.343  1.00  0.00           H  
ATOM    121 HD21 ASN W1008      20.143 120.084  15.201  1.00  0.00           H  
ATOM    122  N   VAL W1009      19.557 121.215  20.081  1.00 29.75           N  
ANISOU  122  N   VAL W1009     2495   2898   5909    146    654    292
ATOM    123  CA  VAL W1009      19.601 121.585  21.491  1.00 31.27           C  
ANISOU  123  CA  VAL W1009     2814   3109   5958    247    715    225
ATOM    124  C   VAL W1009      18.303 122.267  21.969  1.00 36.37           C  
ANISOU  124  C   VAL W1009     3403   3836   6582    394    819    232
ATOM    125  O   VAL W1009      17.784 121.857  23.000  1.00 41.53           O  
ANISOU  125  O   VAL W1009     4109   4553   7116    496    919    220
ATOM    126  CB  VAL W1009      20.866 122.427  21.818  1.00 33.86           C  
ANISOU  126  CB  VAL W1009     3271   3353   6240    241    603    127
ATOM    127  CG1 VAL W1009      20.835 123.178  23.168  1.00 38.77           C  
ANISOU  127  CG1 VAL W1009     4018   3963   6750    341    625     53
ATOM    128  CG2 VAL W1009      22.114 121.521  21.752  1.00 36.22           C  
ANISOU  128  CG2 VAL W1009     3625   3607   6532    131    529    122
ATOM    129  H   VAL W1009      20.247 121.651  19.474  1.00  0.00           H  
ATOM    130  HA  VAL W1009      19.675 120.652  22.051  1.00  0.00           H  
ATOM    131  HB  VAL W1009      20.970 123.184  21.039  1.00  0.00           H  
ATOM    132 HG11 VAL W1009      21.767 123.706  23.352  1.00  0.00           H  
ATOM    133 HG12 VAL W1009      20.050 123.934  23.204  1.00  0.00           H  
ATOM    134 HG13 VAL W1009      20.674 122.493  24.002  1.00  0.00           H  
ATOM    135 HG21 VAL W1009      23.034 122.088  21.879  1.00  0.00           H  
ATOM    136 HG22 VAL W1009      22.090 120.759  22.532  1.00  0.00           H  
ATOM    137 HG23 VAL W1009      22.191 121.004  20.797  1.00  0.00           H  
ATOM    138  N   VAL W1010      17.733 123.183  21.175  1.00 39.70           N  
ANISOU  138  N   VAL W1010     3715   4264   7106    425    794    246
ATOM    139  CA  VAL W1010      16.422 123.794  21.432  1.00 36.07           C  
ANISOU  139  CA  VAL W1010     3192   3882   6630    591    891    242
ATOM    140  C   VAL W1010      15.248 122.781  21.428  1.00 39.68           C  
ANISOU  140  C   VAL W1010     3499   4485   7093    629   1054    375
ATOM    141  O   VAL W1010      14.231 123.047  22.062  1.00 46.15           O  
ANISOU  141  O   VAL W1010     4339   5409   7788    788   1186    365
ATOM    142  CB  VAL W1010      16.146 124.947  20.412  1.00 36.08           C  
ANISOU  142  CB  VAL W1010     3104   3848   6755    613    809    235
ATOM    143  CG1 VAL W1010      14.698 125.467  20.324  1.00 44.27           C  
ANISOU  143  CG1 VAL W1010     4050   4978   7794    802    918    240
ATOM    144  CG2 VAL W1010      17.051 126.154  20.700  1.00 34.60           C  
ANISOU  144  CG2 VAL W1010     3065   3535   6548    593    663    133
ATOM    145  H   VAL W1010      18.227 123.501  20.346  1.00  0.00           H  
ATOM    146  HA  VAL W1010      16.456 124.221  22.437  1.00  0.00           H  
ATOM    147  HB  VAL W1010      16.408 124.582  19.418  1.00  0.00           H  
ATOM    148 HG11 VAL W1010      14.652 126.368  19.715  1.00  0.00           H  
ATOM    149 HG12 VAL W1010      14.021 124.737  19.876  1.00  0.00           H  
ATOM    150 HG13 VAL W1010      14.311 125.726  21.309  1.00  0.00           H  
ATOM    151 HG21 VAL W1010      16.958 126.915  19.925  1.00  0.00           H  
ATOM    152 HG22 VAL W1010      16.785 126.615  21.652  1.00  0.00           H  
ATOM    153 HG23 VAL W1010      18.098 125.871  20.755  1.00  0.00           H  
ATOM    154  N   ASN W1011      15.392 121.642  20.737  1.00 37.53           N  
ANISOU  154  N   ASN W1011     3074   4223   6963    489   1042    508
ATOM    155  CA  ASN W1011      14.368 120.592  20.687  1.00 39.45           C  
ANISOU  155  CA  ASN W1011     3124   4604   7261    504   1188    685
ATOM    156  C   ASN W1011      14.589 119.508  21.760  1.00 40.90           C  
ANISOU  156  C   ASN W1011     3353   4835   7353    461   1276    768
ATOM    157  O   ASN W1011      13.598 118.925  22.194  1.00 46.01           O  
ANISOU  157  O   ASN W1011     3893   5639   7949    546   1447    901
ATOM    158  CB  ASN W1011      14.347 119.953  19.275  1.00 39.69           C  
ANISOU  158  CB  ASN W1011     2948   4603   7529    360   1105    811
ATOM    159  CG  ASN W1011      13.580 120.748  18.215  1.00 47.71           C  
ANISOU  159  CG  ASN W1011     3886   5601   8641    415   1029    762
ATOM    160  OD1 ASN W1011      12.444 120.422  17.876  1.00 49.57           O  
ANISOU  160  OD1 ASN W1011     3953   5952   8929    526   1132    842
ATOM    161  ND2 ASN W1011      14.195 121.748  17.603  1.00 52.74           N  
ANISOU  161  ND2 ASN W1011     4639   6106   9295    348    853    641
ATOM    162  H   ASN W1011      16.266 121.465  20.260  1.00  0.00           H  
ATOM    163  HA  ASN W1011      13.397 121.066  20.851  1.00  0.00           H  
ATOM    164  HB3 ASN W1011      13.829 118.995  19.333  1.00  0.00           H  
ATOM    165  HB2 ASN W1011      15.352 119.717  18.926  1.00  0.00           H  
ATOM    166 HD22 ASN W1011      13.758 122.227  16.829  1.00  0.00           H  
ATOM    167 HD21 ASN W1011      15.162 121.981  17.843  1.00  0.00           H  
ATOM    168  N   LYS W1012      15.848 119.190  22.108  1.00 39.00           N  
ANISOU  168  N   LYS W1012     3261   4476   7083    345   1169    705
ATOM    169  CA  LYS W1012      16.205 117.949  22.814  1.00 40.37           C  
ANISOU  169  CA  LYS W1012     3472   4674   7195    290   1226    794
ATOM    170  C   LYS W1012      17.245 118.114  23.943  1.00 38.35           C  
ANISOU  170  C   LYS W1012     3446   4386   6740    347   1211    659
ATOM    171  O   LYS W1012      17.483 117.146  24.655  1.00 39.13           O  
ANISOU  171  O   LYS W1012     3596   4497   6777    306   1241    722
ATOM    172  CB  LYS W1012      16.769 116.932  21.782  1.00 41.80           C  
ANISOU  172  CB  LYS W1012     3592   4733   7556     89   1101    874
ATOM    173  CG  LYS W1012      15.876 116.601  20.568  1.00 45.92           C  
ANISOU  173  CG  LYS W1012     3869   5274   8304      3   1094   1045
ATOM    174  CD  LYS W1012      14.588 115.845  20.923  1.00 51.67           C  
ANISOU  174  CD  LYS W1012     4431   6169   9031     48   1287   1270
ATOM    175  CE  LYS W1012      13.655 115.679  19.712  1.00 55.66           C  
ANISOU  175  CE  LYS W1012     4666   6682   9799    -64   1263   1474
ATOM    176  NZ  LYS W1012      12.489 114.840  20.034  1.00 56.94           N1+
ANISOU  176  NZ  LYS W1012     4719   7016   9901    -22   1420   1703
ATOM    177  H   LYS W1012      16.613 119.666  21.640  1.00  0.00           H  
ATOM    178  HA  LYS W1012      15.327 117.519  23.300  1.00  0.00           H  
ATOM    179  HB3 LYS W1012      17.019 115.999  22.289  1.00  0.00           H  
ATOM    180  HB2 LYS W1012      17.718 117.311  21.400  1.00  0.00           H  
ATOM    181  HG3 LYS W1012      16.448 115.993  19.871  1.00  0.00           H  
ATOM    182  HG2 LYS W1012      15.645 117.508  20.012  1.00  0.00           H  
ATOM    183  HD3 LYS W1012      14.059 116.371  21.715  1.00  0.00           H  
ATOM    184  HD2 LYS W1012      14.855 114.867  21.327  1.00  0.00           H  
ATOM    185  HE3 LYS W1012      14.184 115.228  18.873  1.00  0.00           H  
ATOM    186  HE2 LYS W1012      13.300 116.652  19.373  1.00  0.00           H  
ATOM    187  HZ1 LYS W1012      12.804 113.923  20.315  1.00  0.00           H  
ATOM    188  HZ2 LYS W1012      11.966 115.262  20.787  1.00  0.00           H  
ATOM    189  HZ3 LYS W1012      11.900 114.756  19.219  1.00  0.00           H  
ATOM    190  N   GLY W1013      17.920 119.264  24.062  1.00 39.74           N  
ANISOU  190  N   GLY W1013     3754   4513   6831    436   1151    487
ATOM    191  CA  GLY W1013      19.022 119.500  25.003  1.00 36.95           C  
ANISOU  191  CA  GLY W1013     3605   4112   6324    475   1104    364
ATOM    192  C   GLY W1013      20.305 118.743  24.625  1.00 39.22           C  
ANISOU  192  C   GLY W1013     3976   4273   6654    329    972    327
ATOM    193  O   GLY W1013      21.242 118.696  25.416  1.00 41.58           O  
ANISOU  193  O   GLY W1013     4424   4519   6855    348    909    228
ATOM    194  H   GLY W1013      17.615 120.062  23.515  1.00  0.00           H  
ATOM    195  HA3 GLY W1013      18.722 119.234  26.018  1.00  0.00           H  
ATOM    196  HA2 GLY W1013      19.263 120.560  25.003  1.00  0.00           H  
ATOM    197  N   HIS W1014      20.368 118.159  23.425  1.00 41.05           N  
ANISOU  197  N   HIS W1014     4114   4454   7030    195    918    400
ATOM    198  CA  HIS W1014      21.503 117.429  22.880  1.00 33.94           C  
ANISOU  198  CA  HIS W1014     3286   3446   6165     84    795    357
ATOM    199  C   HIS W1014      21.373 117.435  21.353  1.00 28.86           C  
ANISOU  199  C   HIS W1014     2521   2749   5695    -22    720    411
ATOM    200  O   HIS W1014      20.343 117.851  20.826  1.00 33.13           O  
ANISOU  200  O   HIS W1014     2917   3332   6338    -25    759    496
ATOM    201  CB  HIS W1014      21.559 115.996  23.461  1.00 30.56           C  
ANISOU  201  CB  HIS W1014     2934   3015   5662     58    817    395
ATOM    202  CG  HIS W1014      20.458 115.041  23.061  1.00 31.47           C  
ANISOU  202  CG  HIS W1014     2939   3157   5861     -4    876    555
ATOM    203  ND1 HIS W1014      20.489 114.279  21.904  1.00 33.73           N  
ANISOU  203  ND1 HIS W1014     3241   3363   6213   -101    810    603
ATOM    204  CD2 HIS W1014      19.294 114.680  23.695  1.00 31.31           C  
ANISOU  204  CD2 HIS W1014     2778   3234   5885     18    990    697
ATOM    205  CE1 HIS W1014      19.372 113.559  21.853  1.00 35.31           C  
ANISOU  205  CE1 HIS W1014     3320   3590   6508   -152    867    774
ATOM    206  NE2 HIS W1014      18.603 113.749  22.913  1.00 34.32           N  
ANISOU  206  NE2 HIS W1014     3087   3583   6369    -85    985    846
ATOM    207  H   HIS W1014      19.580 118.221  22.794  1.00  0.00           H  
ATOM    208  HA  HIS W1014      22.420 117.962  23.141  1.00  0.00           H  
ATOM    209  HB3 HIS W1014      21.577 116.054  24.546  1.00  0.00           H  
ATOM    210  HB2 HIS W1014      22.509 115.534  23.191  1.00  0.00           H  
ATOM    211  HD1 HIS W1014      21.205 114.268  21.168  1.00  0.00           H  
ATOM    212  HD2 HIS W1014      18.905 115.029  24.642  1.00  0.00           H  
ATOM    213  HE1 HIS W1014      19.125 112.882  21.046  1.00  0.00           H  
ATOM    214  N   PHE W1015      22.408 116.959  20.658  1.00 31.45           N  
ANISOU  214  N   PHE W1015     2906   2986   6057    -99    603    360
ATOM    215  CA  PHE W1015      22.361 116.689  19.228  1.00 35.78           C  
ANISOU  215  CA  PHE W1015     3368   3464   6761   -189    495    384
ATOM    216  C   PHE W1015      21.640 115.349  19.031  1.00 38.46           C  
ANISOU  216  C   PHE W1015     3613   3785   7216   -263    522    527
ATOM    217  O   PHE W1015      22.019 114.372  19.677  1.00 41.36           O  
ANISOU  217  O   PHE W1015     4044   4124   7546   -284    537    558
ATOM    218  CB  PHE W1015      23.786 116.643  18.656  1.00 33.22           C  
ANISOU  218  CB  PHE W1015     3146   3062   6415   -214    364    273
ATOM    219  CG  PHE W1015      23.821 116.766  17.146  1.00 34.99           C  
ANISOU  219  CG  PHE W1015     3313   3209   6774   -276    220    253
ATOM    220  CD1 PHE W1015      23.734 118.042  16.561  1.00 34.91           C  
ANISOU  220  CD1 PHE W1015     3253   3214   6797   -262    154    214
ATOM    221  CD2 PHE W1015      23.737 115.626  16.321  1.00 36.43           C  
ANISOU  221  CD2 PHE W1015     3495   3290   7056   -344    130    269
ATOM    222  CE1 PHE W1015      23.629 118.172  15.184  1.00 35.01           C  
ANISOU  222  CE1 PHE W1015     3224   3153   6925   -311     -6    182
ATOM    223  CE2 PHE W1015      23.648 115.777  14.944  1.00 40.13           C  
ANISOU  223  CE2 PHE W1015     3927   3667   7655   -392    -39    228
ATOM    224  CZ  PHE W1015      23.593 117.043  14.379  1.00 39.56           C  
ANISOU  224  CZ  PHE W1015     3810   3620   7600   -375   -109    179
ATOM    225  H   PHE W1015      23.211 116.578  21.156  1.00  0.00           H  
ATOM    226  HA  PHE W1015      21.827 117.492  18.732  1.00  0.00           H  
ATOM    227  HB3 PHE W1015      24.286 115.726  18.963  1.00  0.00           H  
ATOM    228  HB2 PHE W1015      24.382 117.458  19.063  1.00  0.00           H  
ATOM    229  HD1 PHE W1015      23.744 118.918  17.191  1.00  0.00           H  
ATOM    230  HD2 PHE W1015      23.742 114.636  16.752  1.00  0.00           H  
ATOM    231  HE1 PHE W1015      23.560 119.151  14.732  1.00  0.00           H  
ATOM    232  HE2 PHE W1015      23.603 114.904  14.310  1.00  0.00           H  
ATOM    233  HZ  PHE W1015      23.501 117.157  13.308  1.00  0.00           H  
ATOM    234  N   ASP W1016      20.612 115.323  18.182  1.00 36.09           N  
ANISOU  234  N   ASP W1016     3147   3496   7070   -307    522    634
ATOM    235  CA  ASP W1016      19.798 114.135  17.917  1.00 36.75           C  
ANISOU  235  CA  ASP W1016     3100   3563   7300   -394    546    817
ATOM    236  C   ASP W1016      19.936 113.703  16.441  1.00 38.43           C  
ANISOU  236  C   ASP W1016     3205   3648   7750   -514    367    849
ATOM    237  O   ASP W1016      19.605 112.570  16.103  1.00 41.45           O  
ANISOU  237  O   ASP W1016     3430   4008   8312   -606    366   1033
ATOM    238  CB  ASP W1016      18.325 114.431  18.292  1.00 46.01           C  
ANISOU  238  CB  ASP W1016     4136   4896   8450   -331    737    974
ATOM    239  CG  ASP W1016      17.364 113.233  18.385  1.00 53.84           C  
ANISOU  239  CG  ASP W1016     5028   5919   9510   -392    820   1194
ATOM    240  OD1 ASP W1016      17.822 112.118  18.716  1.00 55.85           O  
ANISOU  240  OD1 ASP W1016     5404   6154   9664   -390    839   1194
ATOM    241  OD2 ASP W1016      16.146 113.493  18.303  1.00 57.75           O1-
ANISOU  241  OD2 ASP W1016     5313   6464  10166   -443    866   1386
ATOM    242  H   ASP W1016      20.303 116.170  17.716  1.00  0.00           H  
ATOM    243  HA  ASP W1016      20.156 113.294  18.513  1.00  0.00           H  
ATOM    244  HB3 ASP W1016      17.914 115.175  17.606  1.00  0.00           H  
ATOM    245  HB2 ASP W1016      18.319 114.916  19.268  1.00  0.00           H  
ATOM    246  N   GLY W1017      20.432 114.600  15.577  1.00 35.12           N  
ANISOU  246  N   GLY W1017     2860   3147   7335   -515    207    684
ATOM    247  CA  GLY W1017      20.466 114.388  14.130  1.00 37.19           C  
ANISOU  247  CA  GLY W1017     3049   3277   7805   -613      0    678
ATOM    248  C   GLY W1017      19.146 114.844  13.498  1.00 44.72           C  
ANISOU  248  C   GLY W1017     3807   4269   8914   -647    -22    778
ATOM    249  O   GLY W1017      18.827 114.436  12.383  1.00 52.10           O  
ANISOU  249  O   GLY W1017     4706   5111   9980   -705   -214    777
ATOM    250  H   GLY W1017      20.638 115.531  15.911  1.00  0.00           H  
ATOM    251  HA3 GLY W1017      20.658 113.345  13.877  1.00  0.00           H  
ATOM    252  HA2 GLY W1017      21.272 114.978  13.693  1.00  0.00           H  
ATOM    253  N   GLN W1018      18.370 115.684  14.197  1.00 45.42           N  
ANISOU  253  N   GLN W1018     3810   4512   8936   -570    157    844
ATOM    254  CA  GLN W1018      17.137 116.286  13.708  1.00 41.49           C  
ANISOU  254  CA  GLN W1018     3128   4074   8564   -574    150    943
ATOM    255  C   GLN W1018      17.520 117.384  12.693  1.00 36.47           C  
ANISOU  255  C   GLN W1018     2507   3392   7956   -560    -10    796
ATOM    256  O   GLN W1018      18.402 118.197  12.987  1.00 43.35           O  
ANISOU  256  O   GLN W1018     3563   4262   8646   -485    -36    625
ATOM    257  CB  GLN W1018      16.381 116.846  14.933  1.00 41.18           C  
ANISOU  257  CB  GLN W1018     2986   4219   8443   -466    399   1048
ATOM    258  CG  GLN W1018      14.874 117.073  14.711  1.00 48.02           C  
ANISOU  258  CG  GLN W1018     3849   5166   9232   -451    576   1191
ATOM    259  CD  GLN W1018      14.209 117.698  15.940  1.00 59.21           C  
ANISOU  259  CD  GLN W1018     5159   6565  10774   -542    527   1390
ATOM    260  OE1 GLN W1018      14.538 117.376  17.077  1.00 68.44           O  
ANISOU  260  OE1 GLN W1018     6210   7706  12087   -590    416   1454
ATOM    261  NE2 GLN W1018      13.251 118.591  15.732  1.00 59.42           N  
ANISOU  261  NE2 GLN W1018     5220   6602  10755   -567    601   1498
ATOM    262  H   GLN W1018      18.717 116.051  15.078  1.00  0.00           H  
ATOM    263  HA  GLN W1018      16.535 115.516  13.222  1.00  0.00           H  
ATOM    264  HB3 GLN W1018      16.848 117.774  15.268  1.00  0.00           H  
ATOM    265  HB2 GLN W1018      16.489 116.150  15.768  1.00  0.00           H  
ATOM    266  HG3 GLN W1018      14.383 116.120  14.509  1.00  0.00           H  
ATOM    267  HG2 GLN W1018      14.704 117.699  13.835  1.00  0.00           H  
ATOM    268 HE22 GLN W1018      12.847 119.074  16.529  1.00  0.00           H  
ATOM    269 HE21 GLN W1018      12.999 118.887  14.804  1.00  0.00           H  
ATOM    270  N   GLN W1019      16.885 117.391  11.515  1.00 45.69           N  
ANISOU  270  N   GLN W1019     3548   4548   9264   -596   -124    861
ATOM    271  CA  GLN W1019      17.122 118.414  10.497  1.00 48.89           C  
ANISOU  271  CA  GLN W1019     3948   4925   9705   -581   -284    746
ATOM    272  C   GLN W1019      16.278 119.658  10.809  1.00 45.91           C  
ANISOU  272  C   GLN W1019     3470   4687   9286   -474   -140    776
ATOM    273  O   GLN W1019      15.118 119.525  11.198  1.00 45.96           O  
ANISOU  273  O   GLN W1019     3367   4805   9290   -423     40    916
ATOM    274  CB  GLN W1019      16.821 117.852   9.087  1.00 57.66           C  
ANISOU  274  CB  GLN W1019     4987   5936  10985   -665   -512    786
ATOM    275  CG  GLN W1019      17.074 118.827   7.907  1.00 70.67           C  
ANISOU  275  CG  GLN W1019     6772   7416  12662   -730   -740    665
ATOM    276  CD  GLN W1019      18.491 119.409   7.891  1.00 83.70           C  
ANISOU  276  CD  GLN W1019     8373   8957  14472   -789  -1006    658
ATOM    277  OE1 GLN W1019      19.462 118.685   8.071  1.00 89.24           O  
ANISOU  277  OE1 GLN W1019     9194   9552  15160   -788  -1233    483
ATOM    278  NE2 GLN W1019      18.635 120.714   7.695  1.00 86.55           N  
ANISOU  278  NE2 GLN W1019     8559   9346  14978   -832   -985    845
ATOM    279  H   GLN W1019      16.142 116.735  11.334  1.00  0.00           H  
ATOM    280  HA  GLN W1019      18.178 118.687  10.533  1.00  0.00           H  
ATOM    281  HB3 GLN W1019      15.785 117.512   9.043  1.00  0.00           H  
ATOM    282  HB2 GLN W1019      17.433 116.962   8.932  1.00  0.00           H  
ATOM    283  HG3 GLN W1019      16.343 119.637   7.927  1.00  0.00           H  
ATOM    284  HG2 GLN W1019      16.914 118.303   6.965  1.00  0.00           H  
ATOM    285 HE22 GLN W1019      19.564 121.106   7.667  1.00  0.00           H  
ATOM    286 HE21 GLN W1019      17.849 121.335   7.524  1.00  0.00           H  
ATOM    287  N   GLY W1020      16.878 120.828  10.596  1.00 44.78           N  
ANISOU  287  N   GLY W1020     3433   4547   9033   -402   -222    636
ATOM    288  CA  GLY W1020      16.298 122.129  10.889  1.00 42.68           C  
ANISOU  288  CA  GLY W1020     3132   4388   8697   -277   -112    637
ATOM    289  C   GLY W1020      17.456 123.048  11.299  1.00 41.28           C  
ANISOU  289  C   GLY W1020     3168   4206   8312   -195   -145    482
ATOM    290  O   GLY W1020      18.585 122.583  11.476  1.00 43.93           O  
ANISOU  290  O   GLY W1020     3674   4492   8524   -214   -187    386
ATOM    291  H   GLY W1020      17.844 120.855  10.299  1.00  0.00           H  
ATOM    292  HA3 GLY W1020      15.564 122.081  11.691  1.00  0.00           H  
ATOM    293  HA2 GLY W1020      15.795 122.496   9.998  1.00  0.00           H  
ATOM    294  N   GLU W1021      17.187 124.345  11.452  1.00 38.98           N  
ANISOU  294  N   GLU W1021     2849   3968   7993    -98   -125    474
ATOM    295  CA  GLU W1021      18.133 125.384  11.844  1.00 38.90           C  
ANISOU  295  CA  GLU W1021     3010   3952   7818    -28   -167    368
ATOM    296  C   GLU W1021      17.368 126.498  12.566  1.00 43.49           C  
ANISOU  296  C   GLU W1021     3575   4585   8364     99    -48    385
ATOM    297  O   GLU W1021      16.286 126.873  12.117  1.00 48.87           O  
ANISOU  297  O   GLU W1021     4090   5314   9165    150      6    462
ATOM    298  CB  GLU W1021      18.899 125.962  10.626  1.00 42.81           C  
ANISOU  298  CB  GLU W1021     3516   4417   8331    -54   -385    321
ATOM    299  CG  GLU W1021      19.925 124.993   9.987  1.00 53.50           C  
ANISOU  299  CG  GLU W1021     4950   5707   9670   -141   -535    250
ATOM    300  CD  GLU W1021      20.945 125.612   9.017  1.00 69.19           C  
ANISOU  300  CD  GLU W1021     6858   7658  11772   -184   -767    236
ATOM    301  OE1 GLU W1021      20.986 126.852   8.854  1.00 73.61           O  
ANISOU  301  OE1 GLU W1021     7424   8139  12407   -266   -909    195
ATOM    302  OE2 GLU W1021      21.729 124.812   8.463  1.00 75.08           O1-
ANISOU  302  OE2 GLU W1021     7539   8444  12544   -134   -825    263
ATOM    303  H   GLU W1021      16.215 124.651  11.417  1.00  0.00           H  
ATOM    304  HA  GLU W1021      18.847 124.954  12.545  1.00  0.00           H  
ATOM    305  HB3 GLU W1021      19.388 126.887  10.929  1.00  0.00           H  
ATOM    306  HB2 GLU W1021      18.181 126.259   9.860  1.00  0.00           H  
ATOM    307  HG3 GLU W1021      19.389 124.209   9.451  1.00  0.00           H  
ATOM    308  HG2 GLU W1021      20.486 124.496  10.778  1.00  0.00           H  
ATOM    309  N   VAL W1022      17.959 127.030  13.640  1.00 43.56           N  
ANISOU  309  N   VAL W1022     3753   4579   8220    156    -16    316
ATOM    310  CA  VAL W1022      17.500 128.236  14.333  1.00 41.88           C  
ANISOU  310  CA  VAL W1022     3561   4372   7980    280     46    309
ATOM    311  C   VAL W1022      18.569 129.338  14.131  1.00 40.94           C  
ANISOU  311  C   VAL W1022     3579   4210   7766    290    -59    269
ATOM    312  O   VAL W1022      19.753 129.001  14.031  1.00 40.02           O  
ANISOU  312  O   VAL W1022     3576   4082   7548    226   -106    236
ATOM    313  CB  VAL W1022      17.346 127.980  15.862  1.00 39.00           C  
ANISOU  313  CB  VAL W1022     3258   4022   7539    353    212    285
ATOM    314  CG1 VAL W1022      16.152 127.073  16.188  1.00 41.73           C  
ANISOU  314  CG1 VAL W1022     3443   4448   7966    381    343    360
ATOM    315  CG2 VAL W1022      18.620 127.474  16.562  1.00 35.77           C  
ANISOU  315  CG2 VAL W1022     3004   3583   7006    284    226    237
ATOM    316  H   VAL W1022      18.882 126.714  13.912  1.00  0.00           H  
ATOM    317  HA  VAL W1022      16.542 128.553  13.922  1.00  0.00           H  
ATOM    318  HB  VAL W1022      17.101 128.935  16.329  1.00  0.00           H  
ATOM    319 HG11 VAL W1022      16.052 126.917  17.263  1.00  0.00           H  
ATOM    320 HG12 VAL W1022      15.220 127.517  15.842  1.00  0.00           H  
ATOM    321 HG13 VAL W1022      16.258 126.102  15.719  1.00  0.00           H  
ATOM    322 HG21 VAL W1022      18.422 127.208  17.600  1.00  0.00           H  
ATOM    323 HG22 VAL W1022      19.020 126.598  16.062  1.00  0.00           H  
ATOM    324 HG23 VAL W1022      19.407 128.228  16.575  1.00  0.00           H  
ATOM    325  N   PRO W1023      18.154 130.622  14.045  1.00 42.00           N  
ANISOU  325  N   PRO W1023     3693   4326   7938    377    -96    286
ATOM    326  CA  PRO W1023      19.097 131.742  13.870  1.00 39.76           C  
ANISOU  326  CA  PRO W1023     3522   4004   7580    381   -197    290
ATOM    327  C   PRO W1023      19.959 131.975  15.126  1.00 40.70           C  
ANISOU  327  C   PRO W1023     3792   4078   7594    378   -141    259
ATOM    328  O   PRO W1023      19.456 132.497  16.124  1.00 41.55           O  
ANISOU  328  O   PRO W1023     3929   4154   7704    435    -45    221
ATOM    329  CB  PRO W1023      18.173 132.926  13.537  1.00 42.17           C  
ANISOU  329  CB  PRO W1023     3758   4281   7985    484   -241    327
ATOM    330  CG  PRO W1023      16.854 132.599  14.219  1.00 41.49           C  
ANISOU  330  CG  PRO W1023     3572   4213   7980    572   -112    309
ATOM    331  CD  PRO W1023      16.762 131.085  14.090  1.00 40.61           C  
ANISOU  331  CD  PRO W1023     3383   4168   7880    485    -48    318
ATOM    332  HA  PRO W1023      19.757 131.552  13.021  1.00  0.00           H  
ATOM    333  HB3 PRO W1023      18.019 132.964  12.460  1.00  0.00           H  
ATOM    334  HB2 PRO W1023      18.570 133.894  13.848  1.00  0.00           H  
ATOM    335  HG3 PRO W1023      15.996 133.127  13.801  1.00  0.00           H  
ATOM    336  HG2 PRO W1023      16.925 132.856  15.275  1.00  0.00           H  
ATOM    337  HD2 PRO W1023      16.192 130.662  14.918  1.00  0.00           H  
ATOM    338  HD3 PRO W1023      16.266 130.813  13.156  1.00  0.00           H  
ATOM    339  N   VAL W1024      21.218 131.525  15.091  1.00 38.93           N  
ANISOU  339  N   VAL W1024     3659   3862   7272    319   -206    279
ATOM    340  CA  VAL W1024      22.166 131.681  16.187  1.00 37.11           C  
ANISOU  340  CA  VAL W1024     3548   3601   6953    292   -167    271
ATOM    341  C   VAL W1024      22.770 133.099  16.202  1.00 37.82           C  
ANISOU  341  C   VAL W1024     3689   3666   7013    292   -254    356
ATOM    342  O   VAL W1024      22.955 133.707  15.147  1.00 40.70           O  
ANISOU  342  O   VAL W1024     4031   4092   7341    283   -336    413
ATOM    343  CB  VAL W1024      23.286 130.604  16.102  1.00 34.43           C  
ANISOU  343  CB  VAL W1024     3248   3316   6517    217   -133    237
ATOM    344  CG1 VAL W1024      24.538 130.856  16.968  1.00 32.48           C  
ANISOU  344  CG1 VAL W1024     3102   3047   6190    191   -100    246
ATOM    345  CG2 VAL W1024      22.703 129.227  16.453  1.00 37.21           C  
ANISOU  345  CG2 VAL W1024     3543   3679   6918    204    -54    187
ATOM    346  H   VAL W1024      21.564 131.068  14.261  1.00  0.00           H  
ATOM    347  HA  VAL W1024      21.622 131.534  17.121  1.00  0.00           H  
ATOM    348  HB  VAL W1024      23.631 130.557  15.069  1.00  0.00           H  
ATOM    349 HG11 VAL W1024      25.190 129.985  16.992  1.00  0.00           H  
ATOM    350 HG12 VAL W1024      25.133 131.684  16.584  1.00  0.00           H  
ATOM    351 HG13 VAL W1024      24.274 131.084  18.001  1.00  0.00           H  
ATOM    352 HG21 VAL W1024      23.432 128.432  16.299  1.00  0.00           H  
ATOM    353 HG22 VAL W1024      22.389 129.193  17.497  1.00  0.00           H  
ATOM    354 HG23 VAL W1024      21.830 128.991  15.843  1.00  0.00           H  
ATOM    355  N   SER W1025      23.093 133.567  17.405  1.00 36.52           N  
ANISOU  355  N   SER W1025     3593   3414   6868    302   -248    373
ATOM    356  CA  SER W1025      23.755 134.821  17.700  1.00 38.39           C  
ANISOU  356  CA  SER W1025     3871   3617   7098    277   -328    488
ATOM    357  C   SER W1025      24.954 134.457  18.587  1.00 34.73           C  
ANISOU  357  C   SER W1025     3476   3151   6571    211   -292    506
ATOM    358  O   SER W1025      24.749 133.922  19.680  1.00 34.93           O  
ANISOU  358  O   SER W1025     3544   3114   6613    215   -241    422
ATOM    359  CB  SER W1025      22.709 135.712  18.403  1.00 46.71           C  
ANISOU  359  CB  SER W1025     4933   4530   8286    342   -402    516
ATOM    360  OG  SER W1025      23.167 137.012  18.717  1.00 56.84           O  
ANISOU  360  OG  SER W1025     6138   5825   9634    410   -442    519
ATOM    361  H   SER W1025      22.938 132.974  18.220  1.00  0.00           H  
ATOM    362  HA  SER W1025      24.104 135.310  16.788  1.00  0.00           H  
ATOM    363  HB3 SER W1025      22.355 135.240  19.317  1.00  0.00           H  
ATOM    364  HB2 SER W1025      21.833 135.800  17.764  1.00  0.00           H  
ATOM    365  HG  SER W1025      22.460 137.474  19.179  1.00  0.00           H  
ATOM    366  N   ILE W1026      26.175 134.669  18.080  1.00 31.79           N  
ANISOU  366  N   ILE W1026     3104   2859   6116    161   -316    622
ATOM    367  CA  ILE W1026      27.409 134.462  18.832  1.00 29.41           C  
ANISOU  367  CA  ILE W1026     2836   2578   5760    100   -282    670
ATOM    368  C   ILE W1026      27.865 135.812  19.418  1.00 37.16           C  
ANISOU  368  C   ILE W1026     3810   3500   6810     62   -362    847
ATOM    369  O   ILE W1026      28.267 136.700  18.661  1.00 37.27           O  
ANISOU  369  O   ILE W1026     3785   3597   6780     63   -400    989
ATOM    370  CB  ILE W1026      28.551 133.903  17.930  1.00 28.93           C  
ANISOU  370  CB  ILE W1026     2766   2686   5539     87   -224    668
ATOM    371  CG1 ILE W1026      28.225 132.501  17.363  1.00 27.99           C  
ANISOU  371  CG1 ILE W1026     2660   2581   5394    100   -162    504
ATOM    372  CG2 ILE W1026      29.976 133.926  18.518  1.00 28.93           C  
ANISOU  372  CG2 ILE W1026     2771   2731   5489     38   -193    769
ATOM    373  CD1 ILE W1026      28.184 131.370  18.407  1.00 35.62           C  
ANISOU  373  CD1 ILE W1026     3637   3675   6222    100   -125    472
ATOM    374  H   ILE W1026      26.280 135.040  17.143  1.00  0.00           H  
ATOM    375  HA  ILE W1026      27.244 133.754  19.647  1.00  0.00           H  
ATOM    376  HB  ILE W1026      28.593 134.565  17.063  1.00  0.00           H  
ATOM    377 HG13 ILE W1026      28.958 132.248  16.596  1.00  0.00           H  
ATOM    378 HG12 ILE W1026      27.271 132.536  16.838  1.00  0.00           H  
ATOM    379 HG21 ILE W1026      30.669 133.684  17.720  1.00  0.00           H  
ATOM    380 HG22 ILE W1026      30.289 134.904  18.881  1.00  0.00           H  
ATOM    381 HG23 ILE W1026      30.106 133.213  19.332  1.00  0.00           H  
ATOM    382 HD11 ILE W1026      27.278 130.774  18.299  1.00  0.00           H  
ATOM    383 HD12 ILE W1026      29.037 130.701  18.290  1.00  0.00           H  
ATOM    384 HD13 ILE W1026      28.202 131.737  19.433  1.00  0.00           H  
ATOM    385  N  AILE W1027      27.816 135.919  20.748  0.61 30.68           N  
ANISOU  385  N  AILE W1027     3027   2527   6105     32   -405    847
ATOM    386  N  BILE W1027      28.641 135.461  19.681  0.39 31.49           N  
ANISOU  386  N  BILE W1027     3129   2639   6198     26   -399    851
ATOM    387  CA AILE W1027      28.359 137.018  21.545  0.61 31.95           C  
ANISOU  387  CA AILE W1027     3174   2584   6381    -25   -510   1025
ATOM    388  CA BILE W1027      29.337 136.587  20.292  0.39 31.86           C  
ANISOU  388  CA BILE W1027     3160   2594   6354    -35   -499   1035
ATOM    389  C  AILE W1027      29.025 136.370  22.781  0.61 41.52           C  
ANISOU  389  C  AILE W1027     4404   3746   7625   -100   -514   1046
ATOM    390  C  BILE W1027      29.742 136.188  21.707  0.39 41.84           C  
ANISOU  390  C  BILE W1027     4461   3747   7688    -94   -524   1010
ATOM    391  O  AILE W1027      28.730 135.210  23.076  0.61 40.26           O  
ANISOU  391  O  AILE W1027     4306   3523   7469    -82   -490    881
ATOM    392  O  BILE W1027      28.996 135.500  22.412  0.39 42.78           O  
ANISOU  392  O  BILE W1027     4648   3785   7821    -55   -510    828
ATOM    393  CB AILE W1027      27.242 138.029  21.979  0.61 36.44           C  
ANISOU  393  CB AILE W1027     3775   2948   7124     24   -632   1000
ATOM    394  CB BILE W1027      28.463 137.862  20.279  0.39 36.87           C  
ANISOU  394  CB BILE W1027     3802   3069   7140      9   -619   1067
ATOM    395  CG1AILE W1027      26.568 138.725  20.767  0.61 38.59           C  
ANISOU  395  CG1AILE W1027     4024   3267   7371    118   -615    929
ATOM    396  CG1BILE W1027      29.247 139.068  20.795  0.39 38.87           C  
ANISOU  396  CG1BILE W1027     4026   3214   7528    -70   -743   1296
ATOM    397  CG2AILE W1027      27.720 139.107  22.984  0.61 38.72           C  
ANISOU  397  CG2AILE W1027     4034   3132   7548    -43   -763   1228
ATOM    398  CG2BILE W1027      27.195 137.659  21.094  0.39 37.38           C  
ANISOU  398  CG2BILE W1027     3938   2968   7296     86   -646    863
ATOM    399  CD1AILE W1027      27.447 139.749  20.031  0.61 40.47           C  
ANISOU  399  CD1AILE W1027     4285   3317   7776    194   -727    900
ATOM    400  CD1BILE W1027      28.442 140.348  20.809  0.39 40.66           C  
ANISOU  400  CD1BILE W1027     4267   3257   7924    -25   -884   1336
ATOM    401  H  AILE W1027      27.567 135.105  21.302  0.61  0.00           H  
ATOM    402  H  BILE W1027      28.196 134.794  20.296  0.39  0.00           H  
ATOM    403  HA AILE W1027      29.140 137.535  20.981  0.61  0.00           H  
ATOM    404  HA BILE W1027      30.241 136.787  19.718  0.39  0.00           H  
ATOM    405  HB AILE W1027      26.455 137.463  22.478  0.61  0.00           H  
ATOM    406  HB BILE W1027      28.174 138.066  19.248  0.39  0.00           H  
ATOM    407 HG13AILE W1027      25.675 139.246  21.102  0.61  0.00           H  
ATOM    408 HG13BILE W1027      30.138 139.210  20.185  0.39  0.00           H  
ATOM    409 HG12AILE W1027      26.197 137.987  20.055  0.61  0.00           H  
ATOM    410 HG12BILE W1027      29.610 138.856  21.800  0.39  0.00           H  
ATOM    411 HG21AILE W1027      27.032 139.946  23.061  0.61  0.00           H  
ATOM    412 HG21BILE W1027      26.599 138.570  21.068  0.39  0.00           H  
ATOM    413 HG22AILE W1027      27.823 138.705  23.991  0.61  0.00           H  
ATOM    414 HG22BILE W1027      26.619 136.836  20.674  0.39  0.00           H  
ATOM    415 HG23AILE W1027      28.678 139.532  22.687  0.61  0.00           H  
ATOM    416 HG23BILE W1027      27.459 137.424  22.126  0.39  0.00           H  
ATOM    417 HD11AILE W1027      26.912 140.165  19.177  0.61  0.00           H  
ATOM    418 HD11BILE W1027      29.060 141.162  21.186  0.39  0.00           H  
ATOM    419 HD12AILE W1027      27.712 140.591  20.671  0.61  0.00           H  
ATOM    420 HD12BILE W1027      28.114 140.585  19.797  0.39  0.00           H  
ATOM    421 HD13AILE W1027      28.369 139.304  19.658  0.61  0.00           H  
ATOM    422 HD13BILE W1027      27.573 140.222  21.453  0.39  0.00           H  
ATOM    423  N  AASN W1028      29.922 137.089  23.477  0.61 45.27           N  
ANISOU  423  N  AASN W1028     4814   4261   8124   -183   -545   1265
ATOM    424  N  BASN W1028      30.946 136.605  22.105  0.39 44.63           N  
ANISOU  424  N  BASN W1028     4762   4115   8082   -186   -563   1207
ATOM    425  CA AASN W1028      30.689 136.605  24.633  0.61 44.31           C  
ANISOU  425  CA AASN W1028     4675   4115   8047   -269   -555   1329
ATOM    426  CA BASN W1028      31.436 136.461  23.478  0.39 45.01           C  
ANISOU  426  CA BASN W1028     4826   4035   8241   -262   -634   1228
ATOM    427  C  AASN W1028      31.580 135.427  24.205  0.61 41.53           C  
ANISOU  427  C  AASN W1028     4340   3911   7528   -238   -417   1183
ATOM    428  C  BASN W1028      31.500 134.994  23.912  0.39 42.46           C  
ANISOU  428  C  BASN W1028     4544   3781   7810   -250   -536   1062
ATOM    429  O  AASN W1028      32.397 135.600  23.302  0.61 37.12           O  
ANISOU  429  O  AASN W1028     3754   3542   6808   -191   -314   1178
ATOM    430  O  BASN W1028      31.093 134.631  25.018  0.39 39.52           O  
ANISOU  430  O  BASN W1028     4245   3269   7503   -249   -596    937
ATOM    431  CB AASN W1028      29.737 136.321  25.840  0.61 46.89           C  
ANISOU  431  CB AASN W1028     5069   4173   8575   -298   -710   1268
ATOM    432  CB BASN W1028      30.582 137.278  24.449  0.39 49.88           C  
ANISOU  432  CB BASN W1028     5519   4376   9056   -250   -805   1162
ATOM    433  CG AASN W1028      29.134 137.605  26.404  0.61 52.31           C  
ANISOU  433  CG AASN W1028     5762   4684   9430   -293   -858   1358
ATOM    434  CG BASN W1028      30.464 138.732  24.036  0.39 53.06           C  
ANISOU  434  CG BASN W1028     5884   4706   9569   -257   -914   1316
ATOM    435  OD1AASN W1028      29.865 138.562  26.611  0.61 54.42           O  
ANISOU  435  OD1AASN W1028     5942   4999   9735   -352   -897   1595
ATOM    436  OD1BASN W1028      31.434 139.345  23.593  0.39 54.28           O  
ANISOU  436  OD1BASN W1028     5940   4949   9734   -333   -918   1567
ATOM    437  ND2AASN W1028      27.830 137.680  26.647  0.61 52.35           N  
ANISOU  437  ND2AASN W1028     5864   4549   9478   -204   -926   1147
ATOM    438  ND2BASN W1028      29.266 139.289  24.173  0.39 52.61           N  
ANISOU  438  ND2BASN W1028     5899   4523   9566   -166   -991   1165
ATOM    439  H  AASN W1028      30.146 138.021  23.166  0.61  0.00           H  
ATOM    440  H  BASN W1028      31.572 137.046  21.445  0.39  0.00           H  
ATOM    441  HA AASN W1028      31.358 137.430  24.879  0.61  0.00           H  
ATOM    442  HA BASN W1028      32.448 136.861  23.510  0.39  0.00           H  
ATOM    443  HB3AASN W1028      30.300 135.870  26.658  0.61  0.00           H  
ATOM    444  HB3BASN W1028      31.012 137.216  25.448  0.39  0.00           H  
ATOM    445  HB2AASN W1028      28.949 135.615  25.583  0.61  0.00           H  
ATOM    446  HB2BASN W1028      29.588 136.837  24.516  0.39  0.00           H  
ATOM    447 HD22AASN W1028      27.444 138.554  26.984  0.61  0.00           H  
ATOM    448 HD22BASN W1028      29.127 140.256  23.914  0.39  0.00           H  
ATOM    449 HD21AASN W1028      27.175 136.925  26.447  0.61  0.00           H  
ATOM    450 HD21BASN W1028      28.496 138.745  24.536  0.39  0.00           H  
ATOM    451  N  AASN W1029      31.392 134.241  24.806  0.61 39.20           N  
ANISOU  451  N  AASN W1029     4099   3530   7266   -255   -425   1060
ATOM    452  N  BASN W1029      32.027 134.146  23.025  0.39 38.39           N  
ANISOU  452  N  BASN W1029     3987   3478   7120   -229   -397   1059
ATOM    453  CA AASN W1029      31.872 132.983  24.272  0.61 37.43           C  
ANISOU  453  CA AASN W1029     3903   3415   6906   -221   -309    914
ATOM    454  CA BASN W1029      32.187 132.713  23.301  0.39 37.76           C  
ANISOU  454  CA BASN W1029     3937   3471   6938   -216   -304    926
ATOM    455  C  AASN W1029      30.695 132.035  24.457  0.61 35.29           C  
ANISOU  455  C  AASN W1029     3725   3053   6630   -151   -297    693
ATOM    456  C  BASN W1029      30.861 132.074  23.708  0.39 35.44           C  
ANISOU  456  C  BASN W1029     3740   3077   6649   -154   -298    704
ATOM    457  O  AASN W1029      30.782 131.020  25.141  0.61 33.97           O  
ANISOU  457  O  AASN W1029     3606   2878   6422   -144   -261    580
ATOM    458  O  BASN W1029      30.824 131.067  24.421  0.39 34.26           O  
ANISOU  458  O  BASN W1029     3634   2916   6465   -153   -268    602
ATOM    459  CB AASN W1029      33.174 132.522  24.925  0.61 40.91           C  
ANISOU  459  CB AASN W1029     4315   3864   7364   -289   -314    970
ATOM    460  CB BASN W1029      33.255 132.471  24.372  0.39 40.64           C  
ANISOU  460  CB BASN W1029     4265   3818   7359   -299   -338   1024
ATOM    461  CG AASN W1029      34.394 133.018  24.136  0.61 42.60           C  
ANISOU  461  CG AASN W1029     4437   4295   7454   -292   -207   1091
ATOM    462  CG BASN W1029      34.346 131.523  23.911  0.39 42.59           C  
ANISOU  462  CG BASN W1029     4449   4270   7463   -292   -215   1068
ATOM    463  OD1AASN W1029      34.325 133.202  22.928  0.61 42.55           O  
ANISOU  463  OD1AASN W1029     4428   4434   7304   -222   -115   1046
ATOM    464  OD1BASN W1029      34.445 131.198  22.729  0.39 42.80           O  
ANISOU  464  OD1BASN W1029     4464   4452   7348   -227   -122   1042
ATOM    465  ND2AASN W1029      35.547 133.204  24.755  0.61 45.41           N  
ANISOU  465  ND2AASN W1029     4714   4676   7866   -362   -227   1241
ATOM    466  ND2BASN W1029      35.179 131.083  24.848  0.39 44.51           N  
ANISOU  466  ND2BASN W1029     4653   4509   7749   -350   -231   1128
ATOM    467  H  AASN W1029      30.645 134.157  25.481  0.61  0.00           H  
ATOM    468  H  BASN W1029      32.333 134.486  22.124  0.39  0.00           H  
ATOM    469  HA AASN W1029      31.996 133.027  23.190  0.61  0.00           H  
ATOM    470  HA BASN W1029      32.521 132.234  22.383  0.39  0.00           H  
ATOM    471  HB3AASN W1029      33.261 131.438  24.883  0.61  0.00           H  
ATOM    472  HB3BASN W1029      32.784 132.069  25.270  0.39  0.00           H  
ATOM    473  HB2AASN W1029      33.222 132.790  25.981  0.61  0.00           H  
ATOM    474  HB2BASN W1029      33.700 133.423  24.659  0.39  0.00           H  
ATOM    475 HD22AASN W1029      36.336 133.525  24.219  0.61  0.00           H  
ATOM    476 HD22BASN W1029      35.925 130.450  24.603  0.39  0.00           H  
ATOM    477 HD21AASN W1029      35.687 132.979  25.746  0.61  0.00           H  
ATOM    478 HD21BASN W1029      35.065 131.382  25.804  0.39  0.00           H  
ATOM    479  N   THR W1030      29.530 132.454  23.942  1.00 36.34           N  
ANISOU  479  N   THR W1030     3876   3130   6800    -91   -323    643
ATOM    480  CA  THR W1030      28.236 131.901  24.286  1.00 36.27           C  
ANISOU  480  CA  THR W1030     3935   3054   6793     -8   -301    461
ATOM    481  C   THR W1030      27.399 131.780  23.005  1.00 33.77           C  
ANISOU  481  C   THR W1030     3577   2832   6421     52   -228    418
ATOM    482  O   THR W1030      27.434 132.677  22.158  1.00 37.85           O  
ANISOU  482  O   THR W1030     4041   3394   6945     48   -255    514
ATOM    483  CB  THR W1030      27.521 132.847  25.287  1.00 37.42           C  
ANISOU  483  CB  THR W1030     4143   3001   7075     33   -430    420
ATOM    484  OG1 THR W1030      28.353 133.108  26.410  1.00 41.92           O  
ANISOU  484  OG1 THR W1030     4735   3460   7733    -47   -545    494
ATOM    485  CG2 THR W1030      26.170 132.348  25.811  1.00 38.09           C  
ANISOU  485  CG2 THR W1030     4304   3045   7123    145   -389    226
ATOM    486  H   THR W1030      29.475 133.323  23.423  1.00  0.00           H  
ATOM    487  HA  THR W1030      28.341 130.912  24.729  1.00  0.00           H  
ATOM    488  HB  THR W1030      27.358 133.805  24.798  1.00  0.00           H  
ATOM    489  HG1 THR W1030      27.798 133.472  27.107  1.00  0.00           H  
ATOM    490 HG21 THR W1030      25.733 133.057  26.513  1.00  0.00           H  
ATOM    491 HG22 THR W1030      25.445 132.216  25.008  1.00  0.00           H  
ATOM    492 HG23 THR W1030      26.277 131.397  26.332  1.00  0.00           H  
ATOM    493  N   VAL W1031      26.674 130.667  22.874  1.00 32.60           N  
ANISOU  493  N   VAL W1031     3446   2720   6222    104   -143    288
ATOM    494  CA  VAL W1031      25.738 130.452  21.784  1.00 32.23           C  
ANISOU  494  CA  VAL W1031     3342   2750   6152    149    -85    248
ATOM    495  C   VAL W1031      24.353 130.878  22.290  1.00 37.24           C  
ANISOU  495  C   VAL W1031     3984   3308   6857    249    -88    170
ATOM    496  O   VAL W1031      23.815 130.241  23.202  1.00 39.26           O  
ANISOU  496  O   VAL W1031     4298   3517   7100    303    -58     79
ATOM    497  CB  VAL W1031      25.685 128.961  21.347  1.00 33.52           C  
ANISOU  497  CB  VAL W1031     3492   3012   6231    129     11    193
ATOM    498  CG1 VAL W1031      24.671 128.699  20.215  1.00 37.77           C  
ANISOU  498  CG1 VAL W1031     3955   3611   6784    156     38    172
ATOM    499  CG2 VAL W1031      27.074 128.463  20.911  1.00 29.26           C  
ANISOU  499  CG2 VAL W1031     2955   2546   5616     62     13    250
ATOM    500  H   VAL W1031      26.634 130.006  23.646  1.00  0.00           H  
ATOM    501  HA  VAL W1031      26.011 131.053  20.913  1.00  0.00           H  
ATOM    502  HB  VAL W1031      25.379 128.353  22.201  1.00  0.00           H  
ATOM    503 HG11 VAL W1031      24.686 127.660  19.902  1.00  0.00           H  
ATOM    504 HG12 VAL W1031      23.647 128.922  20.514  1.00  0.00           H  
ATOM    505 HG13 VAL W1031      24.903 129.300  19.338  1.00  0.00           H  
ATOM    506 HG21 VAL W1031      27.036 127.434  20.563  1.00  0.00           H  
ATOM    507 HG22 VAL W1031      27.477 129.069  20.099  1.00  0.00           H  
ATOM    508 HG23 VAL W1031      27.785 128.493  21.736  1.00  0.00           H  
ATOM    509  N   TYR W1032      23.811 131.938  21.693  1.00 28.82           N  
ANISOU  509  N   TYR W1032     2860   2240   5851    291   -125    203
ATOM    510  CA  TYR W1032      22.429 132.360  21.880  1.00 29.81           C  
ANISOU  510  CA  TYR W1032     2972   2306   6050    409   -126    138
ATOM    511  C   TYR W1032      21.660 132.088  20.576  1.00 34.82           C  
ANISOU  511  C   TYR W1032     3493   3044   6691    440    -61    135
ATOM    512  O   TYR W1032      22.281 131.959  19.519  1.00 35.78           O  
ANISOU  512  O   TYR W1032     3561   3252   6783    367    -64    186
ATOM    513  CB  TYR W1032      22.367 133.867  22.197  1.00 35.68           C  
ANISOU  513  CB  TYR W1032     3733   2921   6902    444   -256    191
ATOM    514  CG  TYR W1032      23.212 134.398  23.339  1.00 38.68           C  
ANISOU  514  CG  TYR W1032     4212   3158   7326    412   -356    203
ATOM    515  CD1 TYR W1032      24.541 134.806  23.099  1.00 36.99           C  
ANISOU  515  CD1 TYR W1032     3996   2941   7119    290   -420    342
ATOM    516  CD2 TYR W1032      22.654 134.560  24.625  1.00 40.47           C  
ANISOU  516  CD2 TYR W1032     4529   3257   7592    511   -397     80
ATOM    517  CE1 TYR W1032      25.303 135.374  24.134  1.00 41.58           C  
ANISOU  517  CE1 TYR W1032     4640   3381   7775    242   -529    380
ATOM    518  CE2 TYR W1032      23.423 135.124  25.662  1.00 44.78           C  
ANISOU  518  CE2 TYR W1032     5165   3645   8203    472   -528     86
ATOM    519  CZ  TYR W1032      24.749 135.529  25.416  1.00 47.68           C  
ANISOU  519  CZ  TYR W1032     5508   3998   8608    325   -598    246
ATOM    520  OH  TYR W1032      25.506 136.066  26.413  1.00 50.85           O  
ANISOU  520  OH  TYR W1032     5977   4236   9110    268   -744    277
ATOM    521  H   TYR W1032      24.315 132.440  20.967  1.00  0.00           H  
ATOM    522  HA  TYR W1032      21.970 131.802  22.689  1.00  0.00           H  
ATOM    523  HB3 TYR W1032      21.329 134.131  22.395  1.00  0.00           H  
ATOM    524  HB2 TYR W1032      22.653 134.438  21.317  1.00  0.00           H  
ATOM    525  HD1 TYR W1032      24.983 134.695  22.119  1.00  0.00           H  
ATOM    526  HD2 TYR W1032      21.632 134.265  24.820  1.00  0.00           H  
ATOM    527  HE1 TYR W1032      26.319 135.685  23.945  1.00  0.00           H  
ATOM    528  HE2 TYR W1032      22.989 135.239  26.646  1.00  0.00           H  
ATOM    529  HH  TYR W1032      24.947 136.378  27.151  1.00  0.00           H  
ATOM    530  N   THR W1033      20.327 132.065  20.630  1.00 40.75           N  
ANISOU  530  N   THR W1033     4206   3788   7487    559    -11     73
ATOM    531  CA  THR W1033      19.479 132.007  19.445  1.00 40.17           C  
ANISOU  531  CA  THR W1033     3995   3804   7463    595     38     93
ATOM    532  C   THR W1033      18.109 132.637  19.752  1.00 36.98           C  
ANISOU  532  C   THR W1033     3556   3352   7143    754     32     57
ATOM    533  O   THR W1033      17.677 132.619  20.906  1.00 39.65           O  
ANISOU  533  O   THR W1033     3988   3603   7472    855     24    -22
ATOM    534  CB  THR W1033      19.324 130.547  18.929  1.00 40.73           C  
ANISOU  534  CB  THR W1033     4008   3980   7486    570    167     77
ATOM    535  OG1 THR W1033      18.590 130.496  17.724  1.00 43.61           O  
ANISOU  535  OG1 THR W1033     4216   4423   7932    568    183    128
ATOM    536  CG2 THR W1033      18.589 129.609  19.899  1.00 40.48           C  
ANISOU  536  CG2 THR W1033     4020   3955   7406    689    272      2
ATOM    537  H   THR W1033      19.838 132.056  21.524  1.00  0.00           H  
ATOM    538  HA  THR W1033      19.944 132.619  18.669  1.00  0.00           H  
ATOM    539  HB  THR W1033      20.314 130.137  18.725  1.00  0.00           H  
ATOM    540  HG1 THR W1033      18.961 131.153  17.110  1.00  0.00           H  
ATOM    541 HG21 THR W1033      18.650 128.575  19.563  1.00  0.00           H  
ATOM    542 HG22 THR W1033      19.021 129.662  20.898  1.00  0.00           H  
ATOM    543 HG23 THR W1033      17.533 129.860  19.986  1.00  0.00           H  
ATOM    544  N   LYS W1034      17.458 133.205  18.731  1.00 40.11           N  
ANISOU  544  N   LYS W1034     3816   3799   7624    785     20    107
ATOM    545  CA  LYS W1034      16.116 133.761  18.856  1.00 43.13           C  
ANISOU  545  CA  LYS W1034     4142   4146   8100    949     10     84
ATOM    546  C   LYS W1034      15.052 132.651  18.928  1.00 45.65           C  
ANISOU  546  C   LYS W1034     4364   4574   8405   1071    172     42
ATOM    547  O   LYS W1034      14.780 132.015  17.910  1.00 50.89           O  
ANISOU  547  O   LYS W1034     4893   5360   9082   1008    252    105
ATOM    548  CB  LYS W1034      15.829 134.724  17.687  1.00 48.00           C  
ANISOU  548  CB  LYS W1034     4644   4772   8821    933    -91    173
ATOM    549  CG  LYS W1034      16.643 136.031  17.716  1.00 53.91           C  
ANISOU  549  CG  LYS W1034     5480   5396   9608    912   -250    221
ATOM    550  CD  LYS W1034      16.323 136.944  18.912  1.00 55.53           C  
ANISOU  550  CD  LYS W1034     5572   5594   9931    980   -341    288
ATOM    551  CE  LYS W1034      16.758 138.401  18.678  1.00 55.58           C  
ANISOU  551  CE  LYS W1034     5439   5734   9946    895   -347    353
ATOM    552  NZ  LYS W1034      16.509 139.245  19.858  1.00 57.26           N1+
ANISOU  552  NZ  LYS W1034     5534   5943  10278    964   -450    420
ATOM    553  H   LYS W1034      17.835 133.120  17.796  1.00  0.00           H  
ATOM    554  HA  LYS W1034      16.076 134.339  19.774  1.00  0.00           H  
ATOM    555  HB3 LYS W1034      14.770 134.986  17.692  1.00  0.00           H  
ATOM    556  HB2 LYS W1034      15.991 134.213  16.740  1.00  0.00           H  
ATOM    557  HG3 LYS W1034      16.466 136.567  16.782  1.00  0.00           H  
ATOM    558  HG2 LYS W1034      17.706 135.794  17.730  1.00  0.00           H  
ATOM    559  HD3 LYS W1034      16.830 136.559  19.798  1.00  0.00           H  
ATOM    560  HD2 LYS W1034      15.256 136.906  19.129  1.00  0.00           H  
ATOM    561  HE3 LYS W1034      16.212 138.821  17.833  1.00  0.00           H  
ATOM    562  HE2 LYS W1034      17.819 138.453  18.434  1.00  0.00           H  
ATOM    563  HZ1 LYS W1034      17.119 138.943  20.610  1.00  0.00           H  
ATOM    564  HZ2 LYS W1034      16.717 140.208  19.638  1.00  0.00           H  
ATOM    565  HZ3 LYS W1034      15.544 139.158  20.146  1.00  0.00           H  
ATOM    566  N   VAL W1035      14.432 132.495  20.101  1.00 44.95           N  
ANISOU  566  N   VAL W1035     4344   4443   8293   1252    212    -56
ATOM    567  CA  VAL W1035      13.213 131.711  20.290  1.00 46.90           C  
ANISOU  567  CA  VAL W1035     4495   4817   8506   1422    378    -90
ATOM    568  C   VAL W1035      12.178 132.709  20.846  1.00 55.79           C  
ANISOU  568  C   VAL W1035     5589   5890   9719   1638    341   -143
ATOM    569  O   VAL W1035      12.521 133.523  21.706  1.00 61.07           O  
ANISOU  569  O   VAL W1035     6419   6426  10359   1764    264   -263
ATOM    570  CB  VAL W1035      13.404 130.553  21.310  1.00 42.22           C  
ANISOU  570  CB  VAL W1035     4034   4255   7754   1483    478   -184
ATOM    571  CG1 VAL W1035      12.190 129.614  21.400  1.00 43.98           C  
ANISOU  571  CG1 VAL W1035     4156   4640   7916   1696    663   -205
ATOM    572  CG2 VAL W1035      14.668 129.720  21.018  1.00 38.38           C  
ANISOU  572  CG2 VAL W1035     3570   3816   7198   1276    510   -123
ATOM    573  H   VAL W1035      14.701 133.076  20.892  1.00  0.00           H  
ATOM    574  HA  VAL W1035      12.851 131.305  19.343  1.00  0.00           H  
ATOM    575  HB  VAL W1035      13.507 130.995  22.297  1.00  0.00           H  
ATOM    576 HG11 VAL W1035      12.354 128.822  22.129  1.00  0.00           H  
ATOM    577 HG12 VAL W1035      11.291 130.145  21.709  1.00  0.00           H  
ATOM    578 HG13 VAL W1035      11.991 129.137  20.441  1.00  0.00           H  
ATOM    579 HG21 VAL W1035      14.762 128.877  21.703  1.00  0.00           H  
ATOM    580 HG22 VAL W1035      14.658 129.324  20.002  1.00  0.00           H  
ATOM    581 HG23 VAL W1035      15.569 130.322  21.130  1.00  0.00           H  
ATOM    582  N   ASP W1036      10.971 132.729  20.266  1.00 59.20           N  
ANISOU  582  N   ASP W1036     5824   6421  10250   1673    373    -54
ATOM    583  CA  ASP W1036       9.845 133.665  20.477  1.00 60.62           C  
ANISOU  583  CA  ASP W1036     5982   6592  10459   1850    330    -86
ATOM    584  C   ASP W1036      10.139 135.116  20.049  1.00 55.35           C  
ANISOU  584  C   ASP W1036     5468   5712   9849   1830    119   -122
ATOM    585  O   ASP W1036       9.236 135.805  19.579  1.00 57.87           O  
ANISOU  585  O   ASP W1036     5919   5934  10135   1992     60   -228
ATOM    586  CB  ASP W1036       9.240 133.674  21.911  1.00 73.64           C  
ANISOU  586  CB  ASP W1036     7669   8336  11975   2107    468   -200
ATOM    587  CG  ASP W1036       8.610 132.370  22.425  1.00 87.09           C  
ANISOU  587  CG  ASP W1036     9167  10292  13633   2147    679   -111
ATOM    588  OD1 ASP W1036       8.357 131.456  21.609  1.00 89.54           O  
ANISOU  588  OD1 ASP W1036     9299  10678  14042   1968    693     40
ATOM    589  OD2 ASP W1036       8.265 132.355  23.626  1.00 94.10           O1-
ANISOU  589  OD2 ASP W1036    10073  11304  14378   2355    819   -188
ATOM    590  H   ASP W1036      10.781 131.994  19.588  1.00  0.00           H  
ATOM    591  HA  ASP W1036       9.065 133.328  19.792  1.00  0.00           H  
ATOM    592  HB3 ASP W1036       8.464 134.440  21.971  1.00  0.00           H  
ATOM    593  HB2 ASP W1036      10.010 133.966  22.627  1.00  0.00           H  
ATOM    594  N   GLY W1037      11.389 135.544  20.205  1.00 49.16           N  
ANISOU  594  N   GLY W1037     4673   4859   9147   1631      0    -24
ATOM    595  CA  GLY W1037      11.861 136.898  19.984  1.00 52.54           C  
ANISOU  595  CA  GLY W1037     5202   5120   9641   1587   -193      5
ATOM    596  C   GLY W1037      12.975 137.226  20.987  1.00 55.32           C  
ANISOU  596  C   GLY W1037     5757   5309   9953   1513   -291    -40
ATOM    597  O   GLY W1037      13.616 138.262  20.820  1.00 60.71           O  
ANISOU  597  O   GLY W1037     6501   5868  10696   1427   -449     35
ATOM    598  H   GLY W1037      12.030 134.885  20.638  1.00  0.00           H  
ATOM    599  HA3 GLY W1037      11.057 137.625  20.105  1.00  0.00           H  
ATOM    600  HA2 GLY W1037      12.243 136.992  18.967  1.00  0.00           H  
ATOM    601  N   VAL W1038      13.249 136.371  21.989  1.00 52.87           N  
ANISOU  601  N   VAL W1038     5544   4999   9543   1539   -209   -142
ATOM    602  CA  VAL W1038      14.327 136.584  22.946  1.00 46.57           C  
ANISOU  602  CA  VAL W1038     4934   4049   8712   1461   -316   -184
ATOM    603  C   VAL W1038      15.548 135.716  22.589  1.00 41.74           C  
ANISOU  603  C   VAL W1038     4324   3502   8032   1301   -242   -149
ATOM    604  O   VAL W1038      15.387 134.608  22.078  1.00 39.90           O  
ANISOU  604  O   VAL W1038     4001   3441   7716   1283    -87   -145
ATOM    605  CB  VAL W1038      13.858 136.233  24.387  1.00 46.94           C  
ANISOU  605  CB  VAL W1038     5141   4018   8675   1635   -330   -354
ATOM    606  CG1 VAL W1038      12.844 137.267  24.908  1.00 44.48           C  
ANISOU  606  CG1 VAL W1038     4849   3633   8417   1790   -417   -388
ATOM    607  CG2 VAL W1038      13.317 134.807  24.597  1.00 50.02           C  
ANISOU  607  CG2 VAL W1038     5496   4566   8942   1768   -134   -452
ATOM    608  H   VAL W1038      12.783 135.475  22.081  1.00  0.00           H  
ATOM    609  HA  VAL W1038      14.643 137.629  22.936  1.00  0.00           H  
ATOM    610  HB  VAL W1038      14.731 136.318  25.015  1.00  0.00           H  
ATOM    611 HG11 VAL W1038      12.559 137.064  25.941  1.00  0.00           H  
ATOM    612 HG12 VAL W1038      13.257 138.276  24.878  1.00  0.00           H  
ATOM    613 HG13 VAL W1038      11.930 137.271  24.312  1.00  0.00           H  
ATOM    614 HG21 VAL W1038      13.087 134.645  25.648  1.00  0.00           H  
ATOM    615 HG22 VAL W1038      12.396 134.636  24.040  1.00  0.00           H  
ATOM    616 HG23 VAL W1038      14.032 134.041  24.304  1.00  0.00           H  
ATOM    617  N   ASP W1039      16.749 136.246  22.863  1.00 40.35           N  
ANISOU  617  N   ASP W1039     4259   3215   7857   1161   -355   -107
ATOM    618  CA  ASP W1039      18.038 135.564  22.717  1.00 38.61           C  
ANISOU  618  CA  ASP W1039     4064   3079   7528    989   -298    -64
ATOM    619  C   ASP W1039      18.205 134.514  23.825  1.00 38.88           C  
ANISOU  619  C   ASP W1039     4216   3091   7467   1038   -250   -193
ATOM    620  O   ASP W1039      18.792 134.810  24.867  1.00 39.35           O  
ANISOU  620  O   ASP W1039     4397   2990   7564   1129   -357   -287
ATOM    621  CB  ASP W1039      19.257 136.528  22.707  1.00 39.52           C  
ANISOU  621  CB  ASP W1039     4214   3117   7683    826   -427     69
ATOM    622  CG  ASP W1039      19.092 137.822  21.910  1.00 46.16           C  
ANISOU  622  CG  ASP W1039     4949   4020   8571    772   -468    205
ATOM    623  OD1 ASP W1039      19.496 137.834  20.727  1.00 51.42           O  
ANISOU  623  OD1 ASP W1039     5506   4828   9204    784   -380    207
ATOM    624  OD2 ASP W1039      18.435 138.741  22.447  1.00 50.06           O1-
ANISOU  624  OD2 ASP W1039     5463   4420   9138    717   -598    322
ATOM    625  H   ASP W1039      16.800 137.181  23.234  1.00  0.00           H  
ATOM    626  HA  ASP W1039      18.034 135.047  21.756  1.00  0.00           H  
ATOM    627  HB3 ASP W1039      20.127 136.003  22.314  1.00  0.00           H  
ATOM    628  HB2 ASP W1039      19.529 136.834  23.719  1.00  0.00           H  
ATOM    629  N   VAL W1040      17.645 133.324  23.610  1.00 36.99           N  
ANISOU  629  N   VAL W1040     3946   3001   7107    979   -110   -197
ATOM    630  CA  VAL W1040      17.792 132.161  24.472  1.00 37.11           C  
ANISOU  630  CA  VAL W1040     4067   3027   7007   1013    -57   -298
ATOM    631  C   VAL W1040      19.245 131.673  24.407  1.00 37.28           C  
ANISOU  631  C   VAL W1040     4112   3078   6974    821    -60   -226
ATOM    632  O   VAL W1040      19.712 131.318  23.324  1.00 36.69           O  
ANISOU  632  O   VAL W1040     3942   3115   6882    710      4   -134
ATOM    633  CB  VAL W1040      16.845 131.014  24.018  1.00 38.47           C  
ANISOU  633  CB  VAL W1040     4173   3364   7080   1140    128   -352
ATOM    634  CG1 VAL W1040      17.021 129.678  24.741  1.00 38.05           C  
ANISOU  634  CG1 VAL W1040     4242   3334   6884   1186    177   -448
ATOM    635  CG2 VAL W1040      15.385 131.460  24.153  1.00 43.60           C  
ANISOU  635  CG2 VAL W1040     4773   4012   7782   1353    148   -413
ATOM    636  H   VAL W1040      17.227 133.147  22.700  1.00  0.00           H  
ATOM    637  HA  VAL W1040      17.547 132.443  25.498  1.00  0.00           H  
ATOM    638  HB  VAL W1040      17.037 130.815  22.962  1.00  0.00           H  
ATOM    639 HG11 VAL W1040      16.402 128.914  24.275  1.00  0.00           H  
ATOM    640 HG12 VAL W1040      18.043 129.304  24.726  1.00  0.00           H  
ATOM    641 HG13 VAL W1040      16.710 129.789  25.775  1.00  0.00           H  
ATOM    642 HG21 VAL W1040      14.702 130.618  24.056  1.00  0.00           H  
ATOM    643 HG22 VAL W1040      15.201 131.905  25.128  1.00  0.00           H  
ATOM    644 HG23 VAL W1040      15.125 132.199  23.396  1.00  0.00           H  
ATOM    645  N   GLU W1041      19.924 131.694  25.555  1.00 41.10           N  
ANISOU  645  N   GLU W1041     4722   3457   7436    792   -147   -273
ATOM    646  CA  GLU W1041      21.257 131.142  25.737  1.00 39.13           C  
ANISOU  646  CA  GLU W1041     4488   3239   7140    628   -150   -203
ATOM    647  C   GLU W1041      21.181 129.610  25.716  1.00 38.03           C  
ANISOU  647  C   GLU W1041     4324   3253   6872    620      6   -227
ATOM    648  O   GLU W1041      20.400 129.044  26.479  1.00 37.68           O  
ANISOU  648  O   GLU W1041     4331   3243   6744    738     73   -324
ATOM    649  CB  GLU W1041      21.838 131.702  27.050  1.00 44.46           C  
ANISOU  649  CB  GLU W1041     5286   3756   7848    600   -300   -240
ATOM    650  CG  GLU W1041      23.209 131.113  27.455  1.00 49.55           C  
ANISOU  650  CG  GLU W1041     5949   4452   8426    471   -282   -196
ATOM    651  CD  GLU W1041      23.900 131.807  28.640  1.00 62.68           C  
ANISOU  651  CD  GLU W1041     7716   5954  10147    435   -450   -222
ATOM    652  OE1 GLU W1041      23.350 132.789  29.186  1.00 67.71           O  
ANISOU  652  OE1 GLU W1041     8366   6432  10927    411   -607   -174
ATOM    653  OE2 GLU W1041      25.000 131.333  28.990  1.00 68.05           O1-
ANISOU  653  OE2 GLU W1041     8460   6655  10741    428   -441   -280
ATOM    654  H   GLU W1041      19.446 131.971  26.397  1.00  0.00           H  
ATOM    655  HA  GLU W1041      21.898 131.477  24.920  1.00  0.00           H  
ATOM    656  HB3 GLU W1041      21.131 131.538  27.865  1.00  0.00           H  
ATOM    657  HB2 GLU W1041      21.929 132.784  26.941  1.00  0.00           H  
ATOM    658  HG3 GLU W1041      23.878 131.144  26.597  1.00  0.00           H  
ATOM    659  HG2 GLU W1041      23.096 130.059  27.714  1.00  0.00           H  
ATOM    660  N   LEU W1042      21.968 128.976  24.846  1.00 35.07           N  
ANISOU  660  N   LEU W1042     3875   2973   6477    492     58   -134
ATOM    661  CA  LEU W1042      21.962 127.527  24.671  1.00 33.74           C  
ANISOU  661  CA  LEU W1042     3682   2922   6216    462    180   -135
ATOM    662  C   LEU W1042      23.151 126.870  25.367  1.00 36.65           C  
ANISOU  662  C   LEU W1042     4111   3283   6532    361    154   -117
ATOM    663  O   LEU W1042      23.037 125.714  25.762  1.00 41.59           O  
ANISOU  663  O   LEU W1042     4765   3964   7074    368    226   -144
ATOM    664  CB  LEU W1042      22.013 127.193  23.166  1.00 31.72           C  
ANISOU  664  CB  LEU W1042     3299   2766   5989    406    244    -63
ATOM    665  CG  LEU W1042      20.871 127.793  22.326  1.00 37.38           C  
ANISOU  665  CG  LEU W1042     3914   3525   6762    499    296    -62
ATOM    666  CD1 LEU W1042      21.075 127.482  20.835  1.00 36.73           C  
ANISOU  666  CD1 LEU W1042     3708   3524   6725    418    323     10
ATOM    667  CD2 LEU W1042      19.486 127.337  22.817  1.00 41.44           C  
ANISOU  667  CD2 LEU W1042     4439   4093   7216    630    406   -121
ATOM    668  H   LEU W1042      22.586 129.509  24.235  1.00  0.00           H  
ATOM    669  HA  LEU W1042      21.067 127.080  25.109  1.00  0.00           H  
ATOM    670  HB3 LEU W1042      22.003 126.108  23.050  1.00  0.00           H  
ATOM    671  HB2 LEU W1042      22.969 127.527  22.758  1.00  0.00           H  
ATOM    672  HG  LEU W1042      20.908 128.879  22.430  1.00  0.00           H  
ATOM    673 HD11 LEU W1042      20.249 126.900  20.426  1.00  0.00           H  
ATOM    674 HD12 LEU W1042      21.153 128.402  20.256  1.00  0.00           H  
ATOM    675 HD13 LEU W1042      21.989 126.919  20.652  1.00  0.00           H  
ATOM    676 HD21 LEU W1042      18.693 127.818  22.249  1.00  0.00           H  
ATOM    677 HD22 LEU W1042      19.362 126.257  22.732  1.00  0.00           H  
ATOM    678 HD23 LEU W1042      19.313 127.602  23.859  1.00  0.00           H  
ATOM    679  N   PHE W1043      24.280 127.584  25.463  1.00 35.96           N  
ANISOU  679  N   PHE W1043     4032   3140   6491    272     56    -53
ATOM    680  CA  PHE W1043      25.540 127.044  25.950  1.00 33.51           C  
ANISOU  680  CA  PHE W1043     3747   2844   6141    180     40    -15
ATOM    681  C   PHE W1043      26.536 128.188  26.145  1.00 33.42           C  
ANISOU  681  C   PHE W1043     3738   2756   6207    112    -80     70
ATOM    682  O   PHE W1043      26.627 129.059  25.277  1.00 32.98           O  
ANISOU  682  O   PHE W1043     3624   2707   6202     90   -110    151
ATOM    683  CB  PHE W1043      26.060 125.983  24.957  1.00 34.20           C  
ANISOU  683  CB  PHE W1043     3766   3048   6180    122    123     29
ATOM    684  CG  PHE W1043      27.437 125.394  25.190  1.00 32.91           C  
ANISOU  684  CG  PHE W1043     3613   2912   5980     48    111     74
ATOM    685  CD1 PHE W1043      27.610 124.350  26.119  1.00 32.72           C  
ANISOU  685  CD1 PHE W1043     3641   2887   5903     45    133     36
ATOM    686  CD2 PHE W1043      28.566 125.941  24.545  1.00 31.65           C  
ANISOU  686  CD2 PHE W1043     3403   2796   5826     -5     82    161
ATOM    687  CE1 PHE W1043      28.874 123.823  26.332  1.00 29.15           C  
ANISOU  687  CE1 PHE W1043     3185   2464   5428    -13    120     81
ATOM    688  CE2 PHE W1043      29.818 125.390  24.763  1.00 28.82           C  
ANISOU  688  CE2 PHE W1043     3037   2485   5430    -50     85    207
ATOM    689  CZ  PHE W1043      29.971 124.333  25.648  1.00 27.81           C  
ANISOU  689  CZ  PHE W1043     2954   2342   5272    -57    101    165
ATOM    690  H   PHE W1043      24.320 128.532  25.115  1.00  0.00           H  
ATOM    691  HA  PHE W1043      25.359 126.568  26.916  1.00  0.00           H  
ATOM    692  HB3 PHE W1043      26.043 126.404  23.951  1.00  0.00           H  
ATOM    693  HB2 PHE W1043      25.370 125.140  24.946  1.00  0.00           H  
ATOM    694  HD1 PHE W1043      26.761 123.934  26.648  1.00  0.00           H  
ATOM    695  HD2 PHE W1043      28.462 126.773  23.864  1.00  0.00           H  
ATOM    696  HE1 PHE W1043      29.000 123.008  27.027  1.00  0.00           H  
ATOM    697  HE2 PHE W1043      30.675 125.791  24.244  1.00  0.00           H  
ATOM    698  HZ  PHE W1043      30.949 123.911  25.813  1.00  0.00           H  
ATOM    699  N   GLU W1044      27.282 128.132  27.258  1.00 33.74           N  
ANISOU  699  N   GLU W1044     3835   2726   6259     76   -156     68
ATOM    700  CA  GLU W1044      28.413 128.977  27.588  1.00 34.04           C  
ANISOU  700  CA  GLU W1044     3848   2693   6391    -12   -273    186
ATOM    701  C   GLU W1044      29.651 128.121  27.371  1.00 33.03           C  
ANISOU  701  C   GLU W1044     3668   2668   6212    -92   -227    267
ATOM    702  O   GLU W1044      29.764 127.072  27.998  1.00 33.40           O  
ANISOU  702  O   GLU W1044     3760   2720   6212    -94   -218    211
ATOM    703  CB  GLU W1044      28.299 129.426  29.046  1.00 39.21           C  
ANISOU  703  CB  GLU W1044     4593   3169   7135      3   -430    131
ATOM    704  CG  GLU W1044      29.447 130.288  29.574  1.00 54.41           C  
ANISOU  704  CG  GLU W1044     6475   5002   9198   -111   -574    281
ATOM    705  CD  GLU W1044      29.450 130.577  31.069  1.00 69.99           C  
ANISOU  705  CD  GLU W1044     8546   6766  11279   -104   -769    209
ATOM    706  OE1 GLU W1044      28.522 130.142  31.786  1.00 76.20           O  
ANISOU  706  OE1 GLU W1044     9450   7489  12012     18   -789     25
ATOM    707  OE2 GLU W1044      30.418 131.222  31.526  1.00 74.13           O1-
ANISOU  707  OE2 GLU W1044     9023   7256  11888   -208   -895    332
ATOM    708  H   GLU W1044      27.205 127.307  27.835  1.00  0.00           H  
ATOM    709  HA  GLU W1044      28.446 129.850  26.938  1.00  0.00           H  
ATOM    710  HB3 GLU W1044      28.194 128.542  29.673  1.00  0.00           H  
ATOM    711  HB2 GLU W1044      27.363 129.966  29.179  1.00  0.00           H  
ATOM    712  HG3 GLU W1044      29.460 131.239  29.042  1.00  0.00           H  
ATOM    713  HG2 GLU W1044      30.408 129.828  29.346  1.00  0.00           H  
ATOM    714  N   ASN W1045      30.583 128.566  26.522  1.00 33.01           N  
ANISOU  714  N   ASN W1045     3576   2760   6208   -140   -198    399
ATOM    715  CA  ASN W1045      31.849 127.900  26.296  1.00 32.27           C  
ANISOU  715  CA  ASN W1045     3423   2790   6048   -181   -136    470
ATOM    716  C   ASN W1045      32.818 128.238  27.419  1.00 32.90           C  
ANISOU  716  C   ASN W1045     3480   2811   6210   -256   -228    563
ATOM    717  O   ASN W1045      33.586 129.193  27.322  1.00 39.69           O  
ANISOU  717  O   ASN W1045     4282   3623   7177   -315   -314    707
ATOM    718  CB  ASN W1045      32.370 128.260  24.903  1.00 31.26           C  
ANISOU  718  CB  ASN W1045     3212   2798   5869   -179    -82    578
ATOM    719  CG  ASN W1045      33.726 127.644  24.565  1.00 29.12           C  
ANISOU  719  CG  ASN W1045     2884   2673   5510   -183    -10    636
ATOM    720  OD1 ASN W1045      34.083 126.591  25.086  1.00 29.99           O  
ANISOU  720  OD1 ASN W1045     3022   2790   5584   -177     22    562
ATOM    721  ND2 ASN W1045      34.477 128.285  23.681  1.00 26.79           N  
ANISOU  721  ND2 ASN W1045     2507   2502   5168   -177     17    772
ATOM    722  H   ASN W1045      30.485 129.471  26.089  1.00  0.00           H  
ATOM    723  HA  ASN W1045      31.681 126.824  26.299  1.00  0.00           H  
ATOM    724  HB3 ASN W1045      32.486 129.336  24.821  1.00  0.00           H  
ATOM    725  HB2 ASN W1045      31.652 127.960  24.140  1.00  0.00           H  
ATOM    726 HD22 ASN W1045      35.386 127.914  23.392  1.00  0.00           H  
ATOM    727 HD21 ASN W1045      34.200 129.175  23.302  1.00  0.00           H  
ATOM    728  N   LYS W1046      32.795 127.430  28.481  1.00 31.68           N  
ANISOU  728  N   LYS W1046     3360   2656   6019   -258   -221    498
ATOM    729  CA  LYS W1046      33.731 127.452  29.586  1.00 33.08           C  
ANISOU  729  CA  LYS W1046     3499   2794   6276   -331   -312    588
ATOM    730  C   LYS W1046      35.089 126.863  29.232  1.00 36.84           C  
ANISOU  730  C   LYS W1046     3878   3431   6687   -342   -219    677
ATOM    731  O   LYS W1046      35.978 126.858  30.079  1.00 40.77           O  
ANISOU  731  O   LYS W1046     4327   3922   7243   -394   -276    749
ATOM    732  CB  LYS W1046      33.097 126.728  30.776  1.00 38.48           C  
ANISOU  732  CB  LYS W1046     4296   3355   6969   -315   -402    452
ATOM    733  CG  LYS W1046      31.779 127.354  31.269  1.00 49.19           C  
ANISOU  733  CG  LYS W1046     5754   4540   8395   -282   -524    357
ATOM    734  CD  LYS W1046      31.211 126.614  32.489  1.00 64.33           C  
ANISOU  734  CD  LYS W1046     7798   6363  10282   -238   -617    211
ATOM    735  CE  LYS W1046      29.875 127.206  32.964  1.00 73.53           C  
ANISOU  735  CE  LYS W1046     9076   7348  11515   -180   -765    100
ATOM    736  NZ  LYS W1046      29.369 126.513  34.160  1.00 79.17           N1+
ANISOU  736  NZ  LYS W1046     9932   7986  12162   -107   -864    -62
ATOM    737  H   LYS W1046      32.052 126.746  28.514  1.00  0.00           H  
ATOM    738  HA  LYS W1046      33.896 128.490  29.872  1.00  0.00           H  
ATOM    739  HB3 LYS W1046      33.806 126.718  31.607  1.00  0.00           H  
ATOM    740  HB2 LYS W1046      32.929 125.679  30.520  1.00  0.00           H  
ATOM    741  HG3 LYS W1046      31.036 127.346  30.471  1.00  0.00           H  
ATOM    742  HG2 LYS W1046      31.944 128.404  31.518  1.00  0.00           H  
ATOM    743  HD3 LYS W1046      31.941 126.641  33.300  1.00  0.00           H  
ATOM    744  HD2 LYS W1046      31.074 125.561  32.236  1.00  0.00           H  
ATOM    745  HE3 LYS W1046      29.129 127.135  32.172  1.00  0.00           H  
ATOM    746  HE2 LYS W1046      29.994 128.262  33.206  1.00  0.00           H  
ATOM    747  HZ1 LYS W1046      29.301 125.520  33.979  1.00  0.00           H  
ATOM    748  HZ2 LYS W1046      30.007 126.658  34.927  1.00  0.00           H  
ATOM    749  HZ3 LYS W1046      28.461 126.877  34.406  1.00  0.00           H  
ATOM    750  N   THR W1047      35.273 126.329  28.022  1.00 36.79           N  
ANISOU  750  N   THR W1047     3845   3567   6569   -285    -91    666
ATOM    751  CA  THR W1047      36.428 125.594  27.548  1.00 33.03           C  
ANISOU  751  CA  THR W1047     3297   3243   6008   -254      0    711
ATOM    752  C   THR W1047      37.417 126.495  26.819  1.00 33.56           C  
ANISOU  752  C   THR W1047     3238   3448   6065   -256     38    895
ATOM    753  O   THR W1047      37.158 127.676  26.610  1.00 36.11           O  
ANISOU  753  O   THR W1047     3527   3740   6455   -297    -10   1003
ATOM    754  CB  THR W1047      35.993 124.405  26.689  1.00 33.18           C  
ANISOU  754  CB  THR W1047     3379   3319   5908   -172     94    566
ATOM    755  OG1 THR W1047      35.890 124.662  25.302  1.00 36.33           O  
ANISOU  755  OG1 THR W1047     3760   3798   6248   -129    138    577
ATOM    756  CG2 THR W1047      34.701 123.700  27.142  1.00 29.56           C  
ANISOU  756  CG2 THR W1047     3032   2740   5460   -168     72    423
ATOM    757  H   THR W1047      34.571 126.502  27.317  1.00  0.00           H  
ATOM    758  HA  THR W1047      36.951 125.204  28.420  1.00  0.00           H  
ATOM    759  HB  THR W1047      36.787 123.661  26.777  1.00  0.00           H  
ATOM    760  HG1 THR W1047      35.221 125.366  25.175  1.00  0.00           H  
ATOM    761 HG21 THR W1047      34.547 122.773  26.591  1.00  0.00           H  
ATOM    762 HG22 THR W1047      34.738 123.455  28.204  1.00  0.00           H  
ATOM    763 HG23 THR W1047      33.819 124.320  26.983  1.00  0.00           H  
ATOM    764  N   THR W1048      38.556 125.944  26.394  1.00 32.78           N  
ANISOU  764  N   THR W1048     3068   3512   5874   -197    128    937
ATOM    765  CA  THR W1048      39.604 126.535  25.584  1.00 34.61           C  
ANISOU  765  CA  THR W1048     3179   3931   6042   -158    198   1108
ATOM    766  C   THR W1048      39.323 126.446  24.090  1.00 31.67           C  
ANISOU  766  C   THR W1048     2851   3676   5505    -45    276   1021
ATOM    767  O   THR W1048      40.082 127.023  23.311  1.00 33.54           O  
ANISOU  767  O   THR W1048     3007   4098   5639     24    345   1141
ATOM    768  CB  THR W1048      40.903 125.799  25.910  1.00 37.22           C  
ANISOU  768  CB  THR W1048     3392   4397   6354   -127    254   1211
ATOM    769  OG1 THR W1048      40.676 124.400  25.768  1.00 42.46           O  
ANISOU  769  OG1 THR W1048     4128   5085   6920    -33    307   1034
ATOM    770  CG2 THR W1048      41.405 126.063  27.341  1.00 38.05           C  
ANISOU  770  CG2 THR W1048     3433   4383   6640   -252    147   1319
ATOM    771  H   THR W1048      38.752 124.970  26.573  1.00  0.00           H  
ATOM    772  HA  THR W1048      39.705 127.581  25.872  1.00  0.00           H  
ATOM    773  HB  THR W1048      41.688 126.096  25.211  1.00  0.00           H  
ATOM    774  HG1 THR W1048      41.379 123.895  26.200  1.00  0.00           H  
ATOM    775 HG21 THR W1048      42.363 125.576  27.522  1.00  0.00           H  
ATOM    776 HG22 THR W1048      41.548 127.131  27.508  1.00  0.00           H  
ATOM    777 HG23 THR W1048      40.702 125.709  28.096  1.00  0.00           H  
ATOM    778  N   LEU W1049      38.288 125.736  23.634  1.00 30.94           N  
ANISOU  778  N   LEU W1049     2881   3489   5386    -20    262    826
ATOM    779  CA  LEU W1049      37.924 125.492  22.252  1.00 31.48           C  
ANISOU  779  CA  LEU W1049     3001   3629   5331     72    294    723
ATOM    780  C   LEU W1049      37.172 126.640  21.597  1.00 32.65           C  
ANISOU  780  C   LEU W1049     3162   3732   5511     39    247    762
ATOM    781  O   LEU W1049      36.726 127.514  22.337  1.00 33.35           O  
ANISOU  781  O   LEU W1049     3251   3691   5731    -50    184    816
ATOM    782  CB  LEU W1049      37.140 124.179  22.189  1.00 29.34           C  
ANISOU  782  CB  LEU W1049     2830   3265   5053     97    286    521
ATOM    783  CG  LEU W1049      37.968 122.918  22.525  1.00 32.52           C  
ANISOU  783  CG  LEU W1049     3236   3688   5432    139    318    468
ATOM    784  CD1 LEU W1049      37.086 121.812  23.140  1.00 36.59           C  
ANISOU  784  CD1 LEU W1049     3845   4074   5985    129    294    310
ATOM    785  CD2 LEU W1049      38.770 122.437  21.296  1.00 34.19           C  
ANISOU  785  CD2 LEU W1049     3410   4079   5501    272    375    471
ATOM    786  H   LEU W1049      37.652 125.358  24.323  1.00  0.00           H  
ATOM    787  HA  LEU W1049      38.854 125.350  21.700  1.00  0.00           H  
ATOM    788  HB3 LEU W1049      36.646 124.036  21.229  1.00  0.00           H  
ATOM    789  HB2 LEU W1049      36.315 124.268  22.889  1.00  0.00           H  
ATOM    790  HG  LEU W1049      38.694 123.178  23.297  1.00  0.00           H  
ATOM    791 HD11 LEU W1049      37.321 121.683  24.197  1.00  0.00           H  
ATOM    792 HD12 LEU W1049      36.024 122.050  23.082  1.00  0.00           H  
ATOM    793 HD13 LEU W1049      37.229 120.842  22.665  1.00  0.00           H  
ATOM    794 HD21 LEU W1049      38.462 121.450  20.950  1.00  0.00           H  
ATOM    795 HD22 LEU W1049      38.671 123.110  20.445  1.00  0.00           H  
ATOM    796 HD23 LEU W1049      39.834 122.379  21.531  1.00  0.00           H  
ATOM    797  N   PRO W1050      36.946 126.655  20.280  1.00 28.74           N  
ANISOU  797  N   PRO W1050     2683   3337   4899    119    260    729
ATOM    798  CA  PRO W1050      36.001 127.534  19.626  1.00 27.73           C  
ANISOU  798  CA  PRO W1050     2572   3157   4807     95    204    750
ATOM    799  C   PRO W1050      34.565 127.370  20.107  1.00 29.11           C  
ANISOU  799  C   PRO W1050     2813   3139   5110     36    153    625
ATOM    800  O   PRO W1050      34.154 126.263  20.447  1.00 29.38           O  
ANISOU  800  O   PRO W1050     2895   3109   5160     36    168    494
ATOM    801  CB  PRO W1050      36.097 127.218  18.132  1.00 28.30           C  
ANISOU  801  CB  PRO W1050     2673   3363   4716    208    211    677
ATOM    802  CG  PRO W1050      37.460 126.567  17.974  1.00 29.12           C  
ANISOU  802  CG  PRO W1050     2743   3645   4678    302    285    710
ATOM    803  CD  PRO W1050      37.646 125.828  19.291  1.00 28.35           C  
ANISOU  803  CD  PRO W1050     2635   3466   4672    252    313    683
ATOM    804  HA  PRO W1050      36.320 128.563  19.786  1.00  0.00           H  
ATOM    805  HB3 PRO W1050      36.012 128.114  17.524  1.00  0.00           H  
ATOM    806  HB2 PRO W1050      35.312 126.536  17.814  1.00  0.00           H  
ATOM    807  HG3 PRO W1050      38.220 127.346  17.894  1.00  0.00           H  
ATOM    808  HG2 PRO W1050      37.544 125.929  17.094  1.00  0.00           H  
ATOM    809  HD2 PRO W1050      37.185 124.844  19.236  1.00  0.00           H  
ATOM    810  HD3 PRO W1050      38.707 125.698  19.506  1.00  0.00           H  
ATOM    811  N   VAL W1051      33.772 128.468  20.122  1.00 34.58           N  
ANISOU  811  N   VAL W1051     3501   3747   5891     -3     97    679
ATOM    812  CA  VAL W1051      32.406 128.548  20.661  1.00 34.81           C  
ANISOU  812  CA  VAL W1051     3580   3608   6038    -37     59    580
ATOM    813  C   VAL W1051      31.432 127.495  20.082  1.00 32.40           C  
ANISOU  813  C   VAL W1051     3313   3295   5703      4     78    425
ATOM    814  O   VAL W1051      30.753 126.782  20.825  1.00 34.18           O  
ANISOU  814  O   VAL W1051     3574   3440   5974     -8     97    330
ATOM    815  CB  VAL W1051      31.831 129.981  20.460  1.00 34.89           C  
ANISOU  815  CB  VAL W1051     3577   3530   6150    -61    -15    667
ATOM    816  CG1 VAL W1051      30.423 130.176  21.060  1.00 34.33           C  
ANISOU  816  CG1 VAL W1051     3469   3566   6009    -21    -30    746
ATOM    817  CG2 VAL W1051      32.771 131.063  21.024  1.00 30.06           C  
ANISOU  817  CG2 VAL W1051     3017   2775   5630    -50    -42    543
ATOM    818  H   VAL W1051      34.166 129.335  19.775  1.00  0.00           H  
ATOM    819  HA  VAL W1051      32.473 128.356  21.732  1.00  0.00           H  
ATOM    820  HB  VAL W1051      31.743 130.172  19.389  1.00  0.00           H  
ATOM    821 HG11 VAL W1051      30.096 131.214  20.987  1.00  0.00           H  
ATOM    822 HG12 VAL W1051      29.679 129.576  20.541  1.00  0.00           H  
ATOM    823 HG13 VAL W1051      30.396 129.899  22.115  1.00  0.00           H  
ATOM    824 HG21 VAL W1051      32.345 132.060  20.910  1.00  0.00           H  
ATOM    825 HG22 VAL W1051      32.962 130.908  22.086  1.00  0.00           H  
ATOM    826 HG23 VAL W1051      33.735 131.085  20.516  1.00  0.00           H  
ATOM    827  N   ASN W1052      31.432 127.393  18.750  1.00 28.09           N  
ANISOU  827  N   ASN W1052     2755   2834   5084     52     63    408
ATOM    828  CA  ASN W1052      30.623 126.472  17.956  1.00 25.74           C  
ANISOU  828  CA  ASN W1052     2475   2510   4794     73     50    279
ATOM    829  C   ASN W1052      31.071 125.015  18.136  1.00 26.91           C  
ANISOU  829  C   ASN W1052     2654   2664   4906     79     84    188
ATOM    830  O   ASN W1052      30.227 124.125  18.235  1.00 27.29           O  
ANISOU  830  O   ASN W1052     2711   2641   5018     61     84    107
ATOM    831  CB  ASN W1052      30.605 126.908  16.463  1.00 26.54           C  
ANISOU  831  CB  ASN W1052     2562   2693   4827    123    -10    276
ATOM    832  CG  ASN W1052      31.954 126.878  15.720  1.00 27.24           C  
ANISOU  832  CG  ASN W1052     2662   2934   4753    189     -2    307
ATOM    833  OD1 ASN W1052      32.967 127.389  16.203  1.00 27.53           O  
ANISOU  833  OD1 ASN W1052     2674   3042   4743    189     43    429
ATOM    834  ND2 ASN W1052      31.988 126.300  14.528  1.00 29.29           N  
ANISOU  834  ND2 ASN W1052     2954   3247   4928    254    -53    200
ATOM    835  H   ASN W1052      32.087 127.966  18.233  1.00  0.00           H  
ATOM    836  HA  ASN W1052      29.599 126.523  18.330  1.00  0.00           H  
ATOM    837  HB3 ASN W1052      30.211 127.921  16.386  1.00  0.00           H  
ATOM    838  HB2 ASN W1052      29.898 126.271  15.931  1.00  0.00           H  
ATOM    839 HD22 ASN W1052      32.893 126.199  14.061  1.00  0.00           H  
ATOM    840 HD21 ASN W1052      31.162 125.945  14.064  1.00  0.00           H  
ATOM    841  N   VAL W1053      32.389 124.815  18.216  1.00 33.52           N  
ANISOU  841  N   VAL W1053     3497   3588   5652    109    114    218
ATOM    842  CA  VAL W1053      33.032 123.521  18.368  1.00 28.80           C  
ANISOU  842  CA  VAL W1053     2931   2987   5026    131    135    132
ATOM    843  C   VAL W1053      32.748 122.909  19.748  1.00 30.41           C  
ANISOU  843  C   VAL W1053     3148   3091   5316     69    172    130
ATOM    844  O   VAL W1053      32.267 121.780  19.816  1.00 33.14           O  
ANISOU  844  O   VAL W1053     3518   3365   5708     53    174     56
ATOM    845  CB  VAL W1053      34.560 123.656  18.128  1.00 27.11           C  
ANISOU  845  CB  VAL W1053     2708   2913   4681    208    165    167
ATOM    846  CG1 VAL W1053      35.416 122.434  18.506  1.00 28.01           C  
ANISOU  846  CG1 VAL W1053     2856   3006   4779    245    177     73
ATOM    847  CG2 VAL W1053      34.828 124.062  16.672  1.00 27.63           C  
ANISOU  847  CG2 VAL W1053     2777   3100   4623    296    127    159
ATOM    848  H   VAL W1053      33.001 125.617  18.174  1.00  0.00           H  
ATOM    849  HA  VAL W1053      32.611 122.848  17.618  1.00  0.00           H  
ATOM    850  HB  VAL W1053      34.924 124.468  18.754  1.00  0.00           H  
ATOM    851 HG11 VAL W1053      36.440 122.540  18.149  1.00  0.00           H  
ATOM    852 HG12 VAL W1053      35.478 122.315  19.587  1.00  0.00           H  
ATOM    853 HG13 VAL W1053      35.011 121.513  18.089  1.00  0.00           H  
ATOM    854 HG21 VAL W1053      35.896 124.163  16.480  1.00  0.00           H  
ATOM    855 HG22 VAL W1053      34.417 123.322  15.987  1.00  0.00           H  
ATOM    856 HG23 VAL W1053      34.366 125.013  16.412  1.00  0.00           H  
ATOM    857  N   ALA W1054      32.977 123.689  20.813  1.00 30.76           N  
ANISOU  857  N   ALA W1054     3175   3126   5386     33    189    220
ATOM    858  CA  ALA W1054      32.696 123.302  22.196  1.00 28.81           C  
ANISOU  858  CA  ALA W1054     2956   2790   5200    -11    202    207
ATOM    859  C   ALA W1054      31.220 122.938  22.421  1.00 30.13           C  
ANISOU  859  C   ALA W1054     3151   2868   5430    -26    204    145
ATOM    860  O   ALA W1054      30.926 121.957  23.102  1.00 31.47           O  
ANISOU  860  O   ALA W1054     3353   2990   5613    -35    230    105
ATOM    861  CB  ALA W1054      33.098 124.450  23.122  1.00 31.48           C  
ANISOU  861  CB  ALA W1054     3272   3112   5576    -51    177    310
ATOM    862  H   ALA W1054      33.349 124.626  20.670  1.00  0.00           H  
ATOM    863  HA  ALA W1054      33.301 122.429  22.433  1.00  0.00           H  
ATOM    864  HB1 ALA W1054      32.939 124.190  24.169  1.00  0.00           H  
ATOM    865  HB2 ALA W1054      34.149 124.706  23.003  1.00  0.00           H  
ATOM    866  HB3 ALA W1054      32.527 125.351  22.909  1.00  0.00           H  
ATOM    867  N   PHE W1055      30.329 123.710  21.792  1.00 31.14           N  
ANISOU  867  N   PHE W1055     3257   2984   5590    -17    182    150
ATOM    868  CA  PHE W1055      28.894 123.458  21.797  1.00 27.45           C  
ANISOU  868  CA  PHE W1055     2790   2458   5181    -10    198    103
ATOM    869  C   PHE W1055      28.521 122.152  21.076  1.00 27.97           C  
ANISOU  869  C   PHE W1055     2842   2527   5256    -15    224     53
ATOM    870  O   PHE W1055      27.728 121.374  21.604  1.00 32.07           O  
ANISOU  870  O   PHE W1055     3367   3015   5803    -19    270     40
ATOM    871  CB  PHE W1055      28.171 124.663  21.181  1.00 27.66           C  
ANISOU  871  CB  PHE W1055     2780   2480   5250      9    161    126
ATOM    872  CG  PHE W1055      26.658 124.569  21.126  1.00 33.04           C  
ANISOU  872  CG  PHE W1055     3434   3126   5995     34    187     89
ATOM    873  CD1 PHE W1055      25.921 124.227  22.278  1.00 38.14           C  
ANISOU  873  CD1 PHE W1055     4111   3728   6653     61    232     61
ATOM    874  CD2 PHE W1055      25.968 124.961  19.967  1.00 35.50           C  
ANISOU  874  CD2 PHE W1055     3682   3460   6347     42    163     86
ATOM    875  CE1 PHE W1055      24.541 124.322  22.275  1.00 37.65           C  
ANISOU  875  CE1 PHE W1055     4007   3666   6634    108    279     42
ATOM    876  CE2 PHE W1055      24.584 125.019  19.974  1.00 37.08           C  
ANISOU  876  CE2 PHE W1055     3825   3644   6619     68    196     75
ATOM    877  CZ  PHE W1055      23.873 124.712  21.127  1.00 38.46           C  
ANISOU  877  CZ  PHE W1055     4021   3795   6796    107    268     59
ATOM    878  H   PHE W1055      30.653 124.518  21.276  1.00  0.00           H  
ATOM    879  HA  PHE W1055      28.587 123.359  22.840  1.00  0.00           H  
ATOM    880  HB3 PHE W1055      28.549 124.828  20.171  1.00  0.00           H  
ATOM    881  HB2 PHE W1055      28.420 125.566  21.737  1.00  0.00           H  
ATOM    882  HD1 PHE W1055      26.425 123.922  23.181  1.00  0.00           H  
ATOM    883  HD2 PHE W1055      26.516 125.225  19.077  1.00  0.00           H  
ATOM    884  HE1 PHE W1055      23.990 124.105  23.178  1.00  0.00           H  
ATOM    885  HE2 PHE W1055      24.071 125.325  19.078  1.00  0.00           H  
ATOM    886  HZ  PHE W1055      22.797 124.775  21.146  1.00  0.00           H  
ATOM    887  N   GLU W1056      29.119 121.915  19.900  1.00 27.97           N  
ANISOU  887  N   GLU W1056     2828   2566   5235     -9    184     32
ATOM    888  CA  GLU W1056      28.910 120.704  19.111  1.00 25.79           C  
ANISOU  888  CA  GLU W1056     2539   2260   5000    -24    169    -13
ATOM    889  C   GLU W1056      29.433 119.445  19.825  1.00 27.77           C  
ANISOU  889  C   GLU W1056     2829   2482   5242    -39    207    -19
ATOM    890  O   GLU W1056      28.740 118.429  19.818  1.00 33.11           O  
ANISOU  890  O   GLU W1056     3488   3109   5981    -68    225    -12
ATOM    891  CB  GLU W1056      29.474 120.918  17.692  1.00 27.60           C  
ANISOU  891  CB  GLU W1056     2770   2522   5194      6     85    -62
ATOM    892  CG  GLU W1056      29.237 119.747  16.707  1.00 35.64           C  
ANISOU  892  CG  GLU W1056     3783   3473   6285    -14     23   -119
ATOM    893  CD  GLU W1056      29.650 120.021  15.251  1.00 47.42           C  
ANISOU  893  CD  GLU W1056     5295   4985   7739     33    -96   -197
ATOM    894  OE1 GLU W1056      30.108 121.141  14.940  1.00 52.76           O  
ANISOU  894  OE1 GLU W1056     5979   5750   8316     86   -111   -192
ATOM    895  OE2 GLU W1056      29.516 119.074  14.449  1.00 53.30           O1-
ANISOU  895  OE2 GLU W1056     6048   5651   8553     22   -187   -261
ATOM    896  H   GLU W1056      29.757 122.601  19.511  1.00  0.00           H  
ATOM    897  HA  GLU W1056      27.833 120.565  19.012  1.00  0.00           H  
ATOM    898  HB3 GLU W1056      30.543 121.128  17.755  1.00  0.00           H  
ATOM    899  HB2 GLU W1056      29.017 121.822  17.284  1.00  0.00           H  
ATOM    900  HG3 GLU W1056      28.179 119.483  16.712  1.00  0.00           H  
ATOM    901  HG2 GLU W1056      29.772 118.862  17.050  1.00  0.00           H  
ATOM    902  N   LEU W1057      30.591 119.555  20.495  1.00 26.90           N  
ANISOU  902  N   LEU W1057     2757   2405   5061    -19    217    -10
ATOM    903  CA  LEU W1057      31.127 118.536  21.398  1.00 26.28           C  
ANISOU  903  CA  LEU W1057     2712   2300   4974    -27    241    -11
ATOM    904  C   LEU W1057      30.165 118.226  22.559  1.00 26.14           C  
ANISOU  904  C   LEU W1057     2710   2248   4974    -51    292     22
ATOM    905  O   LEU W1057      29.875 117.059  22.807  1.00 31.06           O  
ANISOU  905  O   LEU W1057     3346   2839   5617    -66    316     32
ATOM    906  CB  LEU W1057      32.480 118.997  21.979  1.00 29.23           C  
ANISOU  906  CB  LEU W1057     3098   2732   5276      6    239      4
ATOM    907  CG  LEU W1057      33.657 119.044  20.987  1.00 33.98           C  
ANISOU  907  CG  LEU W1057     3690   3405   5816     70    205    -30
ATOM    908  CD1 LEU W1057      34.839 119.803  21.614  1.00 38.19           C  
ANISOU  908  CD1 LEU W1057     4212   4020   6280    116    230      9
ATOM    909  CD2 LEU W1057      34.071 117.647  20.520  1.00 37.20           C  
ANISOU  909  CD2 LEU W1057     4123   3756   6257     92    151   -116
ATOM    910  H   LEU W1057      31.118 120.422  20.416  1.00  0.00           H  
ATOM    911  HA  LEU W1057      31.264 117.617  20.828  1.00  0.00           H  
ATOM    912  HB3 LEU W1057      32.760 118.346  22.808  1.00  0.00           H  
ATOM    913  HB2 LEU W1057      32.345 119.983  22.417  1.00  0.00           H  
ATOM    914  HG  LEU W1057      33.355 119.595  20.099  1.00  0.00           H  
ATOM    915 HD11 LEU W1057      35.176 120.603  20.959  1.00  0.00           H  
ATOM    916 HD12 LEU W1057      34.575 120.262  22.566  1.00  0.00           H  
ATOM    917 HD13 LEU W1057      35.697 119.162  21.806  1.00  0.00           H  
ATOM    918 HD21 LEU W1057      35.152 117.551  20.420  1.00  0.00           H  
ATOM    919 HD22 LEU W1057      33.747 116.883  21.222  1.00  0.00           H  
ATOM    920 HD23 LEU W1057      33.644 117.414  19.546  1.00  0.00           H  
ATOM    921  N   TRP W1058      29.677 119.275  23.233  1.00 25.79           N  
ANISOU  921  N   TRP W1058     2671   2209   4917    -45    302     38
ATOM    922  CA  TRP W1058      28.710 119.173  24.327  1.00 26.13           C  
ANISOU  922  CA  TRP W1058     2750   2229   4951    -35    339     42
ATOM    923  C   TRP W1058      27.381 118.542  23.881  1.00 28.63           C  
ANISOU  923  C   TRP W1058     3028   2547   5302    -27    396     51
ATOM    924  O   TRP W1058      26.859 117.655  24.553  1.00 30.78           O  
ANISOU  924  O   TRP W1058     3321   2826   5546    -14    449     72
ATOM    925  CB  TRP W1058      28.496 120.558  24.960  1.00 26.89           C  
ANISOU  925  CB  TRP W1058     2868   2305   5044    -15    307     37
ATOM    926  CG  TRP W1058      27.464 120.640  26.039  1.00 26.60           C  
ANISOU  926  CG  TRP W1058     2878   2247   4982     33    334      8
ATOM    927  CD1 TRP W1058      27.620 120.219  27.313  1.00 26.20           C  
ANISOU  927  CD1 TRP W1058     2899   2185   4870     55    332    -11
ATOM    928  CD2 TRP W1058      26.083 121.095  25.935  1.00 25.91           C  
ANISOU  928  CD2 TRP W1058     2771   2160   4912     90    368    -14
ATOM    929  NE1 TRP W1058      26.459 120.442  28.020  1.00 29.96           N  
ANISOU  929  NE1 TRP W1058     3415   2663   5305    134    364    -52
ATOM    930  CE2 TRP W1058      25.474 120.979  27.221  1.00 28.76           C  
ANISOU  930  CE2 TRP W1058     3202   2521   5205    161    394    -54
ATOM    931  CE3 TRP W1058      25.279 121.593  24.883  1.00 25.60           C  
ANISOU  931  CE3 TRP W1058     2662   2130   4934    101    374     -6
ATOM    932  CZ2 TRP W1058      24.144 121.360  27.458  1.00 34.04           C  
ANISOU  932  CZ2 TRP W1058     3870   3207   5857    258    441    -89
ATOM    933  CZ3 TRP W1058      23.937 121.959  25.107  1.00 37.03           C  
ANISOU  933  CZ3 TRP W1058     4096   3585   6389    181    415    -29
ATOM    934  CH2 TRP W1058      23.371 121.852  26.392  1.00 38.18           C  
ANISOU  934  CH2 TRP W1058     4309   3738   6458    266    456    -73
ATOM    935  H   TRP W1058      29.987 120.212  22.993  1.00  0.00           H  
ATOM    936  HA  TRP W1058      29.123 118.515  25.091  1.00  0.00           H  
ATOM    937  HB3 TRP W1058      28.209 121.276  24.193  1.00  0.00           H  
ATOM    938  HB2 TRP W1058      29.430 120.933  25.366  1.00  0.00           H  
ATOM    939  HD1 TRP W1058      28.522 119.777  27.703  1.00  0.00           H  
ATOM    940  HE1 TRP W1058      26.363 120.219  29.001  1.00  0.00           H  
ATOM    941  HE3 TRP W1058      25.701 121.681  23.893  1.00  0.00           H  
ATOM    942  HZ2 TRP W1058      23.710 121.258  28.442  1.00  0.00           H  
ATOM    943  HZ3 TRP W1058      23.331 122.318  24.293  1.00  0.00           H  
ATOM    944  HH2 TRP W1058      22.342 122.134  26.561  1.00  0.00           H  
ATOM    945  N   ALA W1059      26.858 118.992  22.738  1.00 29.30           N  
ANISOU  945  N   ALA W1059     3048   2637   5448    -34    384     52
ATOM    946  CA  ALA W1059      25.614 118.492  22.173  1.00 27.73           C  
ANISOU  946  CA  ALA W1059     2777   2447   5312    -38    433     89
ATOM    947  C   ALA W1059      25.712 117.017  21.744  1.00 29.76           C  
ANISOU  947  C   ALA W1059     3015   2679   5613    -87    436    130
ATOM    948  O   ALA W1059      24.737 116.285  21.909  1.00 33.25           O  
ANISOU  948  O   ALA W1059     3410   3138   6085    -94    504    201
ATOM    949  CB  ALA W1059      25.196 119.395  21.009  1.00 29.23           C  
ANISOU  949  CB  ALA W1059     2890   2639   5577    -42    391     85
ATOM    950  H   ALA W1059      27.314 119.768  22.260  1.00  0.00           H  
ATOM    951  HA  ALA W1059      24.849 118.563  22.949  1.00  0.00           H  
ATOM    952  HB1 ALA W1059      24.203 119.137  20.644  1.00  0.00           H  
ATOM    953  HB2 ALA W1059      25.161 120.439  21.317  1.00  0.00           H  
ATOM    954  HB3 ALA W1059      25.900 119.317  20.178  1.00  0.00           H  
ATOM    955  N   LYS W1060      26.873 116.602  21.224  1.00 29.52           N  
ANISOU  955  N   LYS W1060     3016   2611   5588   -113    364     95
ATOM    956  CA  LYS W1060      27.174 115.231  20.803  1.00 30.39           C  
ANISOU  956  CA  LYS W1060     3121   2664   5760   -154    334    122
ATOM    957  C   LYS W1060      27.851 114.398  21.917  1.00 29.64           C  
ANISOU  957  C   LYS W1060     3096   2566   5600   -144    363    140
ATOM    958  O   LYS W1060      28.548 113.425  21.617  1.00 36.89           O  
ANISOU  958  O   LYS W1060     4030   3425   6562   -164    316    146
ATOM    959  CB  LYS W1060      28.000 115.277  19.497  1.00 31.55           C  
ANISOU  959  CB  LYS W1060     3273   2763   5950   -159    219     50
ATOM    960  CG  LYS W1060      27.212 115.820  18.290  1.00 31.26           C  
ANISOU  960  CG  LYS W1060     3168   2720   5988   -175    159     33
ATOM    961  CD  LYS W1060      28.040 115.912  16.998  1.00 28.74           C  
ANISOU  961  CD  LYS W1060     2882   2358   5681   -155     25    -62
ATOM    962  CE  LYS W1060      27.162 116.271  15.785  1.00 30.95           C  
ANISOU  962  CE  LYS W1060     3096   2625   6038   -173    -62    -80
ATOM    963  NZ  LYS W1060      27.925 116.357  14.531  1.00 36.10           N1+
ANISOU  963  NZ  LYS W1060     3800   3239   6676   -132   -214   -196
ATOM    964  H   LYS W1060      27.636 117.265  21.124  1.00  0.00           H  
ATOM    965  HA  LYS W1060      26.241 114.709  20.581  1.00  0.00           H  
ATOM    966  HB3 LYS W1060      28.345 114.273  19.243  1.00  0.00           H  
ATOM    967  HB2 LYS W1060      28.894 115.877  19.663  1.00  0.00           H  
ATOM    968  HG3 LYS W1060      26.812 116.808  18.523  1.00  0.00           H  
ATOM    969  HG2 LYS W1060      26.356 115.169  18.116  1.00  0.00           H  
ATOM    970  HD3 LYS W1060      28.549 114.964  16.820  1.00  0.00           H  
ATOM    971  HD2 LYS W1060      28.824 116.660  17.125  1.00  0.00           H  
ATOM    972  HE3 LYS W1060      26.647 117.219  15.945  1.00  0.00           H  
ATOM    973  HE2 LYS W1060      26.401 115.505  15.650  1.00  0.00           H  
ATOM    974  HZ1 LYS W1060      28.454 115.508  14.392  1.00  0.00           H  
ATOM    975  HZ2 LYS W1060      27.298 116.503  13.755  1.00  0.00           H  
ATOM    976  HZ3 LYS W1060      28.573 117.134  14.583  1.00  0.00           H  
ATOM    977  N   ARG W1061      27.624 114.770  23.185  1.00 28.16           N  
ANISOU  977  N   ARG W1061     2955   2429   5316   -107    418    142
ATOM    978  CA  ARG W1061      28.063 114.006  24.349  1.00 24.46           C  
ANISOU  978  CA  ARG W1061     2551   1960   4782    -96    430    162
ATOM    979  C   ARG W1061      27.349 112.647  24.457  1.00 32.92           C  
ANISOU  979  C   ARG W1061     3604   3023   5882   -118    477    258
ATOM    980  O   ARG W1061      26.263 112.460  23.903  1.00 32.47           O  
ANISOU  980  O   ARG W1061     3475   2984   5876   -134    530    324
ATOM    981  CB  ARG W1061      27.869 114.852  25.627  1.00 27.64           C  
ANISOU  981  CB  ARG W1061     3011   2404   5087    -52    449    137
ATOM    982  CG  ARG W1061      26.411 115.045  26.095  1.00 34.14           C  
ANISOU  982  CG  ARG W1061     3832   3273   5865     -8    526    161
ATOM    983  CD  ARG W1061      26.337 116.052  27.247  1.00 36.02           C  
ANISOU  983  CD  ARG W1061     4136   3520   6029     50    503     95
ATOM    984  NE  ARG W1061      24.970 116.321  27.715  1.00 36.48           N  
ANISOU  984  NE  ARG W1061     4199   3631   6031    129    578     92
ATOM    985  CZ  ARG W1061      24.086 117.218  27.257  1.00 34.77           C  
ANISOU  985  CZ  ARG W1061     3912   3435   5864    154    619     92
ATOM    986  NH1 ARG W1061      24.244 117.878  26.107  1.00 33.27           N  
ANISOU  986  NH1 ARG W1061     3651   3210   5778     95    579     93
ATOM    987  NH2 ARG W1061      23.018 117.465  28.007  1.00 34.94           N1+
ANISOU  987  NH2 ARG W1061     3932   3522   5821    253    698     90
ATOM    988  H   ARG W1061      27.080 115.600  23.363  1.00  0.00           H  
ATOM    989  HA  ARG W1061      29.124 113.816  24.212  1.00  0.00           H  
ATOM    990  HB3 ARG W1061      28.365 115.814  25.488  1.00  0.00           H  
ATOM    991  HB2 ARG W1061      28.412 114.372  26.442  1.00  0.00           H  
ATOM    992  HG3 ARG W1061      26.052 114.084  26.467  1.00  0.00           H  
ATOM    993  HG2 ARG W1061      25.743 115.320  25.278  1.00  0.00           H  
ATOM    994  HD3 ARG W1061      26.894 116.970  27.054  1.00  0.00           H  
ATOM    995  HD2 ARG W1061      26.833 115.589  28.100  1.00  0.00           H  
ATOM    996  HE  ARG W1061      24.741 115.859  28.589  1.00  0.00           H  
ATOM    997 HH12 ARG W1061      23.531 118.530  25.802  1.00  0.00           H  
ATOM    998 HH11 ARG W1061      25.094 117.768  25.564  1.00  0.00           H  
ATOM    999 HH22 ARG W1061      22.374 118.229  27.805  1.00  0.00           H  
ATOM   1000 HH21 ARG W1061      22.885 116.988  28.891  1.00  0.00           H  
ATOM   1001  N   ASN W1062      27.943 111.726  25.237  1.00 33.86           N  
ANISOU 1001  N   ASN W1062     3773   3119   5972   -119    459    286
ATOM   1002  CA  ASN W1062      27.325 110.467  25.603  1.00 33.20           C  
ANISOU 1002  CA  ASN W1062     3675   3028   5911   -142    498    405
ATOM   1003  C   ASN W1062      26.159 110.686  26.557  1.00 34.01           C  
ANISOU 1003  C   ASN W1062     3805   3235   5883    -87    596    455
ATOM   1004  O   ASN W1062      26.324 110.749  27.773  1.00 34.48           O  
ANISOU 1004  O   ASN W1062     3950   3328   5823    -34    583    398
ATOM   1005  CB  ASN W1062      28.347 109.496  26.188  1.00 37.35           C  
ANISOU 1005  CB  ASN W1062     4251   3491   6451   -149    433    419
ATOM   1006  CG  ASN W1062      27.991 108.050  25.877  1.00 42.93           C  
ANISOU 1006  CG  ASN W1062     4927   4154   7230   -192    446    564
ATOM   1007  OD1 ASN W1062      26.978 107.522  26.331  1.00 45.67           O  
ANISOU 1007  OD1 ASN W1062     5286   4575   7492   -175    523    669
ATOM   1008  ND2 ASN W1062      28.809 107.363  25.077  1.00 47.62           N  
ANISOU 1008  ND2 ASN W1062     5486   4627   7982   -243    359    574
ATOM   1009  H   ASN W1062      28.857 111.933  25.614  1.00  0.00           H  
ATOM   1010  HA  ASN W1062      26.885 110.004  24.720  1.00  0.00           H  
ATOM   1011  HB3 ASN W1062      28.480 109.630  27.261  1.00  0.00           H  
ATOM   1012  HB2 ASN W1062      29.338 109.691  25.775  1.00  0.00           H  
ATOM   1013 HD22 ASN W1062      28.660 106.375  24.935  1.00  0.00           H  
ATOM   1014 HD21 ASN W1062      29.533 107.863  24.579  1.00  0.00           H  
ATOM   1015  N   ILE W1063      24.949 110.837  25.994  1.00 35.64           N  
ANISOU 1015  N   ILE W1063     3935   3495   6111    -90    686    563
ATOM   1016  CA  ILE W1063      23.674 110.995  26.689  1.00 35.06           C  
ANISOU 1016  CA  ILE W1063     3882   3550   5889     -2    798    608
ATOM   1017  C   ILE W1063      23.133 109.671  27.298  1.00 37.21           C  
ANISOU 1017  C   ILE W1063     4170   3875   6095      5    852    757
ATOM   1018  O   ILE W1063      21.945 109.366  27.198  1.00 40.23           O  
ANISOU 1018  O   ILE W1063     4551   4391   6344     89    965    832
ATOM   1019  CB  ILE W1063      22.636 111.644  25.731  1.00 31.28           C  
ANISOU 1019  CB  ILE W1063     3294   3143   5448     23    890    648
ATOM   1020  CG1 ILE W1063      22.435 110.869  24.405  1.00 34.65           C  
ANISOU 1020  CG1 ILE W1063     3577   3551   6039    -69    921    822
ATOM   1021  CG2 ILE W1063      22.982 113.121  25.460  1.00 30.95           C  
ANISOU 1021  CG2 ILE W1063     3245   3050   5466     20    826    510
ATOM   1022  CD1 ILE W1063      21.095 111.168  23.716  1.00 36.20           C  
ANISOU 1022  CD1 ILE W1063     3634   3851   6269    -38   1035    913
ATOM   1023  H   ILE W1063      24.918 110.921  24.988  1.00  0.00           H  
ATOM   1024  HA  ILE W1063      23.832 111.674  27.529  1.00  0.00           H  
ATOM   1025  HB  ILE W1063      21.675 111.645  26.247  1.00  0.00           H  
ATOM   1026 HG13 ILE W1063      22.480 109.794  24.585  1.00  0.00           H  
ATOM   1027 HG12 ILE W1063      23.255 111.083  23.718  1.00  0.00           H  
ATOM   1028 HG21 ILE W1063      22.186 113.612  24.903  1.00  0.00           H  
ATOM   1029 HG22 ILE W1063      23.118 113.678  26.387  1.00  0.00           H  
ATOM   1030 HG23 ILE W1063      23.898 113.224  24.879  1.00  0.00           H  
ATOM   1031 HD11 ILE W1063      20.601 112.045  24.135  1.00  0.00           H  
ATOM   1032 HD12 ILE W1063      21.235 111.349  22.651  1.00  0.00           H  
ATOM   1033 HD13 ILE W1063      20.406 110.330  23.822  1.00  0.00           H  
ATOM   1034  N   LYS W1064      24.016 108.902  27.938  1.00 36.09           N  
ANISOU 1034  N   LYS W1064     4043   3637   6034    -64    774    806
ATOM   1035  CA  LYS W1064      23.709 107.681  28.678  1.00 33.77           C  
ANISOU 1035  CA  LYS W1064     3773   3377   5683    -61    804    958
ATOM   1036  C   LYS W1064      24.555 107.679  29.968  1.00 35.74           C  
ANISOU 1036  C   LYS W1064     4157   3621   5801     -9    730    871
ATOM   1037  O   LYS W1064      25.562 108.390  30.011  1.00 41.92           O  
ANISOU 1037  O   LYS W1064     4990   4345   6593     -5    642    715
ATOM   1038  CB  LYS W1064      24.063 106.443  27.822  1.00 38.17           C  
ANISOU 1038  CB  LYS W1064     4250   3805   6448   -173    743   1088
ATOM   1039  CG  LYS W1064      23.345 106.358  26.460  1.00 48.34           C  
ANISOU 1039  CG  LYS W1064     5387   5076   7906   -247    783   1198
ATOM   1040  CD  LYS W1064      23.632 105.054  25.696  1.00 60.42           C  
ANISOU 1040  CD  LYS W1064     6846   6461   9650   -361    701   1356
ATOM   1041  CE  LYS W1064      25.102 104.907  25.261  1.00 67.78           C  
ANISOU 1041  CE  LYS W1064     7860   7214  10679   -386    531   1212
ATOM   1042  NZ  LYS W1064      25.351 103.615  24.600  1.00 73.84           N1+
ANISOU 1042  NZ  LYS W1064     8581   7810  11667   -482    421   1347
ATOM   1043  H   LYS W1064      24.966 109.247  28.067  1.00  0.00           H  
ATOM   1044  HA  LYS W1064      22.649 107.671  28.933  1.00  0.00           H  
ATOM   1045  HB3 LYS W1064      23.837 105.540  28.389  1.00  0.00           H  
ATOM   1046  HB2 LYS W1064      25.142 106.430  27.674  1.00  0.00           H  
ATOM   1047  HG3 LYS W1064      23.638 107.202  25.834  1.00  0.00           H  
ATOM   1048  HG2 LYS W1064      22.270 106.458  26.615  1.00  0.00           H  
ATOM   1049  HD3 LYS W1064      22.984 105.012  24.818  1.00  0.00           H  
ATOM   1050  HD2 LYS W1064      23.344 104.206  26.321  1.00  0.00           H  
ATOM   1051  HE3 LYS W1064      25.762 104.965  26.122  1.00  0.00           H  
ATOM   1052  HE2 LYS W1064      25.394 105.716  24.590  1.00  0.00           H  
ATOM   1053  HZ1 LYS W1064      26.349 103.528  24.448  1.00  0.00           H  
ATOM   1054  HZ2 LYS W1064      25.050 102.864  25.203  1.00  0.00           H  
ATOM   1055  HZ3 LYS W1064      24.858 103.568  23.721  1.00  0.00           H  
ATOM   1056  N   PRO W1065      24.197 106.829  30.991  1.00 35.92           N  
ANISOU 1056  N   PRO W1065     4233   3715   5700     33    760    984
ATOM   1057  CA  PRO W1065      25.096 106.500  32.077  1.00 34.72           C  
ANISOU 1057  CA  PRO W1065     4200   3548   5443     74    663    912
ATOM   1058  C   PRO W1065      26.425 105.930  31.603  1.00 36.21           C  
ANISOU 1058  C   PRO W1065     4380   3584   5796      3    539    866
ATOM   1059  O   PRO W1065      26.424 104.807  31.105  1.00 38.42           O  
ANISOU 1059  O   PRO W1065     4610   3776   6214    -59    514    975
ATOM   1060  CB  PRO W1065      24.293 105.513  32.927  1.00 35.75           C  
ANISOU 1060  CB  PRO W1065     4366   3780   5439    120    721   1090
ATOM   1061  CG  PRO W1065      22.837 105.789  32.597  1.00 34.70           C  
ANISOU 1061  CG  PRO W1065     4156   3781   5247    157    880   1204
ATOM   1062  CD  PRO W1065      22.908 106.149  31.125  1.00 33.88           C  
ANISOU 1062  CD  PRO W1065     3924   3583   5366     61    890   1190
ATOM   1063  HA  PRO W1065      25.276 107.392  32.675  1.00  0.00           H  
ATOM   1064  HB3 PRO W1065      24.499 105.629  33.989  1.00  0.00           H  
ATOM   1065  HB2 PRO W1065      24.519 104.476  32.672  1.00  0.00           H  
ATOM   1066  HG3 PRO W1065      22.484 106.650  33.166  1.00  0.00           H  
ATOM   1067  HG2 PRO W1065      22.175 104.949  32.808  1.00  0.00           H  
ATOM   1068  HD2 PRO W1065      22.908 105.247  30.511  1.00  0.00           H  
ATOM   1069  HD3 PRO W1065      22.053 106.763  30.842  1.00  0.00           H  
ATOM   1070  N   VAL W1066      27.531 106.675  31.696  1.00 29.39           N  
ANISOU 1070  N   VAL W1066     3558   2688   4922     19    457    709
ATOM   1071  CA  VAL W1066      28.871 106.287  31.304  1.00 28.57           C  
ANISOU 1071  CA  VAL W1066     3434   2473   4947    -16    357    651
ATOM   1072  C   VAL W1066      29.786 106.044  32.495  1.00 36.89           C  
ANISOU 1072  C   VAL W1066     4557   3541   5918     25    270    614
ATOM   1073  O   VAL W1066      29.504 106.594  33.558  1.00 33.90           O  
ANISOU 1073  O   VAL W1066     4247   3238   5396     72    262    581
ATOM   1074  CB  VAL W1066      29.530 107.328  30.396  1.00 27.38           C  
ANISOU 1074  CB  VAL W1066     3232   2287   4882    -37    346    528
ATOM   1075  CG1 VAL W1066      29.015 107.237  28.959  1.00 28.71           C  
ANISOU 1075  CG1 VAL W1066     3327   2421   5162    -85    396    569
ATOM   1076  CG2 VAL W1066      29.464 108.771  30.896  1.00 29.59           C  
ANISOU 1076  CG2 VAL W1066     3545   2636   5062     -3    355    433
ATOM   1077  H   VAL W1066      27.449 107.596  32.101  1.00  0.00           H  
ATOM   1078  HA  VAL W1066      28.783 105.357  30.743  1.00  0.00           H  
ATOM   1079  HB  VAL W1066      30.598 107.128  30.315  1.00  0.00           H  
ATOM   1080 HG11 VAL W1066      29.572 107.898  28.295  1.00  0.00           H  
ATOM   1081 HG12 VAL W1066      29.114 106.233  28.549  1.00  0.00           H  
ATOM   1082 HG13 VAL W1066      27.962 107.509  28.899  1.00  0.00           H  
ATOM   1083 HG21 VAL W1066      30.054 109.450  30.279  1.00  0.00           H  
ATOM   1084 HG22 VAL W1066      28.445 109.154  30.887  1.00  0.00           H  
ATOM   1085 HG23 VAL W1066      29.841 108.874  31.914  1.00  0.00           H  
ATOM   1086  N   PRO W1067      30.882 105.304  32.319  1.00 37.75           N  
ANISOU 1086  N   PRO W1067     4648   3575   6120     18    190    614
ATOM   1087  CA  PRO W1067      32.015 105.307  33.222  1.00 36.77           C  
ANISOU 1087  CA  PRO W1067     4560   3466   5946     52     97    586
ATOM   1088  C   PRO W1067      32.490 106.701  33.606  1.00 39.07           C  
ANISOU 1088  C   PRO W1067     4843   3792   6210     54     64    473
ATOM   1089  O   PRO W1067      32.673 107.531  32.719  1.00 43.39           O  
ANISOU 1089  O   PRO W1067     5339   4331   6815     33    100    410
ATOM   1090  CB  PRO W1067      33.118 104.574  32.458  1.00 33.47           C  
ANISOU 1090  CB  PRO W1067     4093   2961   5661     57     37    598
ATOM   1091  CG  PRO W1067      32.366 103.629  31.519  1.00 28.99           C  
ANISOU 1091  CG  PRO W1067     3507   2317   5189     28     77    668
ATOM   1092  CD  PRO W1067      31.155 104.484  31.154  1.00 28.57           C  
ANISOU 1092  CD  PRO W1067     3436   2305   5116     -8    168    648
ATOM   1093  HA  PRO W1067      31.755 104.736  34.114  1.00  0.00           H  
ATOM   1094  HB3 PRO W1067      33.837 104.052  33.086  1.00  0.00           H  
ATOM   1095  HB2 PRO W1067      33.686 105.268  31.839  1.00  0.00           H  
ATOM   1096  HG3 PRO W1067      32.035 102.749  32.069  1.00  0.00           H  
ATOM   1097  HG2 PRO W1067      32.962 103.292  30.671  1.00  0.00           H  
ATOM   1098  HD2 PRO W1067      31.421 105.091  30.289  1.00  0.00           H  
ATOM   1099  HD3 PRO W1067      30.333 103.833  30.854  1.00  0.00           H  
ATOM   1100  N   GLU W1068      32.647 106.992  34.900  1.00 37.66           N  
ANISOU 1100  N   GLU W1068     4714   3643   5950     76    -22    459
ATOM   1101  CA  GLU W1068      33.134 108.269  35.385  1.00 35.13           C  
ANISOU 1101  CA  GLU W1068     4379   3329   5638     63    -88    375
ATOM   1102  C   GLU W1068      34.578 108.493  34.953  1.00 35.81           C  
ANISOU 1102  C   GLU W1068     4354   3394   5859     41   -114    369
ATOM   1103  O   GLU W1068      35.360 107.548  34.976  1.00 38.81           O  
ANISOU 1103  O   GLU W1068     4690   3756   6300     60   -123    413
ATOM   1104  CB  GLU W1068      32.927 108.387  36.896  1.00 33.15           C  
ANISOU 1104  CB  GLU W1068     4208   3094   5293     87   -214    361
ATOM   1105  CG  GLU W1068      31.526 108.003  37.378  1.00 39.05           C  
ANISOU 1105  CG  GLU W1068     5080   3892   5867    144   -189    333
ATOM   1106  CD  GLU W1068      30.979 108.702  38.615  1.00 49.47           C  
ANISOU 1106  CD  GLU W1068     6500   5220   7076    186   -345    287
ATOM   1107  OE1 GLU W1068      31.660 109.575  39.196  1.00 54.61           O  
ANISOU 1107  OE1 GLU W1068     7171   5878   7699    199   -424    348
ATOM   1108  OE2 GLU W1068      29.843 108.363  39.012  1.00 51.13           O1-
ANISOU 1108  OE2 GLU W1068     6776   5418   7234    211   -408    182
ATOM   1109  H   GLU W1068      32.495 106.273  35.592  1.00  0.00           H  
ATOM   1110  HA  GLU W1068      32.520 109.033  34.912  1.00  0.00           H  
ATOM   1111  HB3 GLU W1068      33.168 109.415  37.166  1.00  0.00           H  
ATOM   1112  HB2 GLU W1068      33.670 107.790  37.421  1.00  0.00           H  
ATOM   1113  HG3 GLU W1068      31.481 106.930  37.556  1.00  0.00           H  
ATOM   1114  HG2 GLU W1068      30.808 108.169  36.576  1.00  0.00           H  
ATOM   1115  N   VAL W1069      34.935 109.715  34.553  1.00 36.27           N  
ANISOU 1115  N   VAL W1069     4364   3460   5958     13   -122    322
ATOM   1116  CA  VAL W1069      36.182 110.113  33.926  1.00 35.35           C  
ANISOU 1116  CA  VAL W1069     4130   3360   5943      7   -112    334
ATOM   1117  C   VAL W1069      37.427 109.662  34.673  1.00 34.90           C  
ANISOU 1117  C   VAL W1069     4005   3316   5937     21   -197    390
ATOM   1118  O   VAL W1069      38.392 109.268  34.021  1.00 37.64           O  
ANISOU 1118  O   VAL W1069     4262   3692   6346     61   -166    414
ATOM   1119  CB  VAL W1069      36.195 111.608  33.606  1.00 38.45           C  
ANISOU 1119  CB  VAL W1069     4480   3764   6364    -33   -112    308
ATOM   1120  CG1 VAL W1069      37.555 112.218  33.206  1.00 41.06           C  
ANISOU 1120  CG1 VAL W1069     4683   4148   6770    -24    -78    343
ATOM   1121  CG2 VAL W1069      35.164 111.938  32.514  1.00 36.07           C  
ANISOU 1121  CG2 VAL W1069     4238   3450   6017    -35    -34    253
ATOM   1122  H   VAL W1069      34.238 110.440  34.624  1.00  0.00           H  
ATOM   1123  HA  VAL W1069      36.195 109.578  32.976  1.00  0.00           H  
ATOM   1124  HB  VAL W1069      35.867 112.144  34.496  1.00  0.00           H  
ATOM   1125 HG11 VAL W1069      37.446 113.252  32.876  1.00  0.00           H  
ATOM   1126 HG12 VAL W1069      38.246 112.235  34.046  1.00  0.00           H  
ATOM   1127 HG13 VAL W1069      38.025 111.659  32.395  1.00  0.00           H  
ATOM   1128 HG21 VAL W1069      35.104 113.011  32.340  1.00  0.00           H  
ATOM   1129 HG22 VAL W1069      35.446 111.467  31.573  1.00  0.00           H  
ATOM   1130 HG23 VAL W1069      34.161 111.598  32.772  1.00  0.00           H  
ATOM   1131  N   LYS W1070      37.423 109.595  36.008  1.00 31.02           N  
ANISOU 1131  N   LYS W1070     3556   2811   5419      2   -314    407
ATOM   1132  CA  LYS W1070      38.459 109.029  36.845  1.00 31.61           C  
ANISOU 1132  CA  LYS W1070     3554   2900   5557     12   -410    473
ATOM   1133  C   LYS W1070      38.797 107.585  36.509  1.00 34.37           C  
ANISOU 1133  C   LYS W1070     3908   3243   5906     77   -378    506
ATOM   1134  O   LYS W1070      39.973 107.243  36.434  1.00 37.42           O  
ANISOU 1134  O   LYS W1070     4189   3655   6372    116   -400    555
ATOM   1135  CB  LYS W1070      38.117 109.193  38.327  1.00 29.54           C  
ANISOU 1135  CB  LYS W1070     3356   2608   5262    -20   -573    472
ATOM   1136  CG  LYS W1070      36.820 108.540  38.807  1.00 30.36           C  
ANISOU 1136  CG  LYS W1070     3630   2694   5212     14   -587    430
ATOM   1137  CD  LYS W1070      36.434 108.919  40.238  1.00 31.17           C  
ANISOU 1137  CD  LYS W1070     3808   2771   5264      6   -776    406
ATOM   1138  CE  LYS W1070      35.013 108.491  40.607  1.00 33.31           C  
ANISOU 1138  CE  LYS W1070     4257   3061   5339     71   -776    364
ATOM   1139  NZ  LYS W1070      34.631 108.945  41.954  1.00 34.49           N1+
ANISOU 1139  NZ  LYS W1070     4506   3186   5412     87   -983    311
ATOM   1140  H   LYS W1070      36.603 109.956  36.474  1.00  0.00           H  
ATOM   1141  HA  LYS W1070      39.357 109.619  36.657  1.00  0.00           H  
ATOM   1142  HB3 LYS W1070      38.070 110.256  38.561  1.00  0.00           H  
ATOM   1143  HB2 LYS W1070      38.937 108.824  38.940  1.00  0.00           H  
ATOM   1144  HG3 LYS W1070      36.899 107.456  38.751  1.00  0.00           H  
ATOM   1145  HG2 LYS W1070      36.001 108.806  38.141  1.00  0.00           H  
ATOM   1146  HD3 LYS W1070      36.547 109.994  40.378  1.00  0.00           H  
ATOM   1147  HD2 LYS W1070      37.141 108.473  40.935  1.00  0.00           H  
ATOM   1148  HE3 LYS W1070      34.904 107.408  40.563  1.00  0.00           H  
ATOM   1149  HE2 LYS W1070      34.300 108.911  39.900  1.00  0.00           H  
ATOM   1150  HZ1 LYS W1070      33.665 108.701  42.119  1.00  0.00           H  
ATOM   1151  HZ2 LYS W1070      35.219 108.483  42.630  1.00  0.00           H  
ATOM   1152  HZ3 LYS W1070      34.750 109.945  42.018  1.00  0.00           H  
ATOM   1153  N   ILE W1071      37.797 106.740  36.240  1.00 35.37           N  
ANISOU 1153  N   ILE W1071     4145   3338   5958     94   -325    494
ATOM   1154  CA  ILE W1071      37.908 105.351  35.844  1.00 32.38           C  
ANISOU 1154  CA  ILE W1071     3772   2922   5607    145   -308    538
ATOM   1155  C   ILE W1071      38.593 105.279  34.485  1.00 32.91           C  
ANISOU 1155  C   ILE W1071     3760   2980   5765    188   -232    505
ATOM   1156  O   ILE W1071      39.532 104.512  34.291  1.00 36.53           O  
ANISOU 1156  O   ILE W1071     4158   3429   6293    258   -256    524
ATOM   1157  CB  ILE W1071      36.561 104.626  35.768  1.00 29.76           C  
ANISOU 1157  CB  ILE W1071     3558   2560   5188    138   -268    569
ATOM   1158  CG1 ILE W1071      35.655 104.814  36.987  1.00 33.19           C  
ANISOU 1158  CG1 ILE W1071     4086   3029   5495    137   -351    597
ATOM   1159  CG2 ILE W1071      36.641 103.139  35.422  1.00 30.20           C  
ANISOU 1159  CG2 ILE W1071     3614   2548   5312    176   -260    631
ATOM   1160  CD1 ILE W1071      36.068 104.037  38.237  1.00 34.95           C  
ANISOU 1160  CD1 ILE W1071     4290   3250   5741    165   -480    653
ATOM   1161  H   ILE W1071      36.870 107.130  36.154  1.00  0.00           H  
ATOM   1162  HA  ILE W1071      38.551 104.853  36.568  1.00  0.00           H  
ATOM   1163  HB  ILE W1071      36.002 105.056  34.938  1.00  0.00           H  
ATOM   1164 HG13 ILE W1071      34.636 104.518  36.738  1.00  0.00           H  
ATOM   1165 HG12 ILE W1071      35.554 105.866  37.251  1.00  0.00           H  
ATOM   1166 HG21 ILE W1071      35.664 102.656  35.397  1.00  0.00           H  
ATOM   1167 HG22 ILE W1071      37.089 102.957  34.444  1.00  0.00           H  
ATOM   1168 HG23 ILE W1071      37.241 102.591  36.148  1.00  0.00           H  
ATOM   1169 HD11 ILE W1071      35.625 103.041  38.248  1.00  0.00           H  
ATOM   1170 HD12 ILE W1071      37.148 103.909  38.293  1.00  0.00           H  
ATOM   1171 HD13 ILE W1071      35.756 104.535  39.155  1.00  0.00           H  
ATOM   1172  N   LEU W1072      38.154 106.109  33.538  1.00 28.22           N  
ANISOU 1172  N   LEU W1072     3169   2390   5163    165   -149    446
ATOM   1173  CA  LEU W1072      38.670 106.208  32.186  1.00 28.10           C  
ANISOU 1173  CA  LEU W1072     3098   2371   5208    220    -93    394
ATOM   1174  C   LEU W1072      40.089 106.760  32.141  1.00 28.43           C  
ANISOU 1174  C   LEU W1072     3018   2500   5284    276    -96    398
ATOM   1175  O   LEU W1072      40.913 106.205  31.417  1.00 31.07           O  
ANISOU 1175  O   LEU W1072     3303   2846   5656    376    -78    368
ATOM   1176  CB  LEU W1072      37.681 106.955  31.294  1.00 33.27           C  
ANISOU 1176  CB  LEU W1072     3778   3023   5840    178    -21    337
ATOM   1177  CG  LEU W1072      36.270 106.368  31.207  1.00 35.65           C  
ANISOU 1177  CG  LEU W1072     4168   3266   6111    123      4    357
ATOM   1178  CD1 LEU W1072      35.390 107.146  30.231  1.00 38.78           C  
ANISOU 1178  CD1 LEU W1072     4562   3671   6503     89     69    304
ATOM   1179  CD2 LEU W1072      36.248 104.870  30.909  1.00 34.58           C  
ANISOU 1179  CD2 LEU W1072     4065   3036   6037    146    -21    397
ATOM   1180  H   LEU W1072      37.421 106.754  33.794  1.00  0.00           H  
ATOM   1181  HA  LEU W1072      38.737 105.187  31.811  1.00  0.00           H  
ATOM   1182  HB3 LEU W1072      38.090 107.015  30.285  1.00  0.00           H  
ATOM   1183  HB2 LEU W1072      37.629 107.995  31.617  1.00  0.00           H  
ATOM   1184  HG  LEU W1072      35.807 106.494  32.187  1.00  0.00           H  
ATOM   1185 HD11 LEU W1072      34.470 107.494  30.702  1.00  0.00           H  
ATOM   1186 HD12 LEU W1072      35.890 108.031  29.838  1.00  0.00           H  
ATOM   1187 HD13 LEU W1072      35.086 106.562  29.362  1.00  0.00           H  
ATOM   1188 HD21 LEU W1072      35.387 104.562  30.317  1.00  0.00           H  
ATOM   1189 HD22 LEU W1072      37.126 104.532  30.359  1.00  0.00           H  
ATOM   1190 HD23 LEU W1072      36.203 104.279  31.824  1.00  0.00           H  
ATOM   1191  N   ASN W1073      40.415 107.781  32.937  1.00 34.09           N  
ANISOU 1191  N   ASN W1073     3679   3282   5994    221   -125    440
ATOM   1192  CA  ASN W1073      41.737 108.341  33.141  1.00 34.02           C  
ANISOU 1192  CA  ASN W1073     3520   3373   6032    261   -123    491
ATOM   1193  C   ASN W1073      42.709 107.298  33.668  1.00 34.09           C  
ANISOU 1193  C   ASN W1073     3465   3394   6095    334   -179    545
ATOM   1194  O   ASN W1073      43.802 107.162  33.123  1.00 37.14           O  
ANISOU 1194  O   ASN W1073     3741   3858   6512    441   -136    557
ATOM   1195  CB  ASN W1073      41.703 109.554  34.073  1.00 39.20           C  
ANISOU 1195  CB  ASN W1073     4124   4064   6707    161   -172    549
ATOM   1196  CG  ASN W1073      41.140 110.834  33.449  1.00 43.46           C  
ANISOU 1196  CG  ASN W1073     4687   4611   7214    113   -109    510
ATOM   1197  OD1 ASN W1073      40.952 110.922  32.240  1.00 46.29           O  
ANISOU 1197  OD1 ASN W1073     5058   4989   7539    165    -19    453
ATOM   1198  ND2 ASN W1073      40.873 111.860  34.250  1.00 46.67           N  
ANISOU 1198  ND2 ASN W1073     5103   4990   7638     19   -177    534
ATOM   1199  H   ASN W1073      39.663 108.236  33.434  1.00  0.00           H  
ATOM   1200  HA  ASN W1073      42.069 108.660  32.153  1.00  0.00           H  
ATOM   1201  HB3 ASN W1073      42.722 109.805  34.372  1.00  0.00           H  
ATOM   1202  HB2 ASN W1073      41.167 109.318  34.993  1.00  0.00           H  
ATOM   1203 HD22 ASN W1073      40.531 112.711  33.835  1.00  0.00           H  
ATOM   1204 HD21 ASN W1073      40.949 111.823  35.261  1.00  0.00           H  
ATOM   1205  N   ASN W1074      42.308 106.510  34.670  1.00 32.82           N  
ANISOU 1205  N   ASN W1074     3372   3167   5932    295   -276    578
ATOM   1206  CA  ASN W1074      43.079 105.425  35.234  1.00 35.50           C  
ANISOU 1206  CA  ASN W1074     3650   3510   6327    363   -348    638
ATOM   1207  C   ASN W1074      43.271 104.273  34.259  1.00 37.29           C  
ANISOU 1207  C   ASN W1074     3901   3690   6577    487   -307    594
ATOM   1208  O   ASN W1074      44.362 103.714  34.201  1.00 41.53           O  
ANISOU 1208  O   ASN W1074     4359   4246   7175    584   -344    631
ATOM   1209  CB  ASN W1074      42.423 104.914  36.518  1.00 40.62           C  
ANISOU 1209  CB  ASN W1074     4390   4099   6946    300   -472    680
ATOM   1210  CG  ASN W1074      42.510 105.854  37.712  1.00 39.34           C  
ANISOU 1210  CG  ASN W1074     4204   3963   6783    200   -564    710
ATOM   1211  OD1 ASN W1074      43.233 106.847  37.741  1.00 40.71           O  
ANISOU 1211  OD1 ASN W1074     4246   4201   7023    171   -554    745
ATOM   1212  ND2 ASN W1074      41.768 105.517  38.771  1.00 40.17           N  
ANISOU 1212  ND2 ASN W1074     4436   4016   6810    152   -664    701
ATOM   1213  H   ASN W1074      41.413 106.701  35.099  1.00  0.00           H  
ATOM   1214  HA  ASN W1074      44.053 105.842  35.490  1.00  0.00           H  
ATOM   1215  HB3 ASN W1074      42.880 103.978  36.832  1.00  0.00           H  
ATOM   1216  HB2 ASN W1074      41.378 104.670  36.327  1.00  0.00           H  
ATOM   1217 HD22 ASN W1074      41.679 106.129  39.569  1.00  0.00           H  
ATOM   1218 HD21 ASN W1074      41.221 104.670  38.710  1.00  0.00           H  
ATOM   1219  N   LEU W1075      42.259 103.951  33.448  1.00 37.08           N  
ANISOU 1219  N   LEU W1075     3978   3592   6519    488   -248    515
ATOM   1220  CA  LEU W1075      42.332 103.056  32.310  1.00 37.62           C  
ANISOU 1220  CA  LEU W1075     4084   3577   6632    598   -242    457
ATOM   1221  C   LEU W1075      43.133 103.619  31.143  1.00 38.26           C  
ANISOU 1221  C   LEU W1075     4107   3722   6707    706   -164    363
ATOM   1222  O   LEU W1075      43.352 102.911  30.162  1.00 45.93           O  
ANISOU 1222  O   LEU W1075     5127   4612   7714    810   -175    279
ATOM   1223  CB  LEU W1075      40.926 102.624  31.889  1.00 37.52           C  
ANISOU 1223  CB  LEU W1075     4211   3429   6614    527   -254    446
ATOM   1224  CG  LEU W1075      40.193 101.652  32.817  1.00 39.78           C  
ANISOU 1224  CG  LEU W1075     4566   3669   6878    458   -323    550
ATOM   1225  CD1 LEU W1075      38.718 101.513  32.441  1.00 38.99           C  
ANISOU 1225  CD1 LEU W1075     4577   3480   6758    382   -302    574
ATOM   1226  CD2 LEU W1075      40.859 100.279  32.866  1.00 40.37           C  
ANISOU 1226  CD2 LEU W1075     4617   3697   7025    548   -410    603
ATOM   1227  H   LEU W1075      41.370 104.400  33.610  1.00  0.00           H  
ATOM   1228  HA  LEU W1075      42.868 102.165  32.629  1.00  0.00           H  
ATOM   1229  HB3 LEU W1075      40.966 102.147  30.909  1.00  0.00           H  
ATOM   1230  HB2 LEU W1075      40.325 103.516  31.726  1.00  0.00           H  
ATOM   1231  HG  LEU W1075      40.218 102.062  33.827  1.00  0.00           H  
ATOM   1232 HD11 LEU W1075      38.109 101.222  33.298  1.00  0.00           H  
ATOM   1233 HD12 LEU W1075      38.300 102.442  32.058  1.00  0.00           H  
ATOM   1234 HD13 LEU W1075      38.570 100.756  31.672  1.00  0.00           H  
ATOM   1235 HD21 LEU W1075      40.141  99.462  32.938  1.00  0.00           H  
ATOM   1236 HD22 LEU W1075      41.469 100.091  31.981  1.00  0.00           H  
ATOM   1237 HD23 LEU W1075      41.522 100.187  33.725  1.00  0.00           H  
ATOM   1238  N   GLY W1076      43.580 104.878  31.226  1.00 33.64           N  
ANISOU 1238  N   GLY W1076     3426   3277   6078    688    -97    378
ATOM   1239  CA  GLY W1076      44.475 105.513  30.267  1.00 33.62           C  
ANISOU 1239  CA  GLY W1076     3364   3373   6036    809    -15    306
ATOM   1240  C   GLY W1076      43.764 105.933  28.977  1.00 34.99           C  
ANISOU 1240  C   GLY W1076     3647   3479   6169    797     12    192
ATOM   1241  O   GLY W1076      44.437 106.006  27.953  1.00 38.53           O  
ANISOU 1241  O   GLY W1076     4096   3960   6584    936     41     91
ATOM   1242  H   GLY W1076      43.343 105.430  32.041  1.00  0.00           H  
ATOM   1243  HA3 GLY W1076      45.300 104.841  30.025  1.00  0.00           H  
ATOM   1244  HA2 GLY W1076      44.914 106.400  30.724  1.00  0.00           H  
ATOM   1245  N   VAL W1077      42.438 106.160  29.001  1.00 35.69           N  
ANISOU 1245  N   VAL W1077     3824   3482   6256    646     -3    202
ATOM   1246  CA  VAL W1077      41.635 106.610  27.883  1.00 30.80           C  
ANISOU 1246  CA  VAL W1077     3286   2800   5618    619     14    113
ATOM   1247  C   VAL W1077      42.109 107.948  27.332  1.00 30.43           C  
ANISOU 1247  C   VAL W1077     3175   2893   5493    640     90     90
ATOM   1248  O   VAL W1077      42.258 108.901  28.092  1.00 35.03           O  
ANISOU 1248  O   VAL W1077     3690   3569   6051    563    125    175
ATOM   1249  CB  VAL W1077      40.140 106.663  28.207  1.00 31.18           C  
ANISOU 1249  CB  VAL W1077     3416   2750   5680    465     -3    155
ATOM   1250  CG1 VAL W1077      39.236 107.356  27.189  1.00 32.74           C  
ANISOU 1250  CG1 VAL W1077     3667   2894   5878    430     13     82
ATOM   1251  CG2 VAL W1077      39.576 105.269  28.483  1.00 32.65           C  
ANISOU 1251  CG2 VAL W1077     3662   2815   5930    451    -71    207
ATOM   1252  H   VAL W1077      41.964 106.092  29.891  1.00  0.00           H  
ATOM   1253  HA  VAL W1077      41.775 105.866  27.099  1.00  0.00           H  
ATOM   1254  HB  VAL W1077      40.035 107.242  29.125  1.00  0.00           H  
ATOM   1255 HG11 VAL W1077      38.187 107.343  27.486  1.00  0.00           H  
ATOM   1256 HG12 VAL W1077      39.476 108.408  27.041  1.00  0.00           H  
ATOM   1257 HG13 VAL W1077      39.300 106.873  26.214  1.00  0.00           H  
ATOM   1258 HG21 VAL W1077      38.507 105.277  28.697  1.00  0.00           H  
ATOM   1259 HG22 VAL W1077      39.716 104.614  27.623  1.00  0.00           H  
ATOM   1260 HG23 VAL W1077      40.059 104.793  29.334  1.00  0.00           H  
ATOM   1261  N   ASP W1078      42.317 108.003  26.011  1.00 31.73           N  
ANISOU 1261  N   ASP W1078     3367   3066   5622    750     99    -24
ATOM   1262  CA  ASP W1078      42.831 109.172  25.292  1.00 29.34           C  
ANISOU 1262  CA  ASP W1078     3014   2912   5223    793    170    -42
ATOM   1263  C   ASP W1078      41.727 109.877  24.490  1.00 31.96           C  
ANISOU 1263  C   ASP W1078     3422   3182   5540    715    158   -106
ATOM   1264  O   ASP W1078      41.860 111.064  24.202  1.00 34.93           O  
ANISOU 1264  O   ASP W1078     3756   3671   5846    698    213    -82
ATOM   1265  CB  ASP W1078      43.961 108.791  24.299  1.00 37.86           C  
ANISOU 1265  CB  ASP W1078     4062   4096   6227   1015    193   -130
ATOM   1266  CG  ASP W1078      45.234 108.177  24.903  1.00 47.05           C  
ANISOU 1266  CG  ASP W1078     5117   5358   7404   1118    222    -54
ATOM   1267  OD1 ASP W1078      45.570 108.502  26.061  1.00 51.60           O  
ANISOU 1267  OD1 ASP W1078     5586   6009   8008   1018    256     97
ATOM   1268  OD2 ASP W1078      45.945 107.507  24.124  1.00 51.61           O1-
ANISOU 1268  OD2 ASP W1078     5710   5926   7973   1302    198   -149
ATOM   1269  H   ASP W1078      42.127 107.176  25.454  1.00  0.00           H  
ATOM   1270  HA  ASP W1078      43.222 109.908  25.998  1.00  0.00           H  
ATOM   1271  HB3 ASP W1078      44.266 109.670  23.727  1.00  0.00           H  
ATOM   1272  HB2 ASP W1078      43.557 108.076  23.583  1.00  0.00           H  
ATOM   1273  N   ILE W1079      40.693 109.133  24.081  1.00 31.36           N  
ANISOU 1273  N   ILE W1079     3442   2931   5541    663     84   -167
ATOM   1274  CA  ILE W1079      39.704 109.528  23.101  1.00 31.06           C  
ANISOU 1274  CA  ILE W1079     3458   2830   5512    596     60   -224
ATOM   1275  C   ILE W1079      38.512 108.583  23.188  1.00 34.57           C  
ANISOU 1275  C   ILE W1079     3965   3090   6078    490     -5   -205
ATOM   1276  O   ILE W1079      38.639 107.534  23.811  1.00 31.79           O  
ANISOU 1276  O   ILE W1079     3634   2651   5793    500    -47   -175
ATOM   1277  CB  ILE W1079      40.326 109.551  21.702  1.00 35.08           C  
ANISOU 1277  CB  ILE W1079     4002   3367   5962    744     19   -370
ATOM   1278  CG1 ILE W1079      39.553 110.361  20.663  1.00 35.46           C  
ANISOU 1278  CG1 ILE W1079     4069   3419   5984    679     10   -404
ATOM   1279  CG2 ILE W1079      40.692 108.178  21.139  1.00 37.85           C  
ANISOU 1279  CG2 ILE W1079     4434   3546   6403    825   -102   -480
ATOM   1280  CD1 ILE W1079      40.438 110.867  19.522  1.00 32.75           C  
ANISOU 1280  CD1 ILE W1079     3762   3142   5541    835    -33   -543
ATOM   1281  H   ILE W1079      40.593 108.181  24.402  1.00  0.00           H  
ATOM   1282  HA  ILE W1079      39.352 110.524  23.370  1.00  0.00           H  
ATOM   1283  HB  ILE W1079      41.282 110.068  21.788  1.00  0.00           H  
ATOM   1284 HG13 ILE W1079      39.094 111.224  21.143  1.00  0.00           H  
ATOM   1285 HG12 ILE W1079      38.721 109.786  20.256  1.00  0.00           H  
ATOM   1286 HG21 ILE W1079      41.277 108.235  20.221  1.00  0.00           H  
ATOM   1287 HG22 ILE W1079      41.290 107.600  21.841  1.00  0.00           H  
ATOM   1288 HG23 ILE W1079      39.803 107.591  20.904  1.00  0.00           H  
ATOM   1289 HD11 ILE W1079      39.951 111.628  18.917  1.00  0.00           H  
ATOM   1290 HD12 ILE W1079      41.368 111.304  19.884  1.00  0.00           H  
ATOM   1291 HD13 ILE W1079      40.703 110.049  18.853  1.00  0.00           H  
ATOM   1292  N   ALA W1080      37.363 108.877  22.577  1.00 36.29           N  
ANISOU 1292  N   ALA W1080     4201   3260   6328    388    -10   -201
ATOM   1293  CA  ALA W1080      36.199 108.015  22.520  1.00 34.17           C  
ANISOU 1293  CA  ALA W1080     3963   2844   6176    281    -54   -148
ATOM   1294  C   ALA W1080      35.647 107.893  21.107  1.00 38.71           C  
ANISOU 1294  C   ALA W1080     4570   3295   6843    288   -160   -240
ATOM   1295  O   ALA W1080      35.801 108.809  20.304  1.00 42.29           O  
ANISOU 1295  O   ALA W1080     5028   3800   7242    349   -183   -342
ATOM   1296  CB  ALA W1080      35.118 108.490  23.493  1.00 32.02           C  
ANISOU 1296  CB  ALA W1080     3664   2620   5882    159     26    -50
ATOM   1297  H   ALA W1080      37.279 109.736  22.055  1.00  0.00           H  
ATOM   1298  HA  ALA W1080      36.484 107.010  22.827  1.00  0.00           H  
ATOM   1299  HB1 ALA W1080      34.315 107.758  23.587  1.00  0.00           H  
ATOM   1300  HB2 ALA W1080      35.517 108.654  24.494  1.00  0.00           H  
ATOM   1301  HB3 ALA W1080      34.662 109.421  23.163  1.00  0.00           H  
ATOM   1302  N   ALA W1081      35.031 106.743  20.824  1.00 36.46           N  
ANISOU 1302  N   ALA W1081     4304   2843   6704    222   -237   -190
ATOM   1303  CA  ALA W1081      34.494 106.340  19.540  1.00 35.19           C  
ANISOU 1303  CA  ALA W1081     4170   2520   6682    208   -380   -261
ATOM   1304  C   ALA W1081      33.089 106.871  19.305  1.00 34.80           C  
ANISOU 1304  C   ALA W1081     4063   2460   6702     65   -356   -173
ATOM   1305  O   ALA W1081      32.130 106.328  19.852  1.00 40.53           O  
ANISOU 1305  O   ALA W1081     4748   3143   7510    -47   -317    -17
ATOM   1306  CB  ALA W1081      34.479 104.812  19.501  1.00 38.03           C  
ANISOU 1306  CB  ALA W1081     4568   2681   7200    210   -501   -235
ATOM   1307  H   ALA W1081      34.936 106.066  21.567  1.00  0.00           H  
ATOM   1308  HA  ALA W1081      35.149 106.693  18.743  1.00  0.00           H  
ATOM   1309  HB1 ALA W1081      33.922 104.444  18.640  1.00  0.00           H  
ATOM   1310  HB2 ALA W1081      35.480 104.386  19.456  1.00  0.00           H  
ATOM   1311  HB3 ALA W1081      33.994 104.396  20.384  1.00  0.00           H  
ATOM   1312  N   ASN W1082      32.963 107.912  18.467  1.00 31.49           N  
ANISOU 1312  N   ASN W1082     3632   2094   6239     80   -375   -263
ATOM   1313  CA  ASN W1082      31.694 108.488  17.975  1.00 36.76           C  
ANISOU 1313  CA  ASN W1082     4233   2742   6992    -37   -378   -198
ATOM   1314  C   ASN W1082      30.822 109.055  19.103  1.00 37.60           C  
ANISOU 1314  C   ASN W1082     4275   2960   7050   -122   -212    -41
ATOM   1315  O   ASN W1082      29.599 108.926  19.074  1.00 42.51           O  
ANISOU 1315  O   ASN W1082     4829   3542   7780   -227   -193     85
ATOM   1316  CB  ASN W1082      30.935 107.504  17.049  1.00 39.55           C  
ANISOU 1316  CB  ASN W1082     4570   2882   7577   -120   -538   -163
ATOM   1317  CG  ASN W1082      31.739 107.157  15.799  1.00 45.39           C  
ANISOU 1317  CG  ASN W1082     5394   3503   8347    -17   -734   -345
ATOM   1318  OD1 ASN W1082      32.410 106.132  15.748  1.00 53.26           O  
ANISOU 1318  OD1 ASN W1082     6446   4427   9363     34   -804   -365
ATOM   1319  ND2 ASN W1082      31.702 108.015  14.787  1.00 47.04           N  
ANISOU 1319  ND2 ASN W1082     5622   3710   8540     29   -828   -485
ATOM   1320  H   ASN W1082      33.789 108.376  18.108  1.00  0.00           H  
ATOM   1321  HA  ASN W1082      31.940 109.356  17.369  1.00  0.00           H  
ATOM   1322  HB3 ASN W1082      29.992 107.947  16.723  1.00  0.00           H  
ATOM   1323  HB2 ASN W1082      30.669 106.592  17.583  1.00  0.00           H  
ATOM   1324 HD22 ASN W1082      32.305 107.866  13.978  1.00  0.00           H  
ATOM   1325 HD21 ASN W1082      31.195 108.885  14.870  1.00  0.00           H  
ATOM   1326  N   THR W1083      31.475 109.680  20.085  1.00 36.42           N  
ANISOU 1326  N   THR W1083     4145   2955   6739    -69    -99    -46
ATOM   1327  CA  THR W1083      30.857 110.217  21.281  1.00 36.42           C  
ANISOU 1327  CA  THR W1083     4109   3059   6668   -118     35     59
ATOM   1328  C   THR W1083      31.878 111.107  21.976  1.00 36.79           C  
ANISOU 1328  C   THR W1083     4179   3236   6563    -53     98      8
ATOM   1329  O   THR W1083      33.065 111.031  21.665  1.00 36.49           O  
ANISOU 1329  O   THR W1083     4167   3224   6472     28     63    -72
ATOM   1330  CB  THR W1083      30.369 109.083  22.183  1.00 39.14           C  
ANISOU 1330  CB  THR W1083     4458   3374   7040   -162     80    191
ATOM   1331  OG1 THR W1083      29.539 109.568  23.215  1.00 40.61           O  
ANISOU 1331  OG1 THR W1083     4622   3669   7138   -185    200    269
ATOM   1332  CG2 THR W1083      31.459 108.254  22.859  1.00 40.49           C  
ANISOU 1332  CG2 THR W1083     4689   3541   7156    -96     60    166
ATOM   1333  H   THR W1083      32.481 109.761  20.057  1.00  0.00           H  
ATOM   1334  HA  THR W1083      30.026 110.844  20.961  1.00  0.00           H  
ATOM   1335  HB  THR W1083      29.742 108.390  21.621  1.00  0.00           H  
ATOM   1336  HG1 THR W1083      28.734 109.910  22.822  1.00  0.00           H  
ATOM   1337 HG21 THR W1083      31.065 107.368  23.356  1.00  0.00           H  
ATOM   1338 HG22 THR W1083      32.186 107.894  22.131  1.00  0.00           H  
ATOM   1339 HG23 THR W1083      32.012 108.819  23.609  1.00  0.00           H  
ATOM   1340  N   VAL W1084      31.440 111.937  22.925  1.00 39.22           N  
ANISOU 1340  N   VAL W1084     4470   3625   6807    -81    188     65
ATOM   1341  CA  VAL W1084      32.276 112.689  23.839  1.00 33.61           C  
ANISOU 1341  CA  VAL W1084     3772   3011   5988    -45    228     45
ATOM   1342  C   VAL W1084      31.903 112.267  25.254  1.00 32.59           C  
ANISOU 1342  C   VAL W1084     3671   2904   5808    -59    274    111
ATOM   1343  O   VAL W1084      30.737 112.365  25.628  1.00 29.96           O  
ANISOU 1343  O   VAL W1084     3337   2579   5467    -86    325    162
ATOM   1344  CB  VAL W1084      32.132 114.207  23.743  1.00 31.05           C  
ANISOU 1344  CB  VAL W1084     3415   2742   5639    -52    250     24
ATOM   1345  CG1 VAL W1084      33.164 114.996  24.549  1.00 29.08           C  
ANISOU 1345  CG1 VAL W1084     3175   2563   5313    -36    277     37
ATOM   1346  CG2 VAL W1084      32.163 114.686  22.291  1.00 33.25           C  
ANISOU 1346  CG2 VAL W1084     3678   3022   5933    -19    190    -49
ATOM   1347  H   VAL W1084      30.458 111.910  23.165  1.00  0.00           H  
ATOM   1348  HA  VAL W1084      33.323 112.436  23.672  1.00  0.00           H  
ATOM   1349  HB  VAL W1084      31.159 114.518  24.126  1.00  0.00           H  
ATOM   1350 HG11 VAL W1084      33.087 116.071  24.392  1.00  0.00           H  
ATOM   1351 HG12 VAL W1084      33.057 114.841  25.623  1.00  0.00           H  
ATOM   1352 HG13 VAL W1084      34.182 114.712  24.284  1.00  0.00           H  
ATOM   1353 HG21 VAL W1084      32.101 115.771  22.225  1.00  0.00           H  
ATOM   1354 HG22 VAL W1084      33.079 114.368  21.794  1.00  0.00           H  
ATOM   1355 HG23 VAL W1084      31.319 114.293  21.725  1.00  0.00           H  
ATOM   1356  N   ILE W1085      32.891 111.853  26.048  1.00 34.38           N  
ANISOU 1356  N   ILE W1085     3919   3151   5993    -27    254    111
ATOM   1357  CA  ILE W1085      32.781 111.753  27.490  1.00 32.00           C  
ANISOU 1357  CA  ILE W1085     3653   2875   5632    -33    266    156
ATOM   1358  C   ILE W1085      33.016 113.164  28.011  1.00 30.77           C  
ANISOU 1358  C   ILE W1085     3488   2770   5432    -34    262    136
ATOM   1359  O   ILE W1085      34.145 113.651  27.985  1.00 31.57           O  
ANISOU 1359  O   ILE W1085     3550   2907   5538    -19    238    127
ATOM   1360  CB  ILE W1085      33.764 110.748  28.087  1.00 29.82           C  
ANISOU 1360  CB  ILE W1085     3390   2582   5357     -5    222    178
ATOM   1361  CG1 ILE W1085      33.773 109.385  27.393  1.00 25.97           C  
ANISOU 1361  CG1 ILE W1085     2912   2013   4942     -2    202    199
ATOM   1362  CG2 ILE W1085      33.578 110.569  29.595  1.00 30.62           C  
ANISOU 1362  CG2 ILE W1085     3537   2705   5394    -11    209    222
ATOM   1363  CD1 ILE W1085      32.488 108.564  27.513  1.00 30.95           C  
ANISOU 1363  CD1 ILE W1085     3559   2614   5585    -50    240    278
ATOM   1364  H   ILE W1085      33.826 111.790  25.670  1.00  0.00           H  
ATOM   1365  HA  ILE W1085      31.768 111.447  27.754  1.00  0.00           H  
ATOM   1366  HB  ILE W1085      34.769 111.152  27.958  1.00  0.00           H  
ATOM   1367 HG13 ILE W1085      34.593 108.779  27.775  1.00  0.00           H  
ATOM   1368 HG12 ILE W1085      34.015 109.495  26.335  1.00  0.00           H  
ATOM   1369 HG21 ILE W1085      34.337 109.924  30.034  1.00  0.00           H  
ATOM   1370 HG22 ILE W1085      33.628 111.512  30.140  1.00  0.00           H  
ATOM   1371 HG23 ILE W1085      32.614 110.125  29.843  1.00  0.00           H  
ATOM   1372 HD11 ILE W1085      32.245 108.050  26.583  1.00  0.00           H  
ATOM   1373 HD12 ILE W1085      32.567 107.801  28.285  1.00  0.00           H  
ATOM   1374 HD13 ILE W1085      31.620 109.173  27.764  1.00  0.00           H  
ATOM   1375  N   TRP W1086      31.955 113.886  28.376  1.00 30.23           N  
ANISOU 1375  N   TRP W1086     3452   2708   5325    -43    284    138
ATOM   1376  CA  TRP W1086      32.009 115.245  28.873  1.00 28.36           C  
ANISOU 1376  CA  TRP W1086     3216   2484   5075    -46    256    115
ATOM   1377  C   TRP W1086      32.365 115.212  30.353  1.00 34.29           C  
ANISOU 1377  C   TRP W1086     4010   3225   5793    -46    186    124
ATOM   1378  O   TRP W1086      31.663 114.574  31.136  1.00 36.56           O  
ANISOU 1378  O   TRP W1086     4365   3508   6019    -24    180    123
ATOM   1379  CB  TRP W1086      30.697 115.970  28.578  1.00 31.04           C  
ANISOU 1379  CB  TRP W1086     3574   2823   5398    -32    299     90
ATOM   1380  CG  TRP W1086      30.707 117.456  28.736  1.00 29.29           C  
ANISOU 1380  CG  TRP W1086     3350   2587   5191    -31    255     63
ATOM   1381  CD1 TRP W1086      30.364 118.123  29.861  1.00 28.30           C  
ANISOU 1381  CD1 TRP W1086     3288   2430   5036     -7    202     29
ATOM   1382  CD2 TRP W1086      31.141 118.475  27.787  1.00 27.47           C  
ANISOU 1382  CD2 TRP W1086     3059   2364   5014    -51    243     71
ATOM   1383  NE1 TRP W1086      30.490 119.480  29.647  1.00 32.30           N  
ANISOU 1383  NE1 TRP W1086     3770   2902   5599    -22    150     23
ATOM   1384  CE2 TRP W1086      30.992 119.751  28.390  1.00 31.31           C  
ANISOU 1384  CE2 TRP W1086     3564   2812   5520    -51    184     62
ATOM   1385  CE3 TRP W1086      31.634 118.457  26.471  1.00 27.50           C  
ANISOU 1385  CE3 TRP W1086     3002   2403   5042    -58    264     83
ATOM   1386  CZ2 TRP W1086      31.314 120.941  27.727  1.00 36.06           C  
ANISOU 1386  CZ2 TRP W1086     4114   3413   6174    -70    156     93
ATOM   1387  CZ3 TRP W1086      31.963 119.637  25.796  1.00 26.48           C  
ANISOU 1387  CZ3 TRP W1086     2829   2296   4936    -63    243    101
ATOM   1388  CH2 TRP W1086      31.818 120.880  26.422  1.00 33.68           C  
ANISOU 1388  CH2 TRP W1086     3749   3173   5876    -76    196    120
ATOM   1389  H   TRP W1086      31.046 113.444  28.367  1.00  0.00           H  
ATOM   1390  HA  TRP W1086      32.791 115.775  28.327  1.00  0.00           H  
ATOM   1391  HB3 TRP W1086      29.887 115.554  29.179  1.00  0.00           H  
ATOM   1392  HB2 TRP W1086      30.406 115.785  27.544  1.00  0.00           H  
ATOM   1393  HD1 TRP W1086      30.016 117.654  30.770  1.00  0.00           H  
ATOM   1394  HE1 TRP W1086      30.205 120.164  30.332  1.00  0.00           H  
ATOM   1395  HE3 TRP W1086      31.747 117.512  25.961  1.00  0.00           H  
ATOM   1396  HZ2 TRP W1086      31.186 121.895  28.215  1.00  0.00           H  
ATOM   1397  HZ3 TRP W1086      32.320 119.606  24.776  1.00  0.00           H  
ATOM   1398  HH2 TRP W1086      32.066 121.787  25.891  1.00  0.00           H  
ATOM   1399  N   ASP W1087      33.468 115.860  30.735  1.00 31.81           N  
ANISOU 1399  N   ASP W1087     3649   2915   5521    -69    125    146
ATOM   1400  CA  ASP W1087      34.007 115.905  32.079  1.00 30.09           C  
ANISOU 1400  CA  ASP W1087     3450   2673   5310    -86     25    165
ATOM   1401  C   ASP W1087      33.302 117.021  32.837  1.00 30.98           C  
ANISOU 1401  C   ASP W1087     3619   2729   5422    -91    -41    121
ATOM   1402  O   ASP W1087      33.789 118.149  32.867  1.00 34.71           O  
ANISOU 1402  O   ASP W1087     4043   3179   5965   -124    -81    144
ATOM   1403  CB  ASP W1087      35.529 116.049  32.090  1.00 32.46           C  
ANISOU 1403  CB  ASP W1087     3645   3010   5678   -113    -10    238
ATOM   1404  CG  ASP W1087      36.216 116.042  33.473  1.00 39.58           C  
ANISOU 1404  CG  ASP W1087     4541   3888   6611   -138   -122    279
ATOM   1405  OD1 ASP W1087      35.596 115.563  34.449  1.00 43.23           O  
ANISOU 1405  OD1 ASP W1087     5093   4286   7045   -143   -209    234
ATOM   1406  OD2 ASP W1087      37.408 116.414  33.515  1.00 42.63           O1-
ANISOU 1406  OD2 ASP W1087     4829   4324   7044   -141   -131    352
ATOM   1407  H   ASP W1087      33.911 116.496  30.088  1.00  0.00           H  
ATOM   1408  HA  ASP W1087      33.760 114.964  32.570  1.00  0.00           H  
ATOM   1409  HB3 ASP W1087      35.821 116.953  31.553  1.00  0.00           H  
ATOM   1410  HB2 ASP W1087      35.963 115.235  31.514  1.00  0.00           H  
ATOM   1411  N   TYR W1088      32.173 116.710  33.480  1.00 33.57           N  
ANISOU 1411  N   TYR W1088     4053   3037   5666    -44    -56     61
ATOM   1412  CA  TYR W1088      31.403 117.587  34.340  1.00 34.75           C  
ANISOU 1412  CA  TYR W1088     4280   3124   5799    -13   -133    -13
ATOM   1413  C   TYR W1088      32.115 118.066  35.598  1.00 39.94           C  
ANISOU 1413  C   TYR W1088     4948   3698   6530    -57   -312    -10
ATOM   1414  O   TYR W1088      31.559 118.900  36.308  1.00 42.80           O  
ANISOU 1414  O   TYR W1088     5349   3973   6940    -54   -411    -58
ATOM   1415  CB  TYR W1088      30.057 116.928  34.650  1.00 34.20           C  
ANISOU 1415  CB  TYR W1088     4324   3084   5586     82    -91    -82
ATOM   1416  CG  TYR W1088      29.113 116.888  33.470  1.00 31.92           C  
ANISOU 1416  CG  TYR W1088     4007   2862   5258    123     70    -74
ATOM   1417  CD1 TYR W1088      28.344 118.032  33.173  1.00 39.14           C  
ANISOU 1417  CD1 TYR W1088     4946   3772   6156    187    101   -135
ATOM   1418  CD2 TYR W1088      28.997 115.730  32.675  1.00 30.10           C  
ANISOU 1418  CD2 TYR W1088     3719   2689   5028     98    175      0
ATOM   1419  CE1 TYR W1088      27.451 118.019  32.090  1.00 40.57           C  
ANISOU 1419  CE1 TYR W1088     5075   4020   6321    219    243   -109
ATOM   1420  CE2 TYR W1088      28.104 115.718  31.588  1.00 30.51           C  
ANISOU 1420  CE2 TYR W1088     3727   2788   5077    117    298     26
ATOM   1421  CZ  TYR W1088      27.332 116.860  31.305  1.00 33.89           C  
ANISOU 1421  CZ  TYR W1088     4161   3227   5488    174    336    -22
ATOM   1422  OH  TYR W1088      26.451 116.832  30.276  1.00 34.83           O  
ANISOU 1422  OH  TYR W1088     4210   3399   5622    188    454     22
ATOM   1423  H   TYR W1088      31.788 115.797  33.286  1.00  0.00           H  
ATOM   1424  HA  TYR W1088      31.194 118.482  33.756  1.00  0.00           H  
ATOM   1425  HB3 TYR W1088      29.545 117.484  35.438  1.00  0.00           H  
ATOM   1426  HB2 TYR W1088      30.204 115.924  35.052  1.00  0.00           H  
ATOM   1427  HD1 TYR W1088      28.433 118.926  33.775  1.00  0.00           H  
ATOM   1428  HD2 TYR W1088      29.590 114.851  32.884  1.00  0.00           H  
ATOM   1429  HE1 TYR W1088      26.862 118.898  31.876  1.00  0.00           H  
ATOM   1430  HE2 TYR W1088      28.013 114.835  30.973  1.00  0.00           H  
ATOM   1431  HH  TYR W1088      25.945 117.645  30.181  1.00  0.00           H  
ATOM   1432  N   LYS W1089      33.331 117.611  35.901  1.00 39.08           N  
ANISOU 1432  N   LYS W1089     4799   3601   6447    -99   -372     51
ATOM   1433  CA  LYS W1089      34.192 118.188  36.915  1.00 34.95           C  
ANISOU 1433  CA  LYS W1089     4247   2998   6033   -164   -555     86
ATOM   1434  C   LYS W1089      34.913 119.429  36.405  1.00 36.70           C  
ANISOU 1434  C   LYS W1089     4343   3197   6404   -242   -571    181
ATOM   1435  O   LYS W1089      35.486 120.163  37.207  1.00 44.71           O  
ANISOU 1435  O   LYS W1089     5346   4107   7536   -300   -734    205
ATOM   1436  CB  LYS W1089      35.164 117.139  37.452  1.00 34.00           C  
ANISOU 1436  CB  LYS W1089     4076   2917   5925   -190   -599    155
ATOM   1437  CG  LYS W1089      34.608 115.767  37.835  1.00 35.75           C  
ANISOU 1437  CG  LYS W1089     4421   3160   6002   -118   -610     90
ATOM   1438  CD  LYS W1089      33.415 115.755  38.793  1.00 36.96           C  
ANISOU 1438  CD  LYS W1089     4713   3223   6108    -84   -795    -14
ATOM   1439  CE  LYS W1089      33.050 114.402  39.404  1.00 39.39           C  
ANISOU 1439  CE  LYS W1089     5134   3577   6256     -8   -821    -52
ATOM   1440  NZ  LYS W1089      32.679 113.375  38.418  1.00 41.76           N1+
ANISOU 1440  NZ  LYS W1089     5480   3981   6408     70   -617    -56
ATOM   1441  H   LYS W1089      33.758 116.926  35.293  1.00  0.00           H  
ATOM   1442  HA  LYS W1089      33.577 118.501  37.760  1.00  0.00           H  
ATOM   1443  HB3 LYS W1089      35.691 117.556  38.310  1.00  0.00           H  
ATOM   1444  HB2 LYS W1089      35.951 116.992  36.711  1.00  0.00           H  
ATOM   1445  HG3 LYS W1089      35.411 115.187  38.286  1.00  0.00           H  
ATOM   1446  HG2 LYS W1089      34.351 115.213  36.932  1.00  0.00           H  
ATOM   1447  HD3 LYS W1089      32.540 116.157  38.285  1.00  0.00           H  
ATOM   1448  HD2 LYS W1089      33.611 116.459  39.602  1.00  0.00           H  
ATOM   1449  HE3 LYS W1089      32.210 114.512  40.090  1.00  0.00           H  
ATOM   1450  HE2 LYS W1089      33.873 114.017  40.004  1.00  0.00           H  
ATOM   1451  HZ1 LYS W1089      33.490 113.125  37.870  1.00  0.00           H  
ATOM   1452  HZ2 LYS W1089      32.353 112.540  38.882  1.00  0.00           H  
ATOM   1453  HZ3 LYS W1089      31.951 113.716  37.810  1.00  0.00           H  
ATOM   1454  N   ARG W1090      34.913 119.691  35.095  1.00 32.51           N  
ANISOU 1454  N   ARG W1090     3720   2761   5871   -243   -416    241
ATOM   1455  CA  ARG W1090      35.419 120.869  34.420  1.00 32.60           C  
ANISOU 1455  CA  ARG W1090     3607   2791   5988   -300   -405    351
ATOM   1456  C   ARG W1090      34.338 121.586  33.627  1.00 36.16           C  
ANISOU 1456  C   ARG W1090     4085   3236   6419   -272   -331    310
ATOM   1457  O   ARG W1090      34.457 122.794  33.440  1.00 42.06           O  
ANISOU 1457  O   ARG W1090     4741   3998   7241   -312   -328    407
ATOM   1458  CB  ARG W1090      36.566 120.479  33.485  1.00 30.74           C  
ANISOU 1458  CB  ARG W1090     3240   2691   5750   -299   -300    455
ATOM   1459  CG  ARG W1090      37.368 121.578  32.743  1.00 32.29           C  
ANISOU 1459  CG  ARG W1090     3370   2906   5993   -325   -372    527
ATOM   1460  CD  ARG W1090      38.249 122.492  33.622  1.00 36.14           C  
ANISOU 1460  CD  ARG W1090     3759   3534   6440   -272   -244    582
ATOM   1461  NE  ARG W1090      37.487 123.396  34.497  1.00 35.95           N  
ANISOU 1461  NE  ARG W1090     3643   3611   6406   -250   -136    648
ATOM   1462  CZ  ARG W1090      36.835 124.517  34.142  1.00 30.00           C  
ANISOU 1462  CZ  ARG W1090     2928   2915   5556   -178    -17    574
ATOM   1463  NH1 ARG W1090      36.852 124.983  32.886  1.00 27.06           N  
ANISOU 1463  NH1 ARG W1090     2480   2642   5159   -148     61    631
ATOM   1464  NH2 ARG W1090      36.162 125.191  35.078  1.00 31.35           N1+
ANISOU 1464  NH2 ARG W1090     3210   3044   5659   -135     14    453
ATOM   1465  H   ARG W1090      34.451 119.021  34.496  1.00  0.00           H  
ATOM   1466  HA  ARG W1090      35.795 121.592  35.145  1.00  0.00           H  
ATOM   1467  HB3 ARG W1090      36.182 119.787  32.733  1.00  0.00           H  
ATOM   1468  HB2 ARG W1090      37.281 119.890  34.061  1.00  0.00           H  
ATOM   1469  HG3 ARG W1090      36.651 122.186  32.191  1.00  0.00           H  
ATOM   1470  HG2 ARG W1090      38.003 121.144  31.969  1.00  0.00           H  
ATOM   1471  HD3 ARG W1090      38.948 123.061  33.017  1.00  0.00           H  
ATOM   1472  HD2 ARG W1090      38.851 121.868  34.284  1.00  0.00           H  
ATOM   1473  HE  ARG W1090      37.412 123.087  35.456  1.00  0.00           H  
ATOM   1474 HH12 ARG W1090      36.463 125.892  32.669  1.00  0.00           H  
ATOM   1475 HH11 ARG W1090      37.315 124.466  32.155  1.00  0.00           H  
ATOM   1476 HH22 ARG W1090      35.835 126.126  34.871  1.00  0.00           H  
ATOM   1477 HH21 ARG W1090      36.085 124.853  36.024  1.00  0.00           H  
ATOM   1478  N   ASP W1091      33.331 120.876  33.109  1.00 35.80           N  
ANISOU 1478  N   ASP W1091     4147   3180   6276   -201   -270    189
ATOM   1479  CA  ASP W1091      32.385 121.302  32.100  1.00 36.53           C  
ANISOU 1479  CA  ASP W1091     4248   3279   6352   -166   -192    153
ATOM   1480  C   ASP W1091      33.102 121.510  30.772  1.00 30.64           C  
ANISOU 1480  C   ASP W1091     3398   2638   5607   -179    -84    228
ATOM   1481  O   ASP W1091      33.010 122.566  30.153  1.00 32.03           O  
ANISOU 1481  O   ASP W1091     3530   2820   5818   -186    -72    265
ATOM   1482  CB  ASP W1091      31.455 122.457  32.473  1.00 46.92           C  
ANISOU 1482  CB  ASP W1091     5589   4480   7759   -180   -309    145
ATOM   1483  CG  ASP W1091      30.570 122.290  33.702  1.00 58.93           C  
ANISOU 1483  CG  ASP W1091     7246   5893   9250   -123   -420     20
ATOM   1484  OD1 ASP W1091      30.270 121.137  34.076  1.00 64.65           O  
ANISOU 1484  OD1 ASP W1091     8051   6664   9847    -38   -341    -74
ATOM   1485  OD2 ASP W1091      30.049 123.317  34.187  1.00 61.46           O1-
ANISOU 1485  OD2 ASP W1091     7594   6084   9675   -158   -594     21
ATOM   1486  H   ASP W1091      33.372 119.878  33.253  1.00  0.00           H  
ATOM   1487  HA  ASP W1091      31.746 120.435  31.927  1.00  0.00           H  
ATOM   1488  HB3 ASP W1091      30.786 122.684  31.644  1.00  0.00           H  
ATOM   1489  HB2 ASP W1091      32.044 123.363  32.616  1.00  0.00           H  
ATOM   1490  N   ALA W1092      33.845 120.491  30.335  1.00 28.47           N  
ANISOU 1490  N   ALA W1092     3089   2442   5285   -168    -19    245
ATOM   1491  CA  ALA W1092      34.618 120.418  29.110  1.00 27.90           C  
ANISOU 1491  CA  ALA W1092     2933   2473   5197   -154     60    296
ATOM   1492  C   ALA W1092      34.751 118.970  28.664  1.00 30.81           C  
ANISOU 1492  C   ALA W1092     3325   2878   5503   -110    128    242
ATOM   1493  O   ALA W1092      34.482 118.107  29.496  1.00 31.27           O  
ANISOU 1493  O   ALA W1092     3441   2898   5543   -105    111    209
ATOM   1494  CB  ALA W1092      35.969 121.090  29.361  1.00 30.52           C  
ANISOU 1494  CB  ALA W1092     3154   2864   5578   -187     29    426
ATOM   1495  H   ALA W1092      33.826 119.624  30.851  1.00  0.00           H  
ATOM   1496  HA  ALA W1092      34.081 120.976  28.344  1.00  0.00           H  
ATOM   1497  HB1 ALA W1092      36.538 121.213  28.440  1.00  0.00           H  
ATOM   1498  HB2 ALA W1092      35.853 122.081  29.798  1.00  0.00           H  
ATOM   1499  HB3 ALA W1092      36.582 120.496  30.040  1.00  0.00           H  
ATOM   1500  N   PRO W1093      35.178 118.661  27.436  1.00 29.27           N  
ANISOU 1500  N   PRO W1093     3094   2750   5278    -70    188    232
ATOM   1501  CA  PRO W1093      35.499 117.307  27.033  1.00 27.02           C  
ANISOU 1501  CA  PRO W1093     2832   2471   4964    -28    221    183
ATOM   1502  C   PRO W1093      36.576 116.643  27.876  1.00 29.31           C  
ANISOU 1502  C   PRO W1093     3093   2787   5258    -13    201    225
ATOM   1503  O   PRO W1093      37.587 117.294  28.134  1.00 33.35           O  
ANISOU 1503  O   PRO W1093     3525   3363   5783    -14    188    303
ATOM   1504  CB  PRO W1093      35.956 117.438  25.578  1.00 28.43           C  
ANISOU 1504  CB  PRO W1093     2980   2710   5112     23    252    153
ATOM   1505  CG  PRO W1093      35.395 118.755  25.086  1.00 27.58           C  
ANISOU 1505  CG  PRO W1093     2854   2615   5010     -1    250    175
ATOM   1506  CD  PRO W1093      35.418 119.609  26.345  1.00 29.18           C  
ANISOU 1506  CD  PRO W1093     3036   2798   5254    -54    212    254
ATOM   1507  HA  PRO W1093      34.585 116.712  27.057  1.00  0.00           H  
ATOM   1508  HB3 PRO W1093      35.639 116.599  24.959  1.00  0.00           H  
ATOM   1509  HB2 PRO W1093      37.045 117.488  25.520  1.00  0.00           H  
ATOM   1510  HG3 PRO W1093      34.372 118.604  24.746  1.00  0.00           H  
ATOM   1511  HG2 PRO W1093      35.968 119.182  24.263  1.00  0.00           H  
ATOM   1512  HD2 PRO W1093      36.404 120.056  26.474  1.00  0.00           H  
ATOM   1513  HD3 PRO W1093      34.684 120.411  26.281  1.00  0.00           H  
ATOM   1514  N   ALA W1094      36.416 115.388  28.298  1.00 28.62           N  
ANISOU 1514  N   ALA W1094     3056   2653   5166      0    197    192
ATOM   1515  CA  ALA W1094      37.447 114.596  28.935  1.00 28.87           C  
ANISOU 1515  CA  ALA W1094     3059   2703   5206     24    170    230
ATOM   1516  C   ALA W1094      38.609 114.277  28.003  1.00 29.25           C  
ANISOU 1516  C   ALA W1094     3041   2832   5242    109    202    229
ATOM   1517  O   ALA W1094      39.726 114.023  28.446  1.00 34.66           O  
ANISOU 1517  O   ALA W1094     3665   3564   5938    145    190    279
ATOM   1518  CB  ALA W1094      36.858 113.294  29.477  1.00 26.53           C  
ANISOU 1518  CB  ALA W1094     2839   2336   4906     24    153    210
ATOM   1519  H   ALA W1094      35.564 114.888  28.086  1.00  0.00           H  
ATOM   1520  HA  ALA W1094      37.847 115.156  29.780  1.00  0.00           H  
ATOM   1521  HB1 ALA W1094      37.583 112.767  30.099  1.00  0.00           H  
ATOM   1522  HB2 ALA W1094      35.972 113.474  30.083  1.00  0.00           H  
ATOM   1523  HB3 ALA W1094      36.569 112.618  28.671  1.00  0.00           H  
ATOM   1524  N   HIS W1095      38.345 114.306  26.695  1.00 31.11           N  
ANISOU 1524  N   HIS W1095     3106   2662   6054    -65    -20     42
ATOM   1525  CA  HIS W1095      39.277 114.172  25.593  1.00 30.46           C  
ANISOU 1525  CA  HIS W1095     2986   2593   5994    -23    -14     28
ATOM   1526  C   HIS W1095      38.913 115.277  24.614  1.00 30.44           C  
ANISOU 1526  C   HIS W1095     3016   2592   5959     14      1     -5
ATOM   1527  O   HIS W1095      37.774 115.309  24.155  1.00 34.62           O  
ANISOU 1527  O   HIS W1095     3578   3108   6468     20     -1    -22
ATOM   1528  CB  HIS W1095      39.167 112.767  25.001  1.00 34.16           C  
ANISOU 1528  CB  HIS W1095     3429   3038   6510      4    -33     11
ATOM   1529  CG  HIS W1095      37.772 112.302  24.637  1.00 31.55           C  
ANISOU 1529  CG  HIS W1095     3071   2705   6211    -27    -47     45
ATOM   1530  ND1 HIS W1095      37.244 112.457  23.368  1.00 30.56           N  
ANISOU 1530  ND1 HIS W1095     2951   2558   6101    -49    -62     49
ATOM   1531  CD2 HIS W1095      36.784 111.689  25.377  1.00 30.93           C  
ANISOU 1531  CD2 HIS W1095     2954   2649   6148    -37    -47     86
ATOM   1532  CE1 HIS W1095      35.991 112.003  23.398  1.00 30.65           C  
ANISOU 1532  CE1 HIS W1095     2942   2572   6133    -72    -72     83
ATOM   1533  NE2 HIS W1095      35.642 111.530  24.591  1.00 32.20           N  
ANISOU 1533  NE2 HIS W1095     3108   2795   6331    -67    -68    107
ATOM   1534  H   HIS W1095      37.408 114.537  26.402  1.00  0.00           H  
ATOM   1535  HA  HIS W1095      40.295 114.342  25.944  1.00  0.00           H  
ATOM   1536  HB3 HIS W1095      39.587 112.047  25.704  1.00  0.00           H  
ATOM   1537  HB2 HIS W1095      39.793 112.711  24.110  1.00  0.00           H  
ATOM   1538  HD1 HIS W1095      37.698 112.977  22.607  1.00  0.00           H  
ATOM   1539  HD2 HIS W1095      36.798 111.388  26.415  1.00  0.00           H  
ATOM   1540  HE1 HIS W1095      35.325 112.028  22.546  1.00  0.00           H  
ATOM   1541  N   ILE W1096      39.815 116.222  24.336  1.00 35.86           N  
ANISOU 1541  N   ILE W1096     3691   3297   6635     50     21     -6
ATOM   1542  CA  ILE W1096      39.582 117.357  23.469  1.00 40.48           C  
ANISOU 1542  CA  ILE W1096     4315   3885   7180     86     38    -33
ATOM   1543  C   ILE W1096      39.558 116.950  22.001  1.00 38.51           C  
ANISOU 1543  C   ILE W1096     4092   3605   6934    123      9    -82
ATOM   1544  O   ILE W1096      38.808 117.514  21.210  1.00 42.81           O  
ANISOU 1544  O   ILE W1096     4664   4147   7456    126     -2    -98
ATOM   1545  CB  ILE W1096      40.579 118.489  23.730  1.00 53.58           C  
ANISOU 1545  CB  ILE W1096     5958   5579   8823    122     77     -9
ATOM   1546  CG1 ILE W1096      40.561 118.971  25.206  1.00 65.51           C  
ANISOU 1546  CG1 ILE W1096     7433   7130  10326     62     92     57
ATOM   1547  CG2 ILE W1096      40.469 119.702  22.783  1.00 55.52           C  
ANISOU 1547  CG2 ILE W1096     6253   5822   9020    173     94    -42
ATOM   1548  CD1 ILE W1096      39.288 119.718  25.646  1.00 69.97           C  
ANISOU 1548  CD1 ILE W1096     8052   7683  10849     10     86     59
ATOM   1549  H   ILE W1096      40.714 116.182  24.794  1.00  0.00           H  
ATOM   1550  HA  ILE W1096      38.579 117.727  23.684  1.00  0.00           H  
ATOM   1551  HB  ILE W1096      41.575 118.073  23.565  1.00  0.00           H  
ATOM   1552 HG13 ILE W1096      41.414 119.631  25.369  1.00  0.00           H  
ATOM   1553 HG12 ILE W1096      40.728 118.134  25.885  1.00  0.00           H  
ATOM   1554 HG21 ILE W1096      41.160 120.494  23.071  1.00  0.00           H  
ATOM   1555 HG22 ILE W1096      40.699 119.445  21.748  1.00  0.00           H  
ATOM   1556 HG23 ILE W1096      39.465 120.120  22.802  1.00  0.00           H  
ATOM   1557 HD11 ILE W1096      39.482 120.786  25.757  1.00  0.00           H  
ATOM   1558 HD12 ILE W1096      38.467 119.607  24.939  1.00  0.00           H  
ATOM   1559 HD13 ILE W1096      38.936 119.349  26.611  1.00  0.00           H  
ATOM   1560  N   SER W1097      40.342 115.941  21.619  1.00 39.08           N  
ANISOU 1560  N   SER W1097     4162   3653   7032    149     -9    -99
ATOM   1561  CA  SER W1097      40.268 115.237  20.354  1.00 35.20           C  
ANISOU 1561  CA  SER W1097     3711   3124   6540    166    -54   -142
ATOM   1562  C   SER W1097      39.084 114.279  20.364  1.00 31.99           C  
ANISOU 1562  C   SER W1097     3277   2696   6184    121   -100   -134
ATOM   1563  O   SER W1097      38.764 113.717  21.409  1.00 31.05           O  
ANISOU 1563  O   SER W1097     3116   2585   6096     90    -88   -102
ATOM   1564  CB  SER W1097      41.572 114.469  20.143  1.00 38.38           C  
ANISOU 1564  CB  SER W1097     4165   3495   6924    227    -48   -168
ATOM   1565  OG  SER W1097      42.691 115.327  20.184  1.00 40.99           O  
ANISOU 1565  OG  SER W1097     4517   3854   7204    279      4   -165
ATOM   1566  H   SER W1097      40.932 115.510  22.314  1.00  0.00           H  
ATOM   1567  HA  SER W1097      40.142 115.961  19.551  1.00  0.00           H  
ATOM   1568  HB3 SER W1097      41.565 113.953  19.182  1.00  0.00           H  
ATOM   1569  HB2 SER W1097      41.692 113.695  20.899  1.00  0.00           H  
ATOM   1570  HG  SER W1097      42.636 115.951  19.458  1.00  0.00           H  
ATOM   1571  N   THR W1098      38.443 114.051  19.215  1.00 32.49           N  
ANISOU 1571  N   THR W1098     3364   2731   6250    111   -156   -156
ATOM   1572  CA  THR W1098      37.313 113.155  19.067  1.00 35.53           C  
ANISOU 1572  CA  THR W1098     3714   3101   6683     60   -205   -135
ATOM   1573  C   THR W1098      37.462 112.310  17.809  1.00 38.70           C  
ANISOU 1573  C   THR W1098     4174   3442   7090     48   -274   -165
ATOM   1574  O   THR W1098      38.334 112.561  16.980  1.00 30.83           O  
ANISOU 1574  O   THR W1098     3255   2411   6046     86   -284   -207
ATOM   1575  CB  THR W1098      36.011 113.951  19.000  1.00 33.43           C  
ANISOU 1575  CB  THR W1098     3404   2877   6419     39   -218   -104
ATOM   1576  OG1 THR W1098      36.008 114.935  17.991  1.00 34.97           O  
ANISOU 1576  OG1 THR W1098     3636   3081   6572     59   -243   -127
ATOM   1577  CG2 THR W1098      35.671 114.655  20.315  1.00 32.64           C  
ANISOU 1577  CG2 THR W1098     3279   2816   6307     51   -152    -75
ATOM   1578  H   THR W1098      38.717 114.540  18.375  1.00  0.00           H  
ATOM   1579  HA  THR W1098      37.265 112.457  19.902  1.00  0.00           H  
ATOM   1580  HB  THR W1098      35.186 113.270  18.790  1.00  0.00           H  
ATOM   1581  HG1 THR W1098      35.985 114.528  17.122  1.00  0.00           H  
ATOM   1582 HG21 THR W1098      34.666 115.070  20.273  1.00  0.00           H  
ATOM   1583 HG22 THR W1098      35.688 113.967  21.159  1.00  0.00           H  
ATOM   1584 HG23 THR W1098      36.363 115.466  20.542  1.00  0.00           H  
ATOM   1585  N   ILE W1099      36.613 111.288  17.674  1.00 36.22           N  
ANISOU 1585  N   ILE W1099     3831   3106   6826     -8   -322   -139
ATOM   1586  CA  ILE W1099      36.470 110.439  16.507  1.00 36.02           C  
ANISOU 1586  CA  ILE W1099     3871   3008   6807    -45   -404   -158
ATOM   1587  C   ILE W1099      34.992 110.522  16.155  1.00 34.82           C  
ANISOU 1587  C   ILE W1099     3656   2881   6695   -127   -476   -109
ATOM   1588  O   ILE W1099      34.175 110.088  16.964  1.00 36.26           O  
ANISOU 1588  O   ILE W1099     3759   3088   6930   -165   -467    -54
ATOM   1589  CB  ILE W1099      36.844 108.994  16.832  1.00 40.26           C  
ANISOU 1589  CB  ILE W1099     4440   3485   7372    -41   -397   -160
ATOM   1590  CG1 ILE W1099      38.314 108.845  17.223  1.00 39.83           C  
ANISOU 1590  CG1 ILE W1099     4431   3423   7280     51   -322   -188
ATOM   1591  CG2 ILE W1099      36.495 107.991  15.732  1.00 39.77           C  
ANISOU 1591  CG2 ILE W1099     4467   3332   7312    -92   -492   -176
ATOM   1592  CD1 ILE W1099      38.644 107.610  18.059  1.00 37.64           C  
ANISOU 1592  CD1 ILE W1099     4173   3099   7028     74   -304   -177
ATOM   1593  H   ILE W1099      35.942 111.078  18.400  1.00  0.00           H  
ATOM   1594  HA  ILE W1099      37.071 110.812  15.677  1.00  0.00           H  
ATOM   1595  HB  ILE W1099      36.260 108.692  17.703  1.00  0.00           H  
ATOM   1596 HG13 ILE W1099      38.638 109.704  17.811  1.00  0.00           H  
ATOM   1597 HG12 ILE W1099      38.950 108.883  16.338  1.00  0.00           H  
ATOM   1598 HG21 ILE W1099      36.741 106.978  16.044  1.00  0.00           H  
ATOM   1599 HG22 ILE W1099      35.435 107.962  15.481  1.00  0.00           H  
ATOM   1600 HG23 ILE W1099      37.045 108.193  14.812  1.00  0.00           H  
ATOM   1601 HD11 ILE W1099      39.705 107.574  18.305  1.00  0.00           H  
ATOM   1602 HD12 ILE W1099      38.092 107.612  18.999  1.00  0.00           H  
ATOM   1603 HD13 ILE W1099      38.404 106.682  17.542  1.00  0.00           H  
ATOM   1604  N   GLY W1100      34.667 111.082  14.983  1.00 37.55           N  
ANISOU 1604  N   GLY W1100     4032   3224   7011   -152   -546   -118
ATOM   1605  CA  GLY W1100      33.318 111.197  14.421  1.00 40.81           C  
ANISOU 1605  CA  GLY W1100     4368   3676   7464   -235   -624    -52
ATOM   1606  C   GLY W1100      32.314 111.908  15.340  1.00 41.46           C  
ANISOU 1606  C   GLY W1100     4318   3859   7575   -217   -561     18
ATOM   1607  O   GLY W1100      31.250 111.353  15.613  1.00 40.64           O  
ANISOU 1607  O   GLY W1100     4122   3792   7527   -268   -578     95
ATOM   1608  H   GLY W1100      35.420 111.416  14.386  1.00  0.00           H  
ATOM   1609  HA3 GLY W1100      32.952 110.206  14.167  1.00  0.00           H  
ATOM   1610  HA2 GLY W1100      33.375 111.755  13.486  1.00  0.00           H  
ATOM   1611  N   VAL W1101      32.665 113.113  15.804  1.00 40.37           N  
ANISOU 1611  N   VAL W1101     4180   3763   7395   -141   -485     -1
ATOM   1612  CA  VAL W1101      31.837 113.994  16.621  1.00 40.45           C  
ANISOU 1612  CA  VAL W1101     4102   3852   7414   -105   -414     59
ATOM   1613  C   VAL W1101      31.769 115.377  15.934  1.00 41.77           C  
ANISOU 1613  C   VAL W1101     4267   4067   7535    -62   -410     63
ATOM   1614  O   VAL W1101      30.813 115.624  15.206  1.00 46.57           O  
ANISOU 1614  O   VAL W1101     4794   4743   8159    -61   -421    136
ATOM   1615  CB  VAL W1101      32.396 114.141  18.068  1.00 44.35           C  
ANISOU 1615  CB  VAL W1101     4613   4339   7899    -58   -316     41
ATOM   1616  CG1 VAL W1101      31.616 115.127  18.959  1.00 46.60           C  
ANISOU 1616  CG1 VAL W1101     4849   4685   8171    -12   -244     95
ATOM   1617  CG2 VAL W1101      32.468 112.783  18.786  1.00 46.25           C  
ANISOU 1617  CG2 VAL W1101     4847   4540   8185    -96   -321     48
ATOM   1618  H   VAL W1101      33.546 113.506  15.486  1.00  0.00           H  
ATOM   1619  HA  VAL W1101      30.816 113.611  16.678  1.00  0.00           H  
ATOM   1620  HB  VAL W1101      33.412 114.521  17.996  1.00  0.00           H  
ATOM   1621 HG11 VAL W1101      32.226 115.424  19.806  1.00  0.00           H  
ATOM   1622 HG12 VAL W1101      31.317 116.053  18.470  1.00  0.00           H  
ATOM   1623 HG13 VAL W1101      30.717 114.655  19.351  1.00  0.00           H  
ATOM   1624 HG21 VAL W1101      32.858 112.899  19.796  1.00  0.00           H  
ATOM   1625 HG22 VAL W1101      31.482 112.323  18.860  1.00  0.00           H  
ATOM   1626 HG23 VAL W1101      33.118 112.080  18.270  1.00  0.00           H  
ATOM   1627  N   CYS W1102      32.755 116.254  16.175  1.00 37.02           N  
ANISOU 1627  N   CYS W1102     3752   3438   6878    -19   -389     -6
ATOM   1628  CA  CYS W1102      32.815 117.613  15.647  1.00 35.26           C  
ANISOU 1628  CA  CYS W1102     3543   3252   6602     30   -376     -7
ATOM   1629  C   CYS W1102      34.001 117.656  14.684  1.00 34.63           C  
ANISOU 1629  C   CYS W1102     3559   3127   6471     31   -428    -73
ATOM   1630  O   CYS W1102      35.115 117.322  15.081  1.00 41.42           O  
ANISOU 1630  O   CYS W1102     4493   3933   7311     48   -404   -130
ATOM   1631  CB  CYS W1102      32.959 118.668  16.771  1.00 43.05           C  
ANISOU 1631  CB  CYS W1102     4549   4253   7555     95   -270    -12
ATOM   1632  SG  CYS W1102      33.202 120.354  16.121  1.00 51.56           S  
ANISOU 1632  SG  CYS W1102     5677   5356   8559    158   -245    -26
ATOM   1633  H   CYS W1102      33.578 115.960  16.682  1.00  0.00           H  
ATOM   1634  HA  CYS W1102      31.907 117.842  15.089  1.00  0.00           H  
ATOM   1635  HB3 CYS W1102      33.811 118.437  17.407  1.00  0.00           H  
ATOM   1636  HB2 CYS W1102      32.083 118.662  17.418  1.00  0.00           H  
ATOM   1637  HG  CYS W1102      31.928 120.564  15.751  1.00  0.00           H  
ATOM   1638  N   SER W1103      33.769 118.106  13.447  1.00 33.94           N  
ANISOU 1638  N   SER W1103     3472   3066   6357     23   -496    -57
ATOM   1639  CA  SER W1103      34.747 118.080  12.355  1.00 39.37           C  
ANISOU 1639  CA  SER W1103     4269   3705   6983     23   -556   -118
ATOM   1640  C   SER W1103      36.029 118.918  12.593  1.00 39.73           C  
ANISOU 1640  C   SER W1103     4394   3735   6967    103   -468   -173
ATOM   1641  O   SER W1103      36.967 118.803  11.807  1.00 46.63           O  
ANISOU 1641  O   SER W1103     5374   4555   7788    123   -482   -231
ATOM   1642  CB  SER W1103      34.021 118.483  11.054  1.00 48.85           C  
ANISOU 1642  CB  SER W1103     5448   4948   8162     -5   -651    -79
ATOM   1643  OG  SER W1103      34.710 118.042   9.899  1.00 57.21           O  
ANISOU 1643  OG  SER W1103     6453   6080   9204     59   -590    -37
ATOM   1644  H   SER W1103      32.831 118.390  13.208  1.00  0.00           H  
ATOM   1645  HA  SER W1103      35.066 117.041  12.261  1.00  0.00           H  
ATOM   1646  HB3 SER W1103      33.882 119.563  11.012  1.00  0.00           H  
ATOM   1647  HB2 SER W1103      33.024 118.051  11.025  1.00  0.00           H  
ATOM   1648  HG  SER W1103      35.541 118.536   9.848  1.00  0.00           H  
ATOM   1649  N   MET W1104      36.043 119.739  13.651  1.00 36.31           N  
ANISOU 1649  N   MET W1104     3919   3345   6532    149   -377   -149
ATOM   1650  CA  MET W1104      37.171 120.531  14.099  1.00 35.70           C  
ANISOU 1650  CA  MET W1104     3906   3259   6400    208   -299   -184
ATOM   1651  C   MET W1104      38.077 119.789  15.069  1.00 35.59           C  
ANISOU 1651  C   MET W1104     3909   3211   6402    213   -241   -209
ATOM   1652  O   MET W1104      39.267 120.095  15.113  1.00 35.69           O  
ANISOU 1652  O   MET W1104     3984   3207   6370    254   -201   -240
ATOM   1653  CB  MET W1104      36.656 121.832  14.716  1.00 31.36           C  
ANISOU 1653  CB  MET W1104     3326   2754   5834    244   -234   -146
ATOM   1654  CG  MET W1104      36.322 122.938  13.700  1.00 33.57           C  
ANISOU 1654  CG  MET W1104     3630   3064   6061    278   -260   -134
ATOM   1655  SD  MET W1104      37.735 123.629  12.791  1.00 39.75           S  
ANISOU 1655  SD  MET W1104     4528   3813   6762    313   -267   -195
ATOM   1656  CE  MET W1104      38.847 124.076  14.154  1.00 42.90           C  
ANISOU 1656  CE  MET W1104     4951   4194   7153    336   -154   -209
ATOM   1657  H   MET W1104      35.242 119.723  14.267  1.00  0.00           H  
ATOM   1658  HA  MET W1104      37.792 120.786  13.239  1.00  0.00           H  
ATOM   1659  HB3 MET W1104      37.382 122.224  15.428  1.00  0.00           H  
ATOM   1660  HB2 MET W1104      35.780 121.619  15.326  1.00  0.00           H  
ATOM   1661  HG3 MET W1104      35.842 123.777  14.198  1.00  0.00           H  
ATOM   1662  HG2 MET W1104      35.584 122.569  12.990  1.00  0.00           H  
ATOM   1663  HE1 MET W1104      39.630 124.745  13.798  1.00  0.00           H  
ATOM   1664  HE2 MET W1104      38.302 124.582  14.952  1.00  0.00           H  
ATOM   1665  HE3 MET W1104      39.324 123.188  14.570  1.00  0.00           H  
ATOM   1666  N   THR W1105      37.557 118.840  15.850  1.00 35.66           N  
ANISOU 1666  N   THR W1105     3860   3218   6472    177   -233   -187
ATOM   1667  CA  THR W1105      38.272 118.052  16.833  1.00 35.33           C  
ANISOU 1667  CA  THR W1105     3819   3154   6449    181   -182   -196
ATOM   1668  C   THR W1105      38.484 116.620  16.364  1.00 34.35           C  
ANISOU 1668  C   THR W1105     3718   2981   6355    162   -226   -218
ATOM   1669  O   THR W1105      39.221 115.872  16.998  1.00 35.02           O  
ANISOU 1669  O   THR W1105     3804   3049   6453    178   -185   -221
ATOM   1670  CB  THR W1105      37.486 118.044  18.146  1.00 36.54           C  
ANISOU 1670  CB  THR W1105     3912   3333   6639    159   -137   -155
ATOM   1671  OG1 THR W1105      36.146 117.653  17.944  1.00 37.31           O  
ANISOU 1671  OG1 THR W1105     3955   3438   6783    124   -176   -124
ATOM   1672  CG2 THR W1105      37.457 119.411  18.829  1.00 37.52           C  
ANISOU 1672  CG2 THR W1105     4049   3487   6722    182    -88   -136
ATOM   1673  H   THR W1105      36.574 118.614  15.804  1.00  0.00           H  
ATOM   1674  HA  THR W1105      39.257 118.480  17.022  1.00  0.00           H  
ATOM   1675  HB  THR W1105      37.914 117.329  18.846  1.00  0.00           H  
ATOM   1676  HG1 THR W1105      36.095 116.696  17.969  1.00  0.00           H  
ATOM   1677 HG21 THR W1105      36.915 119.381  19.775  1.00  0.00           H  
ATOM   1678 HG22 THR W1105      38.464 119.762  19.054  1.00  0.00           H  
ATOM   1679 HG23 THR W1105      36.983 120.161  18.199  1.00  0.00           H  
ATOM   1680  N   ASP W1106      37.845 116.230  15.251  1.00 34.64           N  
ANISOU 1680  N   ASP W1106     3773   2990   6399    125   -313   -226
ATOM   1681  CA  ASP W1106      37.983 114.919  14.629  1.00 31.51           C  
ANISOU 1681  CA  ASP W1106     3422   2528   6023     99   -364   -246
ATOM   1682  C   ASP W1106      39.391 114.627  14.106  1.00 34.20           C  
ANISOU 1682  C   ASP W1106     3879   2813   6302    165   -344   -299
ATOM   1683  O   ASP W1106      39.849 115.294  13.180  1.00 41.02           O  
ANISOU 1683  O   ASP W1106     4818   3668   7098    199   -358   -329
ATOM   1684  CB  ASP W1106      36.965 114.650  13.496  1.00 32.20           C  
ANISOU 1684  CB  ASP W1106     3511   2597   6128     25   -478   -232
ATOM   1685  CG  ASP W1106      35.521 114.390  13.927  1.00 42.26           C  
ANISOU 1685  CG  ASP W1106     4673   3905   7480    -39   -495   -169
ATOM   1686  OD1 ASP W1106      35.273 114.203  15.138  1.00 43.36           O  
ANISOU 1686  OD1 ASP W1106     4754   4069   7651    -20   -419   -147
ATOM   1687  OD2 ASP W1106      34.686 114.280  13.004  1.00 42.97           O1-
ANISOU 1687  OD2 ASP W1106     4733   3998   7595   -110   -586   -133
ATOM   1688  H   ASP W1106      37.179 116.865  14.835  1.00  0.00           H  
ATOM   1689  HA  ASP W1106      37.787 114.207  15.418  1.00  0.00           H  
ATOM   1690  HB3 ASP W1106      37.291 113.797  12.901  1.00  0.00           H  
ATOM   1691  HB2 ASP W1106      36.965 115.506  12.820  1.00  0.00           H  
ATOM   1692  N   ILE W1107      39.980 113.545  14.626  1.00 33.98           N  
ANISOU 1692  N   ILE W1107     3870   2750   6292    193   -306   -304
ATOM   1693  CA  ILE W1107      41.108 112.862  13.995  1.00 35.03           C  
ANISOU 1693  CA  ILE W1107     4128   2816   6365    267   -291   -346
ATOM   1694  C   ILE W1107      40.640 111.875  12.897  1.00 38.78           C  
ANISOU 1694  C   ILE W1107     4706   3192   6837    226   -387   -375
ATOM   1695  O   ILE W1107      41.466 111.369  12.140  1.00 42.47           O  
ANISOU 1695  O   ILE W1107     5324   3580   7233    284   -397   -420
ATOM   1696  CB  ILE W1107      41.949 112.075  15.045  1.00 37.73           C  
ANISOU 1696  CB  ILE W1107     4440   3178   6720    340   -190   -323
ATOM   1697  CG1 ILE W1107      41.203 110.934  15.785  1.00 38.81           C  
ANISOU 1697  CG1 ILE W1107     4506   3306   6933    292   -199   -291
ATOM   1698  CG2 ILE W1107      42.610 113.038  16.050  1.00 41.78           C  
ANISOU 1698  CG2 ILE W1107     4867   3780   7227    363   -109   -288
ATOM   1699  CD1 ILE W1107      42.140 109.852  16.332  1.00 35.49           C  
ANISOU 1699  CD1 ILE W1107     4046   2911   6528    358   -114   -257
ATOM   1700  H   ILE W1107      39.564 113.098  15.438  1.00  0.00           H  
ATOM   1701  HA  ILE W1107      41.757 113.595  13.510  1.00  0.00           H  
ATOM   1702  HB  ILE W1107      42.766 111.610  14.489  1.00  0.00           H  
ATOM   1703 HG13 ILE W1107      40.494 110.431  15.132  1.00  0.00           H  
ATOM   1704 HG12 ILE W1107      40.604 111.345  16.596  1.00  0.00           H  
ATOM   1705 HG21 ILE W1107      43.306 112.518  16.709  1.00  0.00           H  
ATOM   1706 HG22 ILE W1107      43.175 113.815  15.535  1.00  0.00           H  
ATOM   1707 HG23 ILE W1107      41.867 113.533  16.677  1.00  0.00           H  
ATOM   1708 HD11 ILE W1107      41.580 109.092  16.876  1.00  0.00           H  
ATOM   1709 HD12 ILE W1107      42.670 109.348  15.524  1.00  0.00           H  
ATOM   1710 HD13 ILE W1107      42.887 110.262  17.010  1.00  0.00           H  
ATOM   1711  N   ALA W1108      39.333 111.578  12.851  1.00 37.35           N  
ANISOU 1711  N   ALA W1108     4458   3009   6724    127   -456   -345
ATOM   1712  CA  ALA W1108      38.745 110.469  12.111  1.00 34.61           C  
ANISOU 1712  CA  ALA W1108     4201   2567   6382     60   -561   -359
ATOM   1713  C   ALA W1108      37.219 110.531  12.211  1.00 34.15           C  
ANISOU 1713  C   ALA W1108     4021   2552   6402    -58   -632   -301
ATOM   1714  O   ALA W1108      36.697 111.278  13.040  1.00 36.09           O  
ANISOU 1714  O   ALA W1108     4126   2888   6700    -65   -578   -254
ATOM   1715  CB  ALA W1108      39.209 109.163  12.758  1.00 37.00           C  
ANISOU 1715  CB  ALA W1108     4571   2794   6692    108   -524   -370
ATOM   1716  H   ALA W1108      38.693 112.055  13.470  1.00  0.00           H  
ATOM   1717  HA  ALA W1108      39.045 110.513  11.063  1.00  0.00           H  
ATOM   1718  HB1 ALA W1108      38.672 108.291  12.391  1.00  0.00           H  
ATOM   1719  HB2 ALA W1108      40.269 108.985  12.581  1.00  0.00           H  
ATOM   1720  HB3 ALA W1108      39.041 109.201  13.833  1.00  0.00           H  
ATOM   1721  N   LYS W1109      36.540 109.704  11.407  1.00 36.06           N  
ANISOU 1721  N   LYS W1109     4328   2727   6646   -152   -757   -298
ATOM   1722  CA  LYS W1109      35.092 109.498  11.474  1.00 38.00           C  
ANISOU 1722  CA  LYS W1109     4450   3018   6972   -268   -825   -223
ATOM   1723  C   LYS W1109      34.711 108.165  12.155  1.00 38.97           C  
ANISOU 1723  C   LYS W1109     4537   3110   7161   -296   -805   -192
ATOM   1724  O   LYS W1109      33.579 108.052  12.628  1.00 37.43           O  
ANISOU 1724  O   LYS W1109     4197   2988   7037   -339   -785   -122
ATOM   1725  CB  LYS W1109      34.469 109.643  10.065  1.00 45.66           C  
ANISOU 1725  CB  LYS W1109     5487   3941   7922   -380   -982   -213
ATOM   1726  CG  LYS W1109      35.041 108.714   8.974  1.00 58.10           C  
ANISOU 1726  CG  LYS W1109     7042   5581   9453   -378  -1020   -210
ATOM   1727  CD  LYS W1109      34.269 108.797   7.649  1.00 74.82           C  
ANISOU 1727  CD  LYS W1109     8960   7840  11629   -366   -954   -135
ATOM   1728  CE  LYS W1109      34.849 107.869   6.564  1.00 88.04           C  
ANISOU 1728  CE  LYS W1109    10596   9582  13274   -392  -1023   -104
ATOM   1729  NZ  LYS W1109      34.096 107.974   5.303  1.00 95.35           N1+
ANISOU 1729  NZ  LYS W1109    11666  10463  14098   -321  -1019   -186
ATOM   1730  H   LYS W1109      37.052 109.094  10.778  1.00  0.00           H  
ATOM   1731  HA  LYS W1109      34.643 110.281  12.085  1.00  0.00           H  
ATOM   1732  HB3 LYS W1109      33.393 109.477  10.147  1.00  0.00           H  
ATOM   1733  HB2 LYS W1109      34.577 110.678   9.738  1.00  0.00           H  
ATOM   1734  HG3 LYS W1109      35.050 107.681   9.320  1.00  0.00           H  
ATOM   1735  HG2 LYS W1109      36.080 108.985   8.783  1.00  0.00           H  
ATOM   1736  HD3 LYS W1109      34.279 109.830   7.295  1.00  0.00           H  
ATOM   1737  HD2 LYS W1109      33.223 108.545   7.827  1.00  0.00           H  
ATOM   1738  HE3 LYS W1109      34.828 106.830   6.893  1.00  0.00           H  
ATOM   1739  HE2 LYS W1109      35.893 108.114   6.363  1.00  0.00           H  
ATOM   1740  HZ1 LYS W1109      33.135 107.708   5.454  1.00  0.00           H  
ATOM   1741  HZ2 LYS W1109      34.515 107.349   4.628  1.00  0.00           H  
ATOM   1742  HZ3 LYS W1109      34.138 108.920   4.955  1.00  0.00           H  
ATOM   1743  N   LYS W1110      35.623 107.181  12.192  1.00 40.41           N  
ANISOU 1743  N   LYS W1110     4856   3182   7314   -260   -803   -239
ATOM   1744  CA  LYS W1110      35.398 105.849  12.765  1.00 42.95           C  
ANISOU 1744  CA  LYS W1110     5169   3459   7690   -281   -790   -213
ATOM   1745  C   LYS W1110      36.654 105.408  13.547  1.00 42.17           C  
ANISOU 1745  C   LYS W1110     5123   3336   7564   -150   -678   -250
ATOM   1746  O   LYS W1110      37.765 105.687  13.092  1.00 41.79           O  
ANISOU 1746  O   LYS W1110     5187   3250   7440    -57   -645   -306
ATOM   1747  CB  LYS W1110      35.130 104.848  11.614  1.00 47.19           C  
ANISOU 1747  CB  LYS W1110     5839   3871   8222   -381   -920   -215
ATOM   1748  CG  LYS W1110      33.813 105.050  10.840  1.00 55.63           C  
ANISOU 1748  CG  LYS W1110     6873   4961   9304   -519  -1054   -172
ATOM   1749  CD  LYS W1110      32.554 104.722  11.659  1.00 63.55           C  
ANISOU 1749  CD  LYS W1110     8015   5830  10300   -642  -1199   -166
ATOM   1750  CE  LYS W1110      31.263 105.026  10.883  1.00 68.36           C  
ANISOU 1750  CE  LYS W1110     8602   6464  10910   -785  -1350   -120
ATOM   1751  NZ  LYS W1110      30.067 104.587  11.621  1.00 70.24           N1+
ANISOU 1751  NZ  LYS W1110     8586   6870  11232   -830  -1326    -17
ATOM   1752  H   LYS W1110      36.539 107.314  11.780  1.00  0.00           H  
ATOM   1753  HA  LYS W1110      34.546 105.894  13.442  1.00  0.00           H  
ATOM   1754  HB3 LYS W1110      35.117 103.834  12.015  1.00  0.00           H  
ATOM   1755  HB2 LYS W1110      35.964 104.878  10.910  1.00  0.00           H  
ATOM   1756  HG3 LYS W1110      33.827 104.410   9.956  1.00  0.00           H  
ATOM   1757  HG2 LYS W1110      33.751 106.068  10.460  1.00  0.00           H  
ATOM   1758  HD3 LYS W1110      32.551 105.282  12.595  1.00  0.00           H  
ATOM   1759  HD2 LYS W1110      32.577 103.664  11.930  1.00  0.00           H  
ATOM   1760  HE3 LYS W1110      31.269 104.534   9.913  1.00  0.00           H  
ATOM   1761  HE2 LYS W1110      31.184 106.097  10.693  1.00  0.00           H  
ATOM   1762  HZ1 LYS W1110      29.241 104.810  11.087  1.00  0.00           H  
ATOM   1763  HZ2 LYS W1110      30.111 103.589  11.763  1.00  0.00           H  
ATOM   1764  HZ3 LYS W1110      30.028 105.054  12.514  1.00  0.00           H  
ATOM   1765  N   PRO W1111      36.489 104.705  14.693  1.00 43.30           N  
ANISOU 1765  N   PRO W1111     5182   3506   7765   -138   -618   -210
ATOM   1766  CA  PRO W1111      37.601 104.316  15.535  1.00 42.80           C  
ANISOU 1766  CA  PRO W1111     5139   3440   7684    -18   -515   -225
ATOM   1767  C   PRO W1111      38.509 103.214  15.009  1.00 44.30           C  
ANISOU 1767  C   PRO W1111     5510   3501   7820     50   -525   -267
ATOM   1768  O   PRO W1111      39.498 102.864  15.646  1.00 44.65           O  
ANISOU 1768  O   PRO W1111     5576   3550   7839    172   -433   -272
ATOM   1769  CB  PRO W1111      36.938 103.893  16.847  1.00 41.10           C  
ANISOU 1769  CB  PRO W1111     4796   3276   7542    -47   -478   -164
ATOM   1770  CG  PRO W1111      35.613 103.292  16.380  1.00 41.96           C  
ANISOU 1770  CG  PRO W1111     4878   3364   7701   -174   -569   -125
ATOM   1771  CD  PRO W1111      35.232 104.281  15.280  1.00 42.68           C  
ANISOU 1771  CD  PRO W1111     4976   3472   7767   -230   -638   -139
ATOM   1772  HA  PRO W1111      38.244 105.171  15.748  1.00  0.00           H  
ATOM   1773  HB3 PRO W1111      36.741 104.764  17.472  1.00  0.00           H  
ATOM   1774  HB2 PRO W1111      37.524 103.201  17.449  1.00  0.00           H  
ATOM   1775  HG3 PRO W1111      34.868 103.162  17.166  1.00  0.00           H  
ATOM   1776  HG2 PRO W1111      35.793 102.314  15.934  1.00  0.00           H  
ATOM   1777  HD2 PRO W1111      34.534 103.809  14.589  1.00  0.00           H  
ATOM   1778  HD3 PRO W1111      34.722 105.129  15.737  1.00  0.00           H  
ATOM   1779  N   THR W1112      38.150 102.618  13.866  1.00 48.82           N  
ANISOU 1779  N   THR W1112     6220   3959   8373    -22   -632   -290
ATOM   1780  CA  THR W1112      38.880 101.516  13.244  1.00 51.20           C  
ANISOU 1780  CA  THR W1112     6733   4112   8607     47   -646   -334
ATOM   1781  C   THR W1112      40.018 102.009  12.317  1.00 50.91           C  
ANISOU 1781  C   THR W1112     6856   4026   8461    135   -639   -401
ATOM   1782  O   THR W1112      40.789 101.182  11.831  1.00 52.51           O  
ANISOU 1782  O   THR W1112     7270   4094   8587    210   -646   -444
ATOM   1783  CB  THR W1112      37.888 100.624  12.442  1.00 54.70           C  
ANISOU 1783  CB  THR W1112     7281   4435   9069    -85   -778   -325
ATOM   1784  OG1 THR W1112      38.499  99.453  11.940  1.00 52.35           O  
ANISOU 1784  OG1 THR W1112     6935   4168   8788   -230   -890   -311
ATOM   1785  CG2 THR W1112      37.202 101.324  11.253  1.00 55.77           C  
ANISOU 1785  CG2 THR W1112     7309   4588   9294   -129   -759   -261
ATOM   1786  H   THR W1112      37.326 102.926  13.379  1.00  0.00           H  
ATOM   1787  HA  THR W1112      39.338 100.900  14.021  1.00  0.00           H  
ATOM   1788  HB  THR W1112      37.114 100.292  13.134  1.00  0.00           H  
ATOM   1789  HG1 THR W1112      39.352  99.697  11.550  1.00  0.00           H  
ATOM   1790 HG21 THR W1112      36.458 100.672  10.800  1.00  0.00           H  
ATOM   1791 HG22 THR W1112      36.683 102.228  11.563  1.00  0.00           H  
ATOM   1792 HG23 THR W1112      37.909 101.601  10.470  1.00  0.00           H  
ATOM   1793  N   GLU W1113      40.094 103.325  12.059  1.00 46.64           N  
ANISOU 1793  N   GLU W1113     6235   3583   7904    138   -622   -410
ATOM   1794  CA  GLU W1113      41.153 103.942  11.264  1.00 46.41           C  
ANISOU 1794  CA  GLU W1113     6352   3515   7767    228   -606   -468
ATOM   1795  C   GLU W1113      42.504 103.845  11.995  1.00 46.10           C  
ANISOU 1795  C   GLU W1113     6326   3504   7687    413   -455   -468
ATOM   1796  O   GLU W1113      42.541 103.971  13.223  1.00 45.96           O  
ANISOU 1796  O   GLU W1113     6147   3583   7735    451   -365   -416
ATOM   1797  CB  GLU W1113      40.779 105.412  10.981  1.00 47.85           C  
ANISOU 1797  CB  GLU W1113     6437   3796   7946    170   -636   -468
ATOM   1798  CG  GLU W1113      39.476 105.573  10.162  1.00 54.54           C  
ANISOU 1798  CG  GLU W1113     7306   4609   8809      5   -797   -464
ATOM   1799  CD  GLU W1113      39.046 107.028   9.930  1.00 59.17           C  
ANISOU 1799  CD  GLU W1113     7756   5314   9410    -48   -818   -441
ATOM   1800  OE1 GLU W1113      39.918 107.913   9.786  1.00 59.60           O  
ANISOU 1800  OE1 GLU W1113     7636   5455   9553   -143   -843   -379
ATOM   1801  OE2 GLU W1113      37.817 107.255   9.932  1.00 61.54           O1-
ANISOU 1801  OE2 GLU W1113     8129   5622   9630     15   -802   -482
ATOM   1802  H   GLU W1113      39.449 103.962  12.503  1.00  0.00           H  
ATOM   1803  HA  GLU W1113      41.230 103.405  10.316  1.00  0.00           H  
ATOM   1804  HB3 GLU W1113      41.597 105.887  10.440  1.00  0.00           H  
ATOM   1805  HB2 GLU W1113      40.688 105.960  11.920  1.00  0.00           H  
ATOM   1806  HG3 GLU W1113      38.660 105.032  10.642  1.00  0.00           H  
ATOM   1807  HG2 GLU W1113      39.609 105.109   9.184  1.00  0.00           H  
ATOM   1808  N   THR W1114      43.601 103.662  11.255  1.00 47.57           N  
ANISOU 1808  N   THR W1114     6711   3606   7758    529   -429   -519
ATOM   1809  CA  THR W1114      44.933 103.448  11.826  1.00 46.09           C  
ANISOU 1809  CA  THR W1114     6561   3430   7522    723   -283   -505
ATOM   1810  C   THR W1114      45.508 104.656  12.601  1.00 46.46           C  
ANISOU 1810  C   THR W1114     6393   3650   7610    774   -169   -452
ATOM   1811  O   THR W1114      46.434 104.480  13.385  1.00 45.30           O  
ANISOU 1811  O   THR W1114     6178   3560   7475    894    -52   -400
ATOM   1812  CB  THR W1114      45.970 103.044  10.746  1.00 47.00           C  
ANISOU 1812  CB  THR W1114     6943   3425   7491    845   -272   -568
ATOM   1813  OG1 THR W1114      45.329 102.419   9.645  1.00 55.26           O  
ANISOU 1813  OG1 THR W1114     8002   4509   8487    804   -312   -602
ATOM   1814  CG2 THR W1114      47.038 102.072  11.268  1.00 43.92           C  
ANISOU 1814  CG2 THR W1114     6799   2839   7048    797   -388   -619
ATOM   1815  H   THR W1114      43.549 103.521  10.250  1.00  0.00           H  
ATOM   1816  HA  THR W1114      44.844 102.629  12.542  1.00  0.00           H  
ATOM   1817  HB  THR W1114      46.479 103.931  10.382  1.00  0.00           H  
ATOM   1818  HG1 THR W1114      45.995 102.202   8.983  1.00  0.00           H  
ATOM   1819 HG21 THR W1114      47.833 101.928  10.539  1.00  0.00           H  
ATOM   1820 HG22 THR W1114      47.509 102.441  12.179  1.00  0.00           H  
ATOM   1821 HG23 THR W1114      46.608 101.096  11.491  1.00  0.00           H  
ATOM   1822  N   ILE W1115      44.928 105.845  12.391  1.00 47.83           N  
ANISOU 1822  N   ILE W1115     6461   3910   7804    683   -205   -455
ATOM   1823  CA  ILE W1115      45.189 107.052  13.174  1.00 46.35           C  
ANISOU 1823  CA  ILE W1115     6094   3871   7647    717   -108   -406
ATOM   1824  C   ILE W1115      44.490 107.014  14.556  1.00 46.95           C  
ANISOU 1824  C   ILE W1115     5974   4036   7831    665    -79   -339
ATOM   1825  O   ILE W1115      44.961 107.662  15.482  1.00 47.56           O  
ANISOU 1825  O   ILE W1115     5914   4223   7932    701      6   -284
ATOM   1826  CB  ILE W1115      44.733 108.311  12.377  1.00 43.26           C  
ANISOU 1826  CB  ILE W1115     5663   3532   7241    637   -158   -428
ATOM   1827  CG1 ILE W1115      45.098 109.648  13.061  1.00 42.93           C  
ANISOU 1827  CG1 ILE W1115     5509   3613   7191    703    -50   -387
ATOM   1828  CG2 ILE W1115      43.238 108.300  11.993  1.00 41.06           C  
ANISOU 1828  CG2 ILE W1115     5265   3284   7050    476   -252   -413
ATOM   1829  CD1 ILE W1115      45.139 110.846  12.099  1.00 50.07           C  
ANISOU 1829  CD1 ILE W1115     6390   4562   8071    644    -87   -406
ATOM   1830  H   ILE W1115      44.179 105.906  11.720  1.00  0.00           H  
ATOM   1831  HA  ILE W1115      46.264 107.126  13.355  1.00  0.00           H  
ATOM   1832  HB  ILE W1115      45.297 108.282  11.443  1.00  0.00           H  
ATOM   1833 HG13 ILE W1115      46.073 109.558  13.536  1.00  0.00           H  
ATOM   1834 HG12 ILE W1115      44.401 109.861  13.871  1.00  0.00           H  
ATOM   1835 HG21 ILE W1115      42.998 109.152  11.361  1.00  0.00           H  
ATOM   1836 HG22 ILE W1115      42.965 107.410  11.431  1.00  0.00           H  
ATOM   1837 HG23 ILE W1115      42.591 108.362  12.868  1.00  0.00           H  
ATOM   1838 HD11 ILE W1115      45.691 111.675  12.541  1.00  0.00           H  
ATOM   1839 HD12 ILE W1115      45.628 110.593  11.158  1.00  0.00           H  
ATOM   1840 HD13 ILE W1115      44.137 111.207  11.867  1.00  0.00           H  
ATOM   1841  N   CYS W1116      43.401 106.241  14.690  1.00 46.64           N  
ANISOU 1841  N   CYS W1116     5923   3946   7853    575   -151   -336
ATOM   1842  CA  CYS W1116      42.660 106.069  15.942  1.00 44.19           C  
ANISOU 1842  CA  CYS W1116     5446   3710   7635    519   -134   -276
ATOM   1843  C   CYS W1116      43.274 104.946  16.774  1.00 47.95           C  
ANISOU 1843  C   CYS W1116     5931   4162   8127    607    -76   -236
ATOM   1844  O   CYS W1116      43.441 105.101  17.979  1.00 51.88           O  
ANISOU 1844  O   CYS W1116     6304   4714   8695    565    -68   -184
ATOM   1845  CB  CYS W1116      41.192 105.684  15.703  1.00 45.15           C  
ANISOU 1845  CB  CYS W1116     5530   3808   7818    370   -238   -279
ATOM   1846  SG  CYS W1116      40.368 106.954  14.734  1.00 48.39           S  
ANISOU 1846  SG  CYS W1116     5929   4245   8211    272   -316   -310
ATOM   1847  H   CYS W1116      43.087 105.676  13.912  1.00  0.00           H  
ATOM   1848  HA  CYS W1116      42.698 106.988  16.529  1.00  0.00           H  
ATOM   1849  HB3 CYS W1116      40.665 105.562  16.651  1.00  0.00           H  
ATOM   1850  HB2 CYS W1116      41.114 104.738  15.172  1.00  0.00           H  
ATOM   1851  HG  CYS W1116      39.393 106.188  14.227  1.00  0.00           H  
ATOM   1852  N   ALA W1117      43.580 103.825  16.106  1.00 47.77           N  
ANISOU 1852  N   ALA W1117     6060   4058   8032    738    -35   -256
ATOM   1853  CA  ALA W1117      44.006 102.576  16.728  1.00 49.79           C  
ANISOU 1853  CA  ALA W1117     6332   4288   8299    840     24   -211
ATOM   1854  C   ALA W1117      45.160 102.622  17.762  1.00 48.04           C  
ANISOU 1854  C   ALA W1117     5932   4209   8112    912    129   -122
ATOM   1855  O   ALA W1117      45.076 101.832  18.706  1.00 46.50           O  
ANISOU 1855  O   ALA W1117     5632   4054   7983    888    133    -64
ATOM   1856  CB  ALA W1117      44.268 101.527  15.635  1.00 55.52           C  
ANISOU 1856  CB  ALA W1117     7292   4877   8926    979     49   -254
ATOM   1857  H   ALA W1117      43.381 103.799  15.112  1.00  0.00           H  
ATOM   1858  HA  ALA W1117      43.134 102.235  17.290  1.00  0.00           H  
ATOM   1859  HB1 ALA W1117      44.531 100.561  16.067  1.00  0.00           H  
ATOM   1860  HB2 ALA W1117      43.379 101.368  15.023  1.00  0.00           H  
ATOM   1861  HB3 ALA W1117      45.078 101.832  14.973  1.00  0.00           H  
ATOM   1862  N   PRO W1118      46.196 103.487  17.612  1.00 49.13           N  
ANISOU 1862  N   PRO W1118     6025   4432   8210    989    208    -98
ATOM   1863  CA  PRO W1118      47.241 103.614  18.641  1.00 49.22           C  
ANISOU 1863  CA  PRO W1118     5856   4586   8260   1038    294      7
ATOM   1864  C   PRO W1118      46.868 104.488  19.853  1.00 48.25           C  
ANISOU 1864  C   PRO W1118     5555   4563   8214    884    248     42
ATOM   1865  O   PRO W1118      47.537 104.370  20.880  1.00 50.94           O  
ANISOU 1865  O   PRO W1118     5748   5015   8591    893    294    134
ATOM   1866  CB  PRO W1118      48.459 104.146  17.867  1.00 49.68           C  
ANISOU 1866  CB  PRO W1118     5933   4697   8246   1150    384     22
ATOM   1867  CG  PRO W1118      47.862 104.959  16.737  1.00 50.50           C  
ANISOU 1867  CG  PRO W1118     6163   4726   8299   1088    318    -78
ATOM   1868  CD  PRO W1118      46.612 104.166  16.380  1.00 50.27           C  
ANISOU 1868  CD  PRO W1118     6281   4552   8269   1035    222   -152
ATOM   1869  HA  PRO W1118      47.481 102.632  19.045  1.00  0.00           H  
ATOM   1870  HB3 PRO W1118      49.027 103.308  17.459  1.00  0.00           H  
ATOM   1871  HB2 PRO W1118      49.148 104.733  18.471  1.00  0.00           H  
ATOM   1872  HG3 PRO W1118      48.537 105.105  15.893  1.00  0.00           H  
ATOM   1873  HG2 PRO W1118      47.575 105.945  17.106  1.00  0.00           H  
ATOM   1874  HD2 PRO W1118      45.877 104.844  15.958  1.00  0.00           H  
ATOM   1875  HD3 PRO W1118      46.852 103.406  15.637  1.00  0.00           H  
ATOM   1876  N   LEU W1119      45.814 105.311  19.765  1.00 45.32           N  
ANISOU 1876  N   LEU W1119     5198   4157   7866    747    160    -19
ATOM   1877  CA  LEU W1119      45.259 105.996  20.931  1.00 40.13           C  
ANISOU 1877  CA  LEU W1119     4404   3578   7265    617    123      9
ATOM   1878  C   LEU W1119      44.411 104.994  21.720  1.00 39.73           C  
ANISOU 1878  C   LEU W1119     4321   3500   7275    548     72     25
ATOM   1879  O   LEU W1119      43.773 104.129  21.119  1.00 45.92           O  
ANISOU 1879  O   LEU W1119     5201   4185   8062    550     32    -12
ATOM   1880  CB  LEU W1119      44.360 107.186  20.519  1.00 41.97           C  
ANISOU 1880  CB  LEU W1119     4662   3803   7484    527     71    -52
ATOM   1881  CG  LEU W1119      45.104 108.402  19.930  1.00 45.08           C  
ANISOU 1881  CG  LEU W1119     5086   4228   7816    578    114    -69
ATOM   1882  CD1 LEU W1119      45.557 108.167  18.479  1.00 48.46           C  
ANISOU 1882  CD1 LEU W1119     5533   4645   8234    488     54   -122
ATOM   1883  CD2 LEU W1119      44.266 109.690  20.059  1.00 47.12           C  
ANISOU 1883  CD2 LEU W1119     5224   4601   8080    603    186     13
ATOM   1884  H   LEU W1119      45.210 105.296  18.951  1.00  0.00           H  
ATOM   1885  HA  LEU W1119      46.070 106.361  21.565  1.00  0.00           H  
ATOM   1886  HB3 LEU W1119      43.850 107.516  21.422  1.00  0.00           H  
ATOM   1887  HB2 LEU W1119      43.560 106.864  19.851  1.00  0.00           H  
ATOM   1888  HG  LEU W1119      45.996 108.556  20.539  1.00  0.00           H  
ATOM   1889 HD11 LEU W1119      46.623 107.947  18.430  1.00  0.00           H  
ATOM   1890 HD12 LEU W1119      45.040 107.323  18.025  1.00  0.00           H  
ATOM   1891 HD13 LEU W1119      45.383 109.031  17.837  1.00  0.00           H  
ATOM   1892 HD21 LEU W1119      43.728 109.922  19.140  1.00  0.00           H  
ATOM   1893 HD22 LEU W1119      43.521 109.630  20.853  1.00  0.00           H  
ATOM   1894 HD23 LEU W1119      44.905 110.544  20.288  1.00  0.00           H  
ATOM   1895  N   THR W1120      44.356 105.146  23.043  1.00 39.25           N  
ANISOU 1895  N   THR W1120     4134   3523   7256    481     70     85
ATOM   1896  CA  THR W1120      43.432 104.400  23.882  1.00 39.20           C  
ANISOU 1896  CA  THR W1120     4092   3503   7300    412     26    107
ATOM   1897  C   THR W1120      41.991 104.928  23.703  1.00 36.00           C  
ANISOU 1897  C   THR W1120     3697   3074   6908    298    -34     62
ATOM   1898  O   THR W1120      41.525 105.783  24.462  1.00 34.50           O  
ANISOU 1898  O   THR W1120     3447   2943   6717    232    -39     75
ATOM   1899  CB  THR W1120      43.830 104.473  25.371  1.00 43.38           C  
ANISOU 1899  CB  THR W1120     4498   4130   7855    394     44    196
ATOM   1900  OG1 THR W1120      45.207 104.196  25.535  1.00 43.89           O  
ANISOU 1900  OG1 THR W1120     4531   4235   7910    511    107    258
ATOM   1901  CG2 THR W1120      43.055 103.481  26.254  1.00 44.35           C  
ANISOU 1901  CG2 THR W1120     4599   4232   8019    334      0    220
ATOM   1902  H   THR W1120      44.941 105.828  23.516  1.00  0.00           H  
ATOM   1903  HA  THR W1120      43.456 103.353  23.581  1.00  0.00           H  
ATOM   1904  HB  THR W1120      43.671 105.491  25.722  1.00  0.00           H  
ATOM   1905  HG1 THR W1120      45.492 104.698  26.312  1.00  0.00           H  
ATOM   1906 HG21 THR W1120      43.361 103.550  27.297  1.00  0.00           H  
ATOM   1907 HG22 THR W1120      41.982 103.669  26.224  1.00  0.00           H  
ATOM   1908 HG23 THR W1120      43.220 102.453  25.931  1.00  0.00           H  
ATOM   1909  N   VAL W1121      41.331 104.450  22.646  1.00 31.66           N  
ANISOU 1909  N   VAL W1121     3229   2436   6367    277    -80     17
ATOM   1910  CA  VAL W1121      39.949 104.747  22.331  1.00 31.16           C  
ANISOU 1910  CA  VAL W1121     3164   2358   6318    180   -133    -10
ATOM   1911  C   VAL W1121      39.031 104.071  23.342  1.00 31.90           C  
ANISOU 1911  C   VAL W1121     3198   2466   6455    114   -152     33
ATOM   1912  O   VAL W1121      39.108 102.857  23.505  1.00 34.49           O  
ANISOU 1912  O   VAL W1121     3534   2761   6808    130   -156     60
ATOM   1913  CB  VAL W1121      39.555 104.303  20.921  1.00 32.54           C  
ANISOU 1913  CB  VAL W1121     3443   2438   6481    171   -187    -62
ATOM   1914  CG1 VAL W1121      38.134 104.696  20.522  1.00 32.30           C  
ANISOU 1914  CG1 VAL W1121     3386   2418   6470     74   -240    -68
ATOM   1915  CG2 VAL W1121      40.530 104.717  19.816  1.00 32.19           C  
ANISOU 1915  CG2 VAL W1121     3486   2369   6377    252   -166   -106
ATOM   1916  H   VAL W1121      41.830 103.877  21.980  1.00  0.00           H  
ATOM   1917  HA  VAL W1121      39.826 105.827  22.407  1.00  0.00           H  
ATOM   1918  HB  VAL W1121      39.579 103.215  20.906  1.00  0.00           H  
ATOM   1919 HG11 VAL W1121      37.912 104.431  19.489  1.00  0.00           H  
ATOM   1920 HG12 VAL W1121      37.373 104.197  21.123  1.00  0.00           H  
ATOM   1921 HG13 VAL W1121      37.971 105.768  20.621  1.00  0.00           H  
ATOM   1922 HG21 VAL W1121      40.192 104.407  18.827  1.00  0.00           H  
ATOM   1923 HG22 VAL W1121      40.690 105.793  19.776  1.00  0.00           H  
ATOM   1924 HG23 VAL W1121      41.510 104.261  19.942  1.00  0.00           H  
ATOM   1925  N   PHE W1122      38.151 104.829  24.000  1.00 37.97           N  
ANISOU 1925  N   PHE W1122     3918   3281   7226     50   -158     42
ATOM   1926  CA  PHE W1122      36.994 104.330  24.718  1.00 35.59           C  
ANISOU 1926  CA  PHE W1122     3577   2993   6952     -5   -168     83
ATOM   1927  C   PHE W1122      35.916 103.926  23.721  1.00 35.19           C  
ANISOU 1927  C   PHE W1122     3545   2894   6932    -54   -210     80
ATOM   1928  O   PHE W1122      35.318 104.783  23.078  1.00 35.21           O  
ANISOU 1928  O   PHE W1122     3555   2894   6927    -77   -232     58
ATOM   1929  CB  PHE W1122      36.509 105.327  25.771  1.00 38.39           C  
ANISOU 1929  CB  PHE W1122     3894   3411   7281    -38   -147     99
ATOM   1930  CG  PHE W1122      35.252 104.942  26.517  1.00 39.43           C  
ANISOU 1930  CG  PHE W1122     4009   3550   7423    -83   -150    138
ATOM   1931  CD1 PHE W1122      35.288 103.910  27.462  1.00 35.43           C  
ANISOU 1931  CD1 PHE W1122     3489   3049   6924    -91   -150    178
ATOM   1932  CD2 PHE W1122      34.009 105.479  26.168  1.00 46.59           C  
ANISOU 1932  CD2 PHE W1122     4911   4463   8327   -110   -148    142
ATOM   1933  CE1 PHE W1122      34.125 103.468  28.059  1.00 37.85           C  
ANISOU 1933  CE1 PHE W1122     3795   3359   7228   -125   -148    214
ATOM   1934  CE2 PHE W1122      32.855 105.036  26.782  1.00 48.17           C  
ANISOU 1934  CE2 PHE W1122     5101   4672   8528   -134   -136    185
ATOM   1935  CZ  PHE W1122      32.916 104.037  27.729  1.00 44.01           C  
ANISOU 1935  CZ  PHE W1122     4578   4143   8002   -142   -136    217
ATOM   1936  H   PHE W1122      38.216 105.830  23.892  1.00  0.00           H  
ATOM   1937  HA  PHE W1122      37.295 103.438  25.264  1.00  0.00           H  
ATOM   1938  HB3 PHE W1122      36.385 106.315  25.330  1.00  0.00           H  
ATOM   1939  HB2 PHE W1122      37.297 105.447  26.513  1.00  0.00           H  
ATOM   1940  HD1 PHE W1122      36.227 103.449  27.723  1.00  0.00           H  
ATOM   1941  HD2 PHE W1122      33.943 106.242  25.408  1.00  0.00           H  
ATOM   1942  HE1 PHE W1122      34.163 102.670  28.785  1.00  0.00           H  
ATOM   1943  HE2 PHE W1122      31.900 105.460  26.515  1.00  0.00           H  
ATOM   1944  HZ  PHE W1122      32.008 103.690  28.203  1.00  0.00           H  
ATOM   1945  N   PHE W1123      35.709 102.616  23.575  1.00 35.50           N  
ANISOU 1945  N   PHE W1123     3584   2899   7005    -73   -225    114
ATOM   1946  CA  PHE W1123      34.619 102.012  22.837  1.00 34.80           C  
ANISOU 1946  CA  PHE W1123     3506   2766   6952   -131   -268    130
ATOM   1947  C   PHE W1123      33.464 101.787  23.805  1.00 41.07           C  
ANISOU 1947  C   PHE W1123     4244   3596   7765   -172   -252    190
ATOM   1948  O   PHE W1123      33.610 101.082  24.799  1.00 39.23           O  
ANISOU 1948  O   PHE W1123     3999   3383   7525   -154   -225    216
ATOM   1949  CB  PHE W1123      35.071 100.688  22.220  1.00 34.73           C  
ANISOU 1949  CB  PHE W1123     3572   2664   6961   -120   -304    122
ATOM   1950  CG  PHE W1123      36.094 100.777  21.110  1.00 32.58           C  
ANISOU 1950  CG  PHE W1123     3385   2338   6655    -68   -317     64
ATOM   1951  CD1 PHE W1123      35.688 100.881  19.775  1.00 34.11           C  
ANISOU 1951  CD1 PHE W1123     3632   2487   6841   -112   -375     32
ATOM   1952  CD2 PHE W1123      37.459 100.864  21.408  1.00 36.39           C  
ANISOU 1952  CD2 PHE W1123     3897   2820   7110     27   -272     50
ATOM   1953  CE1 PHE W1123      36.637 100.977  18.778  1.00 36.37           C  
ANISOU 1953  CE1 PHE W1123     4023   2716   7082    -60   -388    -26
ATOM   1954  CE2 PHE W1123      38.392 100.944  20.395  1.00 37.17           C  
ANISOU 1954  CE2 PHE W1123     4087   2870   7167     92   -270      1
ATOM   1955  CZ  PHE W1123      37.982 101.001  19.080  1.00 35.31           C  
ANISOU 1955  CZ  PHE W1123     3926   2576   6912     50   -328    -43
ATOM   1956  H   PHE W1123      36.264 101.974  24.118  1.00  0.00           H  
ATOM   1957  HA  PHE W1123      34.301 102.673  22.032  1.00  0.00           H  
ATOM   1958  HB3 PHE W1123      34.201 100.158  21.834  1.00  0.00           H  
ATOM   1959  HB2 PHE W1123      35.470 100.047  23.004  1.00  0.00           H  
ATOM   1960  HD1 PHE W1123      34.639 100.860  19.521  1.00  0.00           H  
ATOM   1961  HD2 PHE W1123      37.790 100.847  22.436  1.00  0.00           H  
ATOM   1962  HE1 PHE W1123      36.331 101.027  17.743  1.00  0.00           H  
ATOM   1963  HE2 PHE W1123      39.445 100.973  20.633  1.00  0.00           H  
ATOM   1964  HZ  PHE W1123      38.713 101.072  18.286  1.00  0.00           H  
ATOM   1965  N   ASP W1124      32.292 102.335  23.483  1.00 47.33           N  
ANISOU 1965  N   ASP W1124     5003   4402   8577   -223   -268    220
ATOM   1966  CA  ASP W1124      31.061 102.077  24.205  1.00 44.81           C  
ANISOU 1966  CA  ASP W1124     4634   4122   8269   -249   -240    286
ATOM   1967  C   ASP W1124      30.442 100.868  23.519  1.00 38.94           C  
ANISOU 1967  C   ASP W1124     3884   3332   7578   -308   -282    334
ATOM   1968  O   ASP W1124      29.663 101.011  22.581  1.00 38.28           O  
ANISOU 1968  O   ASP W1124     3782   3239   7522   -361   -328    351
ATOM   1969  CB  ASP W1124      30.177 103.322  24.244  1.00 46.74           C  
ANISOU 1969  CB  ASP W1124     4833   4434   8491   -246   -208    305
ATOM   1970  CG  ASP W1124      28.969 103.267  25.170  1.00 47.20           C  
ANISOU 1970  CG  ASP W1124     4856   4536   8541   -243   -157    376
ATOM   1971  OD1 ASP W1124      28.522 102.166  25.556  1.00 49.49           O  
ANISOU 1971  OD1 ASP W1124     5157   4806   8842   -252   -150    407
ATOM   1972  OD2 ASP W1124      28.396 104.344  25.437  1.00 47.20           O1-
ANISOU 1972  OD2 ASP W1124     4825   4590   8517   -222   -118    403
ATOM   1973  H   ASP W1124      32.194 102.754  22.571  1.00  0.00           H  
ATOM   1974  HA  ASP W1124      31.288 101.814  25.238  1.00  0.00           H  
ATOM   1975  HB3 ASP W1124      29.838 103.566  23.238  1.00  0.00           H  
ATOM   1976  HB2 ASP W1124      30.787 104.179  24.531  1.00  0.00           H  
ATOM   1977  N   GLY W1125      30.800  99.663  23.978  1.00 38.35           N  
ANISOU 1977  N   GLY W1125     3825   3230   7517   -308   -273    365
ATOM   1978  CA  GLY W1125      30.417  98.382  23.369  1.00 36.93           C  
ANISOU 1978  CA  GLY W1125     3648   2997   7386   -368   -312    418
ATOM   1979  C   GLY W1125      28.916  98.072  23.455  1.00 41.95           C  
ANISOU 1979  C   GLY W1125     4204   3686   8048   -422   -301    501
ATOM   1980  O   GLY W1125      28.470  97.091  22.865  1.00 48.95           O  
ANISOU 1980  O   GLY W1125     5082   4536   8983   -494   -346    556
ATOM   1981  H   GLY W1125      31.422  99.611  24.773  1.00  0.00           H  
ATOM   1982  HA3 GLY W1125      30.950  97.570  23.858  1.00  0.00           H  
ATOM   1983  HA2 GLY W1125      30.718  98.371  22.321  1.00  0.00           H  
ATOM   1984  N   ARG W1126      28.135  98.907  24.153  1.00 40.76           N  
ANISOU 1984  N   ARG W1126     4001   3620   7866   -387   -240    522
ATOM   1985  CA  ARG W1126      26.675  98.889  24.109  1.00 39.75           C  
ANISOU 1985  CA  ARG W1126     3788   3559   7758   -412   -212    615
ATOM   1986  C   ARG W1126      26.131  99.503  22.802  1.00 43.90           C  
ANISOU 1986  C   ARG W1126     4260   4104   8317   -467   -268    633
ATOM   1987  O   ARG W1126      24.982  99.240  22.456  1.00 52.47           O  
ANISOU 1987  O   ARG W1126     5254   5250   9435   -502   -259    732
ATOM   1988  CB  ARG W1126      26.102  99.643  25.323  1.00 40.22           C  
ANISOU 1988  CB  ARG W1126     3835   3692   7756   -335   -121    630
ATOM   1989  CG  ARG W1126      26.666  99.209  26.696  1.00 41.22           C  
ANISOU 1989  CG  ARG W1126     4021   3802   7837   -295    -78    623
ATOM   1990  CD  ARG W1126      26.140 100.067  27.858  1.00 39.43           C  
ANISOU 1990  CD  ARG W1126     3829   3623   7531   -224     -6    613
ATOM   1991  NE  ARG W1126      26.621 101.452  27.782  1.00 39.59           N  
ANISOU 1991  NE  ARG W1126     3878   3642   7521   -202    -22    532
ATOM   1992  CZ  ARG W1126      26.297 102.484  28.570  1.00 40.36           C  
ANISOU 1992  CZ  ARG W1126     4029   3761   7545   -151     22    506
ATOM   1993  NH1 ARG W1126      25.383 102.376  29.543  1.00 39.38           N  
ANISOU 1993  NH1 ARG W1126     3950   3653   7360   -111     84    548
ATOM   1994  NH2 ARG W1126      26.914 103.650  28.361  1.00 39.98           N1+
ANISOU 1994  NH2 ARG W1126     4004   3710   7477   -141      4    440
ATOM   1995  H   ARG W1126      28.570  99.727  24.551  1.00  0.00           H  
ATOM   1996  HA  ARG W1126      26.338  97.851  24.157  1.00  0.00           H  
ATOM   1997  HB3 ARG W1126      25.017  99.521  25.332  1.00  0.00           H  
ATOM   1998  HB2 ARG W1126      26.271 100.709  25.174  1.00  0.00           H  
ATOM   1999  HG3 ARG W1126      27.754  99.295  26.682  1.00  0.00           H  
ATOM   2000  HG2 ARG W1126      26.463  98.155  26.890  1.00  0.00           H  
ATOM   2001  HD3 ARG W1126      26.406  99.640  28.823  1.00  0.00           H  
ATOM   2002  HD2 ARG W1126      25.052 100.107  27.799  1.00  0.00           H  
ATOM   2003  HE  ARG W1126      27.316 101.620  27.054  1.00  0.00           H  
ATOM   2004 HH12 ARG W1126      25.255 103.132  30.202  1.00  0.00           H  
ATOM   2005 HH11 ARG W1126      24.911 101.491  29.714  1.00  0.00           H  
ATOM   2006 HH22 ARG W1126      26.793 104.414  29.014  1.00  0.00           H  
ATOM   2007 HH21 ARG W1126      27.549 103.768  27.574  1.00  0.00           H  
ATOM   2008  N   VAL W1127      26.944 100.317  22.109  1.00 40.45           N  
ANISOU 2008  N   VAL W1127     3875   3623   7871   -472   -326    549
ATOM   2009  CA  VAL W1127      26.663 100.794  20.764  1.00 41.67           C  
ANISOU 2009  CA  VAL W1127     3999   3784   8050   -533   -399    559
ATOM   2010  C   VAL W1127      26.984  99.652  19.782  1.00 42.30           C  
ANISOU 2010  C   VAL W1127     4145   3761   8167   -625   -501    551
ATOM   2011  O   VAL W1127      28.092  99.109  19.814  1.00 45.86           O  
ANISOU 2011  O   VAL W1127     4699   4122   8602   -600   -513    483
ATOM   2012  CB  VAL W1127      27.529 102.034  20.393  1.00 40.81           C  
ANISOU 2012  CB  VAL W1127     3926   3687   7892   -478   -397    472
ATOM   2013  CG1 VAL W1127      27.306 102.551  18.957  1.00 40.73           C  
ANISOU 2013  CG1 VAL W1127     3882   3693   7900   -541   -477    491
ATOM   2014  CG2 VAL W1127      27.323 103.186  21.394  1.00 41.21           C  
ANISOU 2014  CG2 VAL W1127     3946   3815   7896   -389   -298    473
ATOM   2015  H   VAL W1127      27.907 100.450  22.406  1.00  0.00           H  
ATOM   2016  HA  VAL W1127      25.608 101.061  20.691  1.00  0.00           H  
ATOM   2017  HB  VAL W1127      28.579 101.751  20.452  1.00  0.00           H  
ATOM   2018 HG11 VAL W1127      27.900 103.446  18.769  1.00  0.00           H  
ATOM   2019 HG12 VAL W1127      27.598 101.820  18.202  1.00  0.00           H  
ATOM   2020 HG13 VAL W1127      26.260 102.804  18.787  1.00  0.00           H  
ATOM   2021 HG21 VAL W1127      27.952 104.041  21.143  1.00  0.00           H  
ATOM   2022 HG22 VAL W1127      26.287 103.521  21.406  1.00  0.00           H  
ATOM   2023 HG23 VAL W1127      27.588 102.889  22.407  1.00  0.00           H  
ATOM   2024  N   ASP W1128      26.000  99.324  18.937  1.00 46.71           N  
ANISOU 2024  N   ASP W1128     4646   4330   8772   -729   -577    628
ATOM   2025  CA  ASP W1128      25.994  98.222  17.974  1.00 55.46           C  
ANISOU 2025  CA  ASP W1128     5834   5327   9910   -837   -689    631
ATOM   2026  C   ASP W1128      27.285  98.151  17.139  1.00 51.52           C  
ANISOU 2026  C   ASP W1128     5486   4725   9366   -819   -751    510
ATOM   2027  O   ASP W1128      27.542  99.037  16.326  1.00 50.98           O  
ANISOU 2027  O   ASP W1128     5420   4688   9262   -790   -762    461
ATOM   2028  CB  ASP W1128      24.765  98.240  17.023  1.00 69.51           C  
ANISOU 2028  CB  ASP W1128     7514   7151  11746   -971   -774    748
ATOM   2029  CG  ASP W1128      23.366  98.321  17.660  1.00 83.24           C  
ANISOU 2029  CG  ASP W1128     9111   8983  13534   -992   -711    889
ATOM   2030  OD1 ASP W1128      23.235  98.113  18.885  1.00 87.82           O  
ANISOU 2030  OD1 ASP W1128     9712   9548  14109   -934   -632    889
ATOM   2031  OD2 ASP W1128      22.411  98.497  16.875  1.00 87.97           O1-
ANISOU 2031  OD2 ASP W1128     9575   9676  14176  -1063   -740   1009
ATOM   2032  H   ASP W1128      25.115  99.798  19.035  1.00  0.00           H  
ATOM   2033  HA  ASP W1128      25.929  97.310  18.572  1.00  0.00           H  
ATOM   2034  HB3 ASP W1128      24.785  97.343  16.401  1.00  0.00           H  
ATOM   2035  HB2 ASP W1128      24.854  99.089  16.343  1.00  0.00           H  
ATOM   2036  N   GLY W1129      28.068  97.094  17.367  1.00 48.96           N  
ANISOU 2036  N   GLY W1129     5295   4274   9033   -824   -784    465
ATOM   2037  CA  GLY W1129      29.267  96.791  16.595  1.00 46.61           C  
ANISOU 2037  CA  GLY W1129     5164   3862   8683   -797   -838    361
ATOM   2038  C   GLY W1129      30.539  97.400  17.199  1.00 42.74           C  
ANISOU 2038  C   GLY W1129     4724   3375   8139   -648   -747    269
ATOM   2039  O   GLY W1129      31.619  97.040  16.731  1.00 47.51           O  
ANISOU 2039  O   GLY W1129     5475   3883   8695   -599   -770    191
ATOM   2040  H   GLY W1129      27.811  96.444  18.095  1.00  0.00           H  
ATOM   2041  HA3 GLY W1129      29.168  97.132  15.563  1.00  0.00           H  
ATOM   2042  HA2 GLY W1129      29.388  95.708  16.550  1.00  0.00           H  
ATOM   2043  N   GLN W1130      30.486  98.255  18.241  1.00 40.68           N  
ANISOU 2043  N   GLN W1130     4356   3222   7879   -574   -645    284
ATOM   2044  CA  GLN W1130      31.714  98.831  18.824  1.00 41.81           C  
ANISOU 2044  CA  GLN W1130     4530   3383   7974   -451   -569    213
ATOM   2045  C   GLN W1130      32.634  97.807  19.512  1.00 44.24           C  
ANISOU 2045  C   GLN W1130     4912   3623   8276   -387   -537    198
ATOM   2046  O   GLN W1130      33.846  98.013  19.539  1.00 47.50           O  
ANISOU 2046  O   GLN W1130     5386   4015   8646   -292   -502    140
ATOM   2047  CB  GLN W1130      31.432 100.056  19.713  1.00 39.41           C  
ANISOU 2047  CB  GLN W1130     4105   3204   7664   -409   -487    237
ATOM   2048  CG  GLN W1130      31.127 101.334  18.901  1.00 40.62           C  
ANISOU 2048  CG  GLN W1130     4191   3430   7814   -440   -502    251
ATOM   2049  CD  GLN W1130      31.419 102.636  19.652  1.00 43.49           C  
ANISOU 2049  CD  GLN W1130     4557   3842   8126   -360   -451    191
ATOM   2050  OE1 GLN W1130      32.000 102.644  20.730  1.00 46.09           O  
ANISOU 2050  OE1 GLN W1130     4878   4201   8432   -294   -382    176
ATOM   2051  NE2 GLN W1130      31.077 103.770  19.060  1.00 49.84           N  
ANISOU 2051  NE2 GLN W1130     5374   4653   8908   -373   -494    163
ATOM   2052  H   GLN W1130      29.595  98.556  18.632  1.00  0.00           H  
ATOM   2053  HA  GLN W1130      32.309  99.191  17.984  1.00  0.00           H  
ATOM   2054  HB3 GLN W1130      32.310 100.229  20.336  1.00  0.00           H  
ATOM   2055  HB2 GLN W1130      30.617  99.854  20.408  1.00  0.00           H  
ATOM   2056  HG3 GLN W1130      30.091 101.315  18.565  1.00  0.00           H  
ATOM   2057  HG2 GLN W1130      31.745 101.361  18.004  1.00  0.00           H  
ATOM   2058 HE22 GLN W1130      31.324 104.654  19.504  1.00  0.00           H  
ATOM   2059 HE21 GLN W1130      30.620 103.783  18.164  1.00  0.00           H  
ATOM   2060  N   VAL W1131      32.074  96.665  19.924  1.00 41.70           N  
ANISOU 2060  N   VAL W1131     4580   3272   7994   -431   -546    258
ATOM   2061  CA  VAL W1131      32.828  95.469  20.299  1.00 38.25           C  
ANISOU 2061  CA  VAL W1131     4217   2765   7550   -367   -522    251
ATOM   2062  C   VAL W1131      33.743  94.951  19.162  1.00 39.27           C  
ANISOU 2062  C   VAL W1131     4514   2762   7647   -339   -571    193
ATOM   2063  O   VAL W1131      34.890  94.596  19.425  1.00 40.63           O  
ANISOU 2063  O   VAL W1131     4753   2901   7782   -225   -526    156
ATOM   2064  CB  VAL W1131      31.858  94.336  20.752  1.00 39.37           C  
ANISOU 2064  CB  VAL W1131     4325   2895   7740   -428   -526    332
ATOM   2065  CG1 VAL W1131      32.487  92.933  20.875  1.00 38.76           C  
ANISOU 2065  CG1 VAL W1131     4339   2733   7655   -362   -512    330
ATOM   2066  CG2 VAL W1131      31.157  94.713  22.071  1.00 39.27           C  
ANISOU 2066  CG2 VAL W1131     4177   3007   7738   -425   -461    385
ATOM   2067  H   VAL W1131      31.073  96.571  19.855  1.00  0.00           H  
ATOM   2068  HA  VAL W1131      33.478  95.739  21.130  1.00  0.00           H  
ATOM   2069  HB  VAL W1131      31.077  94.247  19.995  1.00  0.00           H  
ATOM   2070 HG11 VAL W1131      31.782  92.217  21.295  1.00  0.00           H  
ATOM   2071 HG12 VAL W1131      32.784  92.528  19.907  1.00  0.00           H  
ATOM   2072 HG13 VAL W1131      33.372  92.957  21.510  1.00  0.00           H  
ATOM   2073 HG21 VAL W1131      30.436  93.953  22.374  1.00  0.00           H  
ATOM   2074 HG22 VAL W1131      31.872  94.833  22.885  1.00  0.00           H  
ATOM   2075 HG23 VAL W1131      30.604  95.648  21.979  1.00  0.00           H  
ATOM   2076  N   ASP W1132      33.239  94.953  17.923  1.00 42.32           N  
ANISOU 2076  N   ASP W1132     4973   3070   8039   -440   -666    190
ATOM   2077  CA  ASP W1132      33.950  94.479  16.732  1.00 45.83           C  
ANISOU 2077  CA  ASP W1132     5612   3368   8433   -418   -723    129
ATOM   2078  C   ASP W1132      35.015  95.495  16.299  1.00 41.36           C  
ANISOU 2078  C   ASP W1132     5094   2820   7801   -318   -690     50
ATOM   2079  O   ASP W1132      36.131  95.112  15.945  1.00 45.68           O  
ANISOU 2079  O   ASP W1132     5794   3271   8290   -217   -674     -3
ATOM   2080  CB  ASP W1132      33.013  94.163  15.536  1.00 58.99           C  
ANISOU 2080  CB  ASP W1132     7350   4948  10116   -575   -853    152
ATOM   2081  CG  ASP W1132      31.798  93.264  15.825  1.00 75.41           C  
ANISOU 2081  CG  ASP W1132     9383   7009  12262   -681   -885    243
ATOM   2082  OD1 ASP W1132      31.845  92.468  16.789  1.00 80.80           O  
ANISOU 2082  OD1 ASP W1132    10102   7648  12951   -618   -836    258
ATOM   2083  OD2 ASP W1132      30.874  93.289  14.985  1.00 82.37           O1-
ANISOU 2083  OD2 ASP W1132    10182   7926  13189   -824   -957    310
ATOM   2084  H   ASP W1132      32.328  95.356  17.752  1.00  0.00           H  
ATOM   2085  HA  ASP W1132      34.473  93.557  16.998  1.00  0.00           H  
ATOM   2086  HB3 ASP W1132      33.593  93.669  14.754  1.00  0.00           H  
ATOM   2087  HB2 ASP W1132      32.640  95.095  15.106  1.00  0.00           H  
ATOM   2088  N   LEU W1133      34.671  96.788  16.388  1.00 38.10           N  
ANISOU 2088  N   LEU W1133     4559   2526   7392   -333   -671     46
ATOM   2089  CA  LEU W1133      35.607  97.885  16.142  1.00 39.14           C  
ANISOU 2089  CA  LEU W1133     4720   2688   7463   -235   -628    -19
ATOM   2090  C   LEU W1133      36.760  97.893  17.164  1.00 39.80           C  
ANISOU 2090  C   LEU W1133     4776   2816   7529    -93   -518    -25
ATOM   2091  O   LEU W1133      37.895  98.152  16.771  1.00 41.42           O  
ANISOU 2091  O   LEU W1133     5060   3003   7677     15   -477    -72
ATOM   2092  CB  LEU W1133      34.884  99.247  16.113  1.00 38.99           C  
ANISOU 2092  CB  LEU W1133     4572   2789   7454   -282   -628    -12
ATOM   2093  CG  LEU W1133      33.738  99.390  15.083  1.00 36.00           C  
ANISOU 2093  CG  LEU W1133     4199   2392   7088   -414   -739      4
ATOM   2094  CD1 LEU W1133      33.019 100.745  15.251  1.00 36.58           C  
ANISOU 2094  CD1 LEU W1133     4119   2602   7178   -436   -716     32
ATOM   2095  CD2 LEU W1133      34.188  99.137  13.627  1.00 37.00           C  
ANISOU 2095  CD2 LEU W1133     4511   2402   7145   -410   -813    -65
ATOM   2096  H   LEU W1133      33.721  97.020  16.654  1.00  0.00           H  
ATOM   2097  HA  LEU W1133      36.063  97.711  15.166  1.00  0.00           H  
ATOM   2098  HB3 LEU W1133      35.627 100.014  15.898  1.00  0.00           H  
ATOM   2099  HB2 LEU W1133      34.503  99.462  17.113  1.00  0.00           H  
ATOM   2100  HG  LEU W1133      32.997  98.626  15.313  1.00  0.00           H  
ATOM   2101 HD11 LEU W1133      33.143 101.403  14.391  1.00  0.00           H  
ATOM   2102 HD12 LEU W1133      31.947 100.597  15.390  1.00  0.00           H  
ATOM   2103 HD13 LEU W1133      33.377 101.297  16.121  1.00  0.00           H  
ATOM   2104 HD21 LEU W1133      33.764  98.205  13.252  1.00  0.00           H  
ATOM   2105 HD22 LEU W1133      33.873  99.920  12.936  1.00  0.00           H  
ATOM   2106 HD23 LEU W1133      35.268  99.050  13.529  1.00  0.00           H  
ATOM   2107  N   PHE W1134      36.476  97.533  18.428  1.00 36.32           N  
ANISOU 2107  N   PHE W1134     4226   2440   7135    -92   -472     32
ATOM   2108  CA  PHE W1134      37.470  97.347  19.464  1.00 34.61           C  
ANISOU 2108  CA  PHE W1134     3974   2270   6906     25   -386     45
ATOM   2109  C   PHE W1134      38.534  96.317  19.120  1.00 44.81           C  
ANISOU 2109  C   PHE W1134     5406   3449   8172    119   -375     36
ATOM   2110  O   PHE W1134      39.703  96.513  19.442  1.00 52.95           O  
ANISOU 2110  O   PHE W1134     6450   4501   9167    248   -306     33
ATOM   2111  CB  PHE W1134      36.804  97.127  20.824  1.00 37.92           C  
ANISOU 2111  CB  PHE W1134     4260   2776   7373    -10   -356    110
ATOM   2112  CG  PHE W1134      37.661  96.710  21.993  1.00 38.59           C  
ANISOU 2112  CG  PHE W1134     4300   2912   7450     88   -289    140
ATOM   2113  CD1 PHE W1134      38.504  97.630  22.629  1.00 35.78           C  
ANISOU 2113  CD1 PHE W1134     3874   2651   7069    143   -237    136
ATOM   2114  CD2 PHE W1134      37.705  95.375  22.408  1.00 42.52           C  
ANISOU 2114  CD2 PHE W1134     4821   3368   7968    117   -283    185
ATOM   2115  CE1 PHE W1134      39.268  97.252  23.711  1.00 35.83           C  
ANISOU 2115  CE1 PHE W1134     3823   2717   7073    217   -188    183
ATOM   2116  CE2 PHE W1134      38.497  95.006  23.474  1.00 40.13           C  
ANISOU 2116  CE2 PHE W1134     4462   3125   7660    204   -230    228
ATOM   2117  CZ  PHE W1134      39.250  95.945  24.147  1.00 37.22           C  
ANISOU 2117  CZ  PHE W1134     4013   2859   7270    249   -186    231
ATOM   2118  H   PHE W1134      35.510  97.436  18.705  1.00  0.00           H  
ATOM   2119  HA  PHE W1134      38.019  98.286  19.537  1.00  0.00           H  
ATOM   2120  HB3 PHE W1134      35.985  96.413  20.726  1.00  0.00           H  
ATOM   2121  HB2 PHE W1134      36.307  98.053  21.111  1.00  0.00           H  
ATOM   2122  HD1 PHE W1134      38.539  98.658  22.302  1.00  0.00           H  
ATOM   2123  HD2 PHE W1134      37.094  94.632  21.918  1.00  0.00           H  
ATOM   2124  HE1 PHE W1134      39.887  97.972  24.226  1.00  0.00           H  
ATOM   2125  HE2 PHE W1134      38.531  93.978  23.800  1.00  0.00           H  
ATOM   2126  HZ  PHE W1134      39.845  95.655  24.998  1.00  0.00           H  
ATOM   2127  N   ARG W1135      38.154  95.231  18.434  1.00 44.98           N  
ANISOU 2127  N   ARG W1135     5535   3351   8206     58   -442     41
ATOM   2128  CA  ARG W1135      39.101  94.201  17.996  1.00 42.88           C  
ANISOU 2128  CA  ARG W1135     5434   2955   7904    153   -433     31
ATOM   2129  C   ARG W1135      40.030  94.673  16.852  1.00 48.07           C  
ANISOU 2129  C   ARG W1135     6251   3535   8479    247   -426    -39
ATOM   2130  O   ARG W1135      41.072  94.059  16.643  1.00 58.90           O  
ANISOU 2130  O   ARG W1135     7722   4856   9803    400   -362    -43
ATOM   2131  CB  ARG W1135      38.359  92.885  17.693  1.00 38.45           C  
ANISOU 2131  CB  ARG W1135     4970   2269   7371     46   -518     53
ATOM   2132  CG  ARG W1135      37.477  92.364  18.854  1.00 37.94           C  
ANISOU 2132  CG  ARG W1135     4771   2267   7377    -22   -512    130
ATOM   2133  CD  ARG W1135      38.218  91.794  20.084  1.00 46.02           C  
ANISOU 2133  CD  ARG W1135     5904   3156   8424   -119   -591    160
ATOM   2134  NE  ARG W1135      38.743  90.432  19.863  1.00 47.79           N  
ANISOU 2134  NE  ARG W1135     6014   3435   8709   -171   -575    239
ATOM   2135  CZ  ARG W1135      38.202  89.266  20.269  1.00 45.79           C  
ANISOU 2135  CZ  ARG W1135     5768   3170   8460    -82   -524    277
ATOM   2136  NH1 ARG W1135      37.070  89.216  20.983  1.00 42.85           N  
ANISOU 2136  NH1 ARG W1135     5502   2741   8040     70   -477    251
ATOM   2137  NH2 ARG W1135      38.808  88.122  19.939  1.00 45.85           N1+
ANISOU 2137  NH2 ARG W1135     5677   3227   8515   -137   -516    349
ATOM   2138  H   ARG W1135      37.190  95.134  18.140  1.00  0.00           H  
ATOM   2139  HA  ARG W1135      39.763  93.996  18.835  1.00  0.00           H  
ATOM   2140  HB3 ARG W1135      39.082  92.119  17.412  1.00  0.00           H  
ATOM   2141  HB2 ARG W1135      37.729  93.036  16.818  1.00  0.00           H  
ATOM   2142  HG3 ARG W1135      36.877  91.561  18.423  1.00  0.00           H  
ATOM   2143  HG2 ARG W1135      36.749  93.099  19.176  1.00  0.00           H  
ATOM   2144  HD3 ARG W1135      37.632  91.903  20.997  1.00  0.00           H  
ATOM   2145  HD2 ARG W1135      39.117  92.383  20.255  1.00  0.00           H  
ATOM   2146  HE  ARG W1135      39.538  90.370  19.227  1.00  0.00           H  
ATOM   2147 HH12 ARG W1135      36.650  88.335  21.264  1.00  0.00           H  
ATOM   2148 HH11 ARG W1135      36.595  90.067  21.240  1.00  0.00           H  
ATOM   2149 HH22 ARG W1135      38.404  87.226  20.174  1.00  0.00           H  
ATOM   2150 HH21 ARG W1135      39.630  88.140  19.347  1.00  0.00           H  
ATOM   2151  N   ASN W1136      39.701  95.801  16.204  1.00 43.04           N  
ANISOU 2151  N   ASN W1136     5643   2891   7819    168   -487    -86
ATOM   2152  CA  ASN W1136      40.542  96.479  15.207  1.00 48.46           C  
ANISOU 2152  CA  ASN W1136     6499   3497   8416    246   -491   -156
ATOM   2153  C   ASN W1136      41.411  97.587  15.843  1.00 51.24           C  
ANISOU 2153  C   ASN W1136     6759   3974   8737    349   -400   -171
ATOM   2154  O   ASN W1136      42.186  98.218  15.125  1.00 56.10           O  
ANISOU 2154  O   ASN W1136     7506   4537   9271    428   -388   -224
ATOM   2155  CB  ASN W1136      39.645  97.062  14.088  1.00 52.19           C  
ANISOU 2155  CB  ASN W1136     7069   3889   8871     97   -621   -195
ATOM   2156  CG  ASN W1136      39.059  95.996  13.165  1.00 64.70           C  
ANISOU 2156  CG  ASN W1136     8800   5318  10465     -3   -722   -183
ATOM   2157  OD1 ASN W1136      39.628  95.706  12.117  1.00 73.18           O  
ANISOU 2157  OD1 ASN W1136     9784   6412  11608   -165   -801   -136
ATOM   2158  ND2 ASN W1136      37.934  95.386  13.528  1.00 64.95           N  
ANISOU 2158  ND2 ASN W1136     9065   5191  10424     98   -716   -218
ATOM   2159  H   ASN W1136      38.876  96.311  16.495  1.00  0.00           H  
ATOM   2160  HA  ASN W1136      41.207  95.737  14.758  1.00  0.00           H  
ATOM   2161  HB3 ASN W1136      40.245  97.710  13.446  1.00  0.00           H  
ATOM   2162  HB2 ASN W1136      38.856  97.701  14.481  1.00  0.00           H  
ATOM   2163 HD22 ASN W1136      37.567  94.664  12.932  1.00  0.00           H  
ATOM   2164 HD21 ASN W1136      37.490  95.532  14.428  1.00  0.00           H  
ATOM   2165  N   ALA W1137      41.293  97.828  17.158  1.00 51.79           N  
ANISOU 2165  N   ALA W1137     6620   4197   8862    348   -340   -122
ATOM   2166  CA  ALA W1137      42.118  98.793  17.884  1.00 48.62           C  
ANISOU 2166  CA  ALA W1137     6122   3915   8437    425   -261   -124
ATOM   2167  C   ALA W1137      43.482  98.173  18.242  1.00 46.28           C  
ANISOU 2167  C   ALA W1137     5821   3648   8116    595   -155    -85
ATOM   2168  O   ALA W1137      43.587  96.952  18.341  1.00 46.46           O  
ANISOU 2168  O   ALA W1137     5810   3669   8173    627   -132    -32
ATOM   2169  CB  ALA W1137      41.371  99.217  19.156  1.00 46.71           C  
ANISOU 2169  CB  ALA W1137     5677   3815   8256    330   -258    -87
ATOM   2170  H   ALA W1137      40.733  97.208  17.730  1.00  0.00           H  
ATOM   2171  HA  ALA W1137      42.263  99.674  17.259  1.00  0.00           H  
ATOM   2172  HB1 ALA W1137      41.772 100.152  19.545  1.00  0.00           H  
ATOM   2173  HB2 ALA W1137      40.314  99.377  18.951  1.00  0.00           H  
ATOM   2174  HB3 ALA W1137      41.444  98.469  19.947  1.00  0.00           H  
ATOM   2175  N   ARG W1138      44.513  98.993  18.499  1.00 45.53           N  
ANISOU 2175  N   ARG W1138     5755   3586   7960    707    -88   -102
ATOM   2176  CA  ARG W1138      45.779  98.516  19.081  1.00 43.80           C  
ANISOU 2176  CA  ARG W1138     5507   3417   7716    879     24    -45
ATOM   2177  C   ARG W1138      45.720  98.744  20.596  1.00 38.74           C  
ANISOU 2177  C   ARG W1138     4636   2940   7143    852     64     39
ATOM   2178  O   ARG W1138      45.778  97.782  21.362  1.00 39.15           O  
ANISOU 2178  O   ARG W1138     4626   3028   7220    923    109    112
ATOM   2179  CB  ARG W1138      47.007  99.220  18.452  1.00 50.21           C  
ANISOU 2179  CB  ARG W1138     6408   4228   8441   1005     90    -75
ATOM   2180  CG  ARG W1138      47.227  98.898  16.964  1.00 59.35           C  
ANISOU 2180  CG  ARG W1138     7528   5453   9570   1200    220      2
ATOM   2181  CD  ARG W1138      48.099  99.947  16.244  1.00 69.65           C  
ANISOU 2181  CD  ARG W1138     8974   6721  10770   1344    289    -33
ATOM   2182  NE  ARG W1138      48.609  99.476  14.944  1.00 78.23           N  
ANISOU 2182  NE  ARG W1138     9986   7906  11833   1534    428     62
ATOM   2183  CZ  ARG W1138      47.948  99.155  13.818  1.00 83.51           C  
ANISOU 2183  CZ  ARG W1138    10755   8517  12459   1717    507    105
ATOM   2184  NH1 ARG W1138      46.617  99.238  13.698  1.00 87.07           N  
ANISOU 2184  NH1 ARG W1138    11105   9084  12894   1891    640    212
ATOM   2185  NH2 ARG W1138      48.653  98.723  12.774  1.00 82.38           N1+
ANISOU 2185  NH2 ARG W1138    10812   8201  12289   1727    455     51
ATOM   2186  H   ARG W1138      44.362  99.995  18.536  1.00  0.00           H  
ATOM   2187  HA  ARG W1138      45.906  97.444  18.920  1.00  0.00           H  
ATOM   2188  HB3 ARG W1138      47.904  98.913  18.993  1.00  0.00           H  
ATOM   2189  HB2 ARG W1138      46.955 100.295  18.596  1.00  0.00           H  
ATOM   2190  HG3 ARG W1138      46.242  98.924  16.499  1.00  0.00           H  
ATOM   2191  HG2 ARG W1138      47.592  97.881  16.814  1.00  0.00           H  
ATOM   2192  HD3 ARG W1138      48.890 100.340  16.881  1.00  0.00           H  
ATOM   2193  HD2 ARG W1138      47.471 100.804  15.994  1.00  0.00           H  
ATOM   2194  HE  ARG W1138      49.625  99.389  14.904  1.00  0.00           H  
ATOM   2195 HH12 ARG W1138      46.171  98.952  12.835  1.00  0.00           H  
ATOM   2196 HH11 ARG W1138      46.043  99.539  14.469  1.00  0.00           H  
ATOM   2197 HH22 ARG W1138      48.198  98.417  11.916  1.00  0.00           H  
ATOM   2198 HH21 ARG W1138      49.659  98.569  12.857  1.00  0.00           H  
ATOM   2199  N   ASN W1139      45.548 100.008  20.985  1.00 40.44           N  
ANISOU 2199  N   ASN W1139     4733   3252   7382    749     44     32
ATOM   2200  CA  ASN W1139      45.212 100.407  22.348  1.00 37.49           C  
ANISOU 2200  CA  ASN W1139     4169   3015   7061    693     60    102
ATOM   2201  C   ASN W1139      43.709 100.685  22.358  1.00 36.88           C  
ANISOU 2201  C   ASN W1139     4042   2947   7025    529    -17     75
ATOM   2202  O   ASN W1139      43.166 101.146  21.354  1.00 40.50           O  
ANISOU 2202  O   ASN W1139     4550   3374   7465    469    -57     14
ATOM   2203  CB  ASN W1139      45.983 101.690  22.729  1.00 37.18           C  
ANISOU 2203  CB  ASN W1139     4039   3090   6996    745    127    137
ATOM   2204  CG  ASN W1139      47.478 101.494  22.976  1.00 38.80           C  
ANISOU 2204  CG  ASN W1139     4287   3300   7155    926    220    179
ATOM   2205  OD1 ASN W1139      47.971 100.375  23.096  1.00 43.62           O  
ANISOU 2205  OD1 ASN W1139     4807   3979   7787   1001    270    271
ATOM   2206  ND2 ASN W1139      48.227 102.586  23.041  1.00 39.43           N  
ANISOU 2206  ND2 ASN W1139     4506   3310   7164   1006    246    117
ATOM   2207  H   ASN W1139      45.375 100.728  20.288  1.00  0.00           H  
ATOM   2208  HA  ASN W1139      45.463  99.606  23.043  1.00  0.00           H  
ATOM   2209  HB3 ASN W1139      45.577 102.092  23.658  1.00  0.00           H  
ATOM   2210  HB2 ASN W1139      45.832 102.457  21.970  1.00  0.00           H  
ATOM   2211 HD22 ASN W1139      49.225 102.512  23.165  1.00  0.00           H  
ATOM   2212 HD21 ASN W1139      47.847 103.476  22.732  1.00  0.00           H  
ATOM   2213  N   GLY W1140      43.048 100.437  23.485  1.00 35.39           N  
ANISOU 2213  N   GLY W1140     3759   2804   6886    464    -36    126
ATOM   2214  CA  GLY W1140      41.655 100.809  23.625  1.00 32.71           C  
ANISOU 2214  CA  GLY W1140     3379   2473   6576    330    -92    110
ATOM   2215  C   GLY W1140      41.098 100.338  24.961  1.00 38.66           C  
ANISOU 2215  C   GLY W1140     4039   3284   7367    281    -99    174
ATOM   2216  O   GLY W1140      41.725  99.529  25.639  1.00 36.98           O  
ANISOU 2216  O   GLY W1140     3794   3093   7165    339    -75    231
ATOM   2217  H   GLY W1140      43.502 100.026  24.286  1.00  0.00           H  
ATOM   2218  HA3 GLY W1140      41.050 100.380  22.826  1.00  0.00           H  
ATOM   2219  HA2 GLY W1140      41.554 101.891  23.559  1.00  0.00           H  
ATOM   2220  N   VAL W1141      39.901 100.811  25.313  1.00 37.39           N  
ANISOU 2220  N   VAL W1141     3838   3149   7219    179   -130    169
ATOM   2221  CA  VAL W1141      39.078 100.398  26.434  1.00 35.25           C  
ANISOU 2221  CA  VAL W1141     3508   2918   6969    121   -144    220
ATOM   2222  C   VAL W1141      37.696 100.089  25.877  1.00 33.51           C  
ANISOU 2222  C   VAL W1141     3311   2653   6769     43   -179    205
ATOM   2223  O   VAL W1141      37.255 100.782  24.965  1.00 39.95           O  
ANISOU 2223  O   VAL W1141     4140   3463   7577      7   -191    167
ATOM   2224  CB  VAL W1141      38.998 101.475  27.518  1.00 38.38           C  
ANISOU 2224  CB  VAL W1141     3833   3408   7343     85   -132    247
ATOM   2225  CG1 VAL W1141      37.956 101.258  28.618  1.00 36.77           C  
ANISOU 2225  CG1 VAL W1141     3601   3226   7142     17   -155    289
ATOM   2226  CG2 VAL W1141      40.361 101.690  28.176  1.00 42.50           C  
ANISOU 2226  CG2 VAL W1141     4304   3990   7854    150   -101    292
ATOM   2227  H   VAL W1141      39.442 101.450  24.682  1.00  0.00           H  
ATOM   2228  HA  VAL W1141      39.475  99.480  26.863  1.00  0.00           H  
ATOM   2229  HB  VAL W1141      38.742 102.413  27.029  1.00  0.00           H  
ATOM   2230 HG11 VAL W1141      37.990 102.036  29.380  1.00  0.00           H  
ATOM   2231 HG12 VAL W1141      36.932 101.249  28.248  1.00  0.00           H  
ATOM   2232 HG13 VAL W1141      38.108 100.311  29.134  1.00  0.00           H  
ATOM   2233 HG21 VAL W1141      40.364 102.549  28.847  1.00  0.00           H  
ATOM   2234 HG22 VAL W1141      40.665 100.823  28.758  1.00  0.00           H  
ATOM   2235 HG23 VAL W1141      41.157 101.874  27.453  1.00  0.00           H  
ATOM   2236  N   LEU W1142      37.008  99.073  26.404  1.00 31.32           N  
ANISOU 2236  N   LEU W1142     3031   2352   6517     21   -194    245
ATOM   2237  CA  LEU W1142      35.677  98.658  26.008  1.00 31.31           C  
ANISOU 2237  CA  LEU W1142     3044   2312   6540    -48   -220    251
ATOM   2238  C   LEU W1142      34.848  98.405  27.260  1.00 32.62           C  
ANISOU 2238  C   LEU W1142     3167   2523   6702    -88   -212    303
ATOM   2239  O   LEU W1142      35.399  97.918  28.242  1.00 36.51           O  
ANISOU 2239  O   LEU W1142     3645   3036   7192    -66   -208    342
ATOM   2240  CB  LEU W1142      35.765  97.441  25.087  1.00 33.24           C  
ANISOU 2240  CB  LEU W1142     3357   2459   6813    -40   -249    252
ATOM   2241  CG  LEU W1142      34.477  96.810  24.556  1.00 38.08           C  
ANISOU 2241  CG  LEU W1142     3972   3035   7460   -121   -281    283
ATOM   2242  CD1 LEU W1142      33.831  97.660  23.463  1.00 38.74           C  
ANISOU 2242  CD1 LEU W1142     4037   3136   7547   -182   -301    264
ATOM   2243  CD2 LEU W1142      34.685  95.381  24.057  1.00 40.39           C  
ANISOU 2243  CD2 LEU W1142     4348   3220   7777   -119   -316    290
ATOM   2244  H   LEU W1142      37.388  98.585  27.201  1.00  0.00           H  
ATOM   2245  HA  LEU W1142      35.203  99.466  25.454  1.00  0.00           H  
ATOM   2246  HB3 LEU W1142      36.339  96.686  25.621  1.00  0.00           H  
ATOM   2247  HB2 LEU W1142      36.398  97.696  24.236  1.00  0.00           H  
ATOM   2248  HG  LEU W1142      33.752  96.728  25.367  1.00  0.00           H  
ATOM   2249 HD11 LEU W1142      33.003  97.142  22.979  1.00  0.00           H  
ATOM   2250 HD12 LEU W1142      33.436  98.592  23.864  1.00  0.00           H  
ATOM   2251 HD13 LEU W1142      34.546  97.908  22.678  1.00  0.00           H  
ATOM   2252 HD21 LEU W1142      33.938  94.704  24.472  1.00  0.00           H  
ATOM   2253 HD22 LEU W1142      34.638  95.290  22.972  1.00  0.00           H  
ATOM   2254 HD23 LEU W1142      35.657  94.985  24.347  1.00  0.00           H  
ATOM   2255  N   ILE W1143      33.542  98.676  27.217  1.00 35.21           N  
ANISOU 2255  N   ILE W1143     3481   2870   7029   -140   -209    310
ATOM   2256  CA  ILE W1143      32.556  98.285  28.207  1.00 35.55           C  
ANISOU 2256  CA  ILE W1143     3509   2941   7058   -169   -194    360
ATOM   2257  C   ILE W1143      31.404  97.551  27.535  1.00 38.97           C  
ANISOU 2257  C   ILE W1143     3939   3341   7528   -210   -201    395
ATOM   2258  O   ILE W1143      31.098  97.808  26.373  1.00 41.12           O  
ANISOU 2258  O   ILE W1143     4203   3597   7824   -235   -217    380
ATOM   2259  CB  ILE W1143      31.992  99.482  28.973  1.00 34.16           C  
ANISOU 2259  CB  ILE W1143     3326   2824   6828   -178   -166    354
ATOM   2260  CG1 ILE W1143      31.384 100.590  28.116  1.00 38.88           C  
ANISOU 2260  CG1 ILE W1143     3913   3431   7429   -187   -154    332
ATOM   2261  CG2 ILE W1143      33.015 100.035  29.966  1.00 30.99           C  
ANISOU 2261  CG2 ILE W1143     2925   2456   6394   -158   -170    333
ATOM   2262  CD1 ILE W1143      30.356 101.455  28.845  1.00 38.71           C  
ANISOU 2262  CD1 ILE W1143     3903   3454   7352   -184   -115    341
ATOM   2263  H   ILE W1143      33.175  99.111  26.384  1.00  0.00           H  
ATOM   2264  HA  ILE W1143      33.015  97.586  28.904  1.00  0.00           H  
ATOM   2265  HB  ILE W1143      31.180  99.108  29.597  1.00  0.00           H  
ATOM   2266 HG13 ILE W1143      30.871 100.192  27.240  1.00  0.00           H  
ATOM   2267 HG12 ILE W1143      32.168 101.222  27.698  1.00  0.00           H  
ATOM   2268 HG21 ILE W1143      32.610 100.812  30.614  1.00  0.00           H  
ATOM   2269 HG22 ILE W1143      33.383  99.254  30.629  1.00  0.00           H  
ATOM   2270 HG23 ILE W1143      33.888 100.454  29.462  1.00  0.00           H  
ATOM   2271 HD11 ILE W1143      30.004 102.279  28.228  1.00  0.00           H  
ATOM   2272 HD12 ILE W1143      29.481 100.876  29.143  1.00  0.00           H  
ATOM   2273 HD13 ILE W1143      30.774 101.887  29.755  1.00  0.00           H  
ATOM   2274  N   THR W1144      30.702  96.705  28.293  1.00 38.48           N  
ANISOU 2274  N   THR W1144     3879   3271   7471   -222   -195    449
ATOM   2275  CA  THR W1144      29.431  96.110  27.892  1.00 38.73           C  
ANISOU 2275  CA  THR W1144     3899   3279   7539   -266   -197    502
ATOM   2276  C   THR W1144      28.584  95.765  29.137  1.00 38.36           C  
ANISOU 2276  C   THR W1144     3847   3269   7458   -266   -157    562
ATOM   2277  O   THR W1144      29.110  95.704  30.252  1.00 39.67           O  
ANISOU 2277  O   THR W1144     4039   3457   7578   -241   -148    562
ATOM   2278  CB  THR W1144      29.641  94.855  26.991  1.00 41.47           C  
ANISOU 2278  CB  THR W1144     4280   3542   7933   -280   -239    513
ATOM   2279  OG1 THR W1144      28.404  94.293  26.570  1.00 47.52           O  
ANISOU 2279  OG1 THR W1144     5072   4297   8684   -236   -237    524
ATOM   2280  CG2 THR W1144      30.418  93.731  27.688  1.00 40.86           C  
ANISOU 2280  CG2 THR W1144     4239   3411   7876   -277   -279    454
ATOM   2281  H   THR W1144      31.041  96.436  29.213  1.00  0.00           H  
ATOM   2282  HA  THR W1144      28.869  96.855  27.323  1.00  0.00           H  
ATOM   2283  HB  THR W1144      30.185  95.154  26.093  1.00  0.00           H  
ATOM   2284  HG1 THR W1144      28.590  93.523  25.996  1.00  0.00           H  
ATOM   2285 HG21 THR W1144      30.669  92.933  26.991  1.00  0.00           H  
ATOM   2286 HG22 THR W1144      31.345  94.099  28.125  1.00  0.00           H  
ATOM   2287 HG23 THR W1144      29.850  93.299  28.507  1.00  0.00           H  
ATOM   2288  N   GLU W1145      27.285  95.548  28.908  1.00 38.69           N  
ANISOU 2288  N   GLU W1145     3859   3322   7521   -298   -135    623
ATOM   2289  CA  GLU W1145      26.320  95.030  29.876  1.00 41.26           C  
ANISOU 2289  CA  GLU W1145     4191   3675   7811   -288    -87    692
ATOM   2290  C   GLU W1145      26.149  93.500  29.762  1.00 50.75           C  
ANISOU 2290  C   GLU W1145     5412   4828   9042   -308   -107    740
ATOM   2291  O   GLU W1145      25.587  92.902  30.678  1.00 56.29           O  
ANISOU 2291  O   GLU W1145     6143   5545   9700   -289    -78    783
ATOM   2292  CB  GLU W1145      24.976  95.765  29.684  1.00 38.15           C  
ANISOU 2292  CB  GLU W1145     3744   3330   7422   -297    -37    755
ATOM   2293  CG  GLU W1145      25.038  97.250  30.118  1.00 39.52           C  
ANISOU 2293  CG  GLU W1145     3910   3557   7549   -257      1    724
ATOM   2294  CD  GLU W1145      23.791  98.098  29.811  1.00 47.98           C  
ANISOU 2294  CD  GLU W1145     4918   4688   8622   -244     63    807
ATOM   2295  OE1 GLU W1145      22.793  97.558  29.286  1.00 53.23           O  
ANISOU 2295  OE1 GLU W1145     5515   5357   9352   -294     52    881
ATOM   2296  OE2 GLU W1145      23.862  99.313  30.101  1.00 51.36           O1-
ANISOU 2296  OE2 GLU W1145     5368   5161   8985   -183    124    806
ATOM   2297  H   GLU W1145      26.996  95.507  27.939  1.00  0.00           H  
ATOM   2298  HA  GLU W1145      26.673  95.224  30.891  1.00  0.00           H  
ATOM   2299  HB3 GLU W1145      24.181  95.253  30.228  1.00  0.00           H  
ATOM   2300  HB2 GLU W1145      24.690  95.706  28.633  1.00  0.00           H  
ATOM   2301  HG3 GLU W1145      25.899  97.717  29.648  1.00  0.00           H  
ATOM   2302  HG2 GLU W1145      25.220  97.301  31.192  1.00  0.00           H  
ATOM   2303  N   GLY W1146      26.648  92.890  28.677  1.00 50.86           N  
ANISOU 2303  N   GLY W1146     5428   4778   9120   -342   -158    734
ATOM   2304  CA  GLY W1146      26.673  91.441  28.480  1.00 45.50           C  
ANISOU 2304  CA  GLY W1146     4782   4039   8467   -356   -179    777
ATOM   2305  C   GLY W1146      28.091  90.961  28.813  1.00 44.81           C  
ANISOU 2305  C   GLY W1146     4746   3882   8399   -329   -228    724
ATOM   2306  O   GLY W1146      28.715  91.447  29.758  1.00 44.04           O  
ANISOU 2306  O   GLY W1146     4652   3795   8285   -292   -238    656
ATOM   2307  H   GLY W1146      27.141  93.446  27.986  1.00  0.00           H  
ATOM   2308  HA3 GLY W1146      26.424  91.225  27.441  1.00  0.00           H  
ATOM   2309  HA2 GLY W1146      25.947  90.922  29.109  1.00  0.00           H  
ATOM   2310  N   SER W1147      28.632  90.031  28.021  1.00 44.37           N  
ANISOU 2310  N   SER W1147     4733   3752   8373   -339   -253    760
ATOM   2311  CA  SER W1147      30.073  89.859  27.896  1.00 40.66           C  
ANISOU 2311  CA  SER W1147     4326   3209   7912   -290   -287    721
ATOM   2312  C   SER W1147      30.373  89.356  26.483  1.00 37.61           C  
ANISOU 2312  C   SER W1147     3988   2743   7560   -321   -331    676
ATOM   2313  O   SER W1147      29.616  88.554  25.934  1.00 40.11           O  
ANISOU 2313  O   SER W1147     4295   3034   7910   -407   -357    704
ATOM   2314  CB  SER W1147      30.683  88.958  28.997  1.00 44.07           C  
ANISOU 2314  CB  SER W1147     4805   3584   8354   -276   -294    781
ATOM   2315  OG  SER W1147      32.105  88.893  28.895  1.00 45.65           O  
ANISOU 2315  OG  SER W1147     5022   3728   8594   -356   -310    838
ATOM   2316  H   SER W1147      28.116  89.625  27.253  1.00  0.00           H  
ATOM   2317  HA  SER W1147      30.507  90.852  27.991  1.00  0.00           H  
ATOM   2318  HB3 SER W1147      30.272  87.949  28.933  1.00  0.00           H  
ATOM   2319  HB2 SER W1147      30.430  89.340  29.987  1.00  0.00           H  
ATOM   2320  HG  SER W1147      32.341  88.266  28.194  1.00  0.00           H  
ATOM   2321  N   VAL W1148      31.488  89.844  25.945  1.00 37.51           N  
ANISOU 2321  N   VAL W1148     4027   2694   7533   -251   -342    615
ATOM   2322  CA  VAL W1148      32.082  89.442  24.684  1.00 36.69           C  
ANISOU 2322  CA  VAL W1148     4010   2491   7440   -261   -386    565
ATOM   2323  C   VAL W1148      32.843  88.110  24.882  1.00 41.67           C  
ANISOU 2323  C   VAL W1148     4754   3006   8072   -208   -402    576
ATOM   2324  O   VAL W1148      33.418  87.882  25.950  1.00 44.88           O  
ANISOU 2324  O   VAL W1148     5159   3434   8459   -109   -368    588
ATOM   2325  CB  VAL W1148      33.094  90.532  24.232  1.00 35.69           C  
ANISOU 2325  CB  VAL W1148     3879   2401   7283   -203   -375    488
ATOM   2326  CG1 VAL W1148      33.761  90.254  22.871  1.00 38.33           C  
ANISOU 2326  CG1 VAL W1148     4324   2625   7614   -216   -425    434
ATOM   2327  CG2 VAL W1148      32.461  91.936  24.218  1.00 36.97           C  
ANISOU 2327  CG2 VAL W1148     3936   2675   7436   -243   -353    481
ATOM   2328  H   VAL W1148      32.048  90.484  26.503  1.00  0.00           H  
ATOM   2329  HA  VAL W1148      31.296  89.319  23.936  1.00  0.00           H  
ATOM   2330  HB  VAL W1148      33.893  90.557  24.973  1.00  0.00           H  
ATOM   2331 HG11 VAL W1148      34.369  91.095  22.544  1.00  0.00           H  
ATOM   2332 HG12 VAL W1148      34.433  89.401  22.923  1.00  0.00           H  
ATOM   2333 HG13 VAL W1148      33.023  90.058  22.093  1.00  0.00           H  
ATOM   2334 HG21 VAL W1148      33.163  92.681  23.848  1.00  0.00           H  
ATOM   2335 HG22 VAL W1148      31.576  91.966  23.588  1.00  0.00           H  
ATOM   2336 HG23 VAL W1148      32.159  92.259  25.213  1.00  0.00           H  
ATOM   2337  N   LYS W1149      32.841  87.267  23.844  1.00 37.66           N  
ANISOU 2337  N   LYS W1149     4346   2376   7586   -275   -459    581
ATOM   2338  CA  LYS W1149      33.614  86.030  23.774  1.00 38.68           C  
ANISOU 2338  CA  LYS W1149     4606   2378   7714   -232   -475    601
ATOM   2339  C   LYS W1149      35.064  86.381  23.392  1.00 48.24           C  
ANISOU 2339  C   LYS W1149     5903   3546   8880    -82   -446    547
ATOM   2340  O   LYS W1149      35.271  87.104  22.419  1.00 51.16           O  
ANISOU 2340  O   LYS W1149     6333   3882   9222    -58   -459    478
ATOM   2341  CB  LYS W1149      32.912  85.094  22.756  1.00 42.72           C  
ANISOU 2341  CB  LYS W1149     5230   2753   8250   -352   -555    614
ATOM   2342  CG  LYS W1149      33.451  83.652  22.605  1.00 44.70           C  
ANISOU 2342  CG  LYS W1149     5544   2952   8486   -406   -615    547
ATOM   2343  CD  LYS W1149      34.727  83.518  21.752  1.00 41.45           C  
ANISOU 2343  CD  LYS W1149     5273   2393   8081   -530   -711    567
ATOM   2344  CE  LYS W1149      34.912  82.115  21.136  1.00 52.36           C  
ANISOU 2344  CE  LYS W1149     6755   3725   9416   -578   -781    494
ATOM   2345  NZ  LYS W1149      36.177  82.003  20.390  1.00 55.83           N1+
ANISOU 2345  NZ  LYS W1149     7037   4287   9889   -678   -802    506
ATOM   2346  H   LYS W1149      32.413  87.561  22.980  1.00  0.00           H  
ATOM   2347  HA  LYS W1149      33.603  85.549  24.754  1.00  0.00           H  
ATOM   2348  HB3 LYS W1149      32.874  85.570  21.775  1.00  0.00           H  
ATOM   2349  HB2 LYS W1149      31.871  85.001  23.073  1.00  0.00           H  
ATOM   2350  HG3 LYS W1149      32.662  83.053  22.149  1.00  0.00           H  
ATOM   2351  HG2 LYS W1149      33.616  83.212  23.589  1.00  0.00           H  
ATOM   2352  HD3 LYS W1149      35.599  83.747  22.364  1.00  0.00           H  
ATOM   2353  HD2 LYS W1149      34.713  84.270  20.963  1.00  0.00           H  
ATOM   2354  HE3 LYS W1149      34.092  81.891  20.451  1.00  0.00           H  
ATOM   2355  HE2 LYS W1149      34.899  81.349  21.910  1.00  0.00           H  
ATOM   2356  HZ1 LYS W1149      36.957  82.106  21.021  1.00  0.00           H  
ATOM   2357  HZ2 LYS W1149      36.224  81.102  19.933  1.00  0.00           H  
ATOM   2358  HZ3 LYS W1149      36.220  82.733  19.691  1.00  0.00           H  
ATOM   2359  N   GLY W1150      36.037  85.867  24.152  1.00 41.27           N  
ANISOU 2359  N   GLY W1150     5020   2673   7986     26   -403    587
ATOM   2360  CA  GLY W1150      37.460  86.055  23.854  1.00 43.08           C  
ANISOU 2360  CA  GLY W1150     5318   2873   8176    187   -362    564
ATOM   2361  C   GLY W1150      38.054  87.286  24.558  1.00 41.93           C  
ANISOU 2361  C   GLY W1150     5042   2878   8013    272   -307    557
ATOM   2362  O   GLY W1150      39.216  87.606  24.316  1.00 47.39           O  
ANISOU 2362  O   GLY W1150     5754   3577   8677    418   -260    569
ATOM   2363  H   GLY W1150      35.799  85.309  24.957  1.00  0.00           H  
ATOM   2364  HA3 GLY W1150      37.633  86.135  22.779  1.00  0.00           H  
ATOM   2365  HA2 GLY W1150      38.006  85.172  24.188  1.00  0.00           H  
ATOM   2366  N   LEU W1151      37.294  87.956  25.435  1.00 39.90           N  
ANISOU 2366  N   LEU W1151     4653   2740   7767    190   -308    547
ATOM   2367  CA  LEU W1151      37.752  89.018  26.307  1.00 36.90           C  
ANISOU 2367  CA  LEU W1151     4160   2493   7367    245   -268    539
ATOM   2368  C   LEU W1151      37.531  88.598  27.754  1.00 42.31           C  
ANISOU 2368  C   LEU W1151     4728   3290   8057    240   -255    610
ATOM   2369  O   LEU W1151      36.723  87.705  28.001  1.00 41.12           O  
ANISOU 2369  O   LEU W1151     4544   3159   7920    146   -275    638
ATOM   2370  CB  LEU W1151      36.993  90.303  25.986  1.00 36.06           C  
ANISOU 2370  CB  LEU W1151     4007   2437   7258    164   -280    480
ATOM   2371  CG  LEU W1151      37.142  90.911  24.590  1.00 38.81           C  
ANISOU 2371  CG  LEU W1151     4467   2687   7590    162   -303    408
ATOM   2372  CD1 LEU W1151      36.336  92.201  24.463  1.00 36.58           C  
ANISOU 2372  CD1 LEU W1151     4118   2480   7300    104   -307    359
ATOM   2373  CD2 LEU W1151      38.600  91.180  24.216  1.00 37.27           C  
ANISOU 2373  CD2 LEU W1151     4368   2436   7358    312   -266    391
ATOM   2374  H   LEU W1151      36.381  87.585  25.659  1.00  0.00           H  
ATOM   2375  HA  LEU W1151      38.820  89.188  26.174  1.00  0.00           H  
ATOM   2376  HB3 LEU W1151      37.346  91.063  26.683  1.00  0.00           H  
ATOM   2377  HB2 LEU W1151      35.935  90.159  26.209  1.00  0.00           H  
ATOM   2378  HG  LEU W1151      36.734  90.199  23.872  1.00  0.00           H  
ATOM   2379 HD11 LEU W1151      36.091  92.437  23.428  1.00  0.00           H  
ATOM   2380 HD12 LEU W1151      35.401  92.162  25.023  1.00  0.00           H  
ATOM   2381 HD13 LEU W1151      36.881  93.049  24.878  1.00  0.00           H  
ATOM   2382 HD21 LEU W1151      38.692  91.780  23.311  1.00  0.00           H  
ATOM   2383 HD22 LEU W1151      39.131  91.703  25.011  1.00  0.00           H  
ATOM   2384 HD23 LEU W1151      39.130  90.250  24.020  1.00  0.00           H  
ATOM   2385  N   GLN W1152      38.239  89.231  28.701  1.00 41.69           N  
ANISOU 2385  N   GLN W1152     4591   3289   7962    340   -224    647
ATOM   2386  CA  GLN W1152      38.156  88.936  30.136  1.00 43.51           C  
ANISOU 2386  CA  GLN W1152     4713   3629   8188    327   -228    719
ATOM   2387  C   GLN W1152      37.301  90.016  30.840  1.00 46.78           C  
ANISOU 2387  C   GLN W1152     5040   4148   8587    242   -237    694
ATOM   2388  O   GLN W1152      37.820  91.119  31.013  1.00 47.90           O  
ANISOU 2388  O   GLN W1152     5141   4342   8715    270   -219    666
ATOM   2389  CB  GLN W1152      39.597  88.875  30.701  1.00 44.98           C  
ANISOU 2389  CB  GLN W1152     4853   3870   8366    457   -201    786
ATOM   2390  CG  GLN W1152      39.670  88.635  32.228  1.00 44.96           C  
ANISOU 2390  CG  GLN W1152     4957   3757   8368    571   -180    811
ATOM   2391  CD  GLN W1152      41.063  88.249  32.727  1.00 46.43           C  
ANISOU 2391  CD  GLN W1152     5222   3848   8572    507   -213    826
ATOM   2392  OE1 GLN W1152      42.049  88.298  32.001  1.00 46.77           O  
ANISOU 2392  OE1 GLN W1152     5211   3941   8617    478   -232    894
ATOM   2393  NE2 GLN W1152      41.154  87.862  33.991  1.00 45.06           N  
ANISOU 2393  NE2 GLN W1152     5180   3535   8406    476   -225    770
ATOM   2394  H   GLN W1152      38.851  89.992  28.447  1.00  0.00           H  
ATOM   2395  HA  GLN W1152      37.735  87.943  30.284  1.00  0.00           H  
ATOM   2396  HB3 GLN W1152      40.141  89.792  30.464  1.00  0.00           H  
ATOM   2397  HB2 GLN W1152      40.128  88.071  30.188  1.00  0.00           H  
ATOM   2398  HG3 GLN W1152      38.985  87.831  32.502  1.00  0.00           H  
ATOM   2399  HG2 GLN W1152      39.345  89.523  32.772  1.00  0.00           H  
ATOM   2400 HE22 GLN W1152      42.027  87.535  34.374  1.00  0.00           H  
ATOM   2401 HE21 GLN W1152      40.334  87.923  34.601  1.00  0.00           H  
ATOM   2402  N   PRO W1153      36.021  89.728  31.184  1.00 47.06           N  
ANISOU 2402  N   PRO W1153     5055   4211   8616    145   -259    708
ATOM   2403  CA  PRO W1153      35.118  90.741  31.767  1.00 45.67           C  
ANISOU 2403  CA  PRO W1153     4831   4106   8414     70   -262    675
ATOM   2404  C   PRO W1153      35.533  91.172  33.180  1.00 43.04           C  
ANISOU 2404  C   PRO W1153     4424   3882   8048     68   -277    720
ATOM   2405  O   PRO W1153      35.352  90.413  34.131  1.00 45.65           O  
ANISOU 2405  O   PRO W1153     4721   4247   8377    112   -292    789
ATOM   2406  CB  PRO W1153      33.735  90.069  31.736  1.00 46.01           C  
ANISOU 2406  CB  PRO W1153     4903   4123   8456    -12   -268    685
ATOM   2407  CG  PRO W1153      34.021  88.578  31.763  1.00 45.48           C  
ANISOU 2407  CG  PRO W1153     4860   4022   8398     13   -280    752
ATOM   2408  CD  PRO W1153      35.318  88.458  30.974  1.00 48.69           C  
ANISOU 2408  CD  PRO W1153     5298   4372   8832    107   -274    754
ATOM   2409  HA  PRO W1153      35.091  91.636  31.142  1.00  0.00           H  
ATOM   2410  HB3 PRO W1153      33.227  90.336  30.810  1.00  0.00           H  
ATOM   2411  HB2 PRO W1153      33.085  90.371  32.559  1.00  0.00           H  
ATOM   2412  HG3 PRO W1153      33.209  87.973  31.360  1.00  0.00           H  
ATOM   2413  HG2 PRO W1153      34.192  88.264  32.794  1.00  0.00           H  
ATOM   2414  HD2 PRO W1153      35.879  87.586  31.310  1.00  0.00           H  
ATOM   2415  HD3 PRO W1153      35.098  88.345  29.911  1.00  0.00           H  
ATOM   2416  N   SER W1154      36.091  92.377  33.282  1.00 43.62           N  
ANISOU 2416  N   SER W1154     4475   4008   8092     11   -279    685
ATOM   2417  CA  SER W1154      36.489  92.988  34.538  1.00 40.16           C  
ANISOU 2417  CA  SER W1154     3988   3659   7610    -29   -310    723
ATOM   2418  C   SER W1154      35.276  93.731  35.124  1.00 39.62           C  
ANISOU 2418  C   SER W1154     3966   3593   7496   -112   -314    692
ATOM   2419  O   SER W1154      34.672  94.535  34.412  1.00 41.27           O  
ANISOU 2419  O   SER W1154     4191   3787   7701   -128   -288    631
ATOM   2420  CB  SER W1154      37.688  93.899  34.232  1.00 38.29           C  
ANISOU 2420  CB  SER W1154     3689   3485   7375      0   -304    718
ATOM   2421  OG  SER W1154      38.297  94.372  35.408  1.00 44.63           O  
ANISOU 2421  OG  SER W1154     4446   4373   8138    -58   -349    769
ATOM   2422  H   SER W1154      36.213  92.960  32.457  1.00  0.00           H  
ATOM   2423  HA  SER W1154      36.819  92.216  35.232  1.00  0.00           H  
ATOM   2424  HB3 SER W1154      37.378  94.758  33.637  1.00  0.00           H  
ATOM   2425  HB2 SER W1154      38.437  93.362  33.649  1.00  0.00           H  
ATOM   2426  HG  SER W1154      37.829  95.188  35.659  1.00  0.00           H  
ATOM   2427  N   VAL W1155      34.918  93.447  36.383  1.00 39.76           N  
ANISOU 2427  N   VAL W1155     4012   3626   7470   -154   -344    738
ATOM   2428  CA  VAL W1155      33.747  94.034  37.039  1.00 43.09           C  
ANISOU 2428  CA  VAL W1155     4501   4039   7832   -211   -336    717
ATOM   2429  C   VAL W1155      34.018  95.508  37.407  1.00 46.65           C  
ANISOU 2429  C   VAL W1155     4959   4533   8233   -253   -354    689
ATOM   2430  O   VAL W1155      35.096  95.826  37.918  1.00 49.89           O  
ANISOU 2430  O   VAL W1155     5342   4996   8620   -283   -407    728
ATOM   2431  CB  VAL W1155      33.356  93.242  38.321  1.00 43.41           C  
ANISOU 2431  CB  VAL W1155     4593   4077   7823   -235   -362    774
ATOM   2432  CG1 VAL W1155      32.209  93.866  39.146  1.00 45.76           C  
ANISOU 2432  CG1 VAL W1155     4980   4359   8045   -271   -336    755
ATOM   2433  CG2 VAL W1155      32.994  91.783  37.978  1.00 46.88           C  
ANISOU 2433  CG2 VAL W1155     5027   4471   8314   -195   -345    809
ATOM   2434  H   VAL W1155      35.492  92.838  36.946  1.00  0.00           H  
ATOM   2435  HA  VAL W1155      32.909  93.994  36.338  1.00  0.00           H  
ATOM   2436  HB  VAL W1155      34.225  93.220  38.977  1.00  0.00           H  
ATOM   2437 HG11 VAL W1155      31.925  93.219  39.977  1.00  0.00           H  
ATOM   2438 HG12 VAL W1155      32.490  94.825  39.585  1.00  0.00           H  
ATOM   2439 HG13 VAL W1155      31.320  94.027  38.536  1.00  0.00           H  
ATOM   2440 HG21 VAL W1155      32.773  91.206  38.877  1.00  0.00           H  
ATOM   2441 HG22 VAL W1155      32.118  91.736  37.330  1.00  0.00           H  
ATOM   2442 HG23 VAL W1155      33.804  91.273  37.461  1.00  0.00           H  
ATOM   2443  N   GLY W1156      33.059  96.377  37.090  1.00 42.52           N  
ANISOU 2443  N   GLY W1156     4471   3990   7694   -261   -313    632
ATOM   2444  CA  GLY W1156      33.173  97.828  37.233  1.00 39.82           C  
ANISOU 2444  CA  GLY W1156     4153   3674   7303   -297   -323    601
ATOM   2445  C   GLY W1156      32.596  98.363  38.559  1.00 41.69           C  
ANISOU 2445  C   GLY W1156     4495   3906   7440   -350   -348    616
ATOM   2446  O   GLY W1156      32.235  97.581  39.442  1.00 43.45           O  
ANISOU 2446  O   GLY W1156     4767   4113   7627   -356   -360    654
ATOM   2447  H   GLY W1156      32.249  96.044  36.586  1.00  0.00           H  
ATOM   2448  HA3 GLY W1156      32.594  98.248  36.417  1.00  0.00           H  
ATOM   2449  HA2 GLY W1156      34.206  98.156  37.105  1.00  0.00           H  
ATOM   2450  N   PRO W1157      32.535  99.711  38.699  1.00 41.24           N  
ANISOU 2450  N   PRO W1157     4491   3853   7324   -386   -357    586
ATOM   2451  CA  PRO W1157      31.948 100.389  39.870  1.00 32.61           C  
ANISOU 2451  CA  PRO W1157     3537   2735   6117   -434   -384    593
ATOM   2452  C   PRO W1157      30.424 100.200  39.962  1.00 36.50           C  
ANISOU 2452  C   PRO W1157     4120   3183   6566   -384   -309    578
ATOM   2453  O   PRO W1157      29.796  99.756  39.003  1.00 39.10           O  
ANISOU 2453  O   PRO W1157     4393   3507   6956   -326   -240    560
ATOM   2454  CB  PRO W1157      32.332 101.866  39.657  1.00 32.52           C  
ANISOU 2454  CB  PRO W1157     3562   2729   6066   -478   -405    560
ATOM   2455  CG  PRO W1157      32.435 102.026  38.150  1.00 31.82           C  
ANISOU 2455  CG  PRO W1157     3371   2656   6063   -424   -349    519
ATOM   2456  CD  PRO W1157      33.000 100.684  37.703  1.00 36.09           C  
ANISOU 2456  CD  PRO W1157     3793   3219   6700   -383   -344    544
ATOM   2457  HA  PRO W1157      32.401 100.008  40.787  1.00  0.00           H  
ATOM   2458  HB3 PRO W1157      33.302 102.059  40.114  1.00  0.00           H  
ATOM   2459  HB2 PRO W1157      31.626 102.575  40.093  1.00  0.00           H  
ATOM   2460  HG3 PRO W1157      33.039 102.880  37.841  1.00  0.00           H  
ATOM   2461  HG2 PRO W1157      31.434 102.160  37.736  1.00  0.00           H  
ATOM   2462  HD2 PRO W1157      32.666 100.458  36.693  1.00  0.00           H  
ATOM   2463  HD3 PRO W1157      34.090 100.705  37.705  1.00  0.00           H  
ATOM   2464  N   LYS W1158      29.845 100.549  41.117  1.00 35.09           N  
ANISOU 2464  N   LYS W1158     4086   2972   6274   -406   -326    594
ATOM   2465  CA  LYS W1158      28.405 100.436  41.353  1.00 33.40           C  
ANISOU 2465  CA  LYS W1158     3966   2722   6003   -343   -243    597
ATOM   2466  C   LYS W1158      27.591 101.501  40.586  1.00 35.13           C  
ANISOU 2466  C   LYS W1158     4227   2925   6196   -292   -166    554
ATOM   2467  O   LYS W1158      26.420 101.271  40.282  1.00 41.98           O  
ANISOU 2467  O   LYS W1158     5088   3791   7072   -218    -75    566
ATOM   2468  CB  LYS W1158      28.155 100.480  42.882  1.00 36.96           C  
ANISOU 2468  CB  LYS W1158     4587   3134   6320   -369   -279    625
ATOM   2469  CG  LYS W1158      26.683 100.287  43.296  1.00 39.45           C  
ANISOU 2469  CG  LYS W1158     4871   3465   6652   -394   -333    681
ATOM   2470  CD  LYS W1158      26.481  99.987  44.788  1.00 49.06           C  
ANISOU 2470  CD  LYS W1158     6283   4638   7720   -415   -366    705
ATOM   2471  CE  LYS W1158      25.049  99.501  45.082  1.00 59.23           C  
ANISOU 2471  CE  LYS W1158     7543   5942   9020   -432   -414    767
ATOM   2472  NZ  LYS W1158      24.851  99.205  46.510  1.00 66.82           N1+
ANISOU 2472  NZ  LYS W1158     8711   6855   9821   -452   -452    790
ATOM   2473  H   LYS W1158      30.380 101.032  41.825  1.00  0.00           H  
ATOM   2474  HA  LYS W1158      28.080  99.459  40.987  1.00  0.00           H  
ATOM   2475  HB3 LYS W1158      28.529 101.417  43.299  1.00  0.00           H  
ATOM   2476  HB2 LYS W1158      28.747  99.685  43.338  1.00  0.00           H  
ATOM   2477  HG3 LYS W1158      26.265  99.472  42.716  1.00  0.00           H  
ATOM   2478  HG2 LYS W1158      26.106 101.173  43.030  1.00  0.00           H  
ATOM   2479  HD3 LYS W1158      26.695 100.890  45.363  1.00  0.00           H  
ATOM   2480  HD2 LYS W1158      27.203  99.236  45.114  1.00  0.00           H  
ATOM   2481  HE3 LYS W1158      24.831  98.594  44.517  1.00  0.00           H  
ATOM   2482  HE2 LYS W1158      24.319 100.249  44.775  1.00  0.00           H  
ATOM   2483  HZ1 LYS W1158      23.905  98.887  46.659  1.00  0.00           H  
ATOM   2484  HZ2 LYS W1158      25.495  98.483  46.798  1.00  0.00           H  
ATOM   2485  HZ3 LYS W1158      25.014 100.038  47.056  1.00  0.00           H  
ATOM   2486  N   GLN W1159      28.219 102.647  40.315  1.00 37.73           N  
ANISOU 2486  N   GLN W1159     4592   3248   6496   -330   -200    515
ATOM   2487  CA  GLN W1159      27.610 103.885  39.865  1.00 42.12           C  
ANISOU 2487  CA  GLN W1159     5216   3780   7006   -279   -132    478
ATOM   2488  C   GLN W1159      28.290 104.387  38.579  1.00 38.46           C  
ANISOU 2488  C   GLN W1159     4608   3356   6650   -263   -111    447
ATOM   2489  O   GLN W1159      29.474 104.134  38.359  1.00 38.50           O  
ANISOU 2489  O   GLN W1159     4488   3396   6746   -301   -159    444
ATOM   2490  CB  GLN W1159      27.685 104.906  41.034  1.00 49.55           C  
ANISOU 2490  CB  GLN W1159     6336   4671   7821   -332   -184    456
ATOM   2491  CG  GLN W1159      29.042 105.588  41.361  1.00 53.75           C  
ANISOU 2491  CG  GLN W1159     6810   5225   8389   -432   -279    444
ATOM   2492  CD  GLN W1159      30.173 104.721  41.936  1.00 56.13           C  
ANISOU 2492  CD  GLN W1159     7066   5555   8706   -523   -386    490
ATOM   2493  OE1 GLN W1159      30.044 103.521  42.164  1.00 58.33           O  
ANISOU 2493  OE1 GLN W1159     7346   5836   8982   -509   -390    525
ATOM   2494  NE2 GLN W1159      31.317 105.339  42.192  1.00 57.40           N  
ANISOU 2494  NE2 GLN W1159     7182   5744   8883   -615   -472    502
ATOM   2495  H   GLN W1159      29.185 102.744  40.609  1.00  0.00           H  
ATOM   2496  HA  GLN W1159      26.561 103.702  39.631  1.00  0.00           H  
ATOM   2497  HB3 GLN W1159      27.295 104.445  41.942  1.00  0.00           H  
ATOM   2498  HB2 GLN W1159      26.980 105.706  40.804  1.00  0.00           H  
ATOM   2499  HG3 GLN W1159      28.842 106.368  42.094  1.00  0.00           H  
ATOM   2500  HG2 GLN W1159      29.422 106.100  40.479  1.00  0.00           H  
ATOM   2501 HE22 GLN W1159      32.092 104.838  42.625  1.00  0.00           H  
ATOM   2502 HE21 GLN W1159      31.418 106.343  42.030  1.00  0.00           H  
ATOM   2503  N   ALA W1160      27.512 105.116  37.774  1.00 39.28           N  
ANISOU 2503  N   ALA W1160     4737   3452   6735   -196    -34    427
ATOM   2504  CA  ALA W1160      27.914 105.781  36.532  1.00 39.58           C  
ANISOU 2504  CA  ALA W1160     4662   3521   6855   -177    -15    396
ATOM   2505  C   ALA W1160      27.503 107.264  36.564  1.00 42.23           C  
ANISOU 2505  C   ALA W1160     5098   3833   7114   -129     37    372
ATOM   2506  O   ALA W1160      26.754 107.663  37.453  1.00 45.99           O  
ANISOU 2506  O   ALA W1160     5733   4265   7477    -94     72    382
ATOM   2507  CB  ALA W1160      27.237 105.052  35.359  1.00 38.76           C  
ANISOU 2507  CB  ALA W1160     4419   3452   6854   -135     28    419
ATOM   2508  H   ALA W1160      26.570 105.328  38.080  1.00  0.00           H  
ATOM   2509  HA  ALA W1160      28.998 105.742  36.410  1.00  0.00           H  
ATOM   2510  HB1 ALA W1160      27.341 105.592  34.422  1.00  0.00           H  
ATOM   2511  HB2 ALA W1160      27.673 104.064  35.210  1.00  0.00           H  
ATOM   2512  HB3 ALA W1160      26.168 104.930  35.536  1.00  0.00           H  
ATOM   2513  N   SER W1161      27.994 108.049  35.588  1.00 40.84           N  
ANISOU 2513  N   SER W1161     4843   3681   6993   -119     44    342
ATOM   2514  CA  SER W1161      27.744 109.467  35.442  1.00 35.97           C  
ANISOU 2514  CA  SER W1161     4309   3044   6313    -71     90    320
ATOM   2515  C   SER W1161      26.933 109.748  34.186  1.00 33.30           C  
ANISOU 2515  C   SER W1161     3896   2743   6012     24    175    347
ATOM   2516  O   SER W1161      27.162 109.088  33.175  1.00 37.69           O  
ANISOU 2516  O   SER W1161     4301   3345   6673     19    167    351
ATOM   2517  CB  SER W1161      29.080 110.213  35.456  1.00 39.90           C  
ANISOU 2517  CB  SER W1161     4771   3549   6839   -122     40    278
ATOM   2518  OG  SER W1161      29.005 111.604  35.247  1.00 43.29           O  
ANISOU 2518  OG  SER W1161     5276   3960   7214    -70     87    259
ATOM   2519  H   SER W1161      28.526 107.627  34.839  1.00  0.00           H  
ATOM   2520  HA  SER W1161      27.168 109.817  36.299  1.00  0.00           H  
ATOM   2521  HB3 SER W1161      29.754 109.801  34.704  1.00  0.00           H  
ATOM   2522  HB2 SER W1161      29.580 110.074  36.414  1.00  0.00           H  
ATOM   2523  HG  SER W1161      28.918 111.771  34.306  1.00  0.00           H  
ATOM   2524  N   LEU W1162      26.041 110.739  34.209  1.00 37.01           N  
ANISOU 2524  N   LEU W1162     4479   3193   6391    113    255    373
ATOM   2525  CA  LEU W1162      25.278 111.261  33.095  1.00 39.97           C  
ANISOU 2525  CA  LEU W1162     4779   3616   6791    214    345    422
ATOM   2526  C   LEU W1162      24.807 112.664  33.450  1.00 39.09           C  
ANISOU 2526  C   LEU W1162     4772   3483   6599    290    397    409
ATOM   2527  O   LEU W1162      24.245 112.811  34.534  1.00 42.80           O  
ANISOU 2527  O   LEU W1162     5426   3895   6942    351    446    414
ATOM   2528  CB  LEU W1162      24.118 110.324  32.752  1.00 40.26           C  
ANISOU 2528  CB  LEU W1162     4839   3665   6794    281    418    494
ATOM   2529  CG  LEU W1162      23.023 110.859  31.801  1.00 40.43           C  
ANISOU 2529  CG  LEU W1162     4770   3753   6838    392    520    574
ATOM   2530  CD1 LEU W1162      23.582 111.323  30.444  1.00 36.73           C  
ANISOU 2530  CD1 LEU W1162     4089   3355   6513    342    477    588
ATOM   2531  CD2 LEU W1162      21.902 109.815  31.636  1.00 42.01           C  
ANISOU 2531  CD2 LEU W1162     4995   3968   6998    459    600    657
ATOM   2532  H   LEU W1162      25.845 111.177  35.099  1.00  0.00           H  
ATOM   2533  HA  LEU W1162      25.935 111.339  32.228  1.00  0.00           H  
ATOM   2534  HB3 LEU W1162      23.632 110.028  33.683  1.00  0.00           H  
ATOM   2535  HB2 LEU W1162      24.532 109.415  32.329  1.00  0.00           H  
ATOM   2536  HG  LEU W1162      22.549 111.726  32.264  1.00  0.00           H  
ATOM   2537 HD11 LEU W1162      22.864 111.166  29.643  1.00  0.00           H  
ATOM   2538 HD12 LEU W1162      23.797 112.390  30.446  1.00  0.00           H  
ATOM   2539 HD13 LEU W1162      24.507 110.811  30.178  1.00  0.00           H  
ATOM   2540 HD21 LEU W1162      20.960 110.226  31.994  1.00  0.00           H  
ATOM   2541 HD22 LEU W1162      21.747 109.509  30.601  1.00  0.00           H  
ATOM   2542 HD23 LEU W1162      22.089 108.911  32.215  1.00  0.00           H  
ATOM   2543  N   ASN W1163      24.988 113.687  32.612  1.00 35.55           N  
ANISOU 2543  N   ASN W1163     4222   3073   6215    291    385    391
ATOM   2544  CA  ASN W1163      24.517 115.043  32.797  1.00 37.79           C  
ANISOU 2544  CA  ASN W1163     4590   3337   6430    362    429    379
ATOM   2545  C   ASN W1163      25.008 115.700  34.080  1.00 33.83           C  
ANISOU 2545  C   ASN W1163     4290   2743   5821    318    392    323
ATOM   2546  O   ASN W1163      24.323 116.531  34.671  1.00 41.11           O  
ANISOU 2546  O   ASN W1163     5380   3610   6630    395    447    324
ATOM   2547  CB  ASN W1163      22.998 115.127  32.636  1.00 44.59           C  
ANISOU 2547  CB  ASN W1163     5481   4225   7236    512    549    455
ATOM   2548  CG  ASN W1163      22.538 114.838  31.206  1.00 46.49           C  
ANISOU 2548  CG  ASN W1163     5510   4567   7587    539    576    532
ATOM   2549  OD1 ASN W1163      23.199 115.219  30.244  1.00 48.88           O  
ANISOU 2549  OD1 ASN W1163     5657   4918   7996    475    515    520
ATOM   2550  ND2 ASN W1163      21.416 114.155  31.033  1.00 46.78           N  
ANISOU 2550  ND2 ASN W1163     5548   4635   7593    629    667    617
ATOM   2551  H   ASN W1163      25.439 113.490  31.729  1.00  0.00           H  
ATOM   2552  HA  ASN W1163      24.960 115.617  31.983  1.00  0.00           H  
ATOM   2553  HB3 ASN W1163      22.654 116.141  32.845  1.00  0.00           H  
ATOM   2554  HB2 ASN W1163      22.487 114.482  33.352  1.00  0.00           H  
ATOM   2555 HD22 ASN W1163      21.057 114.028  30.097  1.00  0.00           H  
ATOM   2556 HD21 ASN W1163      20.923 113.728  31.818  1.00  0.00           H  
ATOM   2557  N   GLY W1164      26.186 115.306  34.567  1.00 32.04           N  
ANISOU 2557  N   GLY W1164     4049   2497   5626    192    295    282
ATOM   2558  CA  GLY W1164      26.789 115.732  35.814  1.00 33.25           C  
ANISOU 2558  CA  GLY W1164     4373   2572   5688    117    237    245
ATOM   2559  C   GLY W1164      26.192 115.053  37.039  1.00 34.73           C  
ANISOU 2559  C   GLY W1164     4730   2694   5771    102    229    258
ATOM   2560  O   GLY W1164      26.637 115.316  38.154  1.00 39.64           O  
ANISOU 2560  O   GLY W1164     5509   3243   6307     22    164    234
ATOM   2561  H   GLY W1164      26.693 114.624  34.022  1.00  0.00           H  
ATOM   2562  HA3 GLY W1164      26.714 116.814  35.921  1.00  0.00           H  
ATOM   2563  HA2 GLY W1164      27.855 115.509  35.789  1.00  0.00           H  
ATOM   2564  N   VAL W1165      25.205 114.167  36.880  1.00 33.14           N  
ANISOU 2564  N   VAL W1165     4507   2514   5569    170    287    300
ATOM   2565  CA  VAL W1165      24.565 113.383  37.918  1.00 36.15           C  
ANISOU 2565  CA  VAL W1165     5061   2834   5842    170    286    316
ATOM   2566  C   VAL W1165      25.295 112.054  38.026  1.00 35.27           C  
ANISOU 2566  C   VAL W1165     4833   2759   5808     73    211    327
ATOM   2567  O   VAL W1165      25.435 111.374  37.012  1.00 40.97           O  
ANISOU 2567  O   VAL W1165     5383   3551   6633    100    241    360
ATOM   2568  CB  VAL W1165      23.094 113.134  37.585  1.00 37.55           C  
ANISOU 2568  CB  VAL W1165     5311   3010   5947    330    418    368
ATOM   2569  CG1 VAL W1165      22.360 112.266  38.586  1.00 35.68           C  
ANISOU 2569  CG1 VAL W1165     5289   2694   5573    338    420    379
ATOM   2570  CG2 VAL W1165      22.316 114.450  37.378  1.00 37.85           C  
ANISOU 2570  CG2 VAL W1165     5438   3025   5920    447    503    369
ATOM   2571  H   VAL W1165      24.901 113.931  35.946  1.00  0.00           H  
ATOM   2572  HA  VAL W1165      24.632 113.914  38.869  1.00  0.00           H  
ATOM   2573  HB  VAL W1165      23.032 112.591  36.642  1.00  0.00           H  
ATOM   2574 HG11 VAL W1165      21.292 112.258  38.374  1.00  0.00           H  
ATOM   2575 HG12 VAL W1165      22.702 111.232  38.533  1.00  0.00           H  
ATOM   2576 HG13 VAL W1165      22.510 112.636  39.600  1.00  0.00           H  
ATOM   2577 HG21 VAL W1165      21.265 114.260  37.160  1.00  0.00           H  
ATOM   2578 HG22 VAL W1165      22.363 115.083  38.264  1.00  0.00           H  
ATOM   2579 HG23 VAL W1165      22.711 115.024  36.539  1.00  0.00           H  
ATOM   2580  N   THR W1166      25.725 111.659  39.225  1.00 36.50           N  
ANISOU 2580  N   THR W1166     5085   2868   5916    -44    108    309
ATOM   2581  CA  THR W1166      26.135 110.312  39.562  1.00 37.49           C  
ANISOU 2581  CA  THR W1166     5118   3026   6100   -128     34    328
ATOM   2582  C   THR W1166      24.885 109.524  39.937  1.00 41.76           C  
ANISOU 2582  C   THR W1166     5783   3531   6551    -81     70    363
ATOM   2583  O   THR W1166      24.004 110.074  40.594  1.00 44.57           O  
ANISOU 2583  O   THR W1166     6375   3802   6757    -72     68    356
ATOM   2584  CB  THR W1166      27.186 110.288  40.672  1.00 36.94           C  
ANISOU 2584  CB  THR W1166     5077   2938   6020   -275    -95    314
ATOM   2585  OG1 THR W1166      27.667 108.981  40.935  1.00 41.36           O  
ANISOU 2585  OG1 THR W1166     5494   3545   6675   -309   -116    293
ATOM   2586  CG2 THR W1166      26.730 110.867  42.025  1.00 35.12           C  
ANISOU 2586  CG2 THR W1166     4769   2741   5834   -349   -170    348
ATOM   2587  H   THR W1166      25.513 112.241  40.023  1.00  0.00           H  
ATOM   2588  HA  THR W1166      26.578 109.866  38.671  1.00  0.00           H  
ATOM   2589  HB  THR W1166      28.044 110.869  40.329  1.00  0.00           H  
ATOM   2590  HG1 THR W1166      28.216 108.702  40.185  1.00  0.00           H  
ATOM   2591 HG21 THR W1166      27.552 110.871  42.740  1.00  0.00           H  
ATOM   2592 HG22 THR W1166      26.385 111.895  41.926  1.00  0.00           H  
ATOM   2593 HG23 THR W1166      25.923 110.285  42.471  1.00  0.00           H  
ATOM   2594  N   LEU W1167      24.796 108.261  39.495  1.00 41.37           N  
ANISOU 2594  N   LEU W1167     5593   3540   6586    -51    101    401
ATOM   2595  CA  LEU W1167      23.592 107.436  39.624  1.00 41.85           C  
ANISOU 2595  CA  LEU W1167     5753   3578   6568     12    155    444
ATOM   2596  C   LEU W1167      23.943 105.942  39.662  1.00 41.30           C  
ANISOU 2596  C   LEU W1167     5520   3566   6606    -25    127    481
ATOM   2597  O   LEU W1167      24.772 105.483  38.878  1.00 40.23           O  
ANISOU 2597  O   LEU W1167     5186   3488   6610    -59    102    478
ATOM   2598  CB  LEU W1167      22.558 107.823  38.532  1.00 47.26           C  
ANISOU 2598  CB  LEU W1167     6473   4272   7212    168    302    477
ATOM   2599  CG  LEU W1167      23.092 107.818  37.066  1.00 46.79           C  
ANISOU 2599  CG  LEU W1167     6180   4302   7297    220    364    504
ATOM   2600  CD1 LEU W1167      23.079 106.408  36.439  1.00 43.81           C  
ANISOU 2600  CD1 LEU W1167     5670   3983   6993    249    410    573
ATOM   2601  CD2 LEU W1167      22.386 108.866  36.180  1.00 50.04           C  
ANISOU 2601  CD2 LEU W1167     6639   4716   7658    343    469    516
ATOM   2602  H   LEU W1167      25.551 107.865  38.948  1.00  0.00           H  
ATOM   2603  HA  LEU W1167      23.138 107.665  40.590  1.00  0.00           H  
ATOM   2604  HB3 LEU W1167      22.221 108.831  38.776  1.00  0.00           H  
ATOM   2605  HB2 LEU W1167      21.665 107.205  38.621  1.00  0.00           H  
ATOM   2606  HG  LEU W1167      24.135 108.136  37.072  1.00  0.00           H  
ATOM   2607 HD11 LEU W1167      24.099 106.066  36.264  1.00  0.00           H  
ATOM   2608 HD12 LEU W1167      22.607 105.673  37.092  1.00  0.00           H  
ATOM   2609 HD13 LEU W1167      22.554 106.364  35.488  1.00  0.00           H  
ATOM   2610 HD21 LEU W1167      22.096 108.483  35.202  1.00  0.00           H  
ATOM   2611 HD22 LEU W1167      21.485 109.258  36.649  1.00  0.00           H  
ATOM   2612 HD23 LEU W1167      23.042 109.720  36.005  1.00  0.00           H  
ATOM   2613  N   ILE W1168      23.256 105.215  40.544  1.00 41.52           N  
ANISOU 2613  N   ILE W1168     5652   3568   6558    -14    132    516
ATOM   2614  CA  ILE W1168      23.376 103.773  40.696  1.00 38.63           C  
ANISOU 2614  CA  ILE W1168     5158   3247   6275    -24    129    564
ATOM   2615  C   ILE W1168      22.304 103.107  39.828  1.00 40.22           C  
ANISOU 2615  C   ILE W1168     5315   3479   6486     99    265    621
ATOM   2616  O   ILE W1168      21.202 103.635  39.682  1.00 45.84           O  
ANISOU 2616  O   ILE W1168     6187   4157   7072    188    347    650
ATOM   2617  CB  ILE W1168      23.182 103.359  42.187  1.00 41.46           C  
ANISOU 2617  CB  ILE W1168     5644   3565   6546    -84     52    581
ATOM   2618  CG1 ILE W1168      24.375 103.882  43.021  1.00 44.68           C  
ANISOU 2618  CG1 ILE W1168     6054   3964   6961   -217    -92    548
ATOM   2619  CG2 ILE W1168      22.994 101.842  42.433  1.00 39.73           C  
ANISOU 2619  CG2 ILE W1168     5307   3387   6402    -75     66    637
ATOM   2620  CD1 ILE W1168      24.214 103.718  44.537  1.00 51.53           C  
ANISOU 2620  CD1 ILE W1168     7026   4804   7750   -294   -190    575
ATOM   2621  H   ILE W1168      22.416 105.617  40.948  1.00  0.00           H  
ATOM   2622  HA  ILE W1168      24.359 103.437  40.360  1.00  0.00           H  
ATOM   2623  HB  ILE W1168      22.276 103.851  42.549  1.00  0.00           H  
ATOM   2624 HG13 ILE W1168      24.547 104.939  42.812  1.00  0.00           H  
ATOM   2625 HG12 ILE W1168      25.284 103.372  42.700  1.00  0.00           H  
ATOM   2626 HG21 ILE W1168      22.891 101.616  43.492  1.00  0.00           H  
ATOM   2627 HG22 ILE W1168      22.087 101.454  41.969  1.00  0.00           H  
ATOM   2628 HG23 ILE W1168      23.834 101.265  42.045  1.00  0.00           H  
ATOM   2629 HD11 ILE W1168      24.725 104.526  45.055  1.00  0.00           H  
ATOM   2630 HD12 ILE W1168      23.166 103.741  44.840  1.00  0.00           H  
ATOM   2631 HD13 ILE W1168      24.647 102.779  44.881  1.00  0.00           H  
ATOM   2632  N   GLY W1169      22.641 101.950  39.265  1.00 37.05           N  
ANISOU 2632  N   GLY W1169     4052   4438   5588   -235    218    894
ATOM   2633  CA  GLY W1169      21.730 101.173  38.452  1.00 39.29           C  
ANISOU 2633  CA  GLY W1169     4273   4883   5772   -280    284    861
ATOM   2634  C   GLY W1169      20.614 100.601  39.325  1.00 46.15           C  
ANISOU 2634  C   GLY W1169     5171   5893   6472   -463    279    864
ATOM   2635  O   GLY W1169      20.842  99.664  40.088  1.00 49.79           O  
ANISOU 2635  O   GLY W1169     5729   6303   6885   -579    188    955
ATOM   2636  H   GLY W1169      23.592 101.605  39.319  1.00  0.00           H  
ATOM   2637  HA3 GLY W1169      22.287 100.355  37.996  1.00  0.00           H  
ATOM   2638  HA2 GLY W1169      21.327 101.797  37.654  1.00  0.00           H  
ATOM   2639  N   GLU W1170      19.419 101.185  39.204  1.00 44.92           N  
ANISOU 2639  N   GLU W1170     4932   5917   6219   -488    376    756
ATOM   2640  CA  GLU W1170      18.188 100.652  39.788  1.00 42.68           C  
ANISOU 2640  CA  GLU W1170     4661   5806   5750   -687    402    736
ATOM   2641  C   GLU W1170      17.041 100.663  38.759  1.00 46.84           C  
ANISOU 2641  C   GLU W1170     5098   6505   6195   -760    471    696
ATOM   2642  O   GLU W1170      16.004 100.064  39.026  1.00 51.37           O  
ANISOU 2642  O   GLU W1170     5731   7149   6638   -961    454    758
ATOM   2643  CB  GLU W1170      17.796 101.428  41.067  1.00 44.14           C  
ANISOU 2643  CB  GLU W1170     4812   6089   5869   -691    473    605
ATOM   2644  CG  GLU W1170      18.961 101.773  42.032  1.00 50.43           C  
ANISOU 2644  CG  GLU W1170     5691   6740   6732   -642    413    624
ATOM   2645  CD  GLU W1170      18.556 102.454  43.345  1.00 58.80           C  
ANISOU 2645  CD  GLU W1170     6722   7898   7722   -656    492    482
ATOM   2646  OE1 GLU W1170      17.347 102.502  43.661  1.00 61.49           O  
ANISOU 2646  OE1 GLU W1170     6986   8429   7947   -725    587    373
ATOM   2647  OE2 GLU W1170      19.477 102.937  44.037  1.00 62.19           O1-
ANISOU 2647  OE2 GLU W1170     7199   8221   8210   -606    465    466
ATOM   2648  H   GLU W1170      19.372 102.071  38.719  1.00  0.00           H  
ATOM   2649  HA  GLU W1170      18.338  99.602  40.056  1.00  0.00           H  
ATOM   2650  HB3 GLU W1170      17.071 100.811  41.601  1.00  0.00           H  
ATOM   2651  HB2 GLU W1170      17.257 102.334  40.799  1.00  0.00           H  
ATOM   2652  HG3 GLU W1170      19.672 102.430  41.529  1.00  0.00           H  
ATOM   2653  HG2 GLU W1170      19.508 100.861  42.277  1.00  0.00           H  
ATOM   2654  N   ALA W1171      17.229 101.342  37.617  1.00 36.74           N  
ANISOU 2654  N   ALA W1171     3681   5297   4983   -605    543    594
ATOM   2655  CA  ALA W1171      16.336 101.319  36.457  1.00 37.29           C  
ANISOU 2655  CA  ALA W1171     3640   5526   5001   -645    593    553
ATOM   2656  C   ALA W1171      17.136 101.170  35.147  1.00 40.78           C  
ANISOU 2656  C   ALA W1171     4107   5843   5545   -586    532    660
ATOM   2657  O   ALA W1171      16.592 101.411  34.072  1.00 43.66           O  
ANISOU 2657  O   ALA W1171     4386   6331   5871   -625    562    635
ATOM   2658  CB  ALA W1171      15.481 102.597  36.450  1.00 49.11           C  
ANISOU 2658  CB  ALA W1171     4963   7180   6518   -490    685    377
ATOM   2659  H   ALA W1171      18.060 101.907  37.498  1.00  0.00           H  
ATOM   2660  HA  ALA W1171      15.670 100.457  36.510  1.00  0.00           H  
ATOM   2661  HB1 ALA W1171      14.793 102.599  35.608  1.00  0.00           H  
ATOM   2662  HB2 ALA W1171      14.878 102.669  37.355  1.00  0.00           H  
ATOM   2663  HB3 ALA W1171      16.095 103.495  36.372  1.00  0.00           H  
ATOM   2664  N   VAL W1172      18.420 100.814  35.256  1.00 44.98           N  
ANISOU 2664  N   VAL W1172     4744   6145   6200   -502    451    763
ATOM   2665  CA  VAL W1172      19.399 100.696  34.183  1.00 47.09           C  
ANISOU 2665  CA  VAL W1172     5045   6281   6568   -451    396    855
ATOM   2666  C   VAL W1172      20.616  99.967  34.792  1.00 45.07           C  
ANISOU 2666  C   VAL W1172     4933   5821   6372   -489    298    972
ATOM   2667  O   VAL W1172      20.753  99.994  36.013  1.00 48.18           O  
ANISOU 2667  O   VAL W1172     5386   6166   6754   -504    268    976
ATOM   2668  CB  VAL W1172      19.802 102.097  33.615  1.00 50.79           C  
ANISOU 2668  CB  VAL W1172     5441   6693   7164   -229    415    811
ATOM   2669  CG1 VAL W1172      20.506 103.018  34.632  1.00 43.95           C  
ANISOU 2669  CG1 VAL W1172     4648   5640   6411   -110    386    827
ATOM   2670  CG2 VAL W1172      20.635 102.015  32.322  1.00 58.37           C  
ANISOU 2670  CG2 VAL W1172     6391   7613   8174   -215    389    870
ATOM   2671  H   VAL W1172      18.800 100.541  36.155  1.00  0.00           H  
ATOM   2672  HA  VAL W1172      18.966 100.087  33.397  1.00  0.00           H  
ATOM   2673  HB  VAL W1172      18.875 102.599  33.339  1.00  0.00           H  
ATOM   2674 HG11 VAL W1172      20.588 104.032  34.245  1.00  0.00           H  
ATOM   2675 HG12 VAL W1172      19.949 103.077  35.566  1.00  0.00           H  
ATOM   2676 HG13 VAL W1172      21.511 102.672  34.866  1.00  0.00           H  
ATOM   2677 HG21 VAL W1172      20.760 103.003  31.879  1.00  0.00           H  
ATOM   2678 HG22 VAL W1172      21.635 101.616  32.497  1.00  0.00           H  
ATOM   2679 HG23 VAL W1172      20.147 101.386  31.576  1.00  0.00           H  
ATOM   2680  N   LYS W1173      21.480  99.339  33.986  1.00 43.58           N  
ANISOU 2680  N   LYS W1173     4793   5519   6245   -502    243   1057
ATOM   2681  CA  LYS W1173      22.721  98.739  34.478  1.00 43.83           C  
ANISOU 2681  CA  LYS W1173     4944   5359   6351   -516    140   1155
ATOM   2682  C   LYS W1173      23.857  99.767  34.335  1.00 40.49           C  
ANISOU 2682  C   LYS W1173     4501   4789   6095   -342    128   1144
ATOM   2683  O   LYS W1173      24.093 100.252  33.231  1.00 40.15           O  
ANISOU 2683  O   LYS W1173     4405   4736   6115   -261    164   1127
ATOM   2684  CB  LYS W1173      23.000  97.421  33.722  1.00 51.12           C  
ANISOU 2684  CB  LYS W1173     5946   6230   7246   -639     88   1242
ATOM   2685  CG  LYS W1173      24.282  96.692  34.177  1.00 59.93           C  
ANISOU 2685  CG  LYS W1173     7195   7154   8423   -657    -37   1338
ATOM   2686  CD  LYS W1173      24.385  95.255  33.639  1.00 69.28           C  
ANISOU 2686  CD  LYS W1173     8495   8292   9537   -813    -91   1425
ATOM   2687  CE  LYS W1173      25.682  94.553  34.078  1.00 76.52           C  
ANISOU 2687  CE  LYS W1173     9555   9011  10509   -812   -238   1520
ATOM   2688  NZ  LYS W1173      25.679  93.117  33.751  1.00 81.77           N1+
ANISOU 2688  NZ  LYS W1173    10374   9605  11091   -972   -300   1613
ATOM   2689  H   LYS W1173      21.390  99.394  32.983  1.00  0.00           H  
ATOM   2690  HA  LYS W1173      22.618  98.477  35.534  1.00  0.00           H  
ATOM   2691  HB3 LYS W1173      23.050  97.606  32.648  1.00  0.00           H  
ATOM   2692  HB2 LYS W1173      22.146  96.758  33.874  1.00  0.00           H  
ATOM   2693  HG3 LYS W1173      24.311  96.665  35.268  1.00  0.00           H  
ATOM   2694  HG2 LYS W1173      25.161  97.257  33.861  1.00  0.00           H  
ATOM   2695  HD3 LYS W1173      24.328  95.271  32.551  1.00  0.00           H  
ATOM   2696  HD2 LYS W1173      23.517  94.686  33.974  1.00  0.00           H  
ATOM   2697  HE3 LYS W1173      25.821  94.651  35.155  1.00  0.00           H  
ATOM   2698  HE2 LYS W1173      26.542  95.016  33.593  1.00  0.00           H  
ATOM   2699  HZ1 LYS W1173      26.544  92.699  34.061  1.00  0.00           H  
ATOM   2700  HZ2 LYS W1173      24.905  92.664  34.214  1.00  0.00           H  
ATOM   2701  HZ3 LYS W1173      25.590  92.996  32.751  1.00  0.00           H  
ATOM   2702  N   THR W1174      24.529 100.086  35.444  1.00 36.79           N  
ANISOU 2702  N   THR W1174     4075   4218   5685   -299     79   1148
ATOM   2703  CA  THR W1174      25.643 101.037  35.509  1.00 35.12           C  
ANISOU 2703  CA  THR W1174     3847   3879   5618   -166     79   1123
ATOM   2704  C   THR W1174      26.988 100.326  35.773  1.00 34.81           C  
ANISOU 2704  C   THR W1174     3862   3686   5677   -164    -21   1175
ATOM   2705  O   THR W1174      28.044 100.923  35.567  1.00 36.48           O  
ANISOU 2705  O   THR W1174     4051   3802   6009    -74    -14   1142
ATOM   2706  CB  THR W1174      25.382 101.992  36.703  1.00 33.21           C  
ANISOU 2706  CB  THR W1174     3583   3656   5379   -101    126   1046
ATOM   2707  OG1 THR W1174      25.056 101.245  37.872  1.00 39.49           O  
ANISOU 2707  OG1 THR W1174     4420   4497   6087   -194     82   1051
ATOM   2708  CG2 THR W1174      24.190 102.918  36.429  1.00 30.22           C  
ANISOU 2708  CG2 THR W1174     3139   3390   4954    -37    224    973
ATOM   2709  H   THR W1174      24.204  99.786  36.353  1.00  0.00           H  
ATOM   2710  HA  THR W1174      25.737 101.612  34.586  1.00  0.00           H  
ATOM   2711  HB  THR W1174      26.268 102.598  36.905  1.00  0.00           H  
ATOM   2712  HG1 THR W1174      25.812 101.228  38.483  1.00  0.00           H  
ATOM   2713 HG21 THR W1174      24.041 103.621  37.247  1.00  0.00           H  
ATOM   2714 HG22 THR W1174      24.335 103.495  35.517  1.00  0.00           H  
ATOM   2715 HG23 THR W1174      23.266 102.355  36.311  1.00  0.00           H  
ATOM   2716  N   GLN W1175      26.933  99.070  36.230  1.00 36.06           N  
ANISOU 2716  N   GLN W1175     4096   3820   5787   -259   -116   1247
ATOM   2717  CA  GLN W1175      28.089  98.267  36.593  1.00 40.29           C  
ANISOU 2717  CA  GLN W1175     4678   4207   6422   -234   -233   1289
ATOM   2718  C   GLN W1175      28.433  97.371  35.400  1.00 40.56           C  
ANISOU 2718  C   GLN W1175     4748   4165   6496   -256   -261   1340
ATOM   2719  O   GLN W1175      27.967  96.234  35.328  1.00 40.87           O  
ANISOU 2719  O   GLN W1175     4844   4256   6428   -366   -258   1392
ATOM   2720  CB  GLN W1175      27.745  97.506  37.889  1.00 41.79           C  
ANISOU 2720  CB  GLN W1175     4951   4392   6535   -307   -348   1343
ATOM   2721  CG  GLN W1175      28.896  96.659  38.465  1.00 44.82           C  
ANISOU 2721  CG  GLN W1175     5357   4634   7036   -240   -485   1362
ATOM   2722  CD  GLN W1175      28.654  96.347  39.940  1.00 50.81           C  
ANISOU 2722  CD  GLN W1175     6176   5411   7717   -287   -600   1396
ATOM   2723  OE1 GLN W1175      27.562  95.940  40.322  1.00 55.18           O  
ANISOU 2723  OE1 GLN W1175     6793   6067   8108   -403   -590   1432
ATOM   2724  NE2 GLN W1175      29.651  96.541  40.792  1.00 54.87           N  
ANISOU 2724  NE2 GLN W1175     6665   5843   8341   -201   -710   1375
ATOM   2725  H   GLN W1175      26.032  98.631  36.328  1.00  0.00           H  
ATOM   2726  HA  GLN W1175      28.950  98.908  36.790  1.00  0.00           H  
ATOM   2727  HB3 GLN W1175      26.868  96.872  37.746  1.00  0.00           H  
ATOM   2728  HB2 GLN W1175      27.457  98.252  38.633  1.00  0.00           H  
ATOM   2729  HG3 GLN W1175      29.838  97.193  38.358  1.00  0.00           H  
ATOM   2730  HG2 GLN W1175      29.001  95.725  37.912  1.00  0.00           H  
ATOM   2731 HE22 GLN W1175      29.469  96.390  41.777  1.00  0.00           H  
ATOM   2732 HE21 GLN W1175      30.550  96.889  40.469  1.00  0.00           H  
ATOM   2733  N   PHE W1176      29.177  97.938  34.443  1.00 41.43           N  
ANISOU 2733  N   PHE W1176     4828   4159   6756   -165   -279   1312
ATOM   2734  CA  PHE W1176      29.573  97.270  33.219  1.00 39.01           C  
ANISOU 2734  CA  PHE W1176     4546   3774   6504   -174   -289   1335
ATOM   2735  C   PHE W1176      30.635  96.216  33.488  1.00 38.72           C  
ANISOU 2735  C   PHE W1176     4548   3574   6590   -121   -414   1347
ATOM   2736  O   PHE W1176      31.339  96.278  34.492  1.00 41.19           O  
ANISOU 2736  O   PHE W1176     4834   3848   6967    -55   -483   1319
ATOM   2737  CB  PHE W1176      30.086  98.300  32.211  1.00 37.30           C  
ANISOU 2737  CB  PHE W1176     4245   3578   6350   -114   -177   1270
ATOM   2738  CG  PHE W1176      29.271  99.565  32.118  1.00 40.84           C  
ANISOU 2738  CG  PHE W1176     4637   4166   6715   -105    -71   1237
ATOM   2739  CD1 PHE W1176      27.921  99.498  31.752  1.00 43.76           C  
ANISOU 2739  CD1 PHE W1176     5006   4664   6957   -183    -28   1259
ATOM   2740  CD2 PHE W1176      29.804 100.791  32.533  1.00 41.67           C  
ANISOU 2740  CD2 PHE W1176     4691   4271   6869    -19    -15   1175
ATOM   2741  CE1 PHE W1176      27.131 100.623  31.836  1.00 43.82           C  
ANISOU 2741  CE1 PHE W1176     4948   4802   6901   -147     58   1214
ATOM   2742  CE2 PHE W1176      29.005 101.911  32.591  1.00 39.88           C  
ANISOU 2742  CE2 PHE W1176     4430   4148   6576     10     69   1144
ATOM   2743  CZ  PHE W1176      27.672 101.822  32.249  1.00 40.70           C  
ANISOU 2743  CZ  PHE W1176     4518   4382   6565    -39    100   1160
ATOM   2744  H   PHE W1176      29.452  98.904  34.546  1.00  0.00           H  
ATOM   2745  HA  PHE W1176      28.689  96.781  32.809  1.00  0.00           H  
ATOM   2746  HB3 PHE W1176      30.107  97.849  31.218  1.00  0.00           H  
ATOM   2747  HB2 PHE W1176      31.128  98.557  32.401  1.00  0.00           H  
ATOM   2748  HD1 PHE W1176      27.478  98.559  31.454  1.00  0.00           H  
ATOM   2749  HD2 PHE W1176      30.839 100.867  32.833  1.00  0.00           H  
ATOM   2750  HE1 PHE W1176      26.079 100.554  31.603  1.00  0.00           H  
ATOM   2751  HE2 PHE W1176      29.413 102.849  32.938  1.00  0.00           H  
ATOM   2752  HZ  PHE W1176      27.041 102.693  32.327  1.00  0.00           H  
ATOM   2753  N   ASN W1177      30.779  95.313  32.515  1.00 32.55           N  
ANISOU 2753  N   ASN W1177     3825   2701   5842   -147   -447   1378
ATOM   2754  CA  ASN W1177      31.965  94.491  32.320  1.00 36.98           C  
ANISOU 2754  CA  ASN W1177     4402   3097   6551    -65   -548   1359
ATOM   2755  C   ASN W1177      32.908  95.296  31.423  1.00 37.17           C  
ANISOU 2755  C   ASN W1177     4316   3104   6702     10   -453   1254
ATOM   2756  O   ASN W1177      32.528  95.628  30.299  1.00 35.24           O  
ANISOU 2756  O   ASN W1177     4042   2935   6414    -31   -336   1237
ATOM   2757  CB  ASN W1177      31.549  93.153  31.675  1.00 41.18           C  
ANISOU 2757  CB  ASN W1177     5078   3513   7054   -136   -635   1441
ATOM   2758  CG  ASN W1177      30.843  92.238  32.676  1.00 47.31           C  
ANISOU 2758  CG  ASN W1177     5995   4283   7697   -225   -746   1553
ATOM   2759  OD1 ASN W1177      31.188  92.220  33.851  1.00 52.53           O  
ANISOU 2759  OD1 ASN W1177     6647   4968   8345   -187   -820   1563
ATOM   2760  ND2 ASN W1177      29.857  91.461  32.247  1.00 50.25           N  
ANISOU 2760  ND2 ASN W1177     6506   4629   7959   -363   -755   1635
ATOM   2761  H   ASN W1177      30.165  95.374  31.705  1.00  0.00           H  
ATOM   2762  HA  ASN W1177      32.418  94.308  33.296  1.00  0.00           H  
ATOM   2763  HB3 ASN W1177      32.439  92.627  31.329  1.00  0.00           H  
ATOM   2764  HB2 ASN W1177      30.926  93.319  30.794  1.00  0.00           H  
ATOM   2765 HD22 ASN W1177      29.395  90.850  32.901  1.00  0.00           H  
ATOM   2766 HD21 ASN W1177      29.513  91.504  31.284  1.00  0.00           H  
ATOM   2767  N   TYR W1178      34.074  95.647  31.968  1.00 35.91           N  
ANISOU 2767  N   TYR W1178     4094   2858   6694    114   -506   1177
ATOM   2768  CA  TYR W1178      35.124  96.432  31.348  1.00 32.98           C  
ANISOU 2768  CA  TYR W1178     3614   2481   6435    168   -409   1061
ATOM   2769  C   TYR W1178      36.168  95.513  30.730  1.00 31.86           C  
ANISOU 2769  C   TYR W1178     3477   2199   6430    221   -468   1009
ATOM   2770  O   TYR W1178      36.420  94.432  31.252  1.00 35.94           O  
ANISOU 2770  O   TYR W1178     4039   2610   7005    277   -614   1027
ATOM   2771  CB  TYR W1178      35.779  97.352  32.380  1.00 35.57           C  
ANISOU 2771  CB  TYR W1178     3835   2854   6824    228   -384    973
ATOM   2772  CG  TYR W1178      35.011  98.566  32.843  1.00 35.89           C  
ANISOU 2772  CG  TYR W1178     3862   3018   6756    184   -275    984
ATOM   2773  CD1 TYR W1178      33.828  98.422  33.580  1.00 34.54           C  
ANISOU 2773  CD1 TYR W1178     3740   2913   6470    148   -311   1056
ATOM   2774  CD2 TYR W1178      35.470  99.860  32.565  1.00 37.29           C  
ANISOU 2774  CD2 TYR W1178     3990   3238   6941    179   -139    920
ATOM   2775  CE1 TYR W1178      33.114  99.541  34.021  1.00 37.19           C  
ANISOU 2775  CE1 TYR W1178     4064   3350   6718    124   -212   1051
ATOM   2776  CE2 TYR W1178      34.791 100.986  33.042  1.00 39.94           C  
ANISOU 2776  CE2 TYR W1178     4332   3660   7184    159    -53    932
ATOM   2777  CZ  TYR W1178      33.616 100.826  33.787  1.00 39.18           C  
ANISOU 2777  CZ  TYR W1178     4273   3623   6992    140    -90    991
ATOM   2778  OH  TYR W1178      32.966 101.909  34.300  1.00 40.76           O  
ANISOU 2778  OH  TYR W1178     4479   3898   7111    136     -6    987
ATOM   2779  H   TYR W1178      34.295  95.295  32.887  1.00  0.00           H  
ATOM   2780  HA  TYR W1178      34.687  97.046  30.561  1.00  0.00           H  
ATOM   2781  HB3 TYR W1178      36.729  97.714  31.983  1.00  0.00           H  
ATOM   2782  HB2 TYR W1178      36.072  96.777  33.256  1.00  0.00           H  
ATOM   2783  HD1 TYR W1178      33.458  97.437  33.822  1.00  0.00           H  
ATOM   2784  HD2 TYR W1178      36.372 100.003  31.988  1.00  0.00           H  
ATOM   2785  HE1 TYR W1178      32.185  99.408  34.557  1.00  0.00           H  
ATOM   2786  HE2 TYR W1178      35.172 101.977  32.843  1.00  0.00           H  
ATOM   2787  HH  TYR W1178      32.180 101.707  34.813  1.00  0.00           H  
ATOM   2788  N   TYR W1179      36.813  95.997  29.667  1.00 34.76           N  
ANISOU 2788  N   TYR W1179     3801   2569   6837    205   -358    939
ATOM   2789  CA  TYR W1179      37.970  95.389  29.019  1.00 35.48           C  
ANISOU 2789  CA  TYR W1179     3884   2537   7060    249   -383    861
ATOM   2790  C   TYR W1179      38.952  96.510  28.646  1.00 35.10           C  
ANISOU 2790  C   TYR W1179     3716   2538   7082    259   -248    723
ATOM   2791  O   TYR W1179      38.529  97.654  28.465  1.00 36.40           O  
ANISOU 2791  O   TYR W1179     3860   2815   7154    197   -126    731
ATOM   2792  CB  TYR W1179      37.547  94.655  27.729  1.00 39.89           C  
ANISOU 2792  CB  TYR W1179     4564   3041   7551    165   -385    932
ATOM   2793  CG  TYR W1179      36.291  93.810  27.813  1.00 37.61           C  
ANISOU 2793  CG  TYR W1179     4414   2751   7126     98   -478   1072
ATOM   2794  CD1 TYR W1179      36.327  92.553  28.439  1.00 40.87           C  
ANISOU 2794  CD1 TYR W1179     4936   3056   7537    133   -626   1098
ATOM   2795  CD2 TYR W1179      35.086  94.273  27.253  1.00 38.48           C  
ANISOU 2795  CD2 TYR W1179     4549   2990   7082     -6   -412   1160
ATOM   2796  CE1 TYR W1179      35.185  91.731  28.444  1.00 41.53           C  
ANISOU 2796  CE1 TYR W1179     5167   3132   7480     47   -704   1229
ATOM   2797  CE2 TYR W1179      33.945  93.454  27.256  1.00 39.84           C  
ANISOU 2797  CE2 TYR W1179     4842   3167   7128    -92   -483   1278
ATOM   2798  CZ  TYR W1179      33.995  92.181  27.852  1.00 40.52           C  
ANISOU 2798  CZ  TYR W1179     5053   3118   7223    -76   -629   1322
ATOM   2799  OH  TYR W1179      32.896  91.382  27.847  1.00 40.66           O  
ANISOU 2799  OH  TYR W1179     5214   3139   7094   -187   -695   1443
ATOM   2800  H   TYR W1179      36.504  96.875  29.251  1.00  0.00           H  
ATOM   2801  HA  TYR W1179      38.465  94.691  29.697  1.00  0.00           H  
ATOM   2802  HB3 TYR W1179      38.368  94.027  27.381  1.00  0.00           H  
ATOM   2803  HB2 TYR W1179      37.395  95.379  26.932  1.00  0.00           H  
ATOM   2804  HD1 TYR W1179      37.247  92.208  28.884  1.00  0.00           H  
ATOM   2805  HD2 TYR W1179      35.030  95.254  26.813  1.00  0.00           H  
ATOM   2806  HE1 TYR W1179      35.229  90.747  28.880  1.00  0.00           H  
ATOM   2807  HE2 TYR W1179      33.042  93.811  26.790  1.00  0.00           H  
ATOM   2808  HH  TYR W1179      32.951  90.598  28.422  1.00  0.00           H  
ATOM   2809  N   LYS W1180      40.228  96.161  28.459  1.00 38.13           N  
ANISOU 2809  N   LYS W1180     4024   2838   7626    336   -273    593
ATOM   2810  CA  LYS W1180      41.255  97.053  27.955  1.00 36.56           C  
ANISOU 2810  CA  LYS W1180     3707   2692   7493    328   -141    442
ATOM   2811  C   LYS W1180      42.183  96.279  27.030  1.00 38.41           C  
ANISOU 2811  C   LYS W1180     3912   2823   7860    365   -143    321
ATOM   2812  O   LYS W1180      42.364  95.081  27.226  1.00 40.18           O  
ANISOU 2812  O   LYS W1180     4148   2920   8201    465   -278    297
ATOM   2813  CB  LYS W1180      41.978  97.748  29.109  1.00 36.96           C  
ANISOU 2813  CB  LYS W1180     3634   2798   7611    379   -140    346
ATOM   2814  CG  LYS W1180      43.178  98.618  28.730  1.00 38.88           C  
ANISOU 2814  CG  LYS W1180     3762   3104   7906    340      8    181
ATOM   2815  CD  LYS W1180      43.676  99.558  29.829  1.00 41.52           C  
ANISOU 2815  CD  LYS W1180     3983   3506   8285    360     15     89
ATOM   2816  CE  LYS W1180      45.000 100.262  29.522  1.00 43.05           C  
ANISOU 2816  CE  LYS W1180     4062   3763   8532    300    165    -95
ATOM   2817  NZ  LYS W1180      44.973 101.053  28.283  1.00 42.65           N1+
ANISOU 2817  NZ  LYS W1180     4093   3769   8344    173    322    -51
ATOM   2818  H   LYS W1180      40.538  95.209  28.579  1.00  0.00           H  
ATOM   2819  HA  LYS W1180      40.780  97.812  27.335  1.00  0.00           H  
ATOM   2820  HB3 LYS W1180      42.323  96.991  29.811  1.00  0.00           H  
ATOM   2821  HB2 LYS W1180      41.259  98.352  29.662  1.00  0.00           H  
ATOM   2822  HG3 LYS W1180      42.922  99.213  27.854  1.00  0.00           H  
ATOM   2823  HG2 LYS W1180      44.007  97.983  28.421  1.00  0.00           H  
ATOM   2824  HD3 LYS W1180      43.782  98.999  30.757  1.00  0.00           H  
ATOM   2825  HD2 LYS W1180      42.909 100.303  30.035  1.00  0.00           H  
ATOM   2826  HE3 LYS W1180      45.804  99.533  29.438  1.00  0.00           H  
ATOM   2827  HE2 LYS W1180      45.279 100.921  30.343  1.00  0.00           H  
ATOM   2828  HZ1 LYS W1180      44.279 101.778  28.381  1.00  0.00           H  
ATOM   2829  HZ2 LYS W1180      45.873 101.482  28.119  1.00  0.00           H  
ATOM   2830  HZ3 LYS W1180      44.740 100.461  27.499  1.00  0.00           H  
ATOM   2831  N   LYS W1181      42.744  96.973  26.038  1.00 35.93           N  
ANISOU 2831  N   LYS W1181     3569   2558   7525    289      2    242
ATOM   2832  CA  LYS W1181      43.815  96.506  25.171  1.00 34.48           C  
ANISOU 2832  CA  LYS W1181     3344   2297   7459    305     35     97
ATOM   2833  C   LYS W1181      44.996  97.477  25.254  1.00 40.42           C  
ANISOU 2833  C   LYS W1181     3961   3143   8254    269    180    -78
ATOM   2834  O   LYS W1181      44.786  98.689  25.354  1.00 40.50           O  
ANISOU 2834  O   LYS W1181     3974   3270   8142    173    295    -48
ATOM   2835  CB  LYS W1181      43.311  96.378  23.718  1.00 40.39           C  
ANISOU 2835  CB  LYS W1181     4206   3023   8119    210     82    159
ATOM   2836  CG  LYS W1181      42.576  95.053  23.461  1.00 51.62           C  
ANISOU 2836  CG  LYS W1181     5770   4329   9513    221    -50    297
ATOM   2837  CD  LYS W1181      41.935  94.932  22.071  1.00 53.43           C  
ANISOU 2837  CD  LYS W1181     6097   4561   9644    100     15    338
ATOM   2838  CE  LYS W1181      42.967  94.915  20.932  1.00 52.66           C  
ANISOU 2838  CE  LYS W1181     5960   4391   9657     98     80    169
ATOM   2839  NZ  LYS W1181      42.359  94.516  19.656  1.00 49.26           N1+
ANISOU 2839  NZ  LYS W1181     5617   3981   9118    -38    152    198
ATOM   2840  H   LYS W1181      42.532  97.968  25.950  1.00  0.00           H  
ATOM   2841  HA  LYS W1181      44.152  95.537  25.530  1.00  0.00           H  
ATOM   2842  HB3 LYS W1181      44.168  96.409  23.043  1.00  0.00           H  
ATOM   2843  HB2 LYS W1181      42.692  97.237  23.454  1.00  0.00           H  
ATOM   2844  HG3 LYS W1181      41.821  94.894  24.229  1.00  0.00           H  
ATOM   2845  HG2 LYS W1181      43.286  94.235  23.575  1.00  0.00           H  
ATOM   2846  HD3 LYS W1181      41.240  95.760  21.916  1.00  0.00           H  
ATOM   2847  HD2 LYS W1181      41.326  94.027  22.047  1.00  0.00           H  
ATOM   2848  HE3 LYS W1181      43.764  94.206  21.154  1.00  0.00           H  
ATOM   2849  HE2 LYS W1181      43.428  95.896  20.816  1.00  0.00           H  
ATOM   2850  HZ1 LYS W1181      42.011  93.571  19.718  1.00  0.00           H  
ATOM   2851  HZ2 LYS W1181      41.600  95.147  19.439  1.00  0.00           H  
ATOM   2852  HZ3 LYS W1181      43.048  94.579  18.920  1.00  0.00           H  
ATOM   2853  N   VAL W1182      46.203  96.911  25.176  1.00 39.92           N  
ANISOU 2853  N   VAL W1182     3784   3023   8361    343    172   -267
ATOM   2854  CA  VAL W1182      47.470  97.619  25.074  1.00 41.78           C  
ANISOU 2854  CA  VAL W1182     3878   3353   8645    291    319   -467
ATOM   2855  C   VAL W1182      48.284  96.896  23.987  1.00 49.08           C  
ANISOU 2855  C   VAL W1182     4762   4209   9678    300    365   -634
ATOM   2856  O   VAL W1182      48.495  95.687  24.101  1.00 56.06           O  
ANISOU 2856  O   VAL W1182     5613   4963  10724    438    245   -709
ATOM   2857  CB  VAL W1182      48.270  97.574  26.410  1.00 39.90           C  
ANISOU 2857  CB  VAL W1182     3483   3158   8519    372    279   -589
ATOM   2858  CG1 VAL W1182      49.668  98.224  26.316  1.00 41.37           C  
ANISOU 2858  CG1 VAL W1182     3515   3444   8760    298    442   -828
ATOM   2859  CG2 VAL W1182      47.485  98.218  27.567  1.00 36.06           C  
ANISOU 2859  CG2 VAL W1182     3043   2747   7914    339    258   -442
ATOM   2860  H   VAL W1182      46.278  95.897  25.084  1.00  0.00           H  
ATOM   2861  HA  VAL W1182      47.301  98.656  24.784  1.00  0.00           H  
ATOM   2862  HB  VAL W1182      48.425  96.527  26.683  1.00  0.00           H  
ATOM   2863 HG11 VAL W1182      50.156  98.258  27.291  1.00  0.00           H  
ATOM   2864 HG12 VAL W1182      50.335  97.670  25.655  1.00  0.00           H  
ATOM   2865 HG13 VAL W1182      49.605  99.246  25.941  1.00  0.00           H  
ATOM   2866 HG21 VAL W1182      48.058  98.208  28.495  1.00  0.00           H  
ATOM   2867 HG22 VAL W1182      47.236  99.254  27.337  1.00  0.00           H  
ATOM   2868 HG23 VAL W1182      46.555  97.687  27.768  1.00  0.00           H  
ATOM   2869  N   ASP W1183      48.702  97.622  22.942  1.00 50.31           N  
ANISOU 2869  N   ASP W1183     4929   4446   9743    157    531   -693
ATOM   2870  CA  ASP W1183      49.565  97.149  21.842  1.00 53.26           C  
ANISOU 2870  CA  ASP W1183     5267   4775  10195    134    604   -865
ATOM   2871  C   ASP W1183      49.003  95.925  21.076  1.00 48.52           C  
ANISOU 2871  C   ASP W1183     4786   4007   9643    204    485   -788
ATOM   2872  O   ASP W1183      49.761  95.188  20.449  1.00 46.78           O  
ANISOU 2872  O   ASP W1183     4522   3673   9579    285    456   -943
ATOM   2873  CB  ASP W1183      51.044  96.895  22.260  1.00 60.40           C  
ANISOU 2873  CB  ASP W1183     5970   5692  11287    207    639  -1139
ATOM   2874  CG  ASP W1183      51.785  98.038  22.966  1.00 61.09           C  
ANISOU 2874  CG  ASP W1183     5950   5953  11308     86    792  -1242
ATOM   2875  OD1 ASP W1183      51.362  99.208  22.851  1.00 57.98           O  
ANISOU 2875  OD1 ASP W1183     5653   5654  10724    -78    909  -1145
ATOM   2876  OD2 ASP W1183      52.861  97.738  23.526  1.00 63.96           O1-
ANISOU 2876  OD2 ASP W1183     6138   6359  11806    151    791  -1424
ATOM   2877  H   ASP W1183      48.489  98.621  22.938  1.00  0.00           H  
ATOM   2878  HA  ASP W1183      49.570  97.958  21.111  1.00  0.00           H  
ATOM   2879  HB3 ASP W1183      51.640  96.652  21.381  1.00  0.00           H  
ATOM   2880  HB2 ASP W1183      51.082  96.019  22.912  1.00  0.00           H  
ATOM   2881  N   GLY W1184      47.682  95.728  21.124  1.00 44.98           N  
ANISOU 2881  N   GLY W1184     4490   3542   9057    166    419   -557
ATOM   2882  CA  GLY W1184      46.976  94.614  20.499  1.00 38.34           C  
ANISOU 2882  CA  GLY W1184     3789   2552   8228    192    315   -464
ATOM   2883  C   GLY W1184      46.731  93.451  21.476  1.00 50.21           C  
ANISOU 2883  C   GLY W1184     5327   3890   9861    358    119   -416
ATOM   2884  O   GLY W1184      45.904  92.596  21.163  1.00 55.06           O  
ANISOU 2884  O   GLY W1184     6081   4349  10490    375     25   -342
ATOM   2885  H   GLY W1184      47.114  96.414  21.614  1.00  0.00           H  
ATOM   2886  HA3 GLY W1184      47.514  94.239  19.628  1.00  0.00           H  
ATOM   2887  HA2 GLY W1184      46.015  94.979  20.136  1.00  0.00           H  
ATOM   2888  N   VAL W1185      47.375  93.408  22.653  1.00 39.55           N  
ANISOU 2888  N   VAL W1185     3866   2565   8596    471     50   -453
ATOM   2889  CA  VAL W1185      47.119  92.410  23.680  1.00 45.15           C  
ANISOU 2889  CA  VAL W1185     4608   3197   9348    616   -154   -404
ATOM   2890  C   VAL W1185      45.938  92.910  24.529  1.00 44.62           C  
ANISOU 2890  C   VAL W1185     4586   3202   9166    607   -228   -218
ATOM   2891  O   VAL W1185      45.976  94.052  24.989  1.00 41.28           O  
ANISOU 2891  O   VAL W1185     4056   2886   8744    580   -147   -239
ATOM   2892  CB  VAL W1185      48.370  92.234  24.594  1.00 48.88           C  
ANISOU 2892  CB  VAL W1185     4903   3693   9977    748   -193   -624
ATOM   2893  CG1 VAL W1185      48.184  91.202  25.723  1.00 48.31           C  
ANISOU 2893  CG1 VAL W1185     4886   3565   9905    891   -417   -556
ATOM   2894  CG2 VAL W1185      49.631  91.883  23.780  1.00 52.74           C  
ANISOU 2894  CG2 VAL W1185     5339   4124  10576    753   -109   -827
ATOM   2895  H   VAL W1185      47.956  94.189  22.947  1.00  0.00           H  
ATOM   2896  HA  VAL W1185      46.870  91.449  23.225  1.00  0.00           H  
ATOM   2897  HB  VAL W1185      48.578  93.185  25.087  1.00  0.00           H  
ATOM   2898 HG11 VAL W1185      49.122  91.013  26.247  1.00  0.00           H  
ATOM   2899 HG12 VAL W1185      47.482  91.558  26.474  1.00  0.00           H  
ATOM   2900 HG13 VAL W1185      47.819  90.248  25.342  1.00  0.00           H  
ATOM   2901 HG21 VAL W1185      50.492  91.736  24.432  1.00  0.00           H  
ATOM   2902 HG22 VAL W1185      49.490  90.970  23.201  1.00  0.00           H  
ATOM   2903 HG23 VAL W1185      49.899  92.685  23.091  1.00  0.00           H  
ATOM   2904  N   VAL W1186      44.910  92.071  24.725  1.00 40.36           N  
ANISOU 2904  N   VAL W1186     4214   2599   8523    620   -372    -46
ATOM   2905  CA  VAL W1186      43.883  92.290  25.726  1.00 38.81           C  
ANISOU 2905  CA  VAL W1186     4064   2469   8213    614   -453    114
ATOM   2906  C   VAL W1186      44.495  92.206  27.116  1.00 41.08           C  
ANISOU 2906  C   VAL W1186     4219   2800   8589    739   -546     21
ATOM   2907  O   VAL W1186      45.173  91.225  27.407  1.00 46.89           O  
ANISOU 2907  O   VAL W1186     4934   3468   9416    859   -661    -71
ATOM   2908  CB  VAL W1186      42.727  91.296  25.591  1.00 39.21           C  
ANISOU 2908  CB  VAL W1186     4330   2439   8130    584   -578    294
ATOM   2909  CG1 VAL W1186      41.611  91.466  26.649  1.00 38.60           C  
ANISOU 2909  CG1 VAL W1186     4293   2433   7941    580   -663    436
ATOM   2910  CG2 VAL W1186      42.103  91.344  24.182  1.00 39.49           C  
ANISOU 2910  CG2 VAL W1186     4477   2458   8068    438   -476    376
ATOM   2911  H   VAL W1186      44.932  91.139  24.337  1.00  0.00           H  
ATOM   2912  HA  VAL W1186      43.488  93.296  25.588  1.00  0.00           H  
ATOM   2913  HB  VAL W1186      43.135  90.292  25.724  1.00  0.00           H  
ATOM   2914 HG11 VAL W1186      40.800  90.758  26.478  1.00  0.00           H  
ATOM   2915 HG12 VAL W1186      41.969  91.287  27.663  1.00  0.00           H  
ATOM   2916 HG13 VAL W1186      41.188  92.471  26.620  1.00  0.00           H  
ATOM   2917 HG21 VAL W1186      41.371  90.546  24.060  1.00  0.00           H  
ATOM   2918 HG22 VAL W1186      41.600  92.294  23.999  1.00  0.00           H  
ATOM   2919 HG23 VAL W1186      42.842  91.204  23.393  1.00  0.00           H  
ATOM   2920  N   GLN W1187      44.275  93.220  27.958  1.00 38.94           N  
ANISOU 2920  N   GLN W1187     3860   2643   8293    712   -498     40
ATOM   2921  CA  GLN W1187      44.884  93.316  29.279  1.00 42.45           C  
ANISOU 2921  CA  GLN W1187     4163   3150   8817    806   -571    -57
ATOM   2922  C   GLN W1187      43.991  92.677  30.356  1.00 45.42           C  
ANISOU 2922  C   GLN W1187     4632   3539   9087    827   -718    103
ATOM   2923  O   GLN W1187      42.790  92.946  30.414  1.00 50.27           O  
ANISOU 2923  O   GLN W1187     5355   4180   9567    735   -690    266
ATOM   2924  CB  GLN W1187      45.198  94.793  29.593  1.00 45.64           C  
ANISOU 2924  CB  GLN W1187     4396   3668   9279    754   -404   -177
ATOM   2925  CG  GLN W1187      45.957  94.990  30.924  1.00 56.66           C  
ANISOU 2925  CG  GLN W1187     5636   5078  10815    764   -288   -412
ATOM   2926  CD  GLN W1187      46.494  96.408  31.086  1.00 65.95           C  
ANISOU 2926  CD  GLN W1187     6624   6382  12053    727   -160   -567
ATOM   2927  OE1 GLN W1187      45.844  97.374  30.710  1.00 66.10           O  
ANISOU 2927  OE1 GLN W1187     6671   6495  11947    644   -118   -473
ATOM   2928  NE2 GLN W1187      47.676  96.556  31.668  1.00 71.85           N  
ANISOU 2928  NE2 GLN W1187     7204   7177  12917    743    -89   -807
ATOM   2929  H   GLN W1187      43.606  93.948  27.709  1.00  0.00           H  
ATOM   2930  HA  GLN W1187      45.839  92.784  29.260  1.00  0.00           H  
ATOM   2931  HB3 GLN W1187      44.277  95.379  29.606  1.00  0.00           H  
ATOM   2932  HB2 GLN W1187      45.803  95.200  28.780  1.00  0.00           H  
ATOM   2933  HG3 GLN W1187      46.789  94.287  30.981  1.00  0.00           H  
ATOM   2934  HG2 GLN W1187      45.305  94.780  31.774  1.00  0.00           H  
ATOM   2935 HE22 GLN W1187      48.053  97.482  31.795  1.00  0.00           H  
ATOM   2936 HE21 GLN W1187      48.211  95.761  31.981  1.00  0.00           H  
ATOM   2937  N   GLN W1188      44.633  91.903  31.238  1.00 50.78           N  
ANISOU 2937  N   GLN W1188     5262   4205   9825    948   -875     47
ATOM   2938  CA  GLN W1188      44.086  91.364  32.479  1.00 50.81           C  
ANISOU 2938  CA  GLN W1188     5342   4224   9741    973  -1024    178
ATOM   2939  C   GLN W1188      44.052  92.496  33.527  1.00 47.66           C  
ANISOU 2939  C   GLN W1188     4824   3952   9331    923   -947    168
ATOM   2940  O   GLN W1188      45.029  92.679  34.255  1.00 50.00           O  
ANISOU 2940  O   GLN W1188     4930   4326   9741    961   -902     -2
ATOM   2941  CB  GLN W1188      44.977  90.161  32.874  1.00 55.82           C  
ANISOU 2941  CB  GLN W1188     5949   4811  10450   1128  -1216    108
ATOM   2942  CG  GLN W1188      44.619  89.430  34.187  1.00 63.52           C  
ANISOU 2942  CG  GLN W1188     7000   5798  11337   1160  -1387    235
ATOM   2943  CD  GLN W1188      45.485  88.184  34.408  1.00 77.06           C  
ANISOU 2943  CD  GLN W1188     8972   7408  12898   1108  -1476    446
ATOM   2944  OE1 GLN W1188      46.544  88.036  33.808  1.00 81.89           O  
ANISOU 2944  OE1 GLN W1188     9707   7933  13476   1057  -1421    490
ATOM   2945  NE2 GLN W1188      45.078  87.272  35.283  1.00 83.94           N  
ANISOU 2945  NE2 GLN W1188     9930   8293  13672   1108  -1612    572
ATOM   2946  H   GLN W1188      45.622  91.756  31.113  1.00  0.00           H  
ATOM   2947  HA  GLN W1188      43.068  91.006  32.305  1.00  0.00           H  
ATOM   2948  HB3 GLN W1188      46.017  90.487  32.935  1.00  0.00           H  
ATOM   2949  HB2 GLN W1188      44.940  89.433  32.060  1.00  0.00           H  
ATOM   2950  HG3 GLN W1188      43.570  89.142  34.175  1.00  0.00           H  
ATOM   2951  HG2 GLN W1188      44.757  90.098  35.032  1.00  0.00           H  
ATOM   2952 HE22 GLN W1188      45.605  86.416  35.365  1.00  0.00           H  
ATOM   2953 HE21 GLN W1188      44.192  87.342  35.788  1.00  0.00           H  
ATOM   2954  N   LEU W1189      42.969  93.286  33.521  1.00 41.44           N  
ANISOU 2954  N   LEU W1189     4148   3190   8407    831   -926    339
ATOM   2955  CA  LEU W1189      42.756  94.457  34.388  1.00 40.13           C  
ANISOU 2955  CA  LEU W1189     3888   3126   8232    789   -857    336
ATOM   2956  C   LEU W1189      42.872  94.136  35.900  1.00 45.61           C  
ANISOU 2956  C   LEU W1189     4523   3856   8952    872  -1024    320
ATOM   2957  O   LEU W1189      42.540  93.018  36.300  1.00 49.67           O  
ANISOU 2957  O   LEU W1189     5162   4315   9396    912  -1195    427
ATOM   2958  CB  LEU W1189      41.372  95.070  34.073  1.00 40.47           C  
ANISOU 2958  CB  LEU W1189     4063   3190   8124    673   -781    511
ATOM   2959  CG  LEU W1189      41.265  95.754  32.692  1.00 40.34           C  
ANISOU 2959  CG  LEU W1189     4074   3199   8053    574   -590    509
ATOM   2960  CD1 LEU W1189      39.816  96.217  32.424  1.00 40.36           C  
ANISOU 2960  CD1 LEU W1189     4194   3272   7867    464   -522    657
ATOM   2961  CD2 LEU W1189      42.272  96.916  32.551  1.00 38.05           C  
ANISOU 2961  CD2 LEU W1189     3635   2992   7828    550   -436    340
ATOM   2962  H   LEU W1189      42.260  93.111  32.823  1.00  0.00           H  
ATOM   2963  HA  LEU W1189      43.546  95.156  34.118  1.00  0.00           H  
ATOM   2964  HB3 LEU W1189      41.102  95.796  34.842  1.00  0.00           H  
ATOM   2965  HB2 LEU W1189      40.622  94.283  34.151  1.00  0.00           H  
ATOM   2966  HG  LEU W1189      41.508  95.022  31.920  1.00  0.00           H  
ATOM   2967 HD11 LEU W1189      39.759  97.152  31.865  1.00  0.00           H  
ATOM   2968 HD12 LEU W1189      39.275  95.469  31.844  1.00  0.00           H  
ATOM   2969 HD13 LEU W1189      39.261  96.367  33.351  1.00  0.00           H  
ATOM   2970 HD21 LEU W1189      41.857  97.768  32.019  1.00  0.00           H  
ATOM   2971 HD22 LEU W1189      42.609  97.292  33.515  1.00  0.00           H  
ATOM   2972 HD23 LEU W1189      43.157  96.597  31.999  1.00  0.00           H  
ATOM   2973  N   PRO W1190      43.382  95.101  36.704  1.00 45.60           N  
ANISOU 2973  N   PRO W1190     4335   3951   9041    888   -978    184
ATOM   2974  CA  PRO W1190      43.697  94.860  38.121  1.00 50.18           C  
ANISOU 2974  CA  PRO W1190     4825   4584   9656    971  -1143    135
ATOM   2975  C   PRO W1190      42.463  94.628  39.008  1.00 39.80           C  
ANISOU 2975  C   PRO W1190     3627   3304   8192    914  -1221    304
ATOM   2976  O   PRO W1190      41.438  95.284  38.835  1.00 40.64           O  
ANISOU 2976  O   PRO W1190     3845   3449   8148    784  -1093    411
ATOM   2977  CB  PRO W1190      44.492  96.105  38.546  1.00 51.61           C  
ANISOU 2977  CB  PRO W1190     4777   4896   9934    945  -1014    -81
ATOM   2978  CG  PRO W1190      44.006  97.204  37.621  1.00 38.51           C  
ANISOU 2978  CG  PRO W1190     3178   3278   8175    786   -769    -61
ATOM   2979  CD  PRO W1190      43.740  96.469  36.313  1.00 37.84           C  
ANISOU 2979  CD  PRO W1190     3242   3069   8068    789   -754     54
ATOM   2980  HA  PRO W1190      44.344  93.987  38.197  1.00  0.00           H  
ATOM   2981  HB3 PRO W1190      45.556  95.928  38.386  1.00  0.00           H  
ATOM   2982  HB2 PRO W1190      44.360  96.365  39.598  1.00  0.00           H  
ATOM   2983  HG3 PRO W1190      44.698  98.041  37.523  1.00  0.00           H  
ATOM   2984  HG2 PRO W1190      43.068  97.586  38.015  1.00  0.00           H  
ATOM   2985  HD2 PRO W1190      42.953  96.969  35.749  1.00  0.00           H  
ATOM   2986  HD3 PRO W1190      44.645  96.443  35.704  1.00  0.00           H  
ATOM   2987  N   GLU W1191      42.641  93.711  39.962  1.00 45.10           N  
ANISOU 2987  N   GLU W1191     4274   3977   8886   1010  -1435    317
ATOM   2988  CA  GLU W1191      41.768  93.332  41.062  1.00 46.44           C  
ANISOU 2988  CA  GLU W1191     4535   4217   8893    939  -1505    440
ATOM   2989  C   GLU W1191      41.574  94.530  42.014  1.00 48.74           C  
ANISOU 2989  C   GLU W1191     4711   4673   9136    827  -1338    334
ATOM   2990  O   GLU W1191      42.342  94.724  42.954  1.00 54.06           O  
ANISOU 2990  O   GLU W1191     5188   5427   9924    856  -1301    144
ATOM   2991  CB  GLU W1191      42.379  92.055  41.710  1.00 53.86           C  
ANISOU 2991  CB  GLU W1191     5466   5130   9870   1071  -1786    464
ATOM   2992  CG  GLU W1191      43.724  92.115  42.495  1.00 70.70           C  
ANISOU 2992  CG  GLU W1191     7760   7127  11976   1150  -1915    528
ATOM   2993  CD  GLU W1191      44.934  92.757  41.804  1.00 85.83           C  
ANISOU 2993  CD  GLU W1191     9925   8942  13746   1046  -1879    730
ATOM   2994  OE1 GLU W1191      45.182  92.443  40.618  1.00 90.80           O  
ANISOU 2994  OE1 GLU W1191    10595   9512  14393   1011  -1743    714
ATOM   2995  OE2 GLU W1191      45.606  93.562  42.478  1.00 91.01           O1-
ANISOU 2995  OE2 GLU W1191    10730   9590  14258    985  -1984    896
ATOM   2996  H   GLU W1191      43.560  93.291  40.044  1.00  0.00           H  
ATOM   2997  HA  GLU W1191      40.797  93.064  40.641  1.00  0.00           H  
ATOM   2998  HB3 GLU W1191      42.472  91.303  40.933  1.00  0.00           H  
ATOM   2999  HB2 GLU W1191      41.637  91.635  42.385  1.00  0.00           H  
ATOM   3000  HG3 GLU W1191      44.027  91.098  42.740  1.00  0.00           H  
ATOM   3001  HG2 GLU W1191      43.557  92.587  43.464  1.00  0.00           H  
ATOM   3002  N   THR W1192      40.594  95.372  41.698  1.00 49.55           N  
ANISOU 3002  N   THR W1192     4935   4825   9067    693  -1232    444
ATOM   3003  CA  THR W1192      40.490  96.726  42.207  1.00 49.93           C  
ANISOU 3003  CA  THR W1192     4916   4990   9065    579  -1045    354
ATOM   3004  C   THR W1192      39.276  96.894  43.142  1.00 47.35           C  
ANISOU 3004  C   THR W1192     4694   4733   8564    486  -1054    455
ATOM   3005  O   THR W1192      38.240  96.254  42.944  1.00 43.97           O  
ANISOU 3005  O   THR W1192     4412   4267   8026    476  -1152    612
ATOM   3006  CB  THR W1192      40.418  97.710  40.996  1.00 50.41           C  
ANISOU 3006  CB  THR W1192     5010   5024   9117    506   -822    343
ATOM   3007  OG1 THR W1192      40.486  99.067  41.373  1.00 56.59           O  
ANISOU 3007  OG1 THR W1192     5771   5895   9836    396   -655    277
ATOM   3008  CG2 THR W1192      39.156  97.600  40.131  1.00 46.22           C  
ANISOU 3008  CG2 THR W1192     4661   4426   8475    475   -809    522
ATOM   3009  H   THR W1192      39.963  95.134  40.935  1.00  0.00           H  
ATOM   3010  HA  THR W1192      41.372  96.970  42.794  1.00  0.00           H  
ATOM   3011  HB  THR W1192      41.283  97.529  40.357  1.00  0.00           H  
ATOM   3012  HG1 THR W1192      39.685  99.269  41.891  1.00  0.00           H  
ATOM   3013 HG21 THR W1192      39.107  98.404  39.399  1.00  0.00           H  
ATOM   3014 HG22 THR W1192      39.138  96.661  39.582  1.00  0.00           H  
ATOM   3015 HG23 THR W1192      38.243  97.660  40.719  1.00  0.00           H  
ATOM   3016  N   TYR W1193      39.430  97.789  44.125  1.00 49.80           N  
ANISOU 3016  N   TYR W1193     4932   5145   8845    404   -943    352
ATOM   3017  CA  TYR W1193      38.332  98.468  44.817  1.00 44.29           C  
ANISOU 3017  CA  TYR W1193     4331   4512   7986    297   -882    413
ATOM   3018  C   TYR W1193      37.806  99.618  43.930  1.00 38.20           C  
ANISOU 3018  C   TYR W1193     3650   3713   7151    224   -672    450
ATOM   3019  O   TYR W1193      38.433  99.943  42.916  1.00 39.68           O  
ANISOU 3019  O   TYR W1193     3820   3845   7412    242   -573    423
ATOM   3020  CB  TYR W1193      38.853  99.036  46.156  1.00 44.71           C  
ANISOU 3020  CB  TYR W1193     4273   4677   8038    241   -868    274
ATOM   3021  CG  TYR W1193      39.416  98.015  47.130  1.00 45.71           C  
ANISOU 3021  CG  TYR W1193     4304   4863   8201    310  -1092    236
ATOM   3022  CD1 TYR W1193      38.546  97.145  47.822  1.00 46.12           C  
ANISOU 3022  CD1 TYR W1193     4446   4958   8119    287  -1234    340
ATOM   3023  CD2 TYR W1193      40.805  97.944  47.370  1.00 46.65           C  
ANISOU 3023  CD2 TYR W1193     4237   5006   8481    397  -1164     87
ATOM   3024  CE1 TYR W1193      39.059  96.211  48.742  1.00 47.98           C  
ANISOU 3024  CE1 TYR W1193     4604   5250   8376    356  -1459    314
ATOM   3025  CE2 TYR W1193      41.318  97.006  48.286  1.00 50.18           C  
ANISOU 3025  CE2 TYR W1193     4584   5516   8967    482  -1389     46
ATOM   3026  CZ  TYR W1193      40.447  96.137  48.970  1.00 51.92           C  
ANISOU 3026  CZ  TYR W1193     4911   5769   9047    464  -1543    168
ATOM   3027  OH  TYR W1193      40.959  95.216  49.835  1.00 55.53           O  
ANISOU 3027  OH  TYR W1193     5279   6290   9531    554  -1787    136
ATOM   3028  H   TYR W1193      40.350  98.211  44.249  1.00  0.00           H  
ATOM   3029  HA  TYR W1193      37.518  97.765  45.003  1.00  0.00           H  
ATOM   3030  HB3 TYR W1193      38.053  99.567  46.672  1.00  0.00           H  
ATOM   3031  HB2 TYR W1193      39.615  99.787  45.956  1.00  0.00           H  
ATOM   3032  HD1 TYR W1193      37.479  97.201  47.663  1.00  0.00           H  
ATOM   3033  HD2 TYR W1193      41.487  98.605  46.856  1.00  0.00           H  
ATOM   3034  HE1 TYR W1193      38.377  95.559  49.268  1.00  0.00           H  
ATOM   3035  HE2 TYR W1193      42.382  96.951  48.465  1.00  0.00           H  
ATOM   3036  HH  TYR W1193      40.294  94.640  50.237  1.00  0.00           H  
ATOM   3037  N   PHE W1194      36.706 100.263  44.333  1.00 37.45           N  
ANISOU 3037  N   PHE W1194     3650   3663   6916    146   -610    506
ATOM   3038  CA  PHE W1194      36.196 101.452  43.654  1.00 41.69           C  
ANISOU 3038  CA  PHE W1194     4269   4182   7390     97   -429    533
ATOM   3039  C   PHE W1194      35.811 102.519  44.682  1.00 44.06           C  
ANISOU 3039  C   PHE W1194     4593   4540   7610     17   -330    471
ATOM   3040  O   PHE W1194      35.332 102.181  45.769  1.00 47.04           O  
ANISOU 3040  O   PHE W1194     4984   4983   7906    -20   -406    477
ATOM   3041  CB  PHE W1194      35.008 101.111  42.728  1.00 41.49           C  
ANISOU 3041  CB  PHE W1194     4361   4136   7268    100   -447    682
ATOM   3042  CG  PHE W1194      35.364 100.322  41.477  1.00 43.59           C  
ANISOU 3042  CG  PHE W1194     4631   4324   7605    161   -505    741
ATOM   3043  CD1 PHE W1194      35.971 100.968  40.378  1.00 43.37           C  
ANISOU 3043  CD1 PHE W1194     4567   4246   7667    185   -400    693
ATOM   3044  CD2 PHE W1194      35.218  98.919  41.448  1.00 41.44           C  
ANISOU 3044  CD2 PHE W1194     4419   4023   7302    182   -664    844
ATOM   3045  CE1 PHE W1194      36.362 100.236  39.265  1.00 40.65           C  
ANISOU 3045  CE1 PHE W1194     4228   3829   7387    234   -446    733
ATOM   3046  CE2 PHE W1194      35.599  98.207  40.320  1.00 40.26           C  
ANISOU 3046  CE2 PHE W1194     4292   3784   7222    232   -714    892
ATOM   3047  CZ  PHE W1194      36.162  98.864  39.234  1.00 40.55           C  
ANISOU 3047  CZ  PHE W1194     4276   3777   7356    260   -602    830
ATOM   3048  H   PHE W1194      36.246 100.041  45.207  1.00  0.00           H  
ATOM   3049  HA  PHE W1194      36.986 101.887  43.044  1.00  0.00           H  
ATOM   3050  HB3 PHE W1194      34.531 102.038  42.401  1.00  0.00           H  
ATOM   3051  HB2 PHE W1194      34.241 100.573  43.287  1.00  0.00           H  
ATOM   3052  HD1 PHE W1194      36.123 102.036  40.396  1.00  0.00           H  
ATOM   3053  HD2 PHE W1194      34.798  98.393  42.292  1.00  0.00           H  
ATOM   3054  HE1 PHE W1194      36.819 100.731  38.420  1.00  0.00           H  
ATOM   3055  HE2 PHE W1194      35.465  97.135  40.286  1.00  0.00           H  
ATOM   3056  HZ  PHE W1194      36.461  98.292  38.370  1.00  0.00           H  
ATOM   3057  N   THR W1195      36.009 103.787  44.305  1.00 41.87           N  
ANISOU 3057  N   THR W1195     4334   4229   7347    -15   -163    410
ATOM   3058  CA  THR W1195      35.486 104.936  45.014  1.00 39.57           C  
ANISOU 3058  CA  THR W1195     4098   3957   6979    -86    -55    356
ATOM   3059  C   THR W1195      34.008 105.133  44.716  1.00 40.31           C  
ANISOU 3059  C   THR W1195     4299   4068   6949    -81    -34    451
ATOM   3060  O   THR W1195      33.491 104.534  43.775  1.00 43.90           O  
ANISOU 3060  O   THR W1195     4791   4509   7381    -35    -48    551
ATOM   3061  CB  THR W1195      36.275 106.208  44.699  1.00 37.33           C  
ANISOU 3061  CB  THR W1195     3839   3608   6739   -121    109    278
ATOM   3062  OG1 THR W1195      36.166 106.613  43.354  1.00 40.03           O  
ANISOU 3062  OG1 THR W1195     4226   3888   7098    -67    159    354
ATOM   3063  CG2 THR W1195      37.758 106.120  45.057  1.00 33.14           C  
ANISOU 3063  CG2 THR W1195     3189   3095   6310   -167    112    143
ATOM   3064  H   THR W1195      36.364 103.979  43.379  1.00  0.00           H  
ATOM   3065  HA  THR W1195      35.591 104.701  46.072  1.00  0.00           H  
ATOM   3066  HB  THR W1195      35.872 107.036  45.282  1.00  0.00           H  
ATOM   3067  HG1 THR W1195      36.786 106.131  42.801  1.00  0.00           H  
ATOM   3068 HG21 THR W1195      38.283 107.060  44.892  1.00  0.00           H  
ATOM   3069 HG22 THR W1195      37.889 105.857  46.106  1.00  0.00           H  
ATOM   3070 HG23 THR W1195      38.263 105.353  44.471  1.00  0.00           H  
ATOM   3071  N   GLN W1196      33.303 105.902  45.563  1.00 39.16           N  
ANISOU 3071  N   GLN W1196     4195   3963   6721   -136      8    404
ATOM   3072  CA  GLN W1196      31.836 105.871  45.659  1.00 36.97           C  
ANISOU 3072  CA  GLN W1196     3996   3728   6323   -140     28    462
ATOM   3073  C   GLN W1196      31.110 107.133  45.154  1.00 36.04           C  
ANISOU 3073  C   GLN W1196     3954   3552   6188   -100    172    460
ATOM   3074  O   GLN W1196      29.880 107.152  45.204  1.00 41.05           O  
ANISOU 3074  O   GLN W1196     4630   4230   6738    -79    192    504
ATOM   3075  CB  GLN W1196      31.458 105.525  47.118  1.00 41.41           C  
ANISOU 3075  CB  GLN W1196     4567   4369   6799   -217      4    399
ATOM   3076  CG  GLN W1196      31.941 104.141  47.607  1.00 45.63           C  
ANISOU 3076  CG  GLN W1196     5042   4978   7318   -246   -169    422
ATOM   3077  CD  GLN W1196      31.458 102.968  46.748  1.00 49.35           C  
ANISOU 3077  CD  GLN W1196     5540   5468   7744   -215   -282    561
ATOM   3078  OE1 GLN W1196      30.296 102.921  46.352  1.00 52.30           O  
ANISOU 3078  OE1 GLN W1196     5982   5891   8000   -246   -262    618
ATOM   3079  NE2 GLN W1196      32.340 102.006  46.473  1.00 48.75           N  
ANISOU 3079  NE2 GLN W1196     5414   5350   7760   -161   -397    605
ATOM   3080  H   GLN W1196      33.785 106.363  46.324  1.00  0.00           H  
ATOM   3081  HA  GLN W1196      31.440 105.081  45.021  1.00  0.00           H  
ATOM   3082  HB3 GLN W1196      30.378 105.584  47.252  1.00  0.00           H  
ATOM   3083  HB2 GLN W1196      31.878 106.283  47.776  1.00  0.00           H  
ATOM   3084  HG3 GLN W1196      31.594 103.974  48.626  1.00  0.00           H  
ATOM   3085  HG2 GLN W1196      33.031 104.130  47.653  1.00  0.00           H  
ATOM   3086 HE22 GLN W1196      32.060 101.208  45.923  1.00  0.00           H  
ATOM   3087 HE21 GLN W1196      33.296 102.071  46.794  1.00  0.00           H  
ATOM   3088  N   SER W1197      31.855 108.127  44.633  1.00 37.92           N  
ANISOU 3088  N   SER W1197     4213   3698   6498    -92    267    407
ATOM   3089  CA  SER W1197      31.371 109.293  43.925  1.00 41.42           C  
ANISOU 3089  CA  SER W1197     4745   4065   6930    -37    380    419
ATOM   3090  C   SER W1197      30.493 110.263  44.703  1.00 46.40           C  
ANISOU 3090  C   SER W1197     5449   4702   7477    -28    444    378
ATOM   3091  O   SER W1197      29.731 111.018  44.108  1.00 50.13           O  
ANISOU 3091  O   SER W1197     5970   5160   7916     52    489    410
ATOM   3092  CB  SER W1197      30.708 108.861  42.616  1.00 41.54           C  
ANISOU 3092  CB  SER W1197     4749   4088   6945     38    356    523
ATOM   3093  OG  SER W1197      31.576 108.115  41.793  1.00 45.92           O  
ANISOU 3093  OG  SER W1197     5246   4618   7584     34    313    545
ATOM   3094  H   SER W1197      32.850 107.962  44.591  1.00  0.00           H  
ATOM   3095  HA  SER W1197      32.251 109.879  43.655  1.00  0.00           H  
ATOM   3096  HB3 SER W1197      30.380 109.715  42.026  1.00  0.00           H  
ATOM   3097  HB2 SER W1197      29.799 108.292  42.809  1.00  0.00           H  
ATOM   3098  HG  SER W1197      31.408 108.365  40.882  1.00  0.00           H  
ATOM   3099  N   ARG W1198      30.561 110.288  46.037  1.00 45.02           N  
ANISOU 3099  N   ARG W1198     5277   4558   7272   -105    445    294
ATOM   3100  CA  ARG W1198      29.815 111.154  46.927  1.00 46.23           C  
ANISOU 3100  CA  ARG W1198     5503   4707   7353   -105    517    227
ATOM   3101  C   ARG W1198      30.483 112.511  47.092  1.00 48.03           C  
ANISOU 3101  C   ARG W1198     5844   4788   7619   -109    633    152
ATOM   3102  O   ARG W1198      31.602 112.727  46.630  1.00 49.53           O  
ANISOU 3102  O   ARG W1198     6049   4897   7874   -143    660    145
ATOM   3103  CB  ARG W1198      29.596 110.448  48.266  1.00 43.60           C  
ANISOU 3103  CB  ARG W1198     5130   4484   6952   -201    464    169
ATOM   3104  CG  ARG W1198      28.801 109.147  48.161  1.00 38.50           C  
ANISOU 3104  CG  ARG W1198     4422   3973   6233   -207    356    251
ATOM   3105  CD  ARG W1198      28.771 108.260  49.406  1.00 39.81           C  
ANISOU 3105  CD  ARG W1198     4555   4244   6326   -315    276    210
ATOM   3106  NE  ARG W1198      30.044 107.596  49.674  1.00 45.36           N  
ANISOU 3106  NE  ARG W1198     5191   4943   7102   -355    187    201
ATOM   3107  CZ  ARG W1198      30.249 106.568  50.506  1.00 48.21           C  
ANISOU 3107  CZ  ARG W1198     5502   5400   7417   -430     72    185
ATOM   3108  NH1 ARG W1198      29.249 105.995  51.191  1.00 50.19           N  
ANISOU 3108  NH1 ARG W1198     5782   5754   7534   -492     39    185
ATOM   3109  NH2 ARG W1198      31.485 106.086  50.689  1.00 46.85           N1+
ANISOU 3109  NH2 ARG W1198     5246   5228   7326   -443    -14    160
ATOM   3110  H   ARG W1198      31.286 109.738  46.470  1.00  0.00           H  
ATOM   3111  HA  ARG W1198      28.835 111.337  46.489  1.00  0.00           H  
ATOM   3112  HB3 ARG W1198      29.068 111.103  48.958  1.00  0.00           H  
ATOM   3113  HB2 ARG W1198      30.555 110.274  48.751  1.00  0.00           H  
ATOM   3114  HG3 ARG W1198      29.266 108.548  47.378  1.00  0.00           H  
ATOM   3115  HG2 ARG W1198      27.790 109.317  47.794  1.00  0.00           H  
ATOM   3116  HD3 ARG W1198      27.920 107.579  49.374  1.00  0.00           H  
ATOM   3117  HD2 ARG W1198      28.616 108.890  50.282  1.00  0.00           H  
ATOM   3118  HE  ARG W1198      30.862 108.027  49.266  1.00  0.00           H  
ATOM   3119 HH12 ARG W1198      29.433 105.254  51.850  1.00  0.00           H  
ATOM   3120 HH11 ARG W1198      28.305 106.340  51.105  1.00  0.00           H  
ATOM   3121 HH22 ARG W1198      31.660 105.379  51.386  1.00  0.00           H  
ATOM   3122 HH21 ARG W1198      32.275 106.562  50.276  1.00  0.00           H  
ATOM   3123  N   ASN W1199      29.810 113.430  47.790  1.00 47.11           N  
ANISOU 3123  N   ASN W1199     5815   4629   7454    -79    705     88
ATOM   3124  CA  ASN W1199      30.298 114.700  48.290  1.00 49.41           C  
ANISOU 3124  CA  ASN W1199     6253   4751   7769    -78    811     22
ATOM   3125  C   ASN W1199      29.922 114.798  49.762  1.00 46.13           C  
ANISOU 3125  C   ASN W1199     5885   4330   7313   -177    861   -109
ATOM   3126  O   ASN W1199      29.320 113.866  50.291  1.00 46.78           O  
ANISOU 3126  O   ASN W1199     5887   4550   7337   -229    815   -145
ATOM   3127  CB  ASN W1199      29.826 115.859  47.414  1.00 56.33           C  
ANISOU 3127  CB  ASN W1199     7223   5539   8640     81    852     58
ATOM   3128  CG  ASN W1199      28.320 116.004  47.256  1.00 64.87           C  
ANISOU 3128  CG  ASN W1199     8286   6701   9661    150    860      4
ATOM   3129  OD1 ASN W1199      27.563 115.795  48.203  1.00 69.58           O  
ANISOU 3129  OD1 ASN W1199     8978   7220  10240    153    928   -100
ATOM   3130  ND2 ASN W1199      27.817 116.347  46.070  1.00 67.50           N  
ANISOU 3130  ND2 ASN W1199     8499   7190   9957    195    797     62
ATOM   3131  H   ASN W1199      28.936 113.156  48.218  1.00  0.00           H  
ATOM   3132  HA  ASN W1199      31.388 114.687  48.253  1.00  0.00           H  
ATOM   3133  HB3 ASN W1199      30.260 115.762  46.418  1.00  0.00           H  
ATOM   3134  HB2 ASN W1199      30.204 116.810  47.787  1.00  0.00           H  
ATOM   3135 HD22 ASN W1199      26.817 116.404  45.940  1.00  0.00           H  
ATOM   3136 HD21 ASN W1199      28.425 116.522  45.282  1.00  0.00           H  
ATOM   3137  N   LEU W1200      30.250 115.902  50.439  1.00 44.07           N  
ANISOU 3137  N   LEU W1200     5772   3901   7071   -216    957   -179
ATOM   3138  CA  LEU W1200      29.996 116.169  51.841  1.00 50.88           C  
ANISOU 3138  CA  LEU W1200     6694   4738   7900   -337   1018   -316
ATOM   3139  C   LEU W1200      28.521 116.085  52.210  1.00 54.74           C  
ANISOU 3139  C   LEU W1200     7210   5262   8328   -270   1040   -380
ATOM   3140  O   LEU W1200      28.157 115.625  53.290  1.00 57.41           O  
ANISOU 3140  O   LEU W1200     7469   5740   8606   -356   1014   -448
ATOM   3141  CB  LEU W1200      30.521 117.555  52.216  1.00 55.93           C  
ANISOU 3141  CB  LEU W1200     7518   5164   8567   -402   1126   -371
ATOM   3142  CG  LEU W1200      31.980 117.900  51.911  1.00 57.00           C  
ANISOU 3142  CG  LEU W1200     7632   5311   8715   -610   1159   -456
ATOM   3143  CD1 LEU W1200      32.262 119.401  51.960  1.00 57.82           C  
ANISOU 3143  CD1 LEU W1200     7961   5187   8821   -692   1285   -515
ATOM   3144  CD2 LEU W1200      32.942 117.108  52.792  1.00 56.54           C  
ANISOU 3144  CD2 LEU W1200     7468   5406   8608   -724   1130   -566
ATOM   3145  H   LEU W1200      30.681 116.658  49.925  1.00  0.00           H  
ATOM   3146  HA  LEU W1200      30.520 115.412  52.421  1.00  0.00           H  
ATOM   3147  HB3 LEU W1200      30.342 117.738  53.276  1.00  0.00           H  
ATOM   3148  HB2 LEU W1200      29.898 118.295  51.719  1.00  0.00           H  
ATOM   3149  HG  LEU W1200      32.186 117.599  50.884  1.00  0.00           H  
ATOM   3150 HD11 LEU W1200      32.971 119.696  52.732  1.00  0.00           H  
ATOM   3151 HD12 LEU W1200      32.671 119.767  51.018  1.00  0.00           H  
ATOM   3152 HD13 LEU W1200      31.361 119.983  52.145  1.00  0.00           H  
ATOM   3153 HD21 LEU W1200      33.401 117.720  53.569  1.00  0.00           H  
ATOM   3154 HD22 LEU W1200      32.457 116.279  53.307  1.00  0.00           H  
ATOM   3155 HD23 LEU W1200      33.753 116.686  52.199  1.00  0.00           H  
ATOM   3156  N   GLN W1201      27.674 116.583  51.309  1.00 58.32           N  
ANISOU 3156  N   GLN W1201     7772   5595   8793   -114   1086   -369
ATOM   3157  CA  GLN W1201      26.245 116.782  51.439  1.00 65.30           C  
ANISOU 3157  CA  GLN W1201     8684   6496   9631    -40   1126   -465
ATOM   3158  C   GLN W1201      25.499 115.482  51.174  1.00 62.90           C  
ANISOU 3158  C   GLN W1201     8204   6431   9263    -27   1057   -444
ATOM   3159  O   GLN W1201      24.768 114.998  52.036  1.00 64.62           O  
ANISOU 3159  O   GLN W1201     8378   6767   9409   -121   1064   -536
ATOM   3160  CB  GLN W1201      25.806 117.914  50.515  1.00 76.70           C  
ANISOU 3160  CB  GLN W1201    10262   7766  11115    158   1166   -454
ATOM   3161  CG  GLN W1201      26.443 119.283  50.759  1.00 85.92           C  
ANISOU 3161  CG  GLN W1201    11655   8664  12326    142   1235   -469
ATOM   3162  CD  GLN W1201      27.828 119.501  50.165  1.00 91.24           C  
ANISOU 3162  CD  GLN W1201    12352   9278  13037    106   1206   -341
ATOM   3163  OE1 GLN W1201      28.404 118.636  49.510  1.00 89.69           O  
ANISOU 3163  OE1 GLN W1201    11997   9234  12848    108   1133   -245
ATOM   3164  NE2 GLN W1201      28.432 120.669  50.392  1.00 95.36           N  
ANISOU 3164  NE2 GLN W1201    13085   9572  13578     63   1270   -344
ATOM   3165  H   GLN W1201      28.068 116.925  50.443  1.00  0.00           H  
ATOM   3166  HA  GLN W1201      26.041 117.084  52.467  1.00  0.00           H  
ATOM   3167  HB3 GLN W1201      24.726 118.023  50.612  1.00  0.00           H  
ATOM   3168  HB2 GLN W1201      25.945 117.634  49.470  1.00  0.00           H  
ATOM   3169  HG3 GLN W1201      26.479 119.494  51.828  1.00  0.00           H  
ATOM   3170  HG2 GLN W1201      25.806 120.056  50.336  1.00  0.00           H  
ATOM   3171 HE22 GLN W1201      29.358 120.840  50.024  1.00  0.00           H  
ATOM   3172 HE21 GLN W1201      27.985 121.386  50.945  1.00  0.00           H  
ATOM   3173  N   GLU W1202      25.707 114.895  49.992  1.00 59.78           N  
ANISOU 3173  N   GLU W1202     7720   6113   8881     71    992   -323
ATOM   3174  CA  GLU W1202      25.073 113.702  49.467  1.00 61.88           C  
ANISOU 3174  CA  GLU W1202     7840   6596   9076     70    932   -292
ATOM   3175  C   GLU W1202      25.801 112.439  49.897  1.00 56.15           C  
ANISOU 3175  C   GLU W1202     7012   6004   8318    -74    836   -222
ATOM   3176  O   GLU W1202      25.890 111.487  49.126  1.00 59.78           O  
ANISOU 3176  O   GLU W1202     7376   6588   8748    -64    761   -125
ATOM   3177  CB  GLU W1202      24.950 113.816  47.946  1.00 72.29           C  
ANISOU 3177  CB  GLU W1202     9113   7936  10417    229    908   -205
ATOM   3178  CG  GLU W1202      24.222 115.089  47.460  1.00 83.91           C  
ANISOU 3178  CG  GLU W1202    10660   9306  11914    404    976   -282
ATOM   3179  CD  GLU W1202      24.085 115.118  45.936  1.00 90.78           C  
ANISOU 3179  CD  GLU W1202    11565  10077  12851    558    949   -181
ATOM   3180  OE1 GLU W1202      23.315 114.286  45.408  1.00 92.50           O  
ANISOU 3180  OE1 GLU W1202    11852  10174  13118    520    932    -96
ATOM   3181  OE2 GLU W1202      24.752 115.974  45.315  1.00 93.15           O1-
ANISOU 3181  OE2 GLU W1202    11813  10432  13147    712    946   -195
ATOM   3182  H   GLU W1202      26.391 115.314  49.377  1.00  0.00           H  
ATOM   3183  HA  GLU W1202      24.064 113.638  49.876  1.00  0.00           H  
ATOM   3184  HB3 GLU W1202      24.420 112.941  47.569  1.00  0.00           H  
ATOM   3185  HB2 GLU W1202      25.942 113.771  47.492  1.00  0.00           H  
ATOM   3186  HG3 GLU W1202      24.750 115.984  47.793  1.00  0.00           H  
ATOM   3187  HG2 GLU W1202      23.227 115.141  47.902  1.00  0.00           H  
ATOM   3188  N   PHE W1203      26.340 112.400  51.118  1.00 50.08           N  
ANISOU 3188  N   PHE W1203     6263   5212   7553   -207    832   -273
ATOM   3189  CA  PHE W1203      27.098 111.292  51.654  1.00 46.53           C  
ANISOU 3189  CA  PHE W1203     5712   4888   7081   -319    721   -216
ATOM   3190  C   PHE W1203      26.152 110.196  52.124  1.00 46.87           C  
ANISOU 3190  C   PHE W1203     5695   5116   6999   -393    669   -234
ATOM   3191  O   PHE W1203      25.957 110.001  53.322  1.00 48.31           O  
ANISOU 3191  O   PHE W1203     5916   5330   7110   -441    735   -353
ATOM   3192  CB  PHE W1203      28.114 111.737  52.706  1.00 46.97           C  
ANISOU 3192  CB  PHE W1203     5784   4888   7175   -439    728   -288
ATOM   3193  CG  PHE W1203      29.292 110.798  52.778  1.00 47.92           C  
ANISOU 3193  CG  PHE W1203     5787   5114   7307   -513    598   -230
ATOM   3194  CD1 PHE W1203      29.210 109.594  53.484  1.00 46.04           C  
ANISOU 3194  CD1 PHE W1203     5483   5031   6978   -609    505   -249
ATOM   3195  CD2 PHE W1203      30.389 111.010  51.933  1.00 51.92           C  
ANISOU 3195  CD2 PHE W1203     6252   5564   7912   -478    562   -159
ATOM   3196  CE1 PHE W1203      30.205 108.650  53.361  1.00 47.49           C  
ANISOU 3196  CE1 PHE W1203     5564   5300   7178   -650    363   -194
ATOM   3197  CE2 PHE W1203      31.388 110.068  51.835  1.00 54.84           C  
ANISOU 3197  CE2 PHE W1203     6506   6024   8308   -521    435   -121
ATOM   3198  CZ  PHE W1203      31.293 108.893  52.549  1.00 52.76           C  
ANISOU 3198  CZ  PHE W1203     6180   5903   7962   -596    327   -135
ATOM   3199  H   PHE W1203      26.210 113.204  51.715  1.00  0.00           H  
ATOM   3200  HA  PHE W1203      27.683 110.892  50.825  1.00  0.00           H  
ATOM   3201  HB3 PHE W1203      27.652 111.830  53.690  1.00  0.00           H  
ATOM   3202  HB2 PHE W1203      28.486 112.737  52.486  1.00  0.00           H  
ATOM   3203  HD1 PHE W1203      28.357 109.380  54.112  1.00  0.00           H  
ATOM   3204  HD2 PHE W1203      30.468 111.907  51.338  1.00  0.00           H  
ATOM   3205  HE1 PHE W1203      30.137 107.717  53.899  1.00  0.00           H  
ATOM   3206  HE2 PHE W1203      32.237 110.241  51.189  1.00  0.00           H  
ATOM   3207  HZ  PHE W1203      32.082 108.163  52.457  1.00  0.00           H  
ATOM   3208  N   LYS W1204      25.523 109.494  51.177  1.00 46.56           N  
ANISOU 3208  N   LYS W1204     5576   5192   6925   -411    553   -118
ATOM   3209  CA  LYS W1204      24.655 108.345  51.346  1.00 52.36           C  
ANISOU 3209  CA  LYS W1204     6274   6100   7520   -503    490   -108
ATOM   3210  C   LYS W1204      25.426 107.155  51.896  1.00 50.81           C  
ANISOU 3210  C   LYS W1204     6024   5969   7313   -573    329     -6
ATOM   3211  O   LYS W1204      26.251 106.654  51.135  1.00 47.95           O  
ANISOU 3211  O   LYS W1204     5629   5551   7039   -507    265     98
ATOM   3212  CB  LYS W1204      24.026 108.072  49.979  1.00 59.12           C  
ANISOU 3212  CB  LYS W1204     7113   7036   8315   -443    519    -65
ATOM   3213  CG  LYS W1204      23.168 109.214  49.389  1.00 66.36           C  
ANISOU 3213  CG  LYS W1204     8064   7900   9249   -342    661   -178
ATOM   3214  CD  LYS W1204      22.834 108.988  47.901  1.00 67.54           C  
ANISOU 3214  CD  LYS W1204     8162   8172   9328   -297    689   -165
ATOM   3215  CE  LYS W1204      22.158 110.204  47.239  1.00 66.49           C  
ANISOU 3215  CE  LYS W1204     8046   7992   9225   -169    816   -299
ATOM   3216  NZ  LYS W1204      21.878 109.973  45.809  1.00 65.53           N1+
ANISOU 3216  NZ  LYS W1204     7977   7861   9060   -230    892   -460
ATOM   3217  H   LYS W1204      25.677 109.821  50.234  1.00  0.00           H  
ATOM   3218  HA  LYS W1204      23.855 108.644  52.026  1.00  0.00           H  
ATOM   3219  HB3 LYS W1204      23.417 107.168  50.034  1.00  0.00           H  
ATOM   3220  HB2 LYS W1204      24.828 107.843  49.275  1.00  0.00           H  
ATOM   3221  HG3 LYS W1204      23.676 110.172  49.490  1.00  0.00           H  
ATOM   3222  HG2 LYS W1204      22.245 109.308  49.963  1.00  0.00           H  
ATOM   3223  HD3 LYS W1204      22.186 108.115  47.810  1.00  0.00           H  
ATOM   3224  HD2 LYS W1204      23.750 108.746  47.358  1.00  0.00           H  
ATOM   3225  HE3 LYS W1204      22.799 111.083  47.321  1.00  0.00           H  
ATOM   3226  HE2 LYS W1204      21.222 110.441  47.744  1.00  0.00           H  
ATOM   3227  HZ1 LYS W1204      22.738 109.781  45.318  1.00  0.00           H  
ATOM   3228  HZ2 LYS W1204      21.253 109.188  45.704  1.00  0.00           H  
ATOM   3229  HZ3 LYS W1204      21.450 110.795  45.412  1.00  0.00           H  
ATOM   3230  N   PRO W1205      25.238 106.707  53.140  1.00 53.15           N  
ANISOU 3230  N   PRO W1205     6311   6379   7504   -697    253    -38
ATOM   3231  CA  PRO W1205      25.940 105.556  53.666  1.00 55.23           C  
ANISOU 3231  CA  PRO W1205     6528   6696   7761   -742     74     57
ATOM   3232  C   PRO W1205      25.478 104.253  53.028  1.00 57.82           C  
ANISOU 3232  C   PRO W1205     6861   7076   8030   -726    -24    210
ATOM   3233  O   PRO W1205      24.283 103.964  53.016  1.00 62.11           O  
ANISOU 3233  O   PRO W1205     7437   7676   8488   -735     42    227
ATOM   3234  CB  PRO W1205      25.687 105.599  55.174  1.00 58.04           C  
ANISOU 3234  CB  PRO W1205     6890   7173   7990   -882     24    -26
ATOM   3235  CG  PRO W1205      24.319 106.265  55.306  1.00 60.21           C  
ANISOU 3235  CG  PRO W1205     7220   7500   8157   -926    165   -122
ATOM   3236  CD  PRO W1205      24.323 107.241  54.130  1.00 57.91           C  
ANISOU 3236  CD  PRO W1205     6949   7066   7986   -799    321   -168
ATOM   3237  HA  PRO W1205      27.014 105.662  53.509  1.00  0.00           H  
ATOM   3238  HB3 PRO W1205      26.435 106.220  55.667  1.00  0.00           H  
ATOM   3239  HB2 PRO W1205      25.717 104.626  55.663  1.00  0.00           H  
ATOM   3240  HG3 PRO W1205      24.152 106.726  56.280  1.00  0.00           H  
ATOM   3241  HG2 PRO W1205      23.542 105.514  55.163  1.00  0.00           H  
ATOM   3242  HD2 PRO W1205      23.303 107.372  53.771  1.00  0.00           H  
ATOM   3243  HD3 PRO W1205      24.665 108.212  54.488  1.00  0.00           H  
ATOM   3244  N   ARG W1206      26.420 103.492  52.456  1.00 55.93           N  
ANISOU 3244  N   ARG W1206     6590   6819   7841   -706   -182    312
ATOM   3245  CA  ARG W1206      26.184 102.230  51.749  1.00 55.28           C  
ANISOU 3245  CA  ARG W1206     6535   6752   7717   -695   -289    467
ATOM   3246  C   ARG W1206      26.445 100.991  52.626  1.00 59.53           C  
ANISOU 3246  C   ARG W1206     7089   7348   8180   -756   -500    550
ATOM   3247  O   ARG W1206      26.500  99.883  52.092  1.00 64.31           O  
ANISOU 3247  O   ARG W1206     7728   7922   8786   -730   -622    685
ATOM   3248  CB  ARG W1206      27.027 102.192  50.454  1.00 51.64           C  
ANISOU 3248  CB  ARG W1206     6041   6166   7415   -568   -276    530
ATOM   3249  CG  ARG W1206      26.880 103.446  49.578  1.00 52.90           C  
ANISOU 3249  CG  ARG W1206     6201   6271   7626   -498    -96    479
ATOM   3250  CD  ARG W1206      27.368 103.232  48.135  1.00 51.55           C  
ANISOU 3250  CD  ARG W1206     6001   5985   7600   -388    -89    538
ATOM   3251  NE  ARG W1206      27.561 104.483  47.373  1.00 52.16           N  
ANISOU 3251  NE  ARG W1206     6090   6019   7710   -316     60    504
ATOM   3252  CZ  ARG W1206      26.685 105.471  47.104  1.00 49.52           C  
ANISOU 3252  CZ  ARG W1206     5741   5592   7483   -225     94    541
ATOM   3253  NH1 ARG W1206      25.429 105.478  47.572  1.00 50.49           N  
ANISOU 3253  NH1 ARG W1206     5831   5658   7697   -201      6    600
ATOM   3254  NH2 ARG W1206      27.084 106.489  46.332  1.00 44.39           N1+
ANISOU 3254  NH2 ARG W1206     5109   4911   6847   -154    211    512
ATOM   3255  H   ARG W1206      27.395 103.758  52.550  1.00  0.00           H  
ATOM   3256  HA  ARG W1206      25.135 102.177  51.451  1.00  0.00           H  
ATOM   3257  HB3 ARG W1206      26.749 101.313  49.870  1.00  0.00           H  
ATOM   3258  HB2 ARG W1206      28.082 102.069  50.703  1.00  0.00           H  
ATOM   3259  HG3 ARG W1206      27.321 104.332  50.030  1.00  0.00           H  
ATOM   3260  HG2 ARG W1206      25.806 103.628  49.544  1.00  0.00           H  
ATOM   3261  HD3 ARG W1206      26.581 102.712  47.588  1.00  0.00           H  
ATOM   3262  HD2 ARG W1206      28.242 102.583  48.091  1.00  0.00           H  
ATOM   3263  HE  ARG W1206      28.484 104.565  46.965  1.00  0.00           H  
ATOM   3264 HH12 ARG W1206      24.795 106.229  47.349  1.00  0.00           H  
ATOM   3265 HH11 ARG W1206      25.112 104.720  48.160  1.00  0.00           H  
ATOM   3266 HH22 ARG W1206      26.453 107.237  46.097  1.00  0.00           H  
ATOM   3267 HH21 ARG W1206      28.028 106.514  45.961  1.00  0.00           H  
ATOM   3268  N   SER W1207      26.592 101.188  53.946  1.00 55.60           N  
ANISOU 3268  N   SER W1207     6579   6931   7617   -836   -553    472
ATOM   3269  CA  SER W1207      26.851 100.152  54.924  1.00 55.53           C  
ANISOU 3269  CA  SER W1207     6591   6988   7519   -890   -773    548
ATOM   3270  C   SER W1207      26.418 100.637  56.301  1.00 53.48           C  
ANISOU 3270  C   SER W1207     6335   6858   7126  -1018   -772    439
ATOM   3271  O   SER W1207      26.449 101.837  56.561  1.00 53.43           O  
ANISOU 3271  O   SER W1207     6291   6857   7154  -1040   -618    287
ATOM   3272  CB  SER W1207      28.323  99.745  54.875  1.00 60.51           C  
ANISOU 3272  CB  SER W1207     7134   7541   8317   -774   -922    572
ATOM   3273  OG  SER W1207      28.690  98.835  55.886  1.00 63.61           O  
ANISOU 3273  OG  SER W1207     7419   7935   8816   -762   -858    417
ATOM   3274  H   SER W1207      26.484 102.112  54.337  1.00  0.00           H  
ATOM   3275  HA  SER W1207      26.235  99.288  54.675  1.00  0.00           H  
ATOM   3276  HB3 SER W1207      28.971 100.618  54.963  1.00  0.00           H  
ATOM   3277  HB2 SER W1207      28.571  99.296  53.912  1.00  0.00           H  
ATOM   3278  HG  SER W1207      29.577  98.525  55.692  1.00  0.00           H  
ATOM   3279  N   GLN W1208      26.096  99.703  57.198  1.00 51.95           N  
ANISOU 3279  N   GLN W1208     8502   5234   6002   -571   -881   1023
ATOM   3280  CA  GLN W1208      25.829  99.926  58.606  1.00 50.13           C  
ANISOU 3280  CA  GLN W1208     8354   5103   5589   -666   -896    836
ATOM   3281  C   GLN W1208      27.062 100.448  59.331  1.00 46.99           C  
ANISOU 3281  C   GLN W1208     7820   4741   5292   -643  -1060    731
ATOM   3282  O   GLN W1208      26.911 101.221  60.275  1.00 49.64           O  
ANISOU 3282  O   GLN W1208     8133   5103   5624   -745   -987    512
ATOM   3283  CB  GLN W1208      25.276  98.656  59.255  1.00 55.38           C  
ANISOU 3283  CB  GLN W1208     9264   5901   5876   -712  -1002    911
ATOM   3284  CG  GLN W1208      24.741  98.803  60.681  1.00 62.74           C  
ANISOU 3284  CG  GLN W1208    10313   6980   6544   -860  -1033    721
ATOM   3285  CD  GLN W1208      23.536  99.726  60.762  1.00 67.65           C  
ANISOU 3285  CD  GLN W1208    10969   7535   7199  -1010   -716    495
ATOM   3286  OE1 GLN W1208      22.550  99.535  60.055  1.00 71.27           O  
ANISOU 3286  OE1 GLN W1208    11438   7878   7765  -1007   -488    531
ATOM   3287  NE2 GLN W1208      23.575 100.755  61.612  1.00 69.29           N  
ANISOU 3287  NE2 GLN W1208    11182   7810   7333  -1152   -681    252
ATOM   3288  H   GLN W1208      26.201  98.741  56.909  1.00  0.00           H  
ATOM   3289  HA  GLN W1208      25.064 100.699  58.650  1.00  0.00           H  
ATOM   3290  HB3 GLN W1208      26.047  97.888  59.253  1.00  0.00           H  
ATOM   3291  HB2 GLN W1208      24.477  98.244  58.638  1.00  0.00           H  
ATOM   3292  HG3 GLN W1208      25.520  99.145  61.362  1.00  0.00           H  
ATOM   3293  HG2 GLN W1208      24.425  97.836  61.070  1.00  0.00           H  
ATOM   3294 HE22 GLN W1208      22.784 101.378  61.676  1.00  0.00           H  
ATOM   3295 HE21 GLN W1208      24.387 100.932  62.185  1.00  0.00           H  
ATOM   3296  N   MET W1209      28.270 100.105  58.876  1.00 45.35           N  
ANISOU 3296  N   MET W1209     7521   4524   5187   -528  -1249    865
ATOM   3297  CA  MET W1209      29.526 100.643  59.356  1.00 47.16           C  
ANISOU 3297  CA  MET W1209     7594   4769   5558   -509  -1380    759
ATOM   3298  C   MET W1209      29.599 102.149  59.163  1.00 44.96           C  
ANISOU 3298  C   MET W1209     7161   4352   5569   -533  -1192    618
ATOM   3299  O   MET W1209      30.018 102.876  60.062  1.00 49.87           O  
ANISOU 3299  O   MET W1209     7715   4989   6243   -603  -1173    415
ATOM   3300  CB  MET W1209      30.711  99.958  58.675  1.00 48.31           C  
ANISOU 3300  CB  MET W1209     7661   4887   5807   -381  -1561    932
ATOM   3301  CG  MET W1209      32.099 100.433  59.106  1.00 49.35           C  
ANISOU 3301  CG  MET W1209     7611   5018   6121   -361  -1676    822
ATOM   3302  SD  MET W1209      33.453  99.893  58.033  1.00 55.41           S  
ANISOU 3302  SD  MET W1209     8278   5693   7084   -220  -1800   1009
ATOM   3303  CE  MET W1209      33.455  98.112  58.342  1.00 59.05           C  
ANISOU 3303  CE  MET W1209     8883   6272   7280   -141  -1981   1221
ATOM   3304  H   MET W1209      28.319  99.499  58.069  1.00  0.00           H  
ATOM   3305  HA  MET W1209      29.589 100.457  60.428  1.00  0.00           H  
ATOM   3306  HB3 MET W1209      30.631 100.080  57.595  1.00  0.00           H  
ATOM   3307  HB2 MET W1209      30.642  98.885  58.844  1.00  0.00           H  
ATOM   3308  HG3 MET W1209      32.317 100.119  60.126  1.00  0.00           H  
ATOM   3309  HG2 MET W1209      32.175 101.519  59.112  1.00  0.00           H  
ATOM   3310  HE1 MET W1209      34.234  97.630  57.751  1.00  0.00           H  
ATOM   3311  HE2 MET W1209      33.658  97.913  59.393  1.00  0.00           H  
ATOM   3312  HE3 MET W1209      32.499  97.663  58.072  1.00  0.00           H  
ATOM   3313  N   GLU W1210      29.164 102.622  57.994  1.00 43.81           N  
ANISOU 3313  N   GLU W1210     6958   4075   5612   -484  -1049    731
ATOM   3314  CA  GLU W1210      29.116 104.027  57.648  1.00 45.03           C  
ANISOU 3314  CA  GLU W1210     6964   4092   6052   -485   -872    655
ATOM   3315  C   GLU W1210      28.048 104.763  58.446  1.00 51.01           C  
ANISOU 3315  C   GLU W1210     7752   4818   6811   -575   -643    475
ATOM   3316  O   GLU W1210      28.333 105.861  58.919  1.00 60.70           O  
ANISOU 3316  O   GLU W1210     8867   5928   8270   -585   -489    357
ATOM   3317  CB  GLU W1210      28.992 104.176  56.131  1.00 48.64           C  
ANISOU 3317  CB  GLU W1210     7342   4459   6679   -424   -810    856
ATOM   3318  CG  GLU W1210      30.197 103.597  55.388  1.00 53.20           C  
ANISOU 3318  CG  GLU W1210     7880   5023   7310   -370   -968    992
ATOM   3319  CD  GLU W1210      30.227 103.896  53.896  1.00 59.64           C  
ANISOU 3319  CD  GLU W1210     8597   5762   8301   -360   -899   1151
ATOM   3320  OE1 GLU W1210      29.173 103.717  53.249  1.00 62.32           O  
ANISOU 3320  OE1 GLU W1210     8896   6088   8693   -374   -765   1206
ATOM   3321  OE2 GLU W1210      31.290 104.307  53.381  1.00 62.19           O1-
ANISOU 3321  OE2 GLU W1210     8876   6045   8708   -350   -979   1222
ATOM   3322  H   GLU W1210      28.759 101.976  57.332  1.00  0.00           H  
ATOM   3323  HA  GLU W1210      30.076 104.456  57.933  1.00  0.00           H  
ATOM   3324  HB3 GLU W1210      28.863 105.225  55.873  1.00  0.00           H  
ATOM   3325  HB2 GLU W1210      28.077 103.691  55.788  1.00  0.00           H  
ATOM   3326  HG3 GLU W1210      30.250 102.517  55.510  1.00  0.00           H  
ATOM   3327  HG2 GLU W1210      31.109 103.981  55.844  1.00  0.00           H  
ATOM   3328  N   ILE W1211      26.880 104.156  58.675  1.00 47.77           N  
ANISOU 3328  N   ILE W1211     7501   4489   6159   -647   -585    449
ATOM   3329  CA  ILE W1211      25.841 104.636  59.565  1.00 49.03           C  
ANISOU 3329  CA  ILE W1211     7715   4613   6302   -767   -335    238
ATOM   3330  C   ILE W1211      26.357 104.777  60.991  1.00 52.43           C  
ANISOU 3330  C   ILE W1211     8200   5136   6584   -894   -392     -6
ATOM   3331  O   ILE W1211      26.241 105.853  61.573  1.00 54.02           O  
ANISOU 3331  O   ILE W1211     8363   5244   6918   -986   -168   -228
ATOM   3332  CB  ILE W1211      24.563 103.794  59.528  1.00 49.88           C  
ANISOU 3332  CB  ILE W1211     7996   4774   6182   -833   -232    273
ATOM   3333  CG1 ILE W1211      23.942 103.741  58.132  1.00 51.72           C  
ANISOU 3333  CG1 ILE W1211     8146   4931   6573   -734   -170    495
ATOM   3334  CG2 ILE W1211      23.491 104.185  60.547  1.00 51.39           C  
ANISOU 3334  CG2 ILE W1211     8256   4908   6361   -982     72     29
ATOM   3335  CD1 ILE W1211      22.844 102.697  57.920  1.00 53.47           C  
ANISOU 3335  CD1 ILE W1211     8537   5201   6579   -802    -68    538
ATOM   3336  H   ILE W1211      26.737 103.249  58.253  1.00  0.00           H  
ATOM   3337  HA  ILE W1211      25.588 105.637  59.218  1.00  0.00           H  
ATOM   3338  HB  ILE W1211      24.841 102.771  59.778  1.00  0.00           H  
ATOM   3339 HG13 ILE W1211      24.704 103.552  57.374  1.00  0.00           H  
ATOM   3340 HG12 ILE W1211      23.545 104.721  57.873  1.00  0.00           H  
ATOM   3341 HG21 ILE W1211      22.584 103.584  60.474  1.00  0.00           H  
ATOM   3342 HG22 ILE W1211      23.814 104.082  61.582  1.00  0.00           H  
ATOM   3343 HG23 ILE W1211      23.184 105.222  60.422  1.00  0.00           H  
ATOM   3344 HD11 ILE W1211      22.892 102.251  56.926  1.00  0.00           H  
ATOM   3345 HD12 ILE W1211      22.913 101.879  58.635  1.00  0.00           H  
ATOM   3346 HD13 ILE W1211      21.850 103.129  58.028  1.00  0.00           H  
ATOM   3347  N   ASP W1212      26.976 103.736  61.551  1.00 54.54           N  
ANISOU 3347  N   ASP W1212     8544   5588   6589   -906   -685     33
ATOM   3348  CA  ASP W1212      27.593 103.719  62.861  1.00 57.99           C  
ANISOU 3348  CA  ASP W1212     9004   6167   6861  -1046   -791   -186
ATOM   3349  C   ASP W1212      28.715 104.742  62.975  1.00 58.45           C  
ANISOU 3349  C   ASP W1212     8866   6122   7219  -1023   -768   -310
ATOM   3350  O   ASP W1212      28.711 105.499  63.943  1.00 64.81           O  
ANISOU 3350  O   ASP W1212     9664   6948   8011  -1181   -669   -579
ATOM   3351  CB  ASP W1212      28.053 102.359  63.380  1.00 61.11           C  
ANISOU 3351  CB  ASP W1212     9479   6793   6945  -1030  -1143    -54
ATOM   3352  CG  ASP W1212      26.983 101.354  63.785  1.00 64.57           C  
ANISOU 3352  CG  ASP W1212    10150   7335   7050  -1075  -1154     62
ATOM   3353  OD1 ASP W1212      25.800 101.523  63.423  1.00 65.48           O  
ANISOU 3353  OD1 ASP W1212    10366   7358   7154  -1154   -875    -14
ATOM   3354  OD2 ASP W1212      27.349 100.340  64.413  1.00 66.09           O1-
ANISOU 3354  OD2 ASP W1212    10419   7686   7008  -1026  -1426    238
ATOM   3355  H   ASP W1212      27.011 102.868  61.036  1.00  0.00           H  
ATOM   3356  HA  ASP W1212      26.817 104.060  63.548  1.00  0.00           H  
ATOM   3357  HB3 ASP W1212      28.733 102.481  64.221  1.00  0.00           H  
ATOM   3358  HB2 ASP W1212      28.651 101.881  62.605  1.00  0.00           H  
ATOM   3359  N   PHE W1213      29.632 104.836  62.008  1.00 53.81           N  
ANISOU 3359  N   PHE W1213     8136   5420   6890   -854   -837   -130
ATOM   3360  CA  PHE W1213      30.678 105.837  61.932  1.00 52.64           C  
ANISOU 3360  CA  PHE W1213     7821   5157   7025   -834   -802   -231
ATOM   3361  C   PHE W1213      30.133 107.252  62.040  1.00 50.83           C  
ANISOU 3361  C   PHE W1213     7549   4730   7035   -893   -454   -399
ATOM   3362  O   PHE W1213      30.609 108.037  62.857  1.00 53.91           O  
ANISOU 3362  O   PHE W1213     7870   5057   7555   -975   -358   -612
ATOM   3363  CB  PHE W1213      31.557 105.649  60.693  1.00 51.69           C  
ANISOU 3363  CB  PHE W1213     7590   4941   7108   -667   -907      7
ATOM   3364  CG  PHE W1213      32.657 106.660  60.469  1.00 55.29           C  
ANISOU 3364  CG  PHE W1213     7896   5241   7869   -646   -824    -67
ATOM   3365  CD1 PHE W1213      33.934 106.483  61.010  1.00 57.04           C  
ANISOU 3365  CD1 PHE W1213     8036   5522   8114   -684   -966   -196
ATOM   3366  CD2 PHE W1213      32.360 107.897  59.888  1.00 58.44           C  
ANISOU 3366  CD2 PHE W1213     8229   5436   8538   -588   -604      9
ATOM   3367  CE1 PHE W1213      34.875 107.489  60.940  1.00 58.39           C  
ANISOU 3367  CE1 PHE W1213     8088   5534   8563   -679   -862   -273
ATOM   3368  CE2 PHE W1213      33.301 108.904  59.841  1.00 56.34           C  
ANISOU 3368  CE2 PHE W1213     7852   5016   8539   -570   -518    -35
ATOM   3369  CZ  PHE W1213      34.553 108.705  60.380  1.00 56.23           C  
ANISOU 3369  CZ  PHE W1213     7784   5045   8536   -623   -633   -188
ATOM   3370  H   PHE W1213      29.601 104.157  61.262  1.00  0.00           H  
ATOM   3371  HA  PHE W1213      31.319 105.688  62.800  1.00  0.00           H  
ATOM   3372  HB3 PHE W1213      30.926 105.637  59.805  1.00  0.00           H  
ATOM   3373  HB2 PHE W1213      32.016 104.662  60.702  1.00  0.00           H  
ATOM   3374  HD1 PHE W1213      34.184 105.557  61.504  1.00  0.00           H  
ATOM   3375  HD2 PHE W1213      31.368 108.086  59.509  1.00  0.00           H  
ATOM   3376  HE1 PHE W1213      35.865 107.351  61.345  1.00  0.00           H  
ATOM   3377  HE2 PHE W1213      33.043 109.855  59.404  1.00  0.00           H  
ATOM   3378  HZ  PHE W1213      35.279 109.505  60.373  1.00  0.00           H  
ATOM   3379  N   LEU W1214      29.112 107.581  61.248  1.00 50.79           N  
ANISOU 3379  N   LEU W1214     7574   4611   7114   -851   -242   -306
ATOM   3380  CA  LEU W1214      28.435 108.859  61.213  1.00 56.63           C  
ANISOU 3380  CA  LEU W1214     8242   5124   8152   -864    112   -413
ATOM   3381  C   LEU W1214      27.688 109.180  62.501  1.00 63.13           C  
ANISOU 3381  C   LEU W1214     9185   5956   8846  -1068    349   -724
ATOM   3382  O   LEU W1214      27.523 110.357  62.808  1.00 68.62           O  
ANISOU 3382  O   LEU W1214     9831   6484   9756  -1142    617   -931
ATOM   3383  CB  LEU W1214      27.549 108.936  59.970  1.00 59.75           C  
ANISOU 3383  CB  LEU W1214     8571   5397   8735   -727    239   -168
ATOM   3384  CG  LEU W1214      28.253 109.015  58.614  1.00 58.38           C  
ANISOU 3384  CG  LEU W1214     8285   5213   8685   -570     43    125
ATOM   3385  CD1 LEU W1214      27.374 108.585  57.441  1.00 57.57           C  
ANISOU 3385  CD1 LEU W1214     8112   5054   8710   -478    138    358
ATOM   3386  CD2 LEU W1214      28.922 110.366  58.359  1.00 57.73           C  
ANISOU 3386  CD2 LEU W1214     8074   4985   8876   -522     76    113
ATOM   3387  H   LEU W1214      28.759 106.879  60.615  1.00  0.00           H  
ATOM   3388  HA  LEU W1214      29.208 109.622  61.112  1.00  0.00           H  
ATOM   3389  HB3 LEU W1214      26.867 109.780  60.049  1.00  0.00           H  
ATOM   3390  HB2 LEU W1214      26.884 108.073  59.992  1.00  0.00           H  
ATOM   3391  HG  LEU W1214      29.068 108.294  58.641  1.00  0.00           H  
ATOM   3392 HD11 LEU W1214      27.842 107.795  56.855  1.00  0.00           H  
ATOM   3393 HD12 LEU W1214      26.409 108.189  57.761  1.00  0.00           H  
ATOM   3394 HD13 LEU W1214      27.150 109.383  56.735  1.00  0.00           H  
ATOM   3395 HD21 LEU W1214      28.497 110.918  57.522  1.00  0.00           H  
ATOM   3396 HD22 LEU W1214      28.855 111.032  59.219  1.00  0.00           H  
ATOM   3397 HD23 LEU W1214      29.982 110.257  58.128  1.00  0.00           H  
ATOM   3398  N   GLU W1215      27.219 108.161  63.234  1.00 68.05           N  
ANISOU 3398  N   GLU W1215     9982   6761   9113  -1181    279   -767
ATOM   3399  CA  GLU W1215      26.400 108.320  64.435  1.00 76.23           C  
ANISOU 3399  CA  GLU W1215    11164   7817   9982  -1419    525  -1075
ATOM   3400  C   GLU W1215      27.205 108.303  65.749  1.00 77.57           C  
ANISOU 3400  C   GLU W1215    11382   8167   9922  -1622    382  -1336
ATOM   3401  O   GLU W1215      26.946 109.127  66.626  1.00 84.77           O  
ANISOU 3401  O   GLU W1215    12325   9000  10883  -1818    658  -1648
ATOM   3402  CB  GLU W1215      25.268 107.263  64.410  1.00 88.31           C  
ANISOU 3402  CB  GLU W1215    12888   9474  11190  -1493    525  -1024
ATOM   3403  CG  GLU W1215      24.400 107.192  65.692  1.00 98.16           C  
ANISOU 3403  CG  GLU W1215    14085  10539  12672  -1361    758   -853
ATOM   3404  CD  GLU W1215      23.172 106.274  65.624  1.00108.44           C  
ANISOU 3404  CD  GLU W1215    15598  11907  13698  -1512    916   -931
ATOM   3405  OE1 GLU W1215      22.974 105.583  64.602  1.00113.94           O  
ANISOU 3405  OE1 GLU W1215    16482  12717  14093  -1759    986  -1193
ATOM   3406  OE2 GLU W1215      22.429 106.279  66.629  1.00109.22           O1-
ANISOU 3406  OE2 GLU W1215    15680  11953  13865  -1406    975   -738
ATOM   3407  H   GLU W1215      27.372 107.214  62.909  1.00  0.00           H  
ATOM   3408  HA  GLU W1215      25.908 109.295  64.401  1.00  0.00           H  
ATOM   3409  HB3 GLU W1215      25.690 106.278  64.207  1.00  0.00           H  
ATOM   3410  HB2 GLU W1215      24.623 107.485  63.559  1.00  0.00           H  
ATOM   3411  HG3 GLU W1215      24.063 108.196  65.955  1.00  0.00           H  
ATOM   3412  HG2 GLU W1215      25.008 106.837  66.524  1.00  0.00           H  
ATOM   3413  N   LEU W1216      28.092 107.316  65.905  1.00 72.00           N  
ANISOU 3413  N   LEU W1216    10672   7702   8982  -1587    -31  -1217
ATOM   3414  CA  LEU W1216      28.762 106.977  67.161  1.00 74.32           C  
ANISOU 3414  CA  LEU W1216    10986   8230   9020  -1786   -225  -1434
ATOM   3415  C   LEU W1216      29.913 107.946  67.484  1.00 71.73           C  
ANISOU 3415  C   LEU W1216    10458   7806   8990  -1751   -238  -1533
ATOM   3416  O   LEU W1216      30.363 108.711  66.629  1.00 70.56           O  
ANISOU 3416  O   LEU W1216    10177   7416   9216  -1561   -125  -1402
ATOM   3417  CB  LEU W1216      29.280 105.513  67.097  1.00 77.88           C  
ANISOU 3417  CB  LEU W1216    11501   8986   9102  -1753   -662  -1234
ATOM   3418  CG  LEU W1216      28.255 104.400  67.437  1.00 85.89           C  
ANISOU 3418  CG  LEU W1216    12765  10186   9684  -1892   -693  -1214
ATOM   3419  CD1 LEU W1216      26.954 104.383  66.608  1.00 92.55           C  
ANISOU 3419  CD1 LEU W1216    13754  11091  10320  -2234   -442  -1592
ATOM   3420  CD2 LEU W1216      28.949 103.023  67.438  1.00 85.87           C  
ANISOU 3420  CD2 LEU W1216    12844  10016   9765  -1738   -529   -995
ATOM   3421  H   LEU W1216      28.316 106.717  65.111  1.00  0.00           H  
ATOM   3422  HA  LEU W1216      28.038 107.053  67.973  1.00  0.00           H  
ATOM   3423  HB3 LEU W1216      30.087 105.397  67.822  1.00  0.00           H  
ATOM   3424  HB2 LEU W1216      29.763 105.323  66.141  1.00  0.00           H  
ATOM   3425  HG  LEU W1216      27.938 104.582  68.463  1.00  0.00           H  
ATOM   3426 HD11 LEU W1216      26.112 104.730  67.209  1.00  0.00           H  
ATOM   3427 HD12 LEU W1216      27.000 105.018  65.730  1.00  0.00           H  
ATOM   3428 HD13 LEU W1216      26.690 103.386  66.254  1.00  0.00           H  
ATOM   3429 HD21 LEU W1216      28.731 102.502  68.368  1.00  0.00           H  
ATOM   3430 HD22 LEU W1216      28.621 102.383  66.620  1.00  0.00           H  
ATOM   3431 HD23 LEU W1216      30.034 103.103  67.364  1.00  0.00           H  
ATOM   3432  N   ALA W1217      30.410 107.850  68.726  1.00 71.18           N  
ANISOU 3432  N   ALA W1217    10369   7941   8734  -1955   -381  -1769
ATOM   3433  CA  ALA W1217      31.713 108.391  69.102  1.00 70.08           C  
ANISOU 3433  CA  ALA W1217    10043   7751   8833  -1961   -416  -1897
ATOM   3434  C   ALA W1217      32.830 107.575  68.428  1.00 70.55           C  
ANISOU 3434  C   ALA W1217     9966   8000   8838  -1810   -859  -1676
[truncated: 4,870,480 more chars]
