# Supplementary material for: An atomistic model of the coronavirus replication-transcription complex as a hexamer assembled around nsp15
Source: J Biol Chem. 2021 Sep 23;297(4):101218. doi: 10.1016/j.jbc.2021.101218 (PMC8494237; doi:10.1016/j.jbc.2021.101218)
Supplement: Supplemental Data 3 [file mmc4.zip › jbc_101218_mmc4.pdb]

TITLE     A3_v5
REMARK   4      COMPLIES WITH FORMAT V. 3.0, 1-DEC-2006
REMARK 888
REMARK 888 WRITTEN BY MAESTRO (A PRODUCT OF SCHRODINGER, LLC)
ATOM      1  N   SER W2001      24.244 159.375  30.803  1.00 43.64           N1+
ANISOU    1  N   SER W2001     4488   4366   7728    -92   -585   -208
ATOM      2  CA  SER W2001      25.590 158.744  30.573  1.00 39.83           C  
ANISOU    2  CA  SER W2001     4016   3986   7130    -28   -555   -181
ATOM      3  C   SER W2001      25.659 157.384  31.323  1.00 35.22           C  
ANISOU    3  C   SER W2001     3422   3442   6520    -24   -371    -93
ATOM      4  O   SER W2001      24.933 157.124  32.289  1.00 37.17           O  
ANISOU    4  O   SER W2001     3632   3648   6842    -66   -267    -52
ATOM      5  CB  SER W2001      26.733 159.680  31.036  1.00 45.95           C  
ANISOU    5  CB  SER W2001     4689   4755   8016    -44   -670   -154
ATOM      6  OG  SER W2001      26.823 159.860  32.446  1.00 48.00           O  
ANISOU    6  OG  SER W2001     4813   4987   8439    -98   -577    -52
ATOM      7  H1  SER W2001      24.204 160.232  30.268  1.00  0.00           H  
ATOM      8  H2  SER W2001      23.524 158.743  30.492  1.00  0.00           H  
ATOM      9  HA  SER W2001      25.622 158.585  29.495  1.00  0.00           H  
ATOM     10  HB3 SER W2001      26.683 160.646  30.541  1.00  0.00           H  
ATOM     11  HB2 SER W2001      27.646 159.205  30.695  1.00  0.00           H  
ATOM     12  HG  SER W2001      27.095 160.772  32.646  1.00  0.00           H  
ATOM     13  H   SER W2001      24.141 159.577  31.787  1.00  0.00           H  
ATOM     14  N   LEU W2002      26.630 156.548  30.916  1.00 32.66           N  
ANISOU   14  N   LEU W2002     3132   3194   6086     32   -345    -61
ATOM     15  CA  LEU W2002      27.031 155.321  31.610  1.00 34.10           C  
ANISOU   15  CA  LEU W2002     3313   3383   6261     39   -213     10
ATOM     16  C   LEU W2002      27.450 155.595  33.068  1.00 32.68           C  
ANISOU   16  C   LEU W2002     3030   3163   6224     25   -166     57
ATOM     17  O   LEU W2002      27.006 154.896  33.977  1.00 33.30           O  
ANISOU   17  O   LEU W2002     3105   3220   6327     25    -52     80
ATOM     18  CB  LEU W2002      28.141 154.629  30.778  1.00 43.46           C  
ANISOU   18  CB  LEU W2002     4539   4636   7337     89   -227     59
ATOM     19  CG  LEU W2002      28.908 153.446  31.409  1.00 44.78           C  
ANISOU   19  CG  LEU W2002     4708   4778   7529     96   -144    132
ATOM     20  CD1 LEU W2002      27.976 152.323  31.908  1.00 43.51           C  
ANISOU   20  CD1 LEU W2002     4603   4595   7335     74    -51    124
ATOM     21  CD2 LEU W2002      29.980 152.926  30.427  1.00 47.63           C  
ANISOU   21  CD2 LEU W2002     5085   5189   7823    129   -190    214
ATOM     22  H   LEU W2002      27.180 156.783  30.095  1.00  0.00           H  
ATOM     23  HA  LEU W2002      26.160 154.667  31.645  1.00  0.00           H  
ATOM     24  HB3 LEU W2002      28.885 155.382  30.509  1.00  0.00           H  
ATOM     25  HB2 LEU W2002      27.702 154.309  29.833  1.00  0.00           H  
ATOM     26  HG  LEU W2002      29.448 153.829  32.275  1.00  0.00           H  
ATOM     27 HD11 LEU W2002      28.313 151.326  31.625  1.00  0.00           H  
ATOM     28 HD12 LEU W2002      27.917 152.334  32.997  1.00  0.00           H  
ATOM     29 HD13 LEU W2002      26.962 152.436  31.524  1.00  0.00           H  
ATOM     30 HD21 LEU W2002      30.985 153.139  30.793  1.00  0.00           H  
ATOM     31 HD22 LEU W2002      29.921 151.852  30.260  1.00  0.00           H  
ATOM     32 HD23 LEU W2002      29.893 153.393  29.446  1.00  0.00           H  
ATOM     33  N   GLU W2003      28.248 156.649  33.262  1.00 32.42           N  
ANISOU   33  N   GLU W2003     2909   3131   6280     27   -255     72
ATOM     34  CA  GLU W2003      28.705 157.122  34.563  1.00 31.28           C  
ANISOU   34  CA  GLU W2003     2641   2970   6274     34   -202    127
ATOM     35  C   GLU W2003      27.564 157.614  35.476  1.00 31.43           C  
ANISOU   35  C   GLU W2003     2583   2962   6396    -19   -134    149
ATOM     36  O   GLU W2003      27.629 157.390  36.686  1.00 30.99           O  
ANISOU   36  O   GLU W2003     2453   2923   6398     11    -16    202
ATOM     37  CB  GLU W2003      29.798 158.192  34.377  1.00 35.69           C  
ANISOU   37  CB  GLU W2003     3106   3541   6914     47   -329    149
ATOM     38  CG  GLU W2003      31.149 157.669  33.817  1.00 40.90           C  
ANISOU   38  CG  GLU W2003     3819   4232   7489    110   -381    169
ATOM     39  CD  GLU W2003      31.260 157.405  32.309  1.00 48.59           C  
ANISOU   39  CD  GLU W2003     4910   5253   8298    116   -464    132
ATOM     40  OE1 GLU W2003      30.324 157.755  31.559  1.00 50.16           O  
ANISOU   40  OE1 GLU W2003     5160   5451   8449     85   -491     65
ATOM     41  OE2 GLU W2003      32.318 156.874  31.909  1.00 49.19           O1-
ANISOU   41  OE2 GLU W2003     5026   5372   8293    162   -502    179
ATOM     42  H   GLU W2003      28.610 157.152  32.463  1.00  0.00           H  
ATOM     43  HA  GLU W2003      29.157 156.275  35.078  1.00  0.00           H  
ATOM     44  HB3 GLU W2003      30.005 158.633  35.350  1.00  0.00           H  
ATOM     45  HB2 GLU W2003      29.422 159.018  33.771  1.00  0.00           H  
ATOM     46  HG3 GLU W2003      31.425 156.761  34.352  1.00  0.00           H  
ATOM     47  HG2 GLU W2003      31.921 158.398  34.067  1.00  0.00           H  
ATOM     48  N   ASN W2004      26.524 158.236  34.900  1.00 31.40           N  
ANISOU   48  N   ASN W2004     2595   2920   6414    -86   -209    116
ATOM     49  CA  ASN W2004      25.314 158.625  35.632  1.00 32.27           C  
ANISOU   49  CA  ASN W2004     2626   2994   6639   -151   -155    168
ATOM     50  C   ASN W2004      24.457 157.400  35.996  1.00 30.45           C  
ANISOU   50  C   ASN W2004     2475   2778   6317   -133      0    177
ATOM     51  O   ASN W2004      23.996 157.318  37.136  1.00 41.25           O  
ANISOU   51  O   ASN W2004     3766   4166   7741   -139    117    257
ATOM     52  CB  ASN W2004      24.518 159.708  34.866  1.00 35.14           C  
ANISOU   52  CB  ASN W2004     2996   3278   7076   -227   -315    125
ATOM     53  CG  ASN W2004      23.238 160.145  35.592  1.00 37.39           C  
ANISOU   53  CG  ASN W2004     3205   3506   7494   -310   -271    205
ATOM     54  OD1 ASN W2004      22.138 159.919  35.102  1.00 38.01           O  
ANISOU   54  OD1 ASN W2004     3377   3551   7513   -323   -235    180
ATOM     55  ND2 ASN W2004      23.356 160.734  36.776  1.00 37.52           N  
ANISOU   55  ND2 ASN W2004     3038   3519   7698   -364   -273    322
ATOM     56  H   ASN W2004      26.554 158.456  33.910  1.00  0.00           H  
ATOM     57  HA  ASN W2004      25.648 159.080  36.562  1.00  0.00           H  
ATOM     58  HB3 ASN W2004      24.239 159.335  33.881  1.00  0.00           H  
ATOM     59  HB2 ASN W2004      25.140 160.589  34.700  1.00  0.00           H  
ATOM     60 HD22 ASN W2004      22.521 160.968  37.307  1.00  0.00           H  
ATOM     61 HD21 ASN W2004      24.274 160.904  37.195  1.00  0.00           H  
ATOM     62  N   VAL W2005      24.289 156.450  35.063  1.00 28.43           N  
ANISOU   62  N   VAL W2005     2364   2525   5913   -106      2    108
ATOM     63  CA  VAL W2005      23.601 155.180  35.319  1.00 31.30           C  
ANISOU   63  CA  VAL W2005     2806   2898   6190    -90    123    112
ATOM     64  C   VAL W2005      24.302 154.381  36.437  1.00 32.09           C  
ANISOU   64  C   VAL W2005     2884   3036   6271    -22    238    146
ATOM     65  O   VAL W2005      23.641 153.959  37.385  1.00 37.90           O  
ANISOU   65  O   VAL W2005     3612   3793   6996     -4    348    182
ATOM     66  CB  VAL W2005      23.471 154.303  34.036  1.00 37.20           C  
ANISOU   66  CB  VAL W2005     3684   3648   6800    -71     92     48
ATOM     67  CG1 VAL W2005      22.923 152.882  34.277  1.00 34.60           C  
ANISOU   67  CG1 VAL W2005     3428   3325   6394    -54    196     56
ATOM     68  CG2 VAL W2005      22.584 154.976  32.972  1.00 45.60           C  
ANISOU   68  CG2 VAL W2005     4783   4678   7864   -102    -11     -7
ATOM     69  H   VAL W2005      24.672 156.583  34.131  1.00  0.00           H  
ATOM     70  HA  VAL W2005      22.607 155.426  35.684  1.00  0.00           H  
ATOM     71  HB  VAL W2005      24.468 154.197  33.608  1.00  0.00           H  
ATOM     72 HG11 VAL W2005      22.908 152.312  33.349  1.00  0.00           H  
ATOM     73 HG12 VAL W2005      23.514 152.298  34.978  1.00  0.00           H  
ATOM     74 HG13 VAL W2005      21.910 152.921  34.670  1.00  0.00           H  
ATOM     75 HG21 VAL W2005      22.721 154.503  31.998  1.00  0.00           H  
ATOM     76 HG22 VAL W2005      21.529 154.898  33.223  1.00  0.00           H  
ATOM     77 HG23 VAL W2005      22.798 156.034  32.848  1.00  0.00           H  
ATOM     78  N   ALA W2006      25.634 154.284  36.352  1.00 30.99           N  
ANISOU   78  N   ALA W2006     2743   2909   6123     31    204    134
ATOM     79  CA  ALA W2006      26.500 153.702  37.372  1.00 28.85           C  
ANISOU   79  CA  ALA W2006     2464   2653   5845    118    285    142
ATOM     80  C   ALA W2006      26.333 154.364  38.743  1.00 31.42           C  
ANISOU   80  C   ALA W2006     2652   3025   6263    151    371    203
ATOM     81  O   ALA W2006      26.164 153.660  39.734  1.00 33.13           O  
ANISOU   81  O   ALA W2006     2873   3276   6440    240    481    204
ATOM     82  CB  ALA W2006      27.952 153.767  36.893  1.00 29.35           C  
ANISOU   82  CB  ALA W2006     2544   2698   5910    162    207    131
ATOM     83  H   ALA W2006      26.095 154.636  35.514  1.00  0.00           H  
ATOM     84  HA  ALA W2006      26.223 152.659  37.499  1.00  0.00           H  
ATOM     85  HB1 ALA W2006      28.644 153.438  37.665  1.00  0.00           H  
ATOM     86  HB2 ALA W2006      28.109 153.133  36.022  1.00  0.00           H  
ATOM     87  HB3 ALA W2006      28.237 154.781  36.620  1.00  0.00           H  
ATOM     88  N   PHE W2007      26.315 155.700  38.765  1.00 31.53           N  
ANISOU   88  N   PHE W2007     2536   3045   6399     88    317    257
ATOM     89  CA  PHE W2007      26.066 156.490  39.965  1.00 31.37           C  
ANISOU   89  CA  PHE W2007     2346   3083   6490    104    405    355
ATOM     90  C   PHE W2007      24.707 156.195  40.611  1.00 32.22           C  
ANISOU   90  C   PHE W2007     2461   3230   6552     96    537    409
ATOM     91  O   PHE W2007      24.652 155.966  41.818  1.00 38.25           O  
ANISOU   91  O   PHE W2007     3159   4081   7292    188    681    464
ATOM     92  CB  PHE W2007      26.298 157.981  39.660  1.00 34.32           C  
ANISOU   92  CB  PHE W2007     2577   3432   7031      7    284    414
ATOM     93  CG  PHE W2007      25.762 158.986  40.660  1.00 36.55           C  
ANISOU   93  CG  PHE W2007     2645   3779   7463      0    366    555
ATOM     94  CD1 PHE W2007      26.502 159.316  41.813  1.00 43.53           C  
ANISOU   94  CD1 PHE W2007     3389   4731   8418     89    409    603
ATOM     95  CD2 PHE W2007      24.453 159.491  40.511  1.00 38.74           C  
ANISOU   95  CD2 PHE W2007     2846   4051   7820    -94    401    658
ATOM     96  CE1 PHE W2007      25.969 160.194  42.744  1.00 49.20           C  
ANISOU   96  CE1 PHE W2007     3881   5534   9278     91    501    757
ATOM     97  CE2 PHE W2007      23.939 160.358  41.459  1.00 43.63           C  
ANISOU   97  CE2 PHE W2007     3242   4746   8590   -109    486    829
ATOM     98  CZ  PHE W2007      24.698 160.720  42.563  1.00 48.98           C  
ANISOU   98  CZ  PHE W2007     3766   5514   9330    -14    544    882
ATOM     99  H   PHE W2007      26.492 156.210  37.907  1.00  0.00           H  
ATOM    100  HA  PHE W2007      26.813 156.192  40.704  1.00  0.00           H  
ATOM    101  HB3 PHE W2007      25.880 158.235  38.689  1.00  0.00           H  
ATOM    102  HB2 PHE W2007      27.367 158.142  39.571  1.00  0.00           H  
ATOM    103  HD1 PHE W2007      27.490 158.913  41.969  1.00  0.00           H  
ATOM    104  HD2 PHE W2007      23.853 159.223  39.653  1.00  0.00           H  
ATOM    105  HE1 PHE W2007      26.542 160.480  43.613  1.00  0.00           H  
ATOM    106  HE2 PHE W2007      22.955 160.772  41.322  1.00  0.00           H  
ATOM    107  HZ  PHE W2007      24.306 161.423  43.282  1.00  0.00           H  
ATOM    108  N   ASN W2008      23.646 156.154  39.793  1.00 33.30           N  
ANISOU  108  N   ASN W2008     2678   3311   6663      4    491    395
ATOM    109  CA  ASN W2008      22.292 155.814  40.238  1.00 32.89           C  
ANISOU  109  CA  ASN W2008     2635   3290   6572    -12    600    463
ATOM    110  C   ASN W2008      22.252 154.397  40.824  1.00 31.47           C  
ANISOU  110  C   ASN W2008     2575   3164   6218    105    715    410
ATOM    111  O   ASN W2008      21.721 154.217  41.917  1.00 38.87           O  
ANISOU  111  O   ASN W2008     3479   4186   7102    161    850    483
ATOM    112  CB  ASN W2008      21.289 155.942  39.077  1.00 30.63           C  
ANISOU  112  CB  ASN W2008     2427   2913   6299   -120    502    441
ATOM    113  CG  ASN W2008      20.800 157.360  38.811  1.00 32.56           C  
ANISOU  113  CG  ASN W2008     2548   3091   6734   -234    385    508
ATOM    114  OD1 ASN W2008      19.662 157.690  39.128  1.00 34.61           O  
ANISOU  114  OD1 ASN W2008     2712   3342   7097   -302    418    634
ATOM    115  ND2 ASN W2008      21.608 158.205  38.196  1.00 35.44           N  
ANISOU  115  ND2 ASN W2008     2913   3402   7150   -256    233    431
ATOM    116  H   ASN W2008      23.794 156.301  38.800  1.00  0.00           H  
ATOM    117  HA  ASN W2008      22.046 156.549  41.009  1.00  0.00           H  
ATOM    118  HB3 ASN W2008      20.398 155.401  39.381  1.00  0.00           H  
ATOM    119  HB2 ASN W2008      21.641 155.465  38.163  1.00  0.00           H  
ATOM    120 HD22 ASN W2008      21.342 159.181  38.088  1.00  0.00           H  
ATOM    121 HD21 ASN W2008      22.519 157.914  37.843  1.00  0.00           H  
ATOM    122  N   VAL W2009      22.873 153.434  40.132  1.00 29.75           N  
ANISOU  122  N   VAL W2009     2495   2898   5909    146    654    292
ATOM    123  CA  VAL W2009      22.984 152.054  40.594  1.00 31.27           C  
ANISOU  123  CA  VAL W2009     2814   3109   5958    247    715    225
ATOM    124  C   VAL W2009      23.767 151.929  41.917  1.00 36.37           C  
ANISOU  124  C   VAL W2009     3403   3836   6582    394    819    232
ATOM    125  O   VAL W2009      23.271 151.262  42.817  1.00 41.53           O  
ANISOU  125  O   VAL W2009     4109   4553   7116    496    919    220
ATOM    126  CB  VAL W2009      23.550 151.128  39.482  1.00 33.86           C  
ANISOU  126  CB  VAL W2009     3271   3353   6240    241    603    127
ATOM    127  CG1 VAL W2009      24.032 149.739  39.956  1.00 38.77           C  
ANISOU  127  CG1 VAL W2009     4018   3963   6750    341    625     53
ATOM    128  CG2 VAL W2009      22.494 150.971  38.367  1.00 36.22           C  
ANISOU  128  CG2 VAL W2009     3625   3607   6532    131    529    122
ATOM    129  H   VAL W2009      23.294 153.648  39.232  1.00  0.00           H  
ATOM    130  HA  VAL W2009      21.969 151.721  40.812  1.00  0.00           H  
ATOM    131  HB  VAL W2009      24.415 151.628  39.045  1.00  0.00           H  
ATOM    132 HG11 VAL W2009      24.369 149.127  39.123  1.00  0.00           H  
ATOM    133 HG12 VAL W2009      24.878 149.805  40.641  1.00  0.00           H  
ATOM    134 HG13 VAL W2009      23.236 149.192  40.464  1.00  0.00           H  
ATOM    135 HG21 VAL W2009      22.888 150.433  37.508  1.00  0.00           H  
ATOM    136 HG22 VAL W2009      21.619 150.427  38.726  1.00  0.00           H  
ATOM    137 HG23 VAL W2009      22.143 151.934  37.999  1.00  0.00           H  
ATOM    138  N   VAL W2010      24.885 152.649  42.097  1.00 39.70           N  
ANISOU  138  N   VAL W2010     3715   4264   7106    425    794    246
ATOM    139  CA  VAL W2010      25.601 152.698  43.386  1.00 36.07           C  
ANISOU  139  CA  VAL W2010     3192   3882   6630    591    891    242
ATOM    140  C   VAL W2010      24.764 153.340  44.528  1.00 39.68           C  
ANISOU  140  C   VAL W2010     3499   4485   7093    629   1054    375
ATOM    141  O   VAL W2010      24.995 153.024  45.691  1.00 46.15           O  
ANISOU  141  O   VAL W2010     4339   5409   7788    788   1186    365
ATOM    142  CB  VAL W2010      26.979 153.431  43.254  1.00 36.08           C  
ANISOU  142  CB  VAL W2010     3104   3848   6755    613    809    235
ATOM    143  CG1 VAL W2010      27.758 153.659  44.570  1.00 44.27           C  
ANISOU  143  CG1 VAL W2010     4050   4978   7794    802    918    240
ATOM    144  CG2 VAL W2010      27.930 152.660  42.325  1.00 34.60           C  
ANISOU  144  CG2 VAL W2010     3065   3535   6548    593    663    133
ATOM    145  H   VAL W2010      25.280 153.175  41.323  1.00  0.00           H  
ATOM    146  HA  VAL W2010      25.795 151.666  43.690  1.00  0.00           H  
ATOM    147  HB  VAL W2010      26.792 154.408  42.806  1.00  0.00           H  
ATOM    148 HG11 VAL W2010      28.717 154.144  44.382  1.00  0.00           H  
ATOM    149 HG12 VAL W2010      27.226 154.287  45.280  1.00  0.00           H  
ATOM    150 HG13 VAL W2010      27.966 152.713  45.070  1.00  0.00           H  
ATOM    151 HG21 VAL W2010      28.834 153.232  42.116  1.00  0.00           H  
ATOM    152 HG22 VAL W2010      28.233 151.722  42.790  1.00  0.00           H  
ATOM    153 HG23 VAL W2010      27.475 152.412  41.371  1.00  0.00           H  
ATOM    154  N   ASN W2011      23.797 154.209  44.195  1.00 37.53           N  
ANISOU  154  N   ASN W2011     3074   4223   6963    489   1042    508
ATOM    155  CA  ASN W2011      22.902 154.841  45.173  1.00 39.45           C  
ANISOU  155  CA  ASN W2011     3124   4604   7261    504   1188    685
ATOM    156  C   ASN W2011      21.658 153.983  45.484  1.00 40.90           C  
ANISOU  156  C   ASN W2011     3353   4835   7353    461   1276    768
ATOM    157  O   ASN W2011      21.206 154.027  46.627  1.00 46.01           O  
ANISOU  157  O   ASN W2011     3893   5639   7949    546   1447    901
ATOM    158  CB  ASN W2011      22.462 156.238  44.667  1.00 39.69           C  
ANISOU  158  CB  ASN W2011     2948   4603   7529    360   1105    811
ATOM    159  CG  ASN W2011      23.473 157.362  44.891  1.00 47.71           C  
ANISOU  159  CG  ASN W2011     3886   5601   8641    415   1029    762
ATOM    160  OD1 ASN W2011      23.370 158.129  45.846  1.00 49.57           O  
ANISOU  160  OD1 ASN W2011     3953   5952   8929    526   1132    842
ATOM    161  ND2 ASN W2011      24.426 157.540  43.990  1.00 52.74           N  
ANISOU  161  ND2 ASN W2011     4639   6106   9295    348    853    641
ATOM    162  H   ASN W2011      23.628 154.396  43.217  1.00  0.00           H  
ATOM    163  HA  ASN W2011      23.478 154.983  46.090  1.00  0.00           H  
ATOM    164  HB3 ASN W2011      21.581 156.551  45.228  1.00  0.00           H  
ATOM    165  HB2 ASN W2011      22.142 156.210  43.626  1.00  0.00           H  
ATOM    166 HD22 ASN W2011      25.060 158.319  44.057  1.00  0.00           H  
ATOM    167 HD21 ASN W2011      24.505 156.909  43.188  1.00  0.00           H  
ATOM    168  N   LYS W2012      21.070 153.308  44.481  1.00 39.00           N  
ANISOU  168  N   LYS W2012     3261   4476   7083    345   1169    705
ATOM    169  CA  LYS W2012      19.703 152.774  44.562  1.00 40.37           C  
ANISOU  169  CA  LYS W2012     3472   4674   7195    290   1226    794
ATOM    170  C   LYS W2012      19.544 151.348  44.006  1.00 38.35           C  
ANISOU  170  C   LYS W2012     3446   4386   6740    347   1211    659
ATOM    171  O   LYS W2012      18.472 150.773  44.166  1.00 39.13           O  
ANISOU  171  O   LYS W2012     3596   4497   6777    306   1241    722
ATOM    172  CB  LYS W2012      18.748 153.713  43.777  1.00 41.80           C  
ANISOU  172  CB  LYS W2012     3592   4733   7556     89   1101    874
ATOM    173  CG  LYS W2012      18.729 155.194  44.200  1.00 45.92           C  
ANISOU  173  CG  LYS W2012     3869   5274   8304      3   1094   1045
ATOM    174  CD  LYS W2012      18.218 155.439  45.628  1.00 51.67           C  
ANISOU  174  CD  LYS W2012     4431   6169   9031     48   1287   1270
ATOM    175  CE  LYS W2012      18.372 156.909  46.050  1.00 55.66           C  
ANISOU  175  CE  LYS W2012     4666   6682   9799    -64   1263   1474
ATOM    176  NZ  LYS W2012      17.839 157.142  47.402  1.00 56.94           N1+
ANISOU  176  NZ  LYS W2012     4719   7016   9901    -22   1420   1703
ATOM    177  H   LYS W2012      21.464 153.391  43.549  1.00  0.00           H  
ATOM    178  HA  LYS W2012      19.372 152.708  45.600  1.00  0.00           H  
ATOM    179  HB3 LYS W2012      17.731 153.326  43.846  1.00  0.00           H  
ATOM    180  HB2 LYS W2012      19.001 153.670  42.716  1.00  0.00           H  
ATOM    181  HG3 LYS W2012      18.088 155.741  43.512  1.00  0.00           H  
ATOM    182  HG2 LYS W2012      19.716 155.632  44.067  1.00  0.00           H  
ATOM    183  HD3 LYS W2012      18.747 154.800  46.334  1.00  0.00           H  
ATOM    184  HD2 LYS W2012      17.169 155.145  45.681  1.00  0.00           H  
ATOM    185  HE3 LYS W2012      17.852 157.566  45.354  1.00  0.00           H  
ATOM    186  HE2 LYS W2012      19.422 157.201  46.036  1.00  0.00           H  
ATOM    187  HZ1 LYS W2012      18.340 156.568  48.065  1.00  0.00           H  
ATOM    188  HZ2 LYS W2012      17.953 158.114  47.647  1.00  0.00           H  
ATOM    189  HZ3 LYS W2012      16.859 156.903  47.423  1.00  0.00           H  
ATOM    190  N   GLY W2013      20.547 150.811  43.300  1.00 39.74           N  
ANISOU  190  N   GLY W2013     3754   4513   6831    436   1151    487
ATOM    191  CA  GLY W2013      20.443 149.515  42.619  1.00 36.95           C  
ANISOU  191  CA  GLY W2013     3605   4112   6324    475   1104    364
ATOM    192  C   GLY W2013      19.573 149.571  41.354  1.00 39.22           C  
ANISOU  192  C   GLY W2013     3976   4273   6654    329    972    327
ATOM    193  O   GLY W2013      19.245 148.529  40.792  1.00 41.58           O  
ANISOU  193  O   GLY W2013     4424   4519   6855    348    909    228
ATOM    194  H   GLY W2013      21.464 151.243  43.311  1.00  0.00           H  
ATOM    195  HA3 GLY W2013      20.057 148.754  43.300  1.00  0.00           H  
ATOM    196  HA2 GLY W2013      21.437 149.199  42.311  1.00  0.00           H  
ATOM    197  N   HIS W2014      19.200 150.767  40.891  1.00 41.05           N  
ANISOU  197  N   HIS W2014     4114   4454   7030    195    918    400
ATOM    198  CA  HIS W2014      18.407 151.021  39.696  1.00 33.94           C  
ANISOU  198  CA  HIS W2014     3286   3446   6165     84    795    357
ATOM    199  C   HIS W2014      18.695 152.456  39.241  1.00 28.86           C  
ANISOU  199  C   HIS W2014     2521   2749   5695    -22    720    411
ATOM    200  O   HIS W2014      19.350 153.208  39.959  1.00 33.13           O  
ANISOU  200  O   HIS W2014     2917   3332   6338    -25    759    496
ATOM    201  CB  HIS W2014      16.905 150.784  39.979  1.00 30.56           C  
ANISOU  201  CB  HIS W2014     2934   3015   5662     58    817    395
ATOM    202  CG  HIS W2014      16.244 151.708  40.983  1.00 31.47           C  
ANISOU  202  CG  HIS W2014     2939   3157   5861     -4    876    555
ATOM    203  ND1 HIS W2014      15.748 152.962  40.656  1.00 33.73           N  
ANISOU  203  ND1 HIS W2014     3241   3363   6213   -101    810    603
ATOM    204  CD2 HIS W2014      15.953 151.544  42.319  1.00 31.31           C  
ANISOU  204  CD2 HIS W2014     2778   3234   5885     18    990    697
ATOM    205  CE1 HIS W2014      15.229 153.496  41.762  1.00 35.31           C  
ANISOU  205  CE1 HIS W2014     3320   3590   6508   -152    867    774
ATOM    206  NE2 HIS W2014      15.310 152.686  42.808  1.00 34.32           N  
ANISOU  206  NE2 HIS W2014     3087   3583   6369    -85    985    846
ATOM    207  H   HIS W2014      19.492 151.606  41.375  1.00  0.00           H  
ATOM    208  HA  HIS W2014      18.738 150.345  38.907  1.00  0.00           H  
ATOM    209  HB3 HIS W2014      16.763 149.759  40.317  1.00  0.00           H  
ATOM    210  HB2 HIS W2014      16.343 150.851  39.047  1.00  0.00           H  
ATOM    211  HD1 HIS W2014      15.747 153.418  39.739  1.00  0.00           H  
ATOM    212  HD2 HIS W2014      16.163 150.700  42.963  1.00  0.00           H  
ATOM    213  HE1 HIS W2014      14.772 154.475  41.799  1.00  0.00           H  
ATOM    214  N   PHE W2015      18.191 152.827  38.062  1.00 31.45           N  
ANISOU  214  N   PHE W2015     2906   2986   6057    -99    603    360
ATOM    215  CA  PHE W2015      18.181 154.203  37.589  1.00 35.78           C  
ANISOU  215  CA  PHE W2015     3368   3464   6761   -189    495    384
ATOM    216  C   PHE W2015      17.023 154.928  38.286  1.00 38.46           C  
ANISOU  216  C   PHE W2015     3613   3785   7216   -263    522    527
ATOM    217  O   PHE W2015      15.904 154.419  38.259  1.00 41.36           O  
ANISOU  217  O   PHE W2015     4044   4124   7546   -284    537    558
ATOM    218  CB  PHE W2015      18.013 154.232  36.061  1.00 33.22           C  
ANISOU  218  CB  PHE W2015     3146   3062   6415   -214    364    273
ATOM    219  CG  PHE W2015      18.386 155.567  35.450  1.00 34.99           C  
ANISOU  219  CG  PHE W2015     3313   3209   6774   -276    220    253
ATOM    220  CD1 PHE W2015      19.741 155.853  35.208  1.00 34.91           C  
ANISOU  220  CD1 PHE W2015     3253   3214   6797   -262    154    214
ATOM    221  CD2 PHE W2015      17.433 156.595  35.309  1.00 36.43           C  
ANISOU  221  CD2 PHE W2015     3495   3290   7056   -344    130    269
ATOM    222  CE1 PHE W2015      20.121 157.115  34.775  1.00 35.01           C  
ANISOU  222  CE1 PHE W2015     3224   3153   6925   -311     -6    182
ATOM    223  CE2 PHE W2015      17.829 157.847  34.859  1.00 40.13           C  
ANISOU  223  CE2 PHE W2015     3927   3667   7655   -392    -39    228
ATOM    224  CZ  PHE W2015      19.166 158.106  34.596  1.00 39.56           C  
ANISOU  224  CZ  PHE W2015     3810   3620   7600   -375   -109    179
ATOM    225  H   PHE W2015      17.610 152.172  37.540  1.00  0.00           H  
ATOM    226  HA  PHE W2015      19.130 154.669  37.829  1.00  0.00           H  
ATOM    227  HB3 PHE W2015      16.990 153.975  35.790  1.00  0.00           H  
ATOM    228  HB2 PHE W2015      18.643 153.474  35.600  1.00  0.00           H  
ATOM    229  HD1 PHE W2015      20.483 155.086  35.366  1.00  0.00           H  
ATOM    230  HD2 PHE W2015      16.395 156.416  35.546  1.00  0.00           H  
ATOM    231  HE1 PHE W2015      21.161 157.339  34.590  1.00  0.00           H  
ATOM    232  HE2 PHE W2015      17.095 158.630  34.732  1.00  0.00           H  
ATOM    233  HZ  PHE W2015      19.475 159.089  34.267  1.00  0.00           H  
ATOM    234  N   ASP W2016      17.308 156.066  38.919  1.00 36.09           N  
ANISOU  234  N   ASP W2016     3147   3496   7070   -307    522    634
ATOM    235  CA  ASP W2016      16.337 156.859  39.674  1.00 36.75           C  
ANISOU  235  CA  ASP W2016     3100   3563   7300   -394    546    817
ATOM    236  C   ASP W2016      16.133 158.240  39.013  1.00 38.43           C  
ANISOU  236  C   ASP W2016     3205   3648   7750   -514    367    849
ATOM    237  O   ASP W2016      15.133 158.902  39.276  1.00 41.45           O  
ANISOU  237  O   ASP W2016     3430   4008   8312   -606    366   1033
ATOM    238  CB  ASP W2016      16.822 157.000  41.138  1.00 46.01           C  
ANISOU  238  CB  ASP W2016     4136   4896   8450   -331    737    974
ATOM    239  CG  ASP W2016      15.818 157.560  42.161  1.00 53.84           C  
ANISOU  239  CG  ASP W2016     5028   5919   9510   -392    820   1194
ATOM    240  OD1 ASP W2016      14.604 157.306  42.012  1.00 55.85           O  
ANISOU  240  OD1 ASP W2016     5404   6154   9664   -390    839   1194
ATOM    241  OD2 ASP W2016      16.302 158.085  43.186  1.00 57.75           O1-
ANISOU  241  OD2 ASP W2016     5313   6464  10166   -443    866   1386
ATOM    242  H   ASP W2016      18.260 156.411  38.953  1.00  0.00           H  
ATOM    243  HA  ASP W2016      15.365 156.366  39.668  1.00  0.00           H  
ATOM    244  HB3 ASP W2016      17.737 157.595  41.163  1.00  0.00           H  
ATOM    245  HB2 ASP W2016      17.122 156.013  41.491  1.00  0.00           H  
ATOM    246  N   GLY W2017      17.075 158.661  38.159  1.00 35.12           N  
ANISOU  246  N   GLY W2017     2860   3147   7335   -515    207    684
ATOM    247  CA  GLY W2017      17.113 160.013  37.599  1.00 37.19           C  
ANISOU  247  CA  GLY W2017     3049   3277   7805   -613      0    678
ATOM    248  C   GLY W2017      17.870 160.954  38.542  1.00 44.72           C  
ANISOU  248  C   GLY W2017     3807   4269   8914   -647    -22    778
ATOM    249  O   GLY W2017      17.714 162.170  38.449  1.00 52.10           O  
ANISOU  249  O   GLY W2017     4706   5111   9980   -705   -214    777
ATOM    250  H   GLY W2017      17.892 158.082  38.020  1.00  0.00           H  
ATOM    251  HA3 GLY W2017      16.112 160.401  37.411  1.00  0.00           H  
ATOM    252  HA2 GLY W2017      17.636 159.998  36.644  1.00  0.00           H  
ATOM    253  N   GLN W2018      18.676 160.397  39.457  1.00 45.42           N  
ANISOU  253  N   GLN W2018     3810   4512   8936   -570    157    844
ATOM    254  CA  GLN W2018      19.541 161.126  40.372  1.00 41.49           C  
ANISOU  254  CA  GLN W2018     3128   4074   8564   -574    150    943
ATOM    255  C   GLN W2018      20.745 161.658  39.572  1.00 36.47           C  
ANISOU  255  C   GLN W2018     2507   3392   7956   -560    -10    796
ATOM    256  O   GLN W2018      21.230 160.982  38.660  1.00 43.35           O  
ANISOU  256  O   GLN W2018     3563   4262   8646   -485    -36    625
ATOM    257  CB  GLN W2018      19.963 160.165  41.502  1.00 41.18           C  
ANISOU  257  CB  GLN W2018     2986   4219   8443   -466    399   1048
ATOM    258  CG  GLN W2018      20.451 160.879  42.776  1.00 48.02           C  
ANISOU  258  CG  GLN W2018     3849   5166   9232   -451    576   1191
ATOM    259  CD  GLN W2018      20.924 159.887  43.838  1.00 59.21           C  
ANISOU  259  CD  GLN W2018     5159   6565  10774   -542    527   1390
ATOM    260  OE1 GLN W2018      20.348 158.817  44.012  1.00 68.44           O  
ANISOU  260  OE1 GLN W2018     6210   7706  12087   -590    416   1454
ATOM    261  NE2 GLN W2018      21.969 160.237  44.574  1.00 59.42           N  
ANISOU  261  NE2 GLN W2018     5220   6602  10755   -567    601   1498
ATOM    262  H   GLN W2018      18.822 159.393  39.429  1.00  0.00           H  
ATOM    263  HA  GLN W2018      18.976 161.960  40.791  1.00  0.00           H  
ATOM    264  HB3 GLN W2018      20.733 159.479  41.143  1.00  0.00           H  
ATOM    265  HB2 GLN W2018      19.113 159.537  41.776  1.00  0.00           H  
ATOM    266  HG3 GLN W2018      19.640 161.470  43.203  1.00  0.00           H  
ATOM    267  HG2 GLN W2018      21.254 161.578  42.543  1.00  0.00           H  
ATOM    268 HE22 GLN W2018      22.367 159.550  45.213  1.00  0.00           H  
ATOM    269 HE21 GLN W2018      22.460 161.104  44.426  1.00  0.00           H  
ATOM    270  N   GLN W2019      21.188 162.870  39.907  1.00 45.69           N  
ANISOU  270  N   GLN W2019     3548   4548   9264   -596   -124    861
ATOM    271  CA  GLN W2019      22.228 163.586  39.177  1.00 48.89           C  
ANISOU  271  CA  GLN W2019     3948   4925   9705   -581   -284    746
ATOM    272  C   GLN W2019      23.545 163.500  39.958  1.00 45.91           C  
ANISOU  272  C   GLN W2019     3470   4687   9286   -474   -140    776
ATOM    273  O   GLN W2019      23.535 163.624  41.183  1.00 45.96           O  
ANISOU  273  O   GLN W2019     3367   4805   9290   -423     40    916
ATOM    274  CB  GLN W2019      21.770 165.046  38.980  1.00 57.66           C  
ANISOU  274  CB  GLN W2019     4987   5936  10985   -665   -512    786
ATOM    275  CG  GLN W2019      20.419 165.195  38.239  1.00 70.67           C  
ANISOU  275  CG  GLN W2019     6772   7416  12662   -730   -740    665
ATOM    276  CD  GLN W2019      20.408 164.510  36.871  1.00 83.70           C  
ANISOU  276  CD  GLN W2019     8373   8957  14472   -789  -1006    658
ATOM    277  OE1 GLN W2019      21.240 164.811  36.022  1.00 89.24           O  
ANISOU  277  OE1 GLN W2019     9194   9552  15160   -788  -1233    483
ATOM    278  NE2 GLN W2019      19.485 163.586  36.639  1.00 86.55           N  
ANISOU  278  NE2 GLN W2019     8559   9346  14978   -832   -985    845
ATOM    279  H   GLN W2019      20.822 163.342  40.719  1.00  0.00           H  
ATOM    280  HA  GLN W2019      22.391 163.135  38.196  1.00  0.00           H  
ATOM    281  HB3 GLN W2019      22.539 165.583  38.420  1.00  0.00           H  
ATOM    282  HB2 GLN W2019      21.703 165.549  39.945  1.00  0.00           H  
ATOM    283  HG3 GLN W2019      20.203 166.252  38.088  1.00  0.00           H  
ATOM    284  HG2 GLN W2019      19.606 164.806  38.853  1.00  0.00           H  
ATOM    285 HE22 GLN W2019      19.472 163.119  35.746  1.00  0.00           H  
ATOM    286 HE21 GLN W2019      18.822 163.291  37.354  1.00  0.00           H  
ATOM    287  N   GLY W2020      24.635 163.278  39.224  1.00 44.78           N  
ANISOU  287  N   GLY W2020     3433   4547   9033   -402   -222    636
ATOM    288  CA  GLY W2020      25.946 162.923  39.752  1.00 42.68           C  
ANISOU  288  CA  GLY W2020     3132   4388   8697   -277   -112    637
ATOM    289  C   GLY W2020      26.498 161.822  38.836  1.00 41.28           C  
ANISOU  289  C   GLY W2020     3168   4206   8312   -195   -145    482
ATOM    290  O   GLY W2020      25.770 161.284  37.992  1.00 43.93           O  
ANISOU  290  O   GLY W2020     3674   4492   8524   -214   -187    386
ATOM    291  H   GLY W2020      24.540 163.135  38.229  1.00  0.00           H  
ATOM    292  HA3 GLY W2020      25.896 162.556  40.779  1.00  0.00           H  
ATOM    293  HA2 GLY W2020      26.595 163.797  39.736  1.00  0.00           H  
ATOM    294  N   GLU W2021      27.786 161.498  38.984  1.00 38.98           N  
ANISOU  294  N   GLU W2021     2849   3968   7993    -98   -125    474
ATOM    295  CA  GLU W2021      28.515 160.521  38.176  1.00 38.90           C  
ANISOU  295  CA  GLU W2021     3010   3952   7818    -28   -167    368
ATOM    296  C   GLU W2021      29.604 159.865  39.032  1.00 43.49           C  
ANISOU  296  C   GLU W2021     3575   4585   8364     99    -48    385
ATOM    297  O   GLU W2021      30.205 160.548  39.859  1.00 48.87           O  
ANISOU  297  O   GLU W2021     4090   5314   9165    150      6    462
ATOM    298  CB  GLU W2021      29.146 161.187  36.933  1.00 42.81           C  
ANISOU  298  CB  GLU W2021     3516   4417   8331    -54   -385    321
ATOM    299  CG  GLU W2021      28.108 161.660  35.891  1.00 53.50           C  
ANISOU  299  CG  GLU W2021     4950   5707   9670   -141   -535    250
ATOM    300  CD  GLU W2021      28.660 162.087  34.527  1.00 69.19           C  
ANISOU  300  CD  GLU W2021     6858   7658  11772   -184   -767    236
ATOM    301  OE1 GLU W2021      29.891 162.030  34.305  1.00 73.61           O  
ANISOU  301  OE1 GLU W2021     7424   8139  12407   -266   -909    195
ATOM    302  OE2 GLU W2021      27.804 162.435  33.685  1.00 75.08           O1-
ANISOU  302  OE2 GLU W2021     7539   8444  12544   -134   -825    263
ATOM    303  H   GLU W2021      28.324 161.900  39.741  1.00  0.00           H  
ATOM    304  HA  GLU W2021      27.827 159.741  37.849  1.00  0.00           H  
ATOM    305  HB3 GLU W2021      29.852 160.495  36.478  1.00  0.00           H  
ATOM    306  HB2 GLU W2021      29.747 162.043  37.242  1.00  0.00           H  
ATOM    307  HG3 GLU W2021      27.553 162.508  36.292  1.00  0.00           H  
ATOM    308  HG2 GLU W2021      27.382 160.866  35.723  1.00  0.00           H  
ATOM    309  N   VAL W2022      29.851 158.573  38.795  1.00 43.56           N  
ANISOU  309  N   VAL W2022     3753   4579   8220    156    -16    316
ATOM    310  CA  VAL W2022      30.965 157.809  39.359  1.00 41.88           C  
ANISOU  310  CA  VAL W2022     3561   4372   7980    280     46    309
ATOM    311  C   VAL W2022      31.923 157.427  38.201  1.00 40.94           C  
ANISOU  311  C   VAL W2022     3579   4210   7766    290    -59    269
ATOM    312  O   VAL W2022      31.451 157.247  37.073  1.00 40.02           O  
ANISOU  312  O   VAL W2022     3576   4082   7548    226   -106    236
ATOM    313  CB  VAL W2022      30.466 156.486  40.018  1.00 39.00           C  
ANISOU  313  CB  VAL W2022     3258   4022   7539    353    212    285
ATOM    314  CG1 VAL W2022      29.693 156.699  41.326  1.00 41.73           C  
ANISOU  314  CG1 VAL W2022     3443   4448   7966    381    343    360
ATOM    315  CG2 VAL W2022      29.691 155.554  39.075  1.00 35.77           C  
ANISOU  315  CG2 VAL W2022     3004   3583   7006    284    226    237
ATOM    316  H   VAL W2022      29.361 158.101  38.043  1.00  0.00           H  
ATOM    317  HA  VAL W2022      31.483 158.414  40.103  1.00  0.00           H  
ATOM    318  HB  VAL W2022      31.348 155.928  40.329  1.00  0.00           H  
ATOM    319 HG11 VAL W2022      29.239 155.774  41.681  1.00  0.00           H  
ATOM    320 HG12 VAL W2022      30.370 157.027  42.113  1.00  0.00           H  
ATOM    321 HG13 VAL W2022      28.905 157.436  41.211  1.00  0.00           H  
ATOM    322 HG21 VAL W2022      29.268 154.707  39.616  1.00  0.00           H  
ATOM    323 HG22 VAL W2022      28.878 156.081  38.586  1.00  0.00           H  
ATOM    324 HG23 VAL W2022      30.328 155.139  38.294  1.00  0.00           H  
ATOM    325  N   PRO W2023      33.241 157.320  38.475  1.00 42.00           N  
ANISOU  325  N   PRO W2023     3693   4326   7938    377    -96    286
ATOM    326  CA  PRO W2023      34.234 156.929  37.455  1.00 39.76           C  
ANISOU  326  CA  PRO W2023     3522   4004   7580    381   -197    290
ATOM    327  C   PRO W2023      34.111 155.445  37.048  1.00 40.70           C  
ANISOU  327  C   PRO W2023     3792   4078   7594    378   -141    259
ATOM    328  O   PRO W2023      34.523 154.578  37.822  1.00 41.55           O  
ANISOU  328  O   PRO W2023     3929   4154   7704    435    -45    221
ATOM    329  CB  PRO W2023      35.568 157.247  38.155  1.00 42.17           C  
ANISOU  329  CB  PRO W2023     3758   4281   7985    484   -241    327
ATOM    330  CG  PRO W2023      35.292 157.089  39.641  1.00 41.49           C  
ANISOU  330  CG  PRO W2023     3572   4213   7980    572   -112    309
ATOM    331  CD  PRO W2023      33.868 157.601  39.772  1.00 40.61           C  
ANISOU  331  CD  PRO W2023     3383   4168   7880    485    -48    318
ATOM    332  HA  PRO W2023      34.134 157.548  36.562  1.00  0.00           H  
ATOM    333  HB3 PRO W2023      35.830 158.282  37.958  1.00  0.00           H  
ATOM    334  HB2 PRO W2023      36.401 156.631  37.821  1.00  0.00           H  
ATOM    335  HG3 PRO W2023      36.004 157.609  40.282  1.00  0.00           H  
ATOM    336  HG2 PRO W2023      35.311 156.032  39.905  1.00  0.00           H  
ATOM    337  HD2 PRO W2023      33.367 157.123  40.616  1.00  0.00           H  
ATOM    338  HD3 PRO W2023      33.868 158.680  39.936  1.00  0.00           H  
ATOM    339  N   VAL W2024      33.499 155.152  35.891  1.00 38.93           N  
ANISOU  339  N   VAL W2024     3659   3862   7272    319   -206    279
ATOM    340  CA  VAL W2024      33.315 153.785  35.418  1.00 37.11           C  
ANISOU  340  CA  VAL W2024     3548   3601   6953    292   -167    271
ATOM    341  C   VAL W2024      34.598 153.251  34.753  1.00 37.82           C  
ANISOU  341  C   VAL W2024     3689   3666   7013    292   -254    356
ATOM    342  O   VAL W2024      35.342 154.014  34.136  1.00 40.70           O  
ANISOU  342  O   VAL W2024     4031   4092   7341    283   -336    413
ATOM    343  CB  VAL W2024      32.109 153.702  34.439  1.00 34.43           C  
ANISOU  343  CB  VAL W2024     3248   3316   6517    217   -133    237
ATOM    344  CG1 VAL W2024      32.010 152.417  33.589  1.00 32.48           C  
ANISOU  344  CG1 VAL W2024     3102   3047   6190    191   -100    246
ATOM    345  CG2 VAL W2024      30.799 153.891  35.220  1.00 37.21           C  
ANISOU  345  CG2 VAL W2024     3543   3679   6918    204    -54    187
ATOM    346  H   VAL W2024      33.143 155.884  35.296  1.00  0.00           H  
ATOM    347  HA  VAL W2024      33.096 153.160  36.283  1.00  0.00           H  
ATOM    348  HB  VAL W2024      32.187 154.530  33.734  1.00  0.00           H  
ATOM    349 HG11 VAL W2024      31.059 152.356  33.065  1.00  0.00           H  
ATOM    350 HG12 VAL W2024      32.791 152.377  32.831  1.00  0.00           H  
ATOM    351 HG13 VAL W2024      32.094 151.521  34.204  1.00  0.00           H  
ATOM    352 HG21 VAL W2024      29.939 153.944  34.552  1.00  0.00           H  
ATOM    353 HG22 VAL W2024      30.635 153.061  35.908  1.00  0.00           H  
ATOM    354 HG23 VAL W2024      30.811 154.807  35.810  1.00  0.00           H  
ATOM    355  N   SER W2025      34.796 151.941  34.871  1.00 36.52           N  
ANISOU  355  N   SER W2025     3593   3414   6868    302   -248    373
ATOM    356  CA  SER W2025      35.863 151.166  34.271  1.00 38.39           C  
ANISOU  356  CA  SER W2025     3871   3617   7098    277   -328    488
ATOM    357  C   SER W2025      35.170 150.015  33.528  1.00 34.73           C  
ANISOU  357  C   SER W2025     3476   3151   6571    211   -292    506
ATOM    358  O   SER W2025      34.494 149.208  34.172  1.00 34.93           O  
ANISOU  358  O   SER W2025     3544   3114   6613    215   -241    422
ATOM    359  CB  SER W2025      36.771 150.702  35.429  1.00 46.71           C  
ANISOU  359  CB  SER W2025     4933   4530   8286    342   -402    516
ATOM    360  OG  SER W2025      37.851 149.871  35.059  1.00 56.84           O  
ANISOU  360  OG  SER W2025     6138   5825   9634    410   -442    519
ATOM    361  H   SER W2025      34.104 151.382  35.368  1.00  0.00           H  
ATOM    362  HA  SER W2025      36.441 151.768  33.565  1.00  0.00           H  
ATOM    363  HB3 SER W2025      36.184 150.175  36.180  1.00  0.00           H  
ATOM    364  HB2 SER W2025      37.168 151.579  35.934  1.00  0.00           H  
ATOM    365  HG  SER W2025      38.318 149.618  35.862  1.00  0.00           H  
ATOM    366  N   ILE W2026      35.273 150.000  32.193  1.00 31.79           N  
ANISOU  366  N   ILE W2026     3104   2859   6116    161   -316    622
ATOM    367  CA  ILE W2026      34.751 148.925  31.355  1.00 29.41           C  
ANISOU  367  CA  ILE W2026     2836   2578   5760    100   -282    670
ATOM    368  C   ILE W2026      35.892 147.937  31.047  1.00 37.16           C  
ANISOU  368  C   ILE W2026     3810   3500   6810     62   -362    847
ATOM    369  O   ILE W2026      36.823 148.292  30.320  1.00 37.27           O  
ANISOU  369  O   ILE W2026     3785   3597   6780     63   -400    989
ATOM    370  CB  ILE W2026      34.184 149.464  30.007  1.00 28.93           C  
ANISOU  370  CB  ILE W2026     2766   2686   5539     87   -224    668
ATOM    371  CG1 ILE W2026      32.964 150.394  30.198  1.00 27.99           C  
ANISOU  371  CG1 ILE W2026     2660   2581   5394    100   -162    504
ATOM    372  CG2 ILE W2026      33.908 148.423  28.902  1.00 28.93           C  
ANISOU  372  CG2 ILE W2026     2771   2731   5489     38   -193    769
ATOM    373  CD1 ILE W2026      31.695 149.700  30.725  1.00 35.62           C  
ANISOU  373  CD1 ILE W2026     3637   3675   6222    100   -125    472
ATOM    374  H   ILE W2026      35.778 150.735  31.714  1.00  0.00           H  
ATOM    375  HA  ILE W2026      33.948 148.395  31.872  1.00  0.00           H  
ATOM    376  HB  ILE W2026      34.972 150.100  29.598  1.00  0.00           H  
ATOM    377 HG13 ILE W2026      32.735 150.880  29.249  1.00  0.00           H  
ATOM    378 HG12 ILE W2026      33.231 151.207  30.873  1.00  0.00           H  
ATOM    379 HG21 ILE W2026      33.818 148.952  27.960  1.00  0.00           H  
ATOM    380 HG22 ILE W2026      34.717 147.712  28.736  1.00  0.00           H  
ATOM    381 HG23 ILE W2026      33.001 147.847  29.083  1.00  0.00           H  
ATOM    382 HD11 ILE W2026      31.282 150.240  31.577  1.00  0.00           H  
ATOM    383 HD12 ILE W2026      30.926 149.658  29.953  1.00  0.00           H  
ATOM    384 HD13 ILE W2026      31.877 148.677  31.054  1.00  0.00           H  
ATOM    385  N  AILE W2027      35.776 146.720  31.585  0.61 30.68           N  
ANISOU  385  N  AILE W2027     3027   2527   6105     32   -405    847
ATOM    386  N  BILE W2027      35.386 147.500  30.458  0.39 31.49           N  
ANISOU  386  N  BILE W2027     3129   2639   6198     26   -399    851
ATOM    387  CA AILE W2027      36.624 145.565  31.296  0.61 31.95           C  
ANISOU  387  CA AILE W2027     3174   2584   6381    -25   -510   1025
ATOM    388  CA BILE W2027      36.267 146.454  29.957  0.39 31.86           C  
ANISOU  388  CA BILE W2027     3160   2594   6354    -35   -499   1035
ATOM    389  C  AILE W2027      35.678 144.346  31.200  0.61 41.52           C  
ANISOU  389  C  AILE W2027     4404   3746   7625   -100   -514   1046
ATOM    390  C  BILE W2027      35.574 145.110  30.149  0.39 41.84           C  
ANISOU  390  C  BILE W2027     4461   3747   7688    -94   -524   1010
ATOM    391  O  AILE W2027      34.545 144.433  31.676  0.61 40.26           O  
ANISOU  391  O  AILE W2027     4306   3523   7469    -82   -490    881
ATOM    392  O  BILE W2027      34.899 144.881  31.157  0.39 42.78           O  
ANISOU  392  O  BILE W2027     4648   3785   7821    -55   -510    828
ATOM    393  CB AILE W2027      37.706 145.344  32.409  0.61 36.44           C  
ANISOU  393  CB AILE W2027     3775   2948   7124     24   -632   1000
ATOM    394  CB BILE W2027      37.646 146.498  30.655  0.39 36.87           C  
ANISOU  394  CB BILE W2027     3802   3069   7140      9   -619   1067
ATOM    395  CG1AILE W2027      38.658 146.554  32.599  0.61 38.59           C  
ANISOU  395  CG1AILE W2027     4024   3267   7371    118   -615    929
ATOM    396  CG1BILE W2027      38.608 145.489  30.030  0.39 38.87           C  
ANISOU  396  CG1BILE W2027     4026   3214   7528    -70   -743   1296
ATOM    397  CG2AILE W2027      38.542 144.049  32.285  0.61 38.72           C  
ANISOU  397  CG2AILE W2027     4034   3132   7548    -43   -763   1228
ATOM    398  CG2BILE W2027      37.505 146.247  32.148  0.39 37.38           C  
ANISOU  398  CG2BILE W2027     3938   2968   7296     86   -646    863
ATOM    399  CD1AILE W2027      39.671 146.769  31.463  0.61 40.47           C  
ANISOU  399  CD1AILE W2027     4285   3317   7776    194   -727    900
ATOM    400  CD1BILE W2027      39.977 145.483  30.675  0.39 40.66           C  
ANISOU  400  CD1BILE W2027     4267   3257   7924    -25   -884   1336
ATOM    401  H  AILE W2027      34.928 146.481  32.089  0.61  0.00           H  
ATOM    402  H  BILE W2027      34.700 147.242  31.155  0.39  0.00           H  
ATOM    403  HA AILE W2027      37.102 145.691  30.322  0.61  0.00           H  
ATOM    404  HA BILE W2027      36.420 146.614  28.890  0.39  0.00           H  
ATOM    405  HB AILE W2027      37.168 145.256  33.353  0.61  0.00           H  
ATOM    406  HB BILE W2027      38.067 147.494  30.517  0.39  0.00           H  
ATOM    407 HG13AILE W2027      39.219 146.421  33.524  0.61  0.00           H  
ATOM    408 HG13BILE W2027      38.713 145.699  28.967  0.39  0.00           H  
ATOM    409 HG12AILE W2027      38.092 147.472  32.756  0.61  0.00           H  
ATOM    410 HG12BILE W2027      38.173 144.492  30.091  0.39  0.00           H  
ATOM    411 HG21AILE W2027      39.366 144.035  32.998  0.61  0.00           H  
ATOM    412 HG21BILE W2027      38.489 146.283  32.616  0.39  0.00           H  
ATOM    413 HG22AILE W2027      37.953 143.158  32.496  0.61  0.00           H  
ATOM    414 HG22BILE W2027      36.867 147.011  32.588  0.39  0.00           H  
ATOM    415 HG23AILE W2027      38.977 143.943  31.291  0.61  0.00           H  
ATOM    416 HG23BILE W2027      37.059 145.266  32.313  0.39  0.00           H  
ATOM    417 HD11AILE W2027      40.249 147.677  31.635  0.61  0.00           H  
ATOM    418 HD11BILE W2027      40.607 144.745  30.182  0.39  0.00           H  
ATOM    419 HD12AILE W2027      40.385 145.948  31.400  0.61  0.00           H  
ATOM    420 HD12BILE W2027      40.432 146.469  30.577  0.39  0.00           H  
ATOM    421 HD13AILE W2027      39.181 146.868  30.494  0.61  0.00           H  
ATOM    422 HD13BILE W2027      39.878 145.231  31.730  0.39  0.00           H  
ATOM    423  N  AASN W2028      36.118 143.240  30.577  0.61 45.27           N  
ANISOU  423  N  AASN W2028     4814   4261   8124   -183   -545   1265
ATOM    424  N  BASN W2028      35.724 144.233  29.154  0.39 44.63           N  
ANISOU  424  N  BASN W2028     4762   4115   8082   -186   -563   1207
ATOM    425  CA AASN W2028      35.330 142.022  30.345  0.61 44.31           C  
ANISOU  425  CA AASN W2028     4675   4115   8047   -269   -555   1329
ATOM    426  CA BASN W2028      35.272 142.841  29.232  0.39 45.01           C  
ANISOU  426  CA BASN W2028     4826   4035   8241   -262   -634   1228
ATOM    427  C  AASN W2028      34.119 142.352  29.456  0.61 41.53           C  
ANISOU  427  C  AASN W2028     4340   3911   7528   -238   -417   1183
ATOM    428  C  BASN W2028      33.760 142.742  29.453  0.39 42.46           C  
ANISOU  428  C  BASN W2028     4544   3781   7810   -250   -536   1062
ATOM    429  O  AASN W2028      34.316 142.849  28.348  0.61 37.12           O  
ANISOU  429  O  AASN W2028     3754   3542   6808   -191   -314   1178
ATOM    430  O  BASN W2028      33.281 141.957  30.276  0.39 39.52           O  
ANISOU  430  O  BASN W2028     4245   3269   7503   -249   -596    937
ATOM    431  CB AASN W2028      34.995 141.321  31.700  0.61 46.89           C  
ANISOU  431  CB AASN W2028     5069   4173   8575   -298   -710   1268
ATOM    432  CB BASN W2028      36.033 142.081  30.320  0.39 49.88           C  
ANISOU  432  CB BASN W2028     5519   4376   9056   -250   -805   1162
ATOM    433  CG AASN W2028      36.255 140.753  32.360  0.61 52.31           C  
ANISOU  433  CG AASN W2028     5762   4684   9430   -293   -858   1358
ATOM    434  CG BASN W2028      37.536 142.183  30.156  0.39 53.06           C  
ANISOU  434  CG BASN W2028     5884   4706   9569   -257   -914   1316
ATOM    435  OD1AASN W2028      37.076 140.159  31.672  0.61 54.42           O  
ANISOU  435  OD1AASN W2028     5942   4999   9735   -352   -897   1595
ATOM    436  OD1BASN W2028      38.058 142.111  29.045  0.39 54.28           O  
ANISOU  436  OD1BASN W2028     5940   4949   9734   -333   -918   1567
ATOM    437  ND2AASN W2028      36.452 140.929  33.664  0.61 52.35           N  
ANISOU  437  ND2AASN W2028     5864   4549   9478   -204   -926   1147
ATOM    438  ND2BASN W2028      38.241 142.360  31.268  0.39 52.61           N  
ANISOU  438  ND2BASN W2028     5899   4523   9566   -166   -991   1165
ATOM    439  H  AASN W2028      37.043 143.241  30.179  0.61  0.00           H  
ATOM    440  H  BASN W2028      36.169 144.517  28.293  0.39  0.00           H  
ATOM    441  HA AASN W2028      35.986 141.382  29.753  0.61  0.00           H  
ATOM    442  HA BASN W2028      35.499 142.368  28.278  0.39  0.00           H  
ATOM    443  HB3AASN W2028      34.334 140.471  31.526  0.61  0.00           H  
ATOM    444  HB3BASN W2028      35.734 141.033  30.304  0.39  0.00           H  
ATOM    445  HB2AASN W2028      34.472 141.983  32.389  0.61  0.00           H  
ATOM    446  HB2BASN W2028      35.747 142.466  31.298  0.39  0.00           H  
ATOM    447 HD22AASN W2028      37.303 140.570  34.080  0.61  0.00           H  
ATOM    448 HD22BASN W2028      39.248 142.434  31.221  0.39  0.00           H  
ATOM    449 HD21AASN W2028      35.835 141.472  34.264  0.61  0.00           H  
ATOM    450 HD21BASN W2028      37.769 142.419  32.159  0.39  0.00           H  
ATOM    451  N  AASN W2029      32.891 142.130  29.951  0.61 39.20           N  
ANISOU  451  N  AASN W2029     4099   3530   7266   -255   -425   1060
ATOM    452  N  BASN W2029      33.006 143.547  28.701  0.39 38.39           N  
ANISOU  452  N  BASN W2029     3987   3478   7120   -229   -397   1059
ATOM    453  CA AASN W2029      31.685 142.720  29.408  0.61 37.43           C  
ANISOU  453  CA AASN W2029     3903   3415   6906   -221   -309    914
ATOM    454  CA BASN W2029      31.541 143.551  28.773  0.39 37.76           C  
ANISOU  454  CA BASN W2029     3937   3471   6938   -216   -304    926
ATOM    455  C  AASN W2029      30.914 143.172  30.640  0.61 35.29           C  
ANISOU  455  C  AASN W2029     3725   3053   6630   -151   -297    693
ATOM    456  C  BASN W2029      31.055 143.787  30.200  0.39 35.44           C  
ANISOU  456  C  BASN W2029     3740   3077   6649   -154   -298    704
ATOM    457  O  AASN W2029      29.796 142.739  30.898  0.61 33.97           O  
ANISOU  457  O  AASN W2029     3606   2878   6422   -144   -261    580
ATOM    458  O  BASN W2029      29.959 143.370  30.584  0.39 34.26           O  
ANISOU  458  O  BASN W2029     3634   2916   6465   -153   -268    602
ATOM    459  CB AASN W2029      30.923 141.766  28.491  0.61 40.91           C  
ANISOU  459  CB AASN W2029     4315   3864   7364   -289   -314    970
ATOM    460  CB BASN W2029      30.955 142.252  28.211  0.39 40.64           C  
ANISOU  460  CB BASN W2029     4265   3818   7359   -299   -338   1024
ATOM    461  CG AASN W2029      31.376 141.879  27.032  0.61 42.60           C  
ANISOU  461  CG AASN W2029     4437   4295   7454   -292   -207   1091
ATOM    462  CG BASN W2029      29.942 142.492  27.107  0.39 42.59           C  
ANISOU  462  CG BASN W2029     4449   4270   7463   -292   -215   1068
ATOM    463  OD1AASN W2029      31.847 142.924  26.604  0.61 42.55           O  
ANISOU  463  OD1AASN W2029     4428   4434   7304   -222   -115   1046
ATOM    464  OD1BASN W2029      29.814 143.604  26.596  0.39 42.80           O  
ANISOU  464  OD1BASN W2029     4464   4452   7348   -227   -122   1042
ATOM    465  ND2AASN W2029      31.201 140.851  26.217  0.61 45.41           N  
ANISOU  465  ND2AASN W2029     4714   4676   7866   -362   -227   1241
ATOM    466  ND2BASN W2029      29.225 141.442  26.727  0.39 44.51           N  
ANISOU  466  ND2BASN W2029     4653   4509   7749   -350   -231   1128
ATOM    467  H  AASN W2029      32.810 141.797  30.901  0.61  0.00           H  
ATOM    468  H  BASN W2029      33.444 144.186  28.052  0.39  0.00           H  
ATOM    469  HA AASN W2029      31.894 143.652  28.882  0.61  0.00           H  
ATOM    470  HA BASN W2029      31.180 144.373  28.157  0.39  0.00           H  
ATOM    471  HB3AASN W2029      29.871 142.044  28.454  0.61  0.00           H  
ATOM    472  HB3BASN W2029      30.483 141.688  29.016  0.39  0.00           H  
ATOM    473  HB2AASN W2029      30.950 140.738  28.856  0.61  0.00           H  
ATOM    474  HB2BASN W2029      31.763 141.627  27.832  0.39  0.00           H  
ATOM    475 HD22AASN W2029      31.495 140.935  25.259  0.61  0.00           H  
ATOM    476 HD22BASN W2029      28.535 141.538  25.997  0.39  0.00           H  
ATOM    477 HD21AASN W2029      30.721 139.993  26.512  0.61  0.00           H  
ATOM    478 HD21BASN W2029      29.368 140.546  27.169  0.39  0.00           H  
ATOM    479  N   THR W2030      31.591 143.961  31.486  1.00 36.34           N  
ANISOU  479  N   THR W2030     3876   3130   6800    -91   -323    643
ATOM    480  CA  THR W2030      31.195 144.224  32.854  1.00 36.27           C  
ANISOU  480  CA  THR W2030     3935   3054   6793     -8   -301    461
ATOM    481  C   THR W2030      31.428 145.712  33.153  1.00 33.77           C  
ANISOU  481  C   THR W2030     3577   2832   6421     52   -228    418
ATOM    482  O   THR W2030      32.440 146.276  32.729  1.00 37.85           O  
ANISOU  482  O   THR W2030     4041   3394   6945     48   -255    514
ATOM    483  CB  THR W2030      32.055 143.360  33.815  1.00 37.42           C  
ANISOU  483  CB  THR W2030     4143   3001   7075     33   -430    420
ATOM    484  OG1 THR W2030      31.977 141.988  33.450  1.00 41.92           O  
ANISOU  484  OG1 THR W2030     4735   3460   7733    -47   -545    494
ATOM    485  CG2 THR W2030      31.691 143.470  35.299  1.00 38.09           C  
ANISOU  485  CG2 THR W2030     4304   3045   7123    145   -389    226
ATOM    486  H   THR W2030      32.534 144.264  31.272  1.00  0.00           H  
ATOM    487  HA  THR W2030      30.141 143.999  33.004  1.00  0.00           H  
ATOM    488  HB  THR W2030      33.098 143.650  33.703  1.00  0.00           H  
ATOM    489  HG1 THR W2030      32.304 141.468  34.193  1.00  0.00           H  
ATOM    490 HG21 THR W2030      32.327 142.830  35.910  1.00  0.00           H  
ATOM    491 HG22 THR W2030      31.815 144.486  35.676  1.00  0.00           H  
ATOM    492 HG23 THR W2030      30.659 143.166  35.475  1.00  0.00           H  
ATOM    493  N   VAL W2031      30.480 146.329  33.862  1.00 32.60           N  
ANISOU  493  N   VAL W2031     3446   2720   6222    104   -143    288
ATOM    494  CA  VAL W2031      30.604 147.698  34.331  1.00 32.23           C  
ANISOU  494  CA  VAL W2031     3342   2750   6152    149    -85    248
ATOM    495  C   VAL W2031      31.147 147.633  35.766  1.00 37.24           C  
ANISOU  495  C   VAL W2031     3984   3308   6857    249    -88    170
ATOM    496  O   VAL W2031      30.455 147.131  36.656  1.00 39.26           O  
ANISOU  496  O   VAL W2031     4298   3517   7100    303    -58     79
ATOM    497  CB  VAL W2031      29.237 148.438  34.335  1.00 33.52           C  
ANISOU  497  CB  VAL W2031     3492   3012   6231    129     11    193
ATOM    498  CG1 VAL W2031      29.334 149.883  34.865  1.00 37.77           C  
ANISOU  498  CG1 VAL W2031     3955   3611   6784    156     38    172
ATOM    499  CG2 VAL W2031      28.612 148.453  32.929  1.00 29.26           C  
ANISOU  499  CG2 VAL W2031     2955   2546   5616     62     13    250
ATOM    500  H   VAL W2031      29.711 145.783  34.243  1.00  0.00           H  
ATOM    501  HA  VAL W2031      31.296 148.263  33.703  1.00  0.00           H  
ATOM    502  HB  VAL W2031      28.546 147.900  34.988  1.00  0.00           H  
ATOM    503 HG11 VAL W2031      28.374 150.388  34.817  1.00  0.00           H  
ATOM    504 HG12 VAL W2031      29.659 149.924  35.904  1.00  0.00           H  
ATOM    505 HG13 VAL W2031      30.033 150.469  34.272  1.00  0.00           H  
ATOM    506 HG21 VAL W2031      27.676 149.006  32.917  1.00  0.00           H  
ATOM    507 HG22 VAL W2031      29.278 148.919  32.203  1.00  0.00           H  
ATOM    508 HG23 VAL W2031      28.388 147.444  32.582  1.00  0.00           H  
ATOM    509  N   TYR W2032      32.364 148.138  35.956  1.00 28.82           N  
ANISOU  509  N   TYR W2032     2860   2240   5851    291   -125    203
ATOM    510  CA  TYR W2032      32.957 148.363  37.266  1.00 29.81           C  
ANISOU  510  CA  TYR W2032     2972   2306   6050    409   -126    138
ATOM    511  C   TYR W2032      33.036 149.881  37.506  1.00 34.82           C  
ANISOU  511  C   TYR W2032     3493   3044   6691    440    -61    135
ATOM    512  O   TYR W2032      32.996 150.652  36.545  1.00 35.78           O  
ANISOU  512  O   TYR W2032     3561   3252   6783    367    -64    186
ATOM    513  CB  TYR W2032      34.378 147.769  37.322  1.00 35.68           C  
ANISOU  513  CB  TYR W2032     3733   2921   6902    444   -256    191
ATOM    514  CG  TYR W2032      34.559 146.305  36.962  1.00 38.68           C  
ANISOU  514  CG  TYR W2032     4212   3158   7326    412   -356    203
ATOM    515  CD1 TYR W2032      34.792 145.931  35.621  1.00 36.99           C  
ANISOU  515  CD1 TYR W2032     3996   2941   7119    290   -420    342
ATOM    516  CD2 TYR W2032      34.577 145.321  37.972  1.00 40.47           C  
ANISOU  516  CD2 TYR W2032     4529   3257   7592    511   -397     80
ATOM    517  CE1 TYR W2032      35.052 144.587  35.297  1.00 41.58           C  
ANISOU  517  CE1 TYR W2032     4640   3381   7775    242   -529    380
ATOM    518  CE2 TYR W2032      34.828 143.974  37.643  1.00 44.78           C  
ANISOU  518  CE2 TYR W2032     5165   3645   8203    472   -528     86
ATOM    519  CZ  TYR W2032      35.065 143.606  36.304  1.00 47.68           C  
ANISOU  519  CZ  TYR W2032     5508   3998   8608    325   -598    246
ATOM    520  OH  TYR W2032      35.300 142.303  35.978  1.00 50.85           O  
ANISOU  520  OH  TYR W2032     5977   4236   9110    268   -744    277
ATOM    521  H   TYR W2032      32.899 148.512  35.176  1.00  0.00           H  
ATOM    522  HA  TYR W2032      32.347 147.910  38.039  1.00  0.00           H  
ATOM    523  HB3 TYR W2032      34.765 147.918  38.329  1.00  0.00           H  
ATOM    524  HB2 TYR W2032      35.040 148.334  36.667  1.00  0.00           H  
ATOM    525  HD1 TYR W2032      34.790 146.674  34.836  1.00  0.00           H  
ATOM    526  HD2 TYR W2032      34.415 145.593  39.006  1.00  0.00           H  
ATOM    527  HE1 TYR W2032      35.237 144.307  34.271  1.00  0.00           H  
ATOM    528  HE2 TYR W2032      34.835 143.227  38.425  1.00  0.00           H  
ATOM    529  HH  TYR W2032      35.513 141.774  36.770  1.00  0.00           H  
ATOM    530  N   THR W2033      33.212 150.307  38.758  1.00 40.75           N  
ANISOU  530  N   THR W2033     4206   3788   7487    559    -11     73
ATOM    531  CA  THR W2033      33.491 151.697  39.098  1.00 40.17           C  
ANISOU  531  CA  THR W2033     3995   3804   7463    595     38     93
ATOM    532  C   THR W2033      34.264 151.764  40.427  1.00 36.98           C  
ANISOU  532  C   THR W2033     3556   3352   7143    754     32     57
ATOM    533  O   THR W2033      34.115 150.870  41.261  1.00 39.65           O  
ANISOU  533  O   THR W2033     3988   3603   7472    855     24    -22
ATOM    534  CB  THR W2033      32.183 152.539  39.164  1.00 40.73           C  
ANISOU  534  CB  THR W2033     4008   3980   7486    570    167     77
ATOM    535  OG1 THR W2033      32.457 153.901  39.398  1.00 43.61           O  
ANISOU  535  OG1 THR W2033     4216   4423   7932    568    183    128
ATOM    536  CG2 THR W2033      31.214 152.115  40.277  1.00 40.48           C  
ANISOU  536  CG2 THR W2033     4020   3955   7406    689    272      2
ATOM    537  H   THR W2033      33.126 149.667  39.547  1.00  0.00           H  
ATOM    538  HA  THR W2033      34.147 152.107  38.328  1.00  0.00           H  
ATOM    539  HB  THR W2033      31.669 152.469  38.205  1.00  0.00           H  
ATOM    540  HG1 THR W2033      33.155 154.182  38.780  1.00  0.00           H  
ATOM    541 HG21 THR W2033      30.255 152.622  40.178  1.00  0.00           H  
ATOM    542 HG22 THR W2033      31.031 151.042  40.249  1.00  0.00           H  
ATOM    543 HG23 THR W2033      31.602 152.354  41.265  1.00  0.00           H  
ATOM    544  N   LYS W2034      35.109 152.790  40.592  1.00 40.11           N  
ANISOU  544  N   LYS W2034     3816   3799   7624    785     20    107
ATOM    545  CA  LYS W2034      35.867 153.013  41.822  1.00 43.13           C  
ANISOU  545  CA  LYS W2034     4142   4146   8100    949     10     84
ATOM    546  C   LYS W2034      34.978 153.602  42.929  1.00 45.65           C  
ANISOU  546  C   LYS W2034     4364   4574   8405   1071    172     42
ATOM    547  O   LYS W2034      34.593 154.768  42.837  1.00 50.89           O  
ANISOU  547  O   LYS W2034     4893   5360   9082   1008    252    105
ATOM    548  CB  LYS W2034      37.093 153.908  41.546  1.00 48.00           C  
ANISOU  548  CB  LYS W2034     4644   4772   8821    933    -91    173
ATOM    549  CG  LYS W2034      38.209 153.252  40.718  1.00 53.91           C  
ANISOU  549  CG  LYS W2034     5480   5396   9608    912   -250    221
ATOM    550  CD  LYS W2034      39.003 152.175  41.473  1.00 55.53           C  
ANISOU  550  CD  LYS W2034     5572   5594   9931    980   -341    288
ATOM    551  CE  LYS W2034      40.378 151.910  40.837  1.00 55.58           C  
ANISOU  551  CE  LYS W2034     5439   5734   9946    895   -347    353
ATOM    552  NZ  LYS W2034      41.093 150.816  41.512  1.00 57.26           N1+
ANISOU  552  NZ  LYS W2034     5534   5943  10278    964   -450    420
ATOM    553  H   LYS W2034      35.124 153.534  39.906  1.00  0.00           H  
ATOM    554  HA  LYS W2034      36.243 152.053  42.159  1.00  0.00           H  
ATOM    555  HB3 LYS W2034      37.521 154.238  42.494  1.00  0.00           H  
ATOM    556  HB2 LYS W2034      36.769 154.821  41.051  1.00  0.00           H  
ATOM    557  HG3 LYS W2034      38.886 154.036  40.375  1.00  0.00           H  
ATOM    558  HG2 LYS W2034      37.781 152.806  39.820  1.00  0.00           H  
ATOM    559  HD3 LYS W2034      38.423 151.251  41.487  1.00  0.00           H  
ATOM    560  HD2 LYS W2034      39.129 152.476  42.512  1.00  0.00           H  
ATOM    561  HE3 LYS W2034      40.992 152.809  40.892  1.00  0.00           H  
ATOM    562  HE2 LYS W2034      40.277 151.655  39.783  1.00  0.00           H  
ATOM    563  HZ1 LYS W2034      42.029 150.739  41.143  1.00  0.00           H  
ATOM    564  HZ2 LYS W2034      41.126 150.988  42.508  1.00  0.00           H  
ATOM    565  HZ3 LYS W2034      40.597 149.951  41.331  1.00  0.00           H  
ATOM    566  N   VAL W2035      34.706 152.801  43.963  1.00 44.95           N  
ANISOU  566  N   VAL W2035     4344   4443   8293   1252    212    -56
ATOM    567  CA  VAL W2035      34.041 153.222  45.194  1.00 46.90           C  
ANISOU  567  CA  VAL W2035     4495   4817   8506   1422    378    -90
ATOM    568  C   VAL W2035      35.039 152.912  46.327  1.00 55.79           C  
ANISOU  568  C   VAL W2035     5589   5890   9719   1638    341   -143
ATOM    569  O   VAL W2035      35.635 151.831  46.317  1.00 61.07           O  
ANISOU  569  O   VAL W2035     6419   6426  10359   1764    264   -263
ATOM    570  CB  VAL W2035      32.736 152.417  45.447  1.00 42.22           C  
ANISOU  570  CB  VAL W2035     4034   4255   7754   1483    478   -184
ATOM    571  CG1 VAL W2035      31.944 152.888  46.673  1.00 43.98           C  
ANISOU  571  CG1 VAL W2035     4156   4640   7916   1696    663   -205
ATOM    572  CG2 VAL W2035      31.806 152.401  44.219  1.00 38.38           C  
ANISOU  572  CG2 VAL W2035     3570   3816   7198   1276    510   -123
ATOM    573  H   VAL W2035      35.081 151.855  43.974  1.00  0.00           H  
ATOM    574  HA  VAL W2035      33.820 154.291  45.180  1.00  0.00           H  
ATOM    575  HB  VAL W2035      33.025 151.394  45.665  1.00  0.00           H  
ATOM    576 HG11 VAL W2035      31.027 152.312  46.796  1.00  0.00           H  
ATOM    577 HG12 VAL W2035      32.518 152.762  47.591  1.00  0.00           H  
ATOM    578 HG13 VAL W2035      31.667 153.935  46.563  1.00  0.00           H  
ATOM    579 HG21 VAL W2035      30.881 151.861  44.421  1.00  0.00           H  
ATOM    580 HG22 VAL W2035      31.546 153.411  43.901  1.00  0.00           H  
ATOM    581 HG23 VAL W2035      32.285 151.902  43.377  1.00  0.00           H  
ATOM    582  N   ASP W2036      35.295 153.886  47.215  1.00 59.20           N  
ANISOU  582  N   ASP W2036     5824   6421  10250   1673    373    -54
ATOM    583  CA  ASP W2036      36.384 153.923  48.215  1.00 60.62           C  
ANISOU  583  CA  ASP W2036     5982   6592  10459   1850    330    -86
ATOM    584  C   ASP W2036      37.779 154.000  47.564  1.00 55.35           C  
ANISOU  584  C   ASP W2036     5468   5712   9849   1830    119   -122
ATOM    585  O   ASP W2036      38.554 154.905  47.859  1.00 57.87           O  
ANISOU  585  O   ASP W2036     5919   5934  10135   1992     60   -228
ATOM    586  CB  ASP W2036      36.400 152.779  49.276  1.00 73.64           C  
ANISOU  586  CB  ASP W2036     7669   8336  11975   2107    468   -200
ATOM    587  CG  ASP W2036      35.158 152.584  50.156  1.00 87.09           C  
ANISOU  587  CG  ASP W2036     9167  10292  13633   2147    679   -111
ATOM    588  OD1 ASP W2036      34.310 153.498  50.214  1.00 89.54           O  
ANISOU  588  OD1 ASP W2036     9299  10678  14042   1968    693     40
ATOM    589  OD2 ASP W2036      35.143 151.564  50.879  1.00 94.10           O1-
ANISOU  589  OD2 ASP W2036    10073  11304  14378   2355    819   -188
ATOM    590  H   ASP W2036      34.769 154.744  47.147  1.00  0.00           H  
ATOM    591  HA  ASP W2036      36.254 154.865  48.748  1.00  0.00           H  
ATOM    592  HB3 ASP W2036      37.237 152.946  49.958  1.00  0.00           H  
ATOM    593  HB2 ASP W2036      36.593 151.823  48.786  1.00  0.00           H  
ATOM    594  N   GLY W2037      38.050 153.042  46.681  1.00 49.16           N  
ANISOU  594  N   GLY W2037     4673   4859   9147   1631      0    -24
ATOM    595  CA  GLY W2037      39.302 152.842  45.973  1.00 52.54           C  
ANISOU  595  CA  GLY W2037     5202   5120   9641   1587   -193      5
ATOM    596  C   GLY W2037      39.303 151.470  45.277  1.00 55.32           C  
ANISOU  596  C   GLY W2037     5757   5309   9953   1513   -291    -40
ATOM    597  O   GLY W2037      40.255 151.184  44.553  1.00 60.71           O  
ANISOU  597  O   GLY W2037     6501   5868  10696   1427   -449     35
ATOM    598  H   GLY W2037      37.283 152.403  46.492  1.00  0.00           H  
ATOM    599  HA3 GLY W2037      40.142 152.894  46.667  1.00  0.00           H  
ATOM    600  HA2 GLY W2037      39.436 153.629  45.229  1.00  0.00           H  
ATOM    601  N   VAL W2038      38.267 150.631  45.453  1.00 52.87           N  
ANISOU  601  N   VAL W2038     5544   4999   9543   1539   -209   -142
ATOM    602  CA  VAL W2038      38.142 149.334  44.803  1.00 46.57           C  
ANISOU  602  CA  VAL W2038     4934   4049   8712   1461   -316   -184
ATOM    603  C   VAL W2038      37.170 149.417  43.612  1.00 41.74           C  
ANISOU  603  C   VAL W2038     4324   3502   8032   1301   -242   -149
ATOM    604  O   VAL W2038      36.205 150.179  43.657  1.00 39.90           O  
ANISOU  604  O   VAL W2038     4001   3441   7716   1283    -87   -145
ATOM    605  CB  VAL W2038      37.627 148.264  45.807  1.00 46.94           C  
ANISOU  605  CB  VAL W2038     5141   4018   8675   1635   -330   -354
ATOM    606  CG1 VAL W2038      38.707 147.913  46.846  1.00 44.48           C  
ANISOU  606  CG1 VAL W2038     4849   3633   8417   1790   -417   -388
ATOM    607  CG2 VAL W2038      36.293 148.585  46.512  1.00 50.02           C  
ANISOU  607  CG2 VAL W2038     5496   4566   8942   1768   -134   -452
ATOM    608  H   VAL W2038      37.452 150.907  45.990  1.00  0.00           H  
ATOM    609  HA  VAL W2038      39.111 149.005  44.423  1.00  0.00           H  
ATOM    610  HB  VAL W2038      37.451 147.369  45.229  1.00  0.00           H  
ATOM    611 HG11 VAL W2038      38.370 147.130  47.526  1.00  0.00           H  
ATOM    612 HG12 VAL W2038      39.619 147.554  46.367  1.00  0.00           H  
ATOM    613 HG13 VAL W2038      38.977 148.777  47.454  1.00  0.00           H  
ATOM    614 HG21 VAL W2038      35.978 147.756  47.145  1.00  0.00           H  
ATOM    615 HG22 VAL W2038      36.376 149.460  47.157  1.00  0.00           H  
ATOM    616 HG23 VAL W2038      35.486 148.768  45.807  1.00  0.00           H  
ATOM    617  N   ASP W2039      37.452 148.629  42.564  1.00 40.35           N  
ANISOU  617  N   ASP W2039     4259   3215   7857   1161   -355   -107
ATOM    618  CA  ASP W2039      36.613 148.455  41.375  1.00 38.61           C  
ANISOU  618  CA  ASP W2039     4064   3079   7528    989   -298    -64
ATOM    619  C   ASP W2039      35.376 147.615  41.724  1.00 38.88           C  
ANISOU  619  C   ASP W2039     4216   3091   7467   1038   -250   -193
ATOM    620  O   ASP W2039      35.393 146.395  41.550  1.00 39.35           O  
ANISOU  620  O   ASP W2039     4397   2990   7564   1129   -357   -287
ATOM    621  CB  ASP W2039      37.363 147.825  40.170  1.00 39.52           C  
ANISOU  621  CB  ASP W2039     4214   3117   7683    826   -427     69
ATOM    622  CG  ASP W2039      38.674 148.525  39.815  1.00 46.16           C  
ANISOU  622  CG  ASP W2039     4949   4020   8571    772   -468    205
ATOM    623  OD1 ASP W2039      38.618 149.497  39.032  1.00 51.42           O  
ANISOU  623  OD1 ASP W2039     5506   4828   9204    784   -380    207
ATOM    624  OD2 ASP W2039      39.694 148.179  40.449  1.00 50.06           O1-
ANISOU  624  OD2 ASP W2039     5463   4420   9138    717   -598    322
ATOM    625  H   ASP W2039      38.290 148.070  42.582  1.00  0.00           H  
ATOM    626  HA  ASP W2039      36.275 149.443  41.058  1.00  0.00           H  
ATOM    627  HB3 ASP W2039      36.725 147.826  39.288  1.00  0.00           H  
ATOM    628  HB2 ASP W2039      37.600 146.777  40.367  1.00  0.00           H  
ATOM    629  N   VAL W2040      34.342 148.267  42.254  1.00 36.99           N  
ANISOU  629  N   VAL W2040     3946   3001   7107    979   -110   -197
ATOM    630  CA  VAL W2040      33.040 147.683  42.537  1.00 37.11           C  
ANISOU  630  CA  VAL W2040     4067   3027   7007   1013    -57   -298
ATOM    631  C   VAL W2040      32.351 147.336  41.212  1.00 37.28           C  
ANISOU  631  C   VAL W2040     4112   3078   6974    821    -60   -226
ATOM    632  O   VAL W2040      32.119 148.234  40.401  1.00 36.69           O  
ANISOU  632  O   VAL W2040     3942   3115   6882    710      4   -134
ATOM    633  CB  VAL W2040      32.150 148.679  43.331  1.00 38.47           C  
ANISOU  633  CB  VAL W2040     4173   3364   7080   1140    128   -352
ATOM    634  CG1 VAL W2040      30.700 148.212  43.555  1.00 38.05           C  
ANISOU  634  CG1 VAL W2040     4242   3334   6884   1186    177   -448
ATOM    635  CG2 VAL W2040      32.776 148.936  44.709  1.00 43.60           C  
ANISOU  635  CG2 VAL W2040     4773   4012   7782   1353    148   -413
ATOM    636  H   VAL W2040      34.391 149.281  42.310  1.00  0.00           H  
ATOM    637  HA  VAL W2040      33.177 146.775  43.127  1.00  0.00           H  
ATOM    638  HB  VAL W2040      32.104 149.624  42.787  1.00  0.00           H  
ATOM    639 HG11 VAL W2040      30.126 148.963  44.097  1.00  0.00           H  
ATOM    640 HG12 VAL W2040      30.163 148.018  42.628  1.00  0.00           H  
ATOM    641 HG13 VAL W2040      30.696 147.299  44.147  1.00  0.00           H  
ATOM    642 HG21 VAL W2040      32.091 149.475  45.362  1.00  0.00           H  
ATOM    643 HG22 VAL W2040      33.020 148.004  45.218  1.00  0.00           H  
ATOM    644 HG23 VAL W2040      33.693 149.517  44.620  1.00  0.00           H  
ATOM    645  N   GLU W2041      32.069 146.046  41.016  1.00 41.10           N  
ANISOU  645  N   GLU W2041     4722   3457   7436    792   -147   -273
ATOM    646  CA  GLU W2041      31.293 145.530  39.899  1.00 39.13           C  
ANISOU  646  CA  GLU W2041     4488   3239   7140    628   -150   -203
ATOM    647  C   GLU W2041      29.818 145.909  40.085  1.00 38.03           C  
ANISOU  647  C   GLU W2041     4324   3253   6872    620      6   -227
ATOM    648  O   GLU W2041      29.259 145.613  41.138  1.00 37.68           O  
ANISOU  648  O   GLU W2041     4331   3243   6744    738     73   -324
ATOM    649  CB  GLU W2041      31.522 144.008  39.813  1.00 44.46           C  
ANISOU  649  CB  GLU W2041     5286   3756   7848    600   -300   -240
ATOM    650  CG  GLU W2041      30.666 143.286  38.747  1.00 49.55           C  
ANISOU  650  CG  GLU W2041     5949   4452   8426    471   -282   -196
ATOM    651  CD  GLU W2041      31.024 141.812  38.503  1.00 62.68           C  
ANISOU  651  CD  GLU W2041     7716   5954  10147    435   -450   -222
ATOM    652  OE1 GLU W2041      31.964 141.291  39.141  1.00 67.71           O  
ANISOU  652  OE1 GLU W2041     8366   6432  10927    411   -607   -174
ATOM    653  OE2 GLU W2041      30.331 141.212  37.656  1.00 68.05           O1-
ANISOU  653  OE2 GLU W2041     8460   6655  10741    428   -441   -280
ATOM    654  H   GLU W2041      32.268 145.389  41.752  1.00  0.00           H  
ATOM    655  HA  GLU W2041      31.660 145.975  38.973  1.00  0.00           H  
ATOM    656  HB3 GLU W2041      31.331 143.552  40.786  1.00  0.00           H  
ATOM    657  HB2 GLU W2041      32.579 143.839  39.603  1.00  0.00           H  
ATOM    658  HG3 GLU W2041      30.745 143.824  37.804  1.00  0.00           H  
ATOM    659  HG2 GLU W2041      29.613 143.324  39.031  1.00  0.00           H  
ATOM    660  N   LEU W2042      29.229 146.561  39.082  1.00 35.07           N  
ANISOU  660  N   LEU W2042     3875   2973   6477    492     58   -134
ATOM    661  CA  LEU W2042      27.851 147.037  39.137  1.00 33.74           C  
ANISOU  661  CA  LEU W2042     3682   2922   6216    462    180   -135
ATOM    662  C   LEU W2042      26.907 146.126  38.356  1.00 36.65           C  
ANISOU  662  C   LEU W2042     4111   3283   6532    361    154   -117
ATOM    663  O   LEU W2042      25.732 146.058  38.703  1.00 41.59           O  
ANISOU  663  O   LEU W2042     4765   3964   7074    368    226   -144
ATOM    664  CB  LEU W2042      27.776 148.461  38.550  1.00 31.72           C  
ANISOU  664  CB  LEU W2042     3299   2766   5989    406    244    -63
ATOM    665  CG  LEU W2042      28.679 149.503  39.236  1.00 37.38           C  
ANISOU  665  CG  LEU W2042     3914   3525   6762    499    296    -62
ATOM    666  CD1 LEU W2042      28.603 150.852  38.504  1.00 36.73           C  
ANISOU  666  CD1 LEU W2042     3708   3524   6725    418    323     10
ATOM    667  CD2 LEU W2042      28.363 149.654  40.733  1.00 41.44           C  
ANISOU  667  CD2 LEU W2042     4439   4093   7216    630    406   -121
ATOM    668  H   LEU W2042      29.756 146.783  38.238  1.00  0.00           H  
ATOM    669  HA  LEU W2042      27.480 147.051  40.164  1.00  0.00           H  
ATOM    670  HB3 LEU W2042      26.742 148.805  38.602  1.00  0.00           H  
ATOM    671  HB2 LEU W2042      28.023 148.422  37.487  1.00  0.00           H  
ATOM    672  HG  LEU W2042      29.712 149.157  39.157  1.00  0.00           H  
ATOM    673 HD11 LEU W2042      28.236 151.645  39.156  1.00  0.00           H  
ATOM    674 HD12 LEU W2042      29.586 151.149  38.139  1.00  0.00           H  
ATOM    675 HD13 LEU W2042      27.946 150.815  37.637  1.00  0.00           H  
ATOM    676 HD21 LEU W2042      29.087 150.306  41.217  1.00  0.00           H  
ATOM    677 HD22 LEU W2042      27.367 150.068  40.895  1.00  0.00           H  
ATOM    678 HD23 LEU W2042      28.412 148.706  41.265  1.00  0.00           H  
ATOM    679  N   PHE W2043      27.410 145.486  37.294  1.00 35.96           N  
ANISOU  679  N   PHE W2043     4032   3140   6491    272     56    -53
ATOM    680  CA  PHE W2043      26.605 144.716  36.358  1.00 33.51           C  
ANISOU  680  CA  PHE W2043     3747   2844   6141    180     40    -15
ATOM    681  C   PHE W2043      27.529 143.938  35.421  1.00 33.42           C  
ANISOU  681  C   PHE W2043     3738   2756   6207    112    -80     70
ATOM    682  O   PHE W2043      28.511 144.507  34.940  1.00 32.98           O  
ANISOU  682  O   PHE W2043     3624   2707   6202     90   -110    151
ATOM    683  CB  PHE W2043      25.663 145.666  35.589  1.00 34.20           C  
ANISOU  683  CB  PHE W2043     3766   3048   6180    122    123     29
ATOM    684  CG  PHE W2043      24.836 145.096  34.455  1.00 32.91           C  
ANISOU  684  CG  PHE W2043     3613   2912   5980     48    111     74
ATOM    685  CD1 PHE W2043      23.634 144.416  34.729  1.00 32.72           C  
ANISOU  685  CD1 PHE W2043     3641   2887   5903     45    133     36
ATOM    686  CD2 PHE W2043      25.303 145.166  33.125  1.00 31.65           C  
ANISOU  686  CD2 PHE W2043     3403   2796   5826     -5     82    161
ATOM    687  CE1 PHE W2043      22.889 143.891  33.686  1.00 29.15           C  
ANISOU  687  CE1 PHE W2043     3185   2464   5428    -13    120     81
ATOM    688  CE2 PHE W2043      24.535 144.646  32.098  1.00 28.82           C  
ANISOU  688  CE2 PHE W2043     3037   2485   5430    -50     85    207
ATOM    689  CZ  PHE W2043      23.331 144.016  32.375  1.00 27.81           C  
ANISOU  689  CZ  PHE W2043     2954   2342   5272    -57    101    165
ATOM    690  H   PHE W2043      28.385 145.583  37.050  1.00  0.00           H  
ATOM    691  HA  PHE W2043      26.004 144.003  36.928  1.00  0.00           H  
ATOM    692  HB3 PHE W2043      26.247 146.497  35.192  1.00  0.00           H  
ATOM    693  HB2 PHE W2043      24.952 146.102  36.290  1.00  0.00           H  
ATOM    694  HD1 PHE W2043      23.270 144.324  35.744  1.00  0.00           H  
ATOM    695  HD2 PHE W2043      26.245 145.643  32.898  1.00  0.00           H  
ATOM    696  HE1 PHE W2043      21.956 143.391  33.897  1.00  0.00           H  
ATOM    697  HE2 PHE W2043      24.881 144.728  31.079  1.00  0.00           H  
ATOM    698  HZ  PHE W2043      22.740 143.612  31.569  1.00  0.00           H  
ATOM    699  N   GLU W2044      27.168 142.673  35.157  1.00 33.74           N  
ANISOU  699  N   GLU W2044     3835   2726   6259     76   -156     68
ATOM    700  CA  GLU W2044      27.757 141.791  34.170  1.00 34.04           C  
ANISOU  700  CA  GLU W2044     3848   2693   6391    -12   -273    186
ATOM    701  C   GLU W2044      26.769 141.738  33.015  1.00 33.03           C  
ANISOU  701  C   GLU W2044     3668   2668   6212    -92   -227    267
ATOM    702  O   GLU W2044      25.624 141.354  33.231  1.00 33.40           O  
ANISOU  702  O   GLU W2044     3760   2720   6212    -94   -218    211
ATOM    703  CB  GLU W2044      27.962 140.406  34.789  1.00 39.21           C  
ANISOU  703  CB  GLU W2044     4593   3169   7135      3   -430    131
ATOM    704  CG  GLU W2044      28.531 139.334  33.859  1.00 54.41           C  
ANISOU  704  CG  GLU W2044     6475   5002   9198   -111   -574    281
ATOM    705  CD  GLU W2044      28.555 137.909  34.398  1.00 69.99           C  
ANISOU  705  CD  GLU W2044     8546   6766  11279   -104   -769    209
ATOM    706  OE1 GLU W2044      28.153 137.678  35.559  1.00 76.20           O  
ANISOU  706  OE1 GLU W2044     9450   7489  12012     18   -789     25
ATOM    707  OE2 GLU W2044      28.954 137.012  33.625  1.00 74.13           O1-
ANISOU  707  OE2 GLU W2044     9023   7256  11888   -208   -895    332
ATOM    708  H   GLU W2044      26.278 142.355  35.511  1.00  0.00           H  
ATOM    709  HA  GLU W2044      28.713 142.182  33.825  1.00  0.00           H  
ATOM    710  HB3 GLU W2044      27.010 140.065  35.193  1.00  0.00           H  
ATOM    711  HB2 GLU W2044      28.610 140.498  35.659  1.00  0.00           H  
ATOM    712  HG3 GLU W2044      29.545 139.607  33.572  1.00  0.00           H  
ATOM    713  HG2 GLU W2044      27.973 139.302  32.924  1.00  0.00           H  
ATOM    714  N   ASN W2045      27.203 142.085  31.800  1.00 33.01           N  
ANISOU  714  N   ASN W2045     3576   2760   6208   -140   -198    399
ATOM    715  CA  ASN W2045      26.398 141.989  30.601  1.00 32.27           C  
ANISOU  715  CA  ASN W2045     3423   2790   6048   -181   -136    470
ATOM    716  C   ASN W2045      26.383 140.551  30.103  1.00 32.90           C  
ANISOU  716  C   ASN W2045     3480   2811   6210   -256   -228    563
ATOM    717  O   ASN W2045      27.209 140.162  29.281  1.00 39.69           O  
ANISOU  717  O   ASN W2045     4282   3623   7177   -315   -314    707
ATOM    718  CB  ASN W2045      26.906 142.995  29.566  1.00 31.26           C  
ANISOU  718  CB  ASN W2045     3212   2798   5869   -179    -82    578
ATOM    719  CG  ASN W2045      26.152 142.957  28.237  1.00 29.12           C  
ANISOU  719  CG  ASN W2045     2884   2673   5510   -183    -10    636
ATOM    720  OD1 ASN W2045      24.982 142.588  28.189  1.00 29.99           O  
ANISOU  720  OD1 ASN W2045     3022   2790   5584   -177     22    562
ATOM    721  ND2 ASN W2045      26.811 143.356  27.159  1.00 26.79           N  
ANISOU  721  ND2 ASN W2045     2507   2502   5168   -177     17    772
ATOM    722  H   ASN W2045      28.173 142.318  31.655  1.00  0.00           H  
ATOM    723  HA  ASN W2045      25.376 142.279  30.843  1.00  0.00           H  
ATOM    724  HB3 ASN W2045      27.948 142.794  29.340  1.00  0.00           H  
ATOM    725  HB2 ASN W2045      26.857 144.008  29.965  1.00  0.00           H  
ATOM    726 HD22 ASN W2045      26.358 143.379  26.241  1.00  0.00           H  
ATOM    727 HD21 ASN W2045      27.785 143.602  27.199  1.00  0.00           H  
ATOM    728  N   LYS W2046      25.418 139.768  30.590  1.00 31.68           N  
ANISOU  728  N   LYS W2046     3360   2656   6019   -258   -221    498
ATOM    729  CA  LYS W2046      25.104 138.427  30.141  1.00 33.08           C  
ANISOU  729  CA  LYS W2046     3499   2794   6276   -331   -312    588
ATOM    730  C   LYS W2046      24.381 138.398  28.802  1.00 36.84           C  
ANISOU  730  C   LYS W2046     3878   3431   6687   -342   -219    677
ATOM    731  O   LYS W2046      24.092 137.315  28.302  1.00 40.77           O  
ANISOU  731  O   LYS W2046     4327   3922   7243   -394   -276    749
ATOM    732  CB  LYS W2046      24.294 137.725  31.232  1.00 38.48           C  
ANISOU  732  CB  LYS W2046     4296   3355   6969   -315   -402    452
ATOM    733  CG  LYS W2046      25.025 137.604  32.583  1.00 49.19           C  
ANISOU  733  CG  LYS W2046     5754   4540   8395   -282   -524    357
ATOM    734  CD  LYS W2046      24.187 136.852  33.626  1.00 64.33           C  
ANISOU  734  CD  LYS W2046     7798   6363  10282   -238   -617    211
ATOM    735  CE  LYS W2046      24.892 136.755  34.988  1.00 73.53           C  
ANISOU  735  CE  LYS W2046     9076   7348  11515   -180   -765    100
ATOM    736  NZ  LYS W2046      24.093 135.993  35.961  1.00 79.17           N1+
ANISOU  736  NZ  LYS W2046     9932   7986  12162   -107   -864    -62
ATOM    737  H   LYS W2046      24.863 140.149  31.342  1.00  0.00           H  
ATOM    738  HA  LYS W2046      26.039 137.883  30.013  1.00  0.00           H  
ATOM    739  HB3 LYS W2046      24.031 136.721  30.891  1.00  0.00           H  
ATOM    740  HB2 LYS W2046      23.344 138.244  31.376  1.00  0.00           H  
ATOM    741  HG3 LYS W2046      25.269 138.595  32.970  1.00  0.00           H  
ATOM    742  HG2 LYS W2046      25.979 137.093  32.438  1.00  0.00           H  
ATOM    743  HD3 LYS W2046      23.958 135.852  33.253  1.00  0.00           H  
ATOM    744  HD2 LYS W2046      23.228 137.359  33.748  1.00  0.00           H  
ATOM    745  HE3 LYS W2046      25.079 137.752  35.388  1.00  0.00           H  
ATOM    746  HE2 LYS W2046      25.858 136.263  34.879  1.00  0.00           H  
ATOM    747  HZ1 LYS W2046      23.169 136.399  36.041  1.00  0.00           H  
ATOM    748  HZ2 LYS W2046      24.000 135.039  35.646  1.00  0.00           H  
ATOM    749  HZ3 LYS W2046      24.549 136.005  36.861  1.00  0.00           H  
ATOM    750  N   THR W2047      24.041 139.551  28.219  1.00 36.79           N  
ANISOU  750  N   THR W2047     3845   3567   6569   -285    -91    666
ATOM    751  CA  THR W2047      23.227 139.734  27.034  1.00 33.03           C  
ANISOU  751  CA  THR W2047     3297   3243   6008   -254      0    711
ATOM    752  C   THR W2047      24.075 139.853  25.775  1.00 33.56           C  
ANISOU  752  C   THR W2047     3238   3448   6065   -256     38    895
ATOM    753  O   THR W2047      25.301 139.879  25.840  1.00 36.11           O  
ANISOU  753  O   THR W2047     3527   3740   6455   -297    -10   1003
ATOM    754  CB  THR W2047      22.286 140.928  27.207  1.00 33.18           C  
ANISOU  754  CB  THR W2047     3379   3319   5908   -172     94    566
ATOM    755  OG1 THR W2047      22.785 142.168  26.746  1.00 36.33           O  
ANISOU  755  OG1 THR W2047     3760   3798   6248   -129    138    577
ATOM    756  CG2 THR W2047      21.743 141.141  28.632  1.00 29.56           C  
ANISOU  756  CG2 THR W2047     3032   2740   5460   -168     72    423
ATOM    757  H   THR W2047      24.439 140.402  28.587  1.00  0.00           H  
ATOM    758  HA  THR W2047      22.617 138.840  26.911  1.00  0.00           H  
ATOM    759  HB  THR W2047      21.416 140.723  26.580  1.00  0.00           H  
ATOM    760  HG1 THR W2047      23.595 142.374  27.257  1.00  0.00           H  
ATOM    761 HG21 THR W2047      20.948 141.886  28.641  1.00  0.00           H  
ATOM    762 HG22 THR W2047      21.340 140.218  29.045  1.00  0.00           H  
ATOM    763 HG23 THR W2047      22.518 141.489  29.316  1.00  0.00           H  
ATOM    764  N   THR W2048      23.435 139.958  24.608  1.00 32.78           N  
ANISOU  764  N   THR W2048     3068   3512   5874   -197    128    937
ATOM    765  CA  THR W2048      23.986 140.198  23.288  1.00 34.61           C  
ANISOU  765  CA  THR W2048     3179   3931   6042   -158    198   1108
ATOM    766  C   THR W2048      24.200 141.676  22.991  1.00 31.67           C  
ANISOU  766  C   THR W2048     2851   3676   5505    -45    276   1021
ATOM    767  O   THR W2048      24.776 141.992  21.952  1.00 33.54           O  
ANISOU  767  O   THR W2048     3007   4098   5639     24    345   1141
ATOM    768  CB  THR W2048      23.013 139.603  22.272  1.00 37.22           C  
ANISOU  768  CB  THR W2048     3392   4397   6354   -127    254   1211
ATOM    769  OG1 THR W2048      21.680 140.004  22.586  1.00 42.46           O  
ANISOU  769  OG1 THR W2048     4128   5085   6920    -33    307   1034
ATOM    770  CG2 THR W2048      23.011 138.063  22.283  1.00 38.05           C  
ANISOU  770  CG2 THR W2048     3433   4383   6640   -252    147   1319
ATOM    771  H   THR W2048      22.427 139.938  24.573  1.00  0.00           H  
ATOM    772  HA  THR W2048      24.939 139.672  23.220  1.00  0.00           H  
ATOM    773  HB  THR W2048      23.252 139.944  21.262  1.00  0.00           H  
ATOM    774  HG1 THR W2048      21.057 139.542  22.010  1.00  0.00           H  
ATOM    775 HG21 THR W2048      22.319 137.655  21.547  1.00  0.00           H  
ATOM    776 HG22 THR W2048      23.998 137.669  22.041  1.00  0.00           H  
ATOM    777 HG23 THR W2048      22.733 137.658  23.257  1.00  0.00           H  
ATOM    778  N   LEU W2049      23.748 142.611  23.831  1.00 30.94           N  
ANISOU  778  N   LEU W2049     2881   3489   5386    -20    262    826
ATOM    779  CA  LEU W2049      23.805 144.050  23.666  1.00 31.48           C  
ANISOU  779  CA  LEU W2049     3001   3629   5331     72    294    723
ATOM    780  C   LEU W2049      25.151 144.662  24.020  1.00 32.65           C  
ANISOU  780  C   LEU W2049     3162   3732   5511     39    247    762
ATOM    781  O   LEU W2049      25.943 143.956  24.640  1.00 33.35           O  
ANISOU  781  O   LEU W2049     3251   3691   5731    -50    184    816
ATOM    782  CB  LEU W2049      22.660 144.669  24.471  1.00 29.34           C  
ANISOU  782  CB  LEU W2049     2830   3265   5053     97    286    521
ATOM    783  CG  LEU W2049      21.247 144.344  23.937  1.00 32.52           C  
ANISOU  783  CG  LEU W2049     3236   3688   5432    139    318    468
ATOM    784  CD1 LEU W2049      20.205 144.336  25.074  1.00 36.59           C  
ANISOU  784  CD1 LEU W2049     3845   4074   5985    129    294    310
ATOM    785  CD2 LEU W2049      20.863 145.282  22.773  1.00 34.19           C  
ANISOU  785  CD2 LEU W2049     3410   4079   5501    272    375    471
ATOM    786  H   LEU W2049      23.362 142.290  24.708  1.00  0.00           H  
ATOM    787  HA  LEU W2049      23.616 144.255  22.611  1.00  0.00           H  
ATOM    788  HB3 LEU W2049      22.762 145.748  24.575  1.00  0.00           H  
ATOM    789  HB2 LEU W2049      22.756 144.306  25.489  1.00  0.00           H  
ATOM    790  HG  LEU W2049      21.254 143.328  23.538  1.00  0.00           H  
ATOM    791 HD11 LEU W2049      19.873 143.317  25.278  1.00  0.00           H  
ATOM    792 HD12 LEU W2049      20.610 144.725  26.007  1.00  0.00           H  
ATOM    793 HD13 LEU W2049      19.315 144.917  24.837  1.00  0.00           H  
ATOM    794 HD21 LEU W2049      20.014 145.923  23.009  1.00  0.00           H  
ATOM    795 HD22 LEU W2049      21.681 145.943  22.485  1.00  0.00           H  
ATOM    796 HD23 LEU W2049      20.597 144.706  21.886  1.00  0.00           H  
ATOM    797  N   PRO W2050      25.426 145.937  23.731  1.00 28.74           N  
ANISOU  797  N   PRO W2050     2683   3337   4899    119    260    729
ATOM    798  CA  PRO W2050      26.540 146.676  24.286  1.00 27.73           C  
ANISOU  798  CA  PRO W2050     2572   3157   4807     95    204    750
ATOM    799  C   PRO W2050      26.522 146.780  25.805  1.00 29.11           C  
ANISOU  799  C   PRO W2050     2813   3139   5110     36    153    625
ATOM    800  O   PRO W2050      25.451 146.855  26.401  1.00 29.38           O  
ANISOU  800  O   PRO W2050     2895   3109   5160     36    168    494
ATOM    801  CB  PRO W2050      26.475 148.070  23.659  1.00 28.30           C  
ANISOU  801  CB  PRO W2050     2673   3363   4716    208    211    677
ATOM    802  CG  PRO W2050      25.652 147.878  22.397  1.00 29.12           C  
ANISOU  802  CG  PRO W2050     2743   3645   4678    302    285    710
ATOM    803  CD  PRO W2050      24.684 146.768  22.777  1.00 28.35           C  
ANISOU  803  CD  PRO W2050     2635   3466   4672    252    313    683
ATOM    804  HA  PRO W2050      27.465 146.193  23.970  1.00  0.00           H  
ATOM    805  HB3 PRO W2050      27.462 148.469  23.431  1.00  0.00           H  
ATOM    806  HB2 PRO W2050      25.988 148.784  24.320  1.00  0.00           H  
ATOM    807  HG3 PRO W2050      26.306 147.529  21.596  1.00  0.00           H  
ATOM    808  HG2 PRO W2050      25.162 148.789  22.052  1.00  0.00           H  
ATOM    809  HD2 PRO W2050      23.804 147.190  23.258  1.00  0.00           H  
ATOM    810  HD3 PRO W2050      24.362 146.226  21.887  1.00  0.00           H  
ATOM    811  N   VAL W2051      27.711 146.807  26.454  1.00 34.58           N  
ANISOU  811  N   VAL W2051     3501   3747   5891     -3     97    679
ATOM    812  CA  VAL W2051      27.908 146.781  27.910  1.00 34.81           C  
ANISOU  812  CA  VAL W2051     3580   3608   6038    -37     59    580
ATOM    813  C   VAL W2051      27.135 147.881  28.675  1.00 32.40           C  
ANISOU  813  C   VAL W2051     3313   3295   5703      4     78    425
ATOM    814  O   VAL W2051      26.419 147.599  29.639  1.00 34.18           O  
ANISOU  814  O   VAL W2051     3574   3440   5974     -8     97    330
ATOM    815  CB  VAL W2051      29.426 146.856  28.250  1.00 34.89           C  
ANISOU  815  CB  VAL W2051     3577   3530   6150    -61    -15    667
ATOM    816  CG1 VAL W2051      29.730 146.761  29.759  1.00 34.33           C  
ANISOU  816  CG1 VAL W2051     3469   3566   6009    -21    -30    746
ATOM    817  CG2 VAL W2051      30.238 145.778  27.505  1.00 30.06           C  
ANISOU  817  CG2 VAL W2051     3017   2775   5630    -50    -42    543
ATOM    818  H   VAL W2051      28.552 146.796  25.889  1.00  0.00           H  
ATOM    819  HA  VAL W2051      27.527 145.824  28.268  1.00  0.00           H  
ATOM    820  HB  VAL W2051      29.808 147.821  27.914  1.00  0.00           H  
ATOM    821 HG11 VAL W2051      30.804 146.718  29.950  1.00  0.00           H  
ATOM    822 HG12 VAL W2051      29.351 147.625  30.301  1.00  0.00           H  
ATOM    823 HG13 VAL W2051      29.285 145.869  30.202  1.00  0.00           H  
ATOM    824 HG21 VAL W2051      31.294 145.817  27.775  1.00  0.00           H  
ATOM    825 HG22 VAL W2051      29.878 144.775  27.738  1.00  0.00           H  
ATOM    826 HG23 VAL W2051      30.197 145.900  26.422  1.00  0.00           H  
ATOM    827  N   ASN W2052      27.264 149.115  28.181  1.00 28.09           N  
ANISOU  827  N   ASN W2052     2755   2834   5084     52     63    408
ATOM    828  CA  ASN W2052      26.630 150.323  28.702  1.00 25.74           C  
ANISOU  828  CA  ASN W2052     2475   2510   4794     73     50    279
ATOM    829  C   ASN W2052      25.113 150.317  28.474  1.00 26.91           C  
ANISOU  829  C   ASN W2052     2654   2664   4906     79     84    188
ATOM    830  O   ASN W2052      24.362 150.718  29.361  1.00 27.29           O  
ANISOU  830  O   ASN W2052     2711   2641   5018     61     84    107
ATOM    831  CB  ASN W2052      27.313 151.594  28.121  1.00 26.54           C  
ANISOU  831  CB  ASN W2052     2562   2693   4827    123    -10    276
ATOM    832  CG  ASN W2052      27.167 151.842  26.615  1.00 27.24           C  
ANISOU  832  CG  ASN W2052     2662   2934   4753    189     -2    307
ATOM    833  OD1 ASN W2052      27.413 150.959  25.792  1.00 27.53           O  
ANISOU  833  OD1 ASN W2052     2674   3042   4743    189     43    429
ATOM    834  ND2 ASN W2052      26.794 153.055  26.238  1.00 29.29           N  
ANISOU  834  ND2 ASN W2052     2954   3247   4928    254    -53    200
ATOM    835  H   ASN W2052      27.808 149.230  27.336  1.00  0.00           H  
ATOM    836  HA  ASN W2052      26.775 150.333  29.783  1.00  0.00           H  
ATOM    837  HB3 ASN W2052      28.379 151.567  28.347  1.00  0.00           H  
ATOM    838  HB2 ASN W2052      26.918 152.459  28.655  1.00  0.00           H  
ATOM    839 HD22 ASN W2052      26.628 153.232  25.242  1.00  0.00           H  
ATOM    840 HD21 ASN W2052      26.659 153.822  26.884  1.00  0.00           H  
ATOM    841  N   VAL W2053      24.700 149.823  27.304  1.00 33.52           N  
ANISOU  841  N   VAL W2053     3497   3588   5652    109    114    218
ATOM    842  CA  VAL W2053      23.315 149.739  26.873  1.00 28.80           C  
ANISOU  842  CA  VAL W2053     2931   2987   5026    131    135    132
ATOM    843  C   VAL W2053      22.527 148.716  27.703  1.00 30.41           C  
ANISOU  843  C   VAL W2053     3148   3091   5316     69    172    130
ATOM    844  O   VAL W2053      21.492 149.069  28.264  1.00 33.14           O  
ANISOU  844  O   VAL W2053     3518   3365   5708     53    174     56
ATOM    845  CB  VAL W2053      23.250 149.389  25.362  1.00 27.11           C  
ANISOU  845  CB  VAL W2053     2708   2913   4681    208    165    167
ATOM    846  CG1 VAL W2053      21.865 148.998  24.814  1.00 28.01           C  
ANISOU  846  CG1 VAL W2053     2856   3006   4779    245    177     73
ATOM    847  CG2 VAL W2053      23.843 150.537  24.534  1.00 27.63           C  
ANISOU  847  CG2 VAL W2053     2777   3100   4623    296    127    159
ATOM    848  H   VAL W2053      25.392 149.472  26.659  1.00  0.00           H  
ATOM    849  HA  VAL W2053      22.854 150.717  27.032  1.00  0.00           H  
ATOM    850  HB  VAL W2053      23.882 148.520  25.193  1.00  0.00           H  
ATOM    851 HG11 VAL W2053      21.870 148.941  23.726  1.00  0.00           H  
ATOM    852 HG12 VAL W2053      21.562 148.016  25.172  1.00  0.00           H  
ATOM    853 HG13 VAL W2053      21.098 149.715  25.108  1.00  0.00           H  
ATOM    854 HG21 VAL W2053      23.803 150.320  23.467  1.00  0.00           H  
ATOM    855 HG22 VAL W2053      23.302 151.463  24.724  1.00  0.00           H  
ATOM    856 HG23 VAL W2053      24.886 150.732  24.780  1.00  0.00           H  
ATOM    857  N   ALA W2054      23.067 147.496  27.831  1.00 30.76           N  
ANISOU  857  N   ALA W2054     3175   3126   5386     33    189    220
ATOM    858  CA  ALA W2054      22.497 146.421  28.643  1.00 28.81           C  
ANISOU  858  CA  ALA W2054     2956   2790   5200    -11    202    207
ATOM    859  C   ALA W2054      22.334 146.815  30.118  1.00 30.13           C  
ANISOU  859  C   ALA W2054     3151   2868   5430    -26    204    145
ATOM    860  O   ALA W2054      21.308 146.512  30.724  1.00 31.47           O  
ANISOU  860  O   ALA W2054     3353   2990   5613    -35    230    105
ATOM    861  CB  ALA W2054      23.392 145.187  28.529  1.00 31.48           C  
ANISOU  861  CB  ALA W2054     3272   3112   5576    -51    177    310
ATOM    862  H   ALA W2054      23.946 147.292  27.359  1.00  0.00           H  
ATOM    863  HA  ALA W2054      21.513 146.181  28.244  1.00  0.00           H  
ATOM    864  HB1 ALA W2054      22.984 144.346  29.091  1.00  0.00           H  
ATOM    865  HB2 ALA W2054      23.499 144.868  27.494  1.00  0.00           H  
ATOM    866  HB3 ALA W2054      24.394 145.387  28.903  1.00  0.00           H  
ATOM    867  N   PHE W2055      23.331 147.534  30.641  1.00 31.14           N  
ANISOU  867  N   PHE W2055     3257   2984   5590    -17    182    150
ATOM    868  CA  PHE W2055      23.308 148.092  31.987  1.00 27.45           C  
ANISOU  868  CA  PHE W2055     2790   2458   5181    -10    198    103
ATOM    869  C   PHE W2055      22.220 149.162  32.164  1.00 27.97           C  
ANISOU  869  C   PHE W2055     2842   2527   5256    -15    224     53
ATOM    870  O   PHE W2055      21.496 149.131  33.157  1.00 32.07           O  
ANISOU  870  O   PHE W2055     3367   3015   5803    -19    270     40
ATOM    871  CB  PHE W2055      24.698 148.645  32.325  1.00 27.66           C  
ANISOU  871  CB  PHE W2055     2780   2480   5250      9    161    126
ATOM    872  CG  PHE W2055      24.851 149.249  33.708  1.00 33.04           C  
ANISOU  872  CG  PHE W2055     3434   3126   5995     34    187     89
ATOM    873  CD1 PHE W2055      24.436 148.535  34.848  1.00 38.14           C  
ANISOU  873  CD1 PHE W2055     4111   3728   6653     61    232     61
ATOM    874  CD2 PHE W2055      25.539 150.463  33.875  1.00 35.50           C  
ANISOU  874  CD2 PHE W2055     3682   3460   6347     42    163     86
ATOM    875  CE1 PHE W2055      24.743 149.004  36.113  1.00 37.65           C  
ANISOU  875  CE1 PHE W2055     4007   3666   6634    108    279     42
ATOM    876  CE2 PHE W2055      25.810 150.932  35.150  1.00 37.08           C  
ANISOU  876  CE2 PHE W2055     3825   3644   6619     68    196     75
ATOM    877  CZ  PHE W2055      25.424 150.199  36.265  1.00 38.46           C  
ANISOU  877  CZ  PHE W2055     4021   3795   6796    107    268     59
ATOM    878  H   PHE W2055      24.155 147.715  30.083  1.00  0.00           H  
ATOM    879  HA  PHE W2055      23.081 147.271  32.671  1.00  0.00           H  
ATOM    880  HB3 PHE W2055      24.973 149.395  31.582  1.00  0.00           H  
ATOM    881  HB2 PHE W2055      25.442 147.855  32.232  1.00  0.00           H  
ATOM    882  HD1 PHE W2055      23.906 147.602  34.748  1.00  0.00           H  
ATOM    883  HD2 PHE W2055      25.864 151.022  33.013  1.00  0.00           H  
ATOM    884  HE1 PHE W2055      24.463 148.423  36.979  1.00  0.00           H  
ATOM    885  HE2 PHE W2055      26.341 151.862  35.261  1.00  0.00           H  
ATOM    886  HZ  PHE W2055      25.649 150.548  37.260  1.00  0.00           H  
ATOM    887  N   GLU W2056      22.099 150.074  31.189  1.00 27.97           N  
ANISOU  887  N   GLU W2056     2828   2566   5235     -9    184     32
ATOM    888  CA  GLU W2056      21.089 151.128  31.181  1.00 25.79           C  
ANISOU  888  CA  GLU W2056     2539   2260   5000    -24    169    -13
ATOM    889  C   GLU W2056      19.660 150.566  31.070  1.00 27.77           C  
ANISOU  889  C   GLU W2056     2829   2482   5242    -39    207    -19
ATOM    890  O   GLU W2056      18.781 151.036  31.792  1.00 33.11           O  
ANISOU  890  O   GLU W2056     3488   3109   5981    -68    225    -12
ATOM    891  CB  GLU W2056      21.451 152.175  30.107  1.00 27.60           C  
ANISOU  891  CB  GLU W2056     2770   2522   5194      6     85    -62
ATOM    892  CG  GLU W2056      20.516 153.407  30.048  1.00 35.64           C  
ANISOU  892  CG  GLU W2056     3783   3473   6285    -14     23   -119
ATOM    893  CD  GLU W2056      20.966 154.527  29.096  1.00 47.42           C  
ANISOU  893  CD  GLU W2056     5295   4985   7739     33    -96   -197
ATOM    894  OE1 GLU W2056      22.035 154.403  28.461  1.00 52.76           O  
ANISOU  894  OE1 GLU W2056     5979   5750   8316     86   -111   -192
ATOM    895  OE2 GLU W2056      20.205 155.512  28.997  1.00 53.30           O1-
ANISOU  895  OE2 GLU W2056     6048   5651   8553     22   -187   -261
ATOM    896  H   GLU W2056      22.735 150.056  30.398  1.00  0.00           H  
ATOM    897  HA  GLU W2056      21.138 151.629  32.148  1.00  0.00           H  
ATOM    898  HB3 GLU W2056      21.479 151.694  29.128  1.00  0.00           H  
ATOM    899  HB2 GLU W2056      22.470 152.513  30.302  1.00  0.00           H  
ATOM    900  HG3 GLU W2056      20.421 153.834  31.047  1.00  0.00           H  
ATOM    901  HG2 GLU W2056      19.513 153.097  29.756  1.00  0.00           H  
ATOM    902  N   LEU W2057      19.472 149.525  30.244  1.00 26.90           N  
ANISOU  902  N   LEU W2057     2757   2405   5061    -19    217    -10
ATOM    903  CA  LEU W2057      18.243 148.735  30.172  1.00 26.28           C  
ANISOU  903  CA  LEU W2057     2712   2300   4974    -27    241    -11
ATOM    904  C   LEU W2057      17.891 148.085  31.522  1.00 26.14           C  
ANISOU  904  C   LEU W2057     2710   2248   4974    -51    292     22
ATOM    905  O   LEU W2057      16.758 148.214  31.976  1.00 31.06           O  
ANISOU  905  O   LEU W2057     3346   2839   5617    -66    316     32
ATOM    906  CB  LEU W2057      18.380 147.629  29.106  1.00 29.23           C  
ANISOU  906  CB  LEU W2057     3098   2732   5276      6    239      4
ATOM    907  CG  LEU W2057      18.414 148.107  27.643  1.00 33.98           C  
ANISOU  907  CG  LEU W2057     3690   3405   5816     70    205    -30
ATOM    908  CD1 LEU W2057      18.861 146.954  26.727  1.00 38.19           C  
ANISOU  908  CD1 LEU W2057     4212   4020   6280    116    230      9
ATOM    909  CD2 LEU W2057      17.071 148.689  27.196  1.00 37.20           C  
ANISOU  909  CD2 LEU W2057     4123   3756   6257     92    151   -116
ATOM    910  H   LEU W2057      20.247 149.222  29.659  1.00  0.00           H  
ATOM    911  HA  LEU W2057      17.425 149.405  29.904  1.00  0.00           H  
ATOM    912  HB3 LEU W2057      17.562 146.917  29.213  1.00  0.00           H  
ATOM    913  HB2 LEU W2057      19.286 147.064  29.317  1.00  0.00           H  
ATOM    914  HG  LEU W2057      19.149 148.902  27.542  1.00  0.00           H  
ATOM    915 HD11 LEU W2057      19.699 147.258  26.106  1.00  0.00           H  
ATOM    916 HD12 LEU W2057      19.184 146.082  27.294  1.00  0.00           H  
ATOM    917 HD13 LEU W2057      18.070 146.616  26.061  1.00  0.00           H  
ATOM    918 HD21 LEU W2057      16.827 148.420  26.170  1.00  0.00           H  
ATOM    919 HD22 LEU W2057      16.258 148.330  27.821  1.00  0.00           H  
ATOM    920 HD23 LEU W2057      17.077 149.777  27.242  1.00  0.00           H  
ATOM    921  N   TRP W2058      18.872 147.415  32.142  1.00 25.79           N  
ANISOU  921  N   TRP W2058     2671   2209   4917    -45    302     38
ATOM    922  CA  TRP W2058      18.735 146.784  33.455  1.00 26.13           C  
ANISOU  922  CA  TRP W2058     2750   2229   4951    -35    339     42
ATOM    923  C   TRP W2058      18.404 147.795  34.563  1.00 28.63           C  
ANISOU  923  C   TRP W2058     3028   2547   5302    -27    396     51
ATOM    924  O   TRP W2058      17.507 147.560  35.369  1.00 30.78           O  
ANISOU  924  O   TRP W2058     3321   2826   5546    -14    449     72
ATOM    925  CB  TRP W2058      20.006 145.982  33.779  1.00 26.89           C  
ANISOU  925  CB  TRP W2058     2868   2305   5044    -15    307     37
ATOM    926  CG  TRP W2058      20.069 145.371  35.144  1.00 26.60           C  
ANISOU  926  CG  TRP W2058     2878   2247   4982     33    334      8
ATOM    927  CD1 TRP W2058      19.450 144.235  35.532  1.00 26.20           C  
ANISOU  927  CD1 TRP W2058     2899   2185   4870     55    332    -11
ATOM    928  CD2 TRP W2058      20.710 145.907  36.338  1.00 25.91           C  
ANISOU  928  CD2 TRP W2058     2771   2160   4912     90    368    -14
ATOM    929  NE1 TRP W2058      19.702 144.005  36.867  1.00 29.96           N  
ANISOU  929  NE1 TRP W2058     3415   2663   5305    134    364    -52
ATOM    930  CE2 TRP W2058      20.468 145.008  37.421  1.00 28.76           C  
ANISOU  930  CE2 TRP W2058     3202   2521   5205    161    394    -54
ATOM    931  CE3 TRP W2058      21.467 147.068  36.620  1.00 25.60           C  
ANISOU  931  CE3 TRP W2058     2662   2130   4934    101    374     -6
ATOM    932  CZ2 TRP W2058      20.960 145.243  38.715  1.00 34.04           C  
ANISOU  932  CZ2 TRP W2058     3870   3207   5857    258    441    -89
ATOM    933  CZ3 TRP W2058      21.956 147.316  37.917  1.00 37.03           C  
ANISOU  933  CZ3 TRP W2058     4096   3585   6389    181    415    -29
ATOM    934  CH2 TRP W2058      21.708 146.408  38.963  1.00 38.18           C  
ANISOU  934  CH2 TRP W2058     4309   3738   6458    266    456    -73
ATOM    935  H   TRP W2058      19.776 147.322  31.691  1.00  0.00           H  
ATOM    936  HA  TRP W2058      17.900 146.085  33.414  1.00  0.00           H  
ATOM    937  HB3 TRP W2058      20.883 146.621  33.680  1.00  0.00           H  
ATOM    938  HB2 TRP W2058      20.148 145.189  33.052  1.00  0.00           H  
ATOM    939  HD1 TRP W2058      18.850 143.615  34.886  1.00  0.00           H  
ATOM    940  HE1 TRP W2058      19.352 143.195  37.359  1.00  0.00           H  
ATOM    941  HE3 TRP W2058      21.663 147.776  35.828  1.00  0.00           H  
ATOM    942  HZ2 TRP W2058      20.754 144.550  39.517  1.00  0.00           H  
ATOM    943  HZ3 TRP W2058      22.522 148.209  38.116  1.00  0.00           H  
ATOM    944  HH2 TRP W2058      22.080 146.604  39.958  1.00  0.00           H  
ATOM    945  N   ALA W2059      19.119 148.922  34.578  1.00 29.30           N  
ANISOU  945  N   ALA W2059     3048   2637   5448    -34    384     52
ATOM    946  CA  ALA W2059      18.924 149.984  35.553  1.00 27.73           C  
ANISOU  946  CA  ALA W2059     2777   2447   5312    -38    433     89
ATOM    947  C   ALA W2059      17.548 150.660  35.419  1.00 29.76           C  
ANISOU  947  C   ALA W2059     3015   2679   5613    -87    436    130
ATOM    948  O   ALA W2059      16.959 151.013  36.439  1.00 33.25           O  
ANISOU  948  O   ALA W2059     3410   3138   6085    -94    504    201
ATOM    949  CB  ALA W2059      20.066 150.995  35.427  1.00 29.23           C  
ANISOU  949  CB  ALA W2059     2890   2639   5577    -42    391     85
ATOM    950  H   ALA W2059      19.885 149.028  33.915  1.00  0.00           H  
ATOM    951  HA  ALA W2059      18.979 149.532  36.546  1.00  0.00           H  
ATOM    952  HB1 ALA W2059      20.033 151.734  36.226  1.00  0.00           H  
ATOM    953  HB2 ALA W2059      21.035 150.500  35.491  1.00  0.00           H  
ATOM    954  HB3 ALA W2059      20.024 151.521  34.471  1.00  0.00           H  
ATOM    955  N   LYS W2060      17.052 150.813  34.186  1.00 29.52           N  
ANISOU  955  N   LYS W2060     3016   2611   5588   -113    364     95
ATOM    956  CA  LYS W2060      15.744 151.389  33.861  1.00 30.39           C  
ANISOU  956  CA  LYS W2060     3121   2664   5760   -154    334    122
ATOM    957  C   LYS W2060      14.639 150.317  33.721  1.00 29.64           C  
ANISOU  957  C   LYS W2060     3096   2566   5600   -144    363    140
ATOM    958  O   LYS W2060      13.635 150.554  33.043  1.00 36.89           O  
ANISOU  958  O   LYS W2060     4030   3425   6562   -164    316    146
ATOM    959  CB  LYS W2060      15.886 152.280  32.606  1.00 31.55           C  
ANISOU  959  CB  LYS W2060     3273   2763   5950   -159    219     50
ATOM    960  CG  LYS W2060      16.743 153.537  32.843  1.00 31.26           C  
ANISOU  960  CG  LYS W2060     3168   2720   5988   -175    159     33
ATOM    961  CD  LYS W2060      16.933 154.404  31.589  1.00 28.74           C  
ANISOU  961  CD  LYS W2060     2882   2358   5681   -155     25    -62
ATOM    962  CE  LYS W2060      17.631 155.737  31.916  1.00 30.95           C  
ANISOU  962  CE  LYS W2060     3096   2625   6038   -173    -62    -80
ATOM    963  NZ  LYS W2060      17.817 156.592  30.734  1.00 36.10           N1+
ANISOU  963  NZ  LYS W2060     3800   3239   6676   -132   -214   -196
ATOM    964  H   LYS W2060      17.596 150.492  33.390  1.00  0.00           H  
ATOM    965  HA  LYS W2060      15.419 152.030  34.683  1.00  0.00           H  
ATOM    966  HB3 LYS W2060      14.900 152.608  32.273  1.00  0.00           H  
ATOM    967  HB2 LYS W2060      16.304 151.688  31.794  1.00  0.00           H  
ATOM    968  HG3 LYS W2060      17.723 153.251  33.225  1.00  0.00           H  
ATOM    969  HG2 LYS W2060      16.267 154.138  33.618  1.00  0.00           H  
ATOM    970  HD3 LYS W2060      15.964 154.595  31.127  1.00  0.00           H  
ATOM    971  HD2 LYS W2060      17.518 153.848  30.855  1.00  0.00           H  
ATOM    972  HE3 LYS W2060      18.604 155.563  32.377  1.00  0.00           H  
ATOM    973  HE2 LYS W2060      17.025 156.295  32.627  1.00  0.00           H  
ATOM    974  HZ1 LYS W2060      16.933 156.723  30.264  1.00  0.00           H  
ATOM    975  HZ2 LYS W2060      18.196 157.485  31.011  1.00  0.00           H  
ATOM    976  HZ3 LYS W2060      18.459 156.143  30.092  1.00  0.00           H  
ATOM    977  N   ARG W2061      14.817 149.162  34.379  1.00 28.16           N  
ANISOU  977  N   ARG W2061     2955   2429   5316   -107    418    142
ATOM    978  CA  ARG W2061      13.807 148.113  34.474  1.00 24.46           C  
ANISOU  978  CA  ARG W2061     2551   1960   4782    -96    430    162
ATOM    979  C   ARG W2061      12.577 148.562  35.283  1.00 32.92           C  
ANISOU  979  C   ARG W2061     3604   3023   5882   -118    477    258
ATOM    980  O   ARG W2061      12.659 149.490  36.090  1.00 32.47           O  
ANISOU  980  O   ARG W2061     3475   2984   5876   -134    530    324
ATOM    981  CB  ARG W2061      14.440 146.834  35.067  1.00 27.64           C  
ANISOU  981  CB  ARG W2061     3011   2404   5087    -52    449    137
ATOM    982  CG  ARG W2061      14.768 146.889  36.578  1.00 34.14           C  
ANISOU  982  CG  ARG W2061     3832   3273   5865     -8    526    161
ATOM    983  CD  ARG W2061      15.554 145.655  37.034  1.00 36.02           C  
ANISOU  983  CD  ARG W2061     4136   3520   6029     50    503     95
ATOM    984  NE  ARG W2061      15.931 145.687  38.458  1.00 36.48           N  
ANISOU  984  NE  ARG W2061     4199   3631   6031    129    578     92
ATOM    985  CZ  ARG W2061      16.982 146.289  39.035  1.00 34.77           C  
ANISOU  985  CZ  ARG W2061     3912   3435   5864    154    619     92
ATOM    986  NH1 ARG W2061      17.791 147.125  38.376  1.00 33.27           N  
ANISOU  986  NH1 ARG W2061     3651   3210   5778     95    579     93
ATOM    987  NH2 ARG W2061      17.234 146.021  40.313  1.00 34.94           N1+
ANISOU  987  NH2 ARG W2061     3932   3522   5821    253    698     90
ATOM    988  H   ARG W2061      15.678 149.011  34.881  1.00  0.00           H  
ATOM    989  HA  ARG W2061      13.480 147.905  33.460  1.00  0.00           H  
ATOM    990  HB3 ARG W2061      15.331 146.575  34.494  1.00  0.00           H  
ATOM    991  HB2 ARG W2061      13.750 146.007  34.895  1.00  0.00           H  
ATOM    992  HG3 ARG W2061      13.808 146.877  37.096  1.00  0.00           H  
ATOM    993  HG2 ARG W2061      15.259 147.815  36.879  1.00  0.00           H  
ATOM    994  HD3 ARG W2061      16.392 145.407  36.381  1.00  0.00           H  
ATOM    995  HD2 ARG W2061      14.870 144.811  36.962  1.00  0.00           H  
ATOM    996  HE  ARG W2061      15.375 145.074  39.044  1.00  0.00           H  
ATOM    997 HH12 ARG W2061      18.573 147.548  38.862  1.00  0.00           H  
ATOM    998 HH11 ARG W2061      17.667 147.282  37.382  1.00  0.00           H  
ATOM    999 HH22 ARG W2061      18.083 146.339  40.775  1.00  0.00           H  
ATOM   1000 HH21 ARG W2061      16.671 145.358  40.835  1.00  0.00           H  
ATOM   1001  N   ASN W2062      11.454 147.842  35.103  1.00 33.86           N  
ANISOU 1001  N   ASN W2062     3773   3119   5972   -119    459    286
ATOM   1002  CA  ASN W2062      10.264 148.001  35.912  1.00 33.20           C  
ANISOU 1002  CA  ASN W2062     3675   3028   5911   -142    498    405
ATOM   1003  C   ASN W2062      10.494 147.496  37.330  1.00 34.01           C  
ANISOU 1003  C   ASN W2062     3805   3235   5883    -87    596    455
ATOM   1004  O   ASN W2062      10.321 146.317  37.631  1.00 34.48           O  
ANISOU 1004  O   ASN W2062     3950   3328   5823    -34    583    398
ATOM   1005  CB  ASN W2062       9.060 147.318  35.267  1.00 37.35           C  
ANISOU 1005  CB  ASN W2062     4251   3491   6451   -149    433    419
ATOM   1006  CG  ASN W2062       7.762 148.040  35.595  1.00 42.93           C  
ANISOU 1006  CG  ASN W2062     4927   4154   7230   -192    446    564
ATOM   1007  OD1 ASN W2062       7.328 148.099  36.743  1.00 45.67           O  
ANISOU 1007  OD1 ASN W2062     5286   4575   7492   -175    523    669
ATOM   1008  ND2 ASN W2062       7.104 148.629  34.594  1.00 47.62           N  
ANISOU 1008  ND2 ASN W2062     5486   4627   7982   -243    359    574
ATOM   1009  H   ASN W2062      11.450 147.132  34.385  1.00  0.00           H  
ATOM   1010  HA  ASN W2062      10.033 149.060  36.022  1.00  0.00           H  
ATOM   1011  HB3 ASN W2062       8.985 146.265  35.539  1.00  0.00           H  
ATOM   1012  HB2 ASN W2062       9.166 147.303  34.182  1.00  0.00           H  
ATOM   1013 HD22 ASN W2062       6.191 149.026  34.757  1.00  0.00           H  
ATOM   1014 HD21 ASN W2062       7.563 148.719  33.699  1.00  0.00           H  
ATOM   1015  N   ILE W2063      10.926 148.402  38.221  1.00 35.64           N  
ANISOU 1015  N   ILE W2063     3935   3495   6111    -90    686    563
ATOM   1016  CA  ILE W2063      11.159 148.185  39.646  1.00 35.06           C  
ANISOU 1016  CA  ILE W2063     3882   3550   5889     -2    798    608
ATOM   1017  C   ILE W2063       9.850 148.109  40.482  1.00 37.21           C  
ANISOU 1017  C   ILE W2063     4170   3875   6095      5    852    757
ATOM   1018  O   ILE W2063       9.755 148.686  41.564  1.00 40.23           O  
ANISOU 1018  O   ILE W2063     4551   4391   6344     89    965    832
ATOM   1019  CB  ILE W2063      12.115 149.282  40.191  1.00 31.28           C  
ANISOU 1019  CB  ILE W2063     3294   3143   5448     23    890    648
ATOM   1020  CG1 ILE W2063      11.619 150.724  39.910  1.00 34.65           C  
ANISOU 1020  CG1 ILE W2063     3577   3551   6039    -69    921    822
ATOM   1021  CG2 ILE W2063      13.549 149.071  39.667  1.00 30.95           C  
ANISOU 1021  CG2 ILE W2063     3245   3050   5466     20    826    510
ATOM   1022  CD1 ILE W2063      12.416 151.807  40.648  1.00 36.20           C  
ANISOU 1022  CD1 ILE W2063     3634   3851   6269    -38   1035    913
ATOM   1023  H   ILE W2063      11.185 149.311  37.864  1.00  0.00           H  
ATOM   1024  HA  ILE W2063      11.650 147.217  39.763  1.00  0.00           H  
ATOM   1025  HB  ILE W2063      12.170 149.168  41.274  1.00  0.00           H  
ATOM   1026 HG13 ILE W2063      10.569 150.827  40.184  1.00  0.00           H  
ATOM   1027 HG12 ILE W2063      11.667 150.930  38.840  1.00  0.00           H  
ATOM   1028 HG21 ILE W2063      14.243 149.759  40.147  1.00  0.00           H  
ATOM   1029 HG22 ILE W2063      13.905 148.061  39.873  1.00  0.00           H  
ATOM   1030 HG23 ILE W2063      13.616 149.232  38.591  1.00  0.00           H  
ATOM   1031 HD11 ILE W2063      13.199 152.209  40.005  1.00  0.00           H  
ATOM   1032 HD12 ILE W2063      11.774 152.637  40.942  1.00  0.00           H  
ATOM   1033 HD13 ILE W2063      12.892 151.425  41.552  1.00  0.00           H  
ATOM   1034  N   LYS W2064       8.855 147.382  39.971  1.00 36.09           N  
ANISOU 1034  N   LYS W2064     4043   3637   6034    -64    774    806
ATOM   1035  CA  LYS W2064       7.588 147.082  40.631  1.00 33.77           C  
ANISOU 1035  CA  LYS W2064     3773   3377   5683    -61    804    958
ATOM   1036  C   LYS W2064       7.233 145.609  40.336  1.00 35.74           C  
ANISOU 1036  C   LYS W2064     4157   3621   5801     -9    730    871
ATOM   1037  O   LYS W2064       7.761 145.061  39.367  1.00 41.92           O  
ANISOU 1037  O   LYS W2064     4990   4345   6593     -5    642    715
ATOM   1038  CB  LYS W2064       6.476 148.005  40.081  1.00 38.17           C  
ANISOU 1038  CB  LYS W2064     4250   3805   6448   -173    743   1088
ATOM   1039  CG  LYS W2064       6.744 149.516  40.224  1.00 48.34           C  
ANISOU 1039  CG  LYS W2064     5387   5076   7906   -247    783   1198
ATOM   1040  CD  LYS W2064       5.565 150.397  39.776  1.00 60.42           C  
ANISOU 1040  CD  LYS W2064     6846   6461   9650   -361    701   1356
ATOM   1041  CE  LYS W2064       5.261 150.294  38.271  1.00 67.78           C  
ANISOU 1041  CE  LYS W2064     7860   7214  10679   -386    531   1212
ATOM   1042  NZ  LYS W2064       4.083 151.093  37.897  1.00 73.84           N1+
ANISOU 1042  NZ  LYS W2064     8581   7810  11667   -482    421   1347
ATOM   1043  H   LYS W2064       9.020 146.854  39.115  1.00  0.00           H  
ATOM   1044  HA  LYS W2064       7.700 147.226  41.705  1.00  0.00           H  
ATOM   1045  HB3 LYS W2064       5.537 147.772  40.580  1.00  0.00           H  
ATOM   1046  HB2 LYS W2064       6.319 147.757  39.032  1.00  0.00           H  
ATOM   1047  HG3 LYS W2064       7.623 149.791  39.642  1.00  0.00           H  
ATOM   1048  HG2 LYS W2064       6.986 149.739  41.263  1.00  0.00           H  
ATOM   1049  HD3 LYS W2064       5.783 151.433  40.034  1.00  0.00           H  
ATOM   1050  HD2 LYS W2064       4.682 150.124  40.355  1.00  0.00           H  
ATOM   1051  HE3 LYS W2064       5.059 149.263  37.994  1.00  0.00           H  
ATOM   1052  HE2 LYS W2064       6.114 150.613  37.673  1.00  0.00           H  
ATOM   1053  HZ1 LYS W2064       3.862 150.889  36.930  1.00  0.00           H  
ATOM   1054  HZ2 LYS W2064       3.300 150.826  38.473  1.00  0.00           H  
ATOM   1055  HZ3 LYS W2064       4.273 152.076  38.010  1.00  0.00           H  
ATOM   1056  N   PRO W2065       6.287 144.989  41.120  1.00 35.92           N  
ANISOU 1056  N   PRO W2065     4233   3715   5700     33    760    984
ATOM   1057  CA  PRO W2065       5.640 143.755  40.727  1.00 34.72           C  
ANISOU 1057  CA  PRO W2065     4200   3548   5443     74    663    912
ATOM   1058  C   PRO W2065       4.961 143.841  39.368  1.00 36.21           C  
ANISOU 1058  C   PRO W2065     4380   3584   5796      3    539    866
ATOM   1059  O   PRO W2065       3.954 144.538  39.272  1.00 38.42           O  
ANISOU 1059  O   PRO W2065     4610   3776   6214    -59    514    975
ATOM   1060  CB  PRO W2065       4.660 143.479  41.868  1.00 35.75           C  
ANISOU 1060  CB  PRO W2065     4366   3780   5439    120    721   1090
ATOM   1061  CG  PRO W2065       5.217 144.221  43.068  1.00 34.70           C  
ANISOU 1061  CG  PRO W2065     4156   3781   5247    157    880   1204
ATOM   1062  CD  PRO W2065       5.813 145.461  42.423  1.00 33.88           C  
ANISOU 1062  CD  PRO W2065     3924   3583   5366     61    890   1190
ATOM   1063  HA  PRO W2065       6.378 142.953  40.715  1.00  0.00           H  
ATOM   1064  HB3 PRO W2065       4.554 142.413  42.063  1.00  0.00           H  
ATOM   1065  HB2 PRO W2065       3.661 143.863  41.650  1.00  0.00           H  
ATOM   1066  HG3 PRO W2065       6.012 143.631  43.527  1.00  0.00           H  
ATOM   1067  HG2 PRO W2065       4.473 144.438  43.836  1.00  0.00           H  
ATOM   1068  HD2 PRO W2065       5.045 146.221  42.275  1.00  0.00           H  
ATOM   1069  HD3 PRO W2065       6.600 145.877  43.052  1.00  0.00           H  
ATOM   1070  N   VAL W2066       5.497 143.205  38.324  1.00 29.39           N  
ANISOU 1070  N   VAL W2066     3558   2688   4922     19    457    709
ATOM   1071  CA  VAL W2066       4.979 143.173  36.971  1.00 28.57           C  
ANISOU 1071  CA  VAL W2066     3434   2473   4947    -16    357    651
ATOM   1072  C   VAL W2066       4.396 141.819  36.595  1.00 36.89           C  
ANISOU 1072  C   VAL W2066     4557   3541   5918     25    270    614
ATOM   1073  O   VAL W2066       4.792 140.831  37.212  1.00 33.90           O  
ANISOU 1073  O   VAL W2066     4247   3238   5396     72    262    581
ATOM   1074  CB  VAL W2066       6.045 143.541  35.937  1.00 27.38           C  
ANISOU 1074  CB  VAL W2066     3232   2287   4882    -37    346    528
ATOM   1075  CG1 VAL W2066       6.283 145.050  35.878  1.00 28.71           C  
ANISOU 1075  CG1 VAL W2066     3327   2421   5162    -85    396    569
ATOM   1076  CG2 VAL W2066       7.373 142.796  36.070  1.00 29.59           C  
ANISOU 1076  CG2 VAL W2066     3545   2636   5062     -3    355    433
ATOM   1077  H   VAL W2066       6.336 142.665  38.478  1.00  0.00           H  
ATOM   1078  HA  VAL W2066       4.184 143.917  36.915  1.00  0.00           H  
ATOM   1079  HB  VAL W2066       5.698 143.282  34.938  1.00  0.00           H  
ATOM   1080 HG11 VAL W2066       6.953 145.315  35.060  1.00  0.00           H  
ATOM   1081 HG12 VAL W2066       5.361 145.607  35.713  1.00  0.00           H  
ATOM   1082 HG13 VAL W2066       6.722 145.417  36.804  1.00  0.00           H  
ATOM   1083 HG21 VAL W2066       8.047 143.002  35.239  1.00  0.00           H  
ATOM   1084 HG22 VAL W2066       7.905 143.081  36.977  1.00  0.00           H  
ATOM   1085 HG23 VAL W2066       7.240 141.714  36.098  1.00  0.00           H  
ATOM   1086  N   PRO W2067       3.536 141.753  35.577  1.00 37.75           N  
ANISOU 1086  N   PRO W2067     4648   3575   6120     18    190    614
ATOM   1087  CA  PRO W2067       3.208 140.531  34.872  1.00 36.77           C  
ANISOU 1087  CA  PRO W2067     4560   3466   5946     52     97    586
ATOM   1088  C   PRO W2067       4.424 139.710  34.467  1.00 39.07           C  
ANISOU 1088  C   PRO W2067     4843   3792   6210     54     64    473
ATOM   1089  O   PRO W2067       5.355 140.274  33.898  1.00 43.39           O  
ANISOU 1089  O   PRO W2067     5339   4331   6815     33    100    410
ATOM   1090  CB  PRO W2067       2.454 140.997  33.626  1.00 33.47           C  
ANISOU 1090  CB  PRO W2067     4093   2961   5661     57     37    598
ATOM   1091  CG  PRO W2067       1.814 142.321  34.042  1.00 28.99           C  
ANISOU 1091  CG  PRO W2067     3507   2317   5189     28     77    668
ATOM   1092  CD  PRO W2067       2.896 142.895  34.953  1.00 28.57           C  
ANISOU 1092  CD  PRO W2067     3436   2305   5116     -8    168    648
ATOM   1093  HA  PRO W2067       2.540 139.935  35.494  1.00  0.00           H  
ATOM   1094  HB3 PRO W2067       1.727 140.284  33.242  1.00  0.00           H  
ATOM   1095  HB2 PRO W2067       3.148 141.208  32.812  1.00  0.00           H  
ATOM   1096  HG3 PRO W2067       0.915 142.128  34.625  1.00  0.00           H  
ATOM   1097  HG2 PRO W2067       1.538 142.957  33.199  1.00  0.00           H  
ATOM   1098  HD2 PRO W2067       3.594 143.457  34.332  1.00  0.00           H  
ATOM   1099  HD3 PRO W2067       2.442 143.600  35.649  1.00  0.00           H  
ATOM   1100  N   GLU W2068       4.461 138.414  34.786  1.00 37.66           N  
ANISOU 1100  N   GLU W2068     4714   3643   5950     76    -22    459
ATOM   1101  CA  GLU W2068       5.543 137.524  34.418  1.00 35.13           C  
ANISOU 1101  CA  GLU W2068     4379   3329   5638     63    -88    375
ATOM   1102  C   GLU W2068       5.611 137.359  32.905  1.00 35.81           C  
ANISOU 1102  C   GLU W2068     4354   3394   5859     41   -114    369
ATOM   1103  O   GLU W2068       4.566 137.268  32.268  1.00 38.81           O  
ANISOU 1103  O   GLU W2068     4690   3756   6300     60   -123    413
ATOM   1104  CB  GLU W2068       5.432 136.196  35.169  1.00 33.15           C  
ANISOU 1104  CB  GLU W2068     4208   3094   5293     87   -214    361
ATOM   1105  CG  GLU W2068       5.193 136.335  36.674  1.00 39.05           C  
ANISOU 1105  CG  GLU W2068     5080   3892   5867    144   -189    333
ATOM   1106  CD  GLU W2068       5.746 135.250  37.588  1.00 49.47           C  
ANISOU 1106  CD  GLU W2068     6500   5220   7076    186   -345    287
ATOM   1107  OE1 GLU W2068       6.389 134.291  37.109  1.00 54.61           O  
ANISOU 1107  OE1 GLU W2068     7171   5878   7699    199   -424    348
ATOM   1108  OE2 GLU W2068       5.524 135.363  38.813  1.00 51.13           O1-
ANISOU 1108  OE2 GLU W2068     6776   5418   7234    211   -408    182
ATOM   1109  H   GLU W2068       3.666 137.994  35.245  1.00  0.00           H  
ATOM   1110  HA  GLU W2068       6.464 138.005  34.744  1.00  0.00           H  
ATOM   1111  HB3 GLU W2068       6.347 135.642  34.966  1.00  0.00           H  
ATOM   1112  HB2 GLU W2068       4.645 135.586  34.729  1.00  0.00           H  
ATOM   1113  HG3 GLU W2068       4.125 136.421  36.869  1.00  0.00           H  
ATOM   1114  HG2 GLU W2068       5.604 137.282  37.020  1.00  0.00           H  
ATOM   1115  N   VAL W2069       6.813 137.332  32.326  1.00 36.27           N  
ANISOU 1115  N   VAL W2069     4364   3460   5958     13   -122    322
ATOM   1116  CA  VAL W2069       7.114 137.377  30.908  1.00 35.35           C  
ANISOU 1116  CA  VAL W2069     4130   3360   5943      7   -112    334
ATOM   1117  C   VAL W2069       6.354 136.355  30.077  1.00 34.90           C  
ANISOU 1117  C   VAL W2069     4005   3316   5937     21   -197    390
ATOM   1118  O   VAL W2069       5.932 136.694  28.974  1.00 37.64           O  
ANISOU 1118  O   VAL W2069     4262   3692   6346     61   -166    414
ATOM   1119  CB  VAL W2069       8.620 137.339  30.655  1.00 38.45           C  
ANISOU 1119  CB  VAL W2069     4480   3764   6364    -33   -112    308
ATOM   1120  CG1 VAL W2069       9.072 137.091  29.200  1.00 41.06           C  
ANISOU 1120  CG1 VAL W2069     4683   4148   6770    -24    -78    343
ATOM   1121  CG2 VAL W2069       9.290 138.624  31.169  1.00 36.07           C  
ANISOU 1121  CG2 VAL W2069     4238   3450   6017    -35    -34    253
ATOM   1122  H   VAL W2069       7.614 137.356  32.938  1.00  0.00           H  
ATOM   1123  HA  VAL W2069       6.755 138.353  30.581  1.00  0.00           H  
ATOM   1124  HB  VAL W2069       9.039 136.527  31.250  1.00  0.00           H  
ATOM   1125 HG11 VAL W2069      10.152 137.198  29.094  1.00  0.00           H  
ATOM   1126 HG12 VAL W2069       8.829 136.082  28.872  1.00  0.00           H  
ATOM   1127 HG13 VAL W2069       8.600 137.790  28.507  1.00  0.00           H  
ATOM   1128 HG21 VAL W2069      10.373 138.570  31.072  1.00  0.00           H  
ATOM   1129 HG22 VAL W2069       8.950 139.484  30.592  1.00  0.00           H  
ATOM   1130 HG23 VAL W2069       9.071 138.816  32.220  1.00  0.00           H  
ATOM   1131  N   LYS W2070       6.059 135.156  30.590  1.00 31.02           N  
ANISOU 1131  N   LYS W2070     3556   2811   5419      2   -314    407
ATOM   1132  CA  LYS W2070       5.205 134.152  29.995  1.00 31.61           C  
ANISOU 1132  CA  LYS W2070     3554   2900   5557     12   -410    473
ATOM   1133  C   LYS W2070       3.806 134.652  29.673  1.00 34.37           C  
ANISOU 1133  C   LYS W2070     3908   3243   5906     77   -378    506
ATOM   1134  O   LYS W2070       3.302 134.380  28.587  1.00 37.42           O  
ANISOU 1134  O   LYS W2070     4189   3655   6372    116   -400    555
ATOM   1135  CB  LYS W2070       5.163 132.887  30.856  1.00 29.54           C  
ANISOU 1135  CB  LYS W2070     3356   2608   5262    -20   -573    472
ATOM   1136  CG  LYS W2070       4.647 133.050  32.286  1.00 30.36           C  
ANISOU 1136  CG  LYS W2070     3630   2694   5212     14   -587    430
ATOM   1137  CD  LYS W2070       4.830 131.801  33.151  1.00 31.17           C  
ANISOU 1137  CD  LYS W2070     3808   2771   5264      6   -776    406
ATOM   1138  CE  LYS W2070       4.571 132.059  34.635  1.00 33.31           C  
ANISOU 1138  CE  LYS W2070     4257   3061   5339     71   -776    364
ATOM   1139  NZ  LYS W2070       4.841 130.870  35.458  1.00 34.49           N1+
ANISOU 1139  NZ  LYS W2070     4506   3186   5412     87   -983    311
ATOM   1140  H   LYS W2070       6.458 134.943  31.493  1.00  0.00           H  
ATOM   1141  HA  LYS W2070       5.670 133.877  29.049  1.00  0.00           H  
ATOM   1142  HB3 LYS W2070       6.163 132.460  30.902  1.00  0.00           H  
ATOM   1143  HB2 LYS W2070       4.571 132.120  30.360  1.00  0.00           H  
ATOM   1144  HG3 LYS W2070       3.590 133.308  32.279  1.00  0.00           H  
ATOM   1145  HG2 LYS W2070       5.147 133.887  32.769  1.00  0.00           H  
ATOM   1146  HD3 LYS W2070       5.834 131.400  33.013  1.00  0.00           H  
ATOM   1147  HD2 LYS W2070       4.166 131.015  32.797  1.00  0.00           H  
ATOM   1148  HE3 LYS W2070       3.543 132.373  34.806  1.00  0.00           H  
ATOM   1149  HE2 LYS W2070       5.212 132.863  34.992  1.00  0.00           H  
ATOM   1150  HZ1 LYS W2070       4.726 131.113  36.432  1.00  0.00           H  
ATOM   1151  HZ2 LYS W2070       4.184 130.147  35.208  1.00  0.00           H  
ATOM   1152  HZ3 LYS W2070       5.785 130.552  35.293  1.00  0.00           H  
ATOM   1153  N   ILE W2071       3.185 135.433  30.562  1.00 35.37           N  
ANISOU 1153  N   ILE W2071     4145   3338   5958     94   -325    494
ATOM   1154  CA  ILE W2071       1.884 136.056  30.422  1.00 32.38           C  
ANISOU 1154  CA  ILE W2071     3772   2922   5607    145   -308    538
ATOM   1155  C   ILE W2071       1.941 137.067  29.283  1.00 32.91           C  
ANISOU 1155  C   ILE W2071     3760   2980   5765    188   -232    505
ATOM   1156  O   ILE W2071       1.083 137.079  28.406  1.00 36.53           O  
ANISOU 1156  O   ILE W2071     4158   3429   6293    258   -256    524
ATOM   1157  CB  ILE W2071       1.401 136.757  31.693  1.00 29.76           C  
ANISOU 1157  CB  ILE W2071     3558   2560   5188    138   -268    569
ATOM   1158  CG1 ILE W2071       1.516 135.926  32.974  1.00 33.19           C  
ANISOU 1158  CG1 ILE W2071     4086   3029   5495    137   -351    597
ATOM   1159  CG2 ILE W2071       0.002 137.367  31.608  1.00 30.20           C  
ANISOU 1159  CG2 ILE W2071     3614   2548   5312    176   -260    631
ATOM   1160  CD1 ILE W2071       0.482 134.812  33.126  1.00 34.95           C  
ANISOU 1160  CD1 ILE W2071     4290   3250   5741    165   -480    653
ATOM   1161  H   ILE W2071       3.723 135.753  31.353  1.00  0.00           H  
ATOM   1162  HA  ILE W2071       1.176 135.278  30.141  1.00  0.00           H  
ATOM   1163  HB  ILE W2071       2.049 137.616  31.861  1.00  0.00           H  
ATOM   1164 HG13 ILE W2071       1.430 136.577  33.843  1.00  0.00           H  
ATOM   1165 HG12 ILE W2071       2.510 135.493  33.082  1.00  0.00           H  
ATOM   1166 HG21 ILE W2071      -0.311 137.839  32.539  1.00  0.00           H  
ATOM   1167 HG22 ILE W2071      -0.076 138.138  30.842  1.00  0.00           H  
ATOM   1168 HG23 ILE W2071      -0.748 136.614  31.373  1.00  0.00           H  
ATOM   1169 HD11 ILE W2071      -0.420 135.174  33.619  1.00  0.00           H  
ATOM   1170 HD12 ILE W2071       0.180 134.407  32.161  1.00  0.00           H  
ATOM   1171 HD13 ILE W2071       0.857 133.978  33.720  1.00  0.00           H  
ATOM   1172  N   LEU W2072       2.980 137.903  29.264  1.00 28.22           N  
ANISOU 1172  N   LEU W2072     3169   2390   5163    165   -149    446
ATOM   1173  CA  LEU W2072       3.227 138.931  28.271  1.00 28.10           C  
ANISOU 1173  CA  LEU W2072     3098   2371   5208    220    -93    394
ATOM   1174  C   LEU W2072       3.551 138.351  26.901  1.00 28.43           C  
ANISOU 1174  C   LEU W2072     3018   2500   5284    276    -96    398
ATOM   1175  O   LEU W2072       3.008 138.840  25.912  1.00 31.07           O  
ANISOU 1175  O   LEU W2072     3303   2846   5656    376    -78    368
ATOM   1176  CB  LEU W2072       4.261 139.929  28.787  1.00 33.27           C  
ANISOU 1176  CB  LEU W2072     3778   3023   5840    178    -21    337
ATOM   1177  CG  LEU W2072       3.925 140.633  30.103  1.00 35.65           C  
ANISOU 1177  CG  LEU W2072     4168   3266   6111    123      4    357
ATOM   1178  CD1 LEU W2072       4.985 141.664  30.484  1.00 38.78           C  
ANISOU 1178  CD1 LEU W2072     4562   3671   6503     89     69    304
ATOM   1179  CD2 LEU W2072       2.521 141.238  30.131  1.00 34.58           C  
ANISOU 1179  CD2 LEU W2072     4065   3036   6037    146    -21    397
ATOM   1180  H   LEU W2072       3.677 137.789  29.985  1.00  0.00           H  
ATOM   1181  HA  LEU W2072       2.288 139.470  28.149  1.00  0.00           H  
ATOM   1182  HB3 LEU W2072       4.429 140.691  28.025  1.00  0.00           H  
ATOM   1183  HB2 LEU W2072       5.225 139.428  28.873  1.00  0.00           H  
ATOM   1184  HG  LEU W2072       3.950 139.877  30.889  1.00  0.00           H  
ATOM   1185 HD11 LEU W2072       5.386 141.484  31.482  1.00  0.00           H  
ATOM   1186 HD12 LEU W2072       5.836 141.653  29.804  1.00  0.00           H  
ATOM   1187 HD13 LEU W2072       4.614 142.689  30.484  1.00  0.00           H  
ATOM   1188 HD21 LEU W2072       2.458 142.148  30.727  1.00  0.00           H  
ATOM   1189 HD22 LEU W2072       2.151 141.502  29.141  1.00  0.00           H  
ATOM   1190 HD23 LEU W2072       1.797 140.550  30.565  1.00  0.00           H  
ATOM   1191  N   ASN W2073       4.358 137.290  26.818  1.00 34.09           N  
ANISOU 1191  N   ASN W2073     3679   3282   5994    221   -125    440
ATOM   1192  CA  ASN W2073       4.661 136.516  25.631  1.00 34.02           C  
ANISOU 1192  CA  ASN W2073     3520   3373   6032    261   -123    491
ATOM   1193  C   ASN W2073       3.405 135.921  25.017  1.00 34.09           C  
ANISOU 1193  C   ASN W2073     3465   3394   6095    334   -179    545
ATOM   1194  O   ASN W2073       3.196 136.060  23.814  1.00 37.14           O  
ANISOU 1194  O   ASN W2073     3741   3858   6512    441   -136    557
ATOM   1195  CB  ASN W2073       5.687 135.417  25.916  1.00 39.20           C  
ANISOU 1195  CB  ASN W2073     4124   4064   6707    161   -172    549
ATOM   1196  CG  ASN W2073       7.128 135.903  26.090  1.00 43.46           C  
ANISOU 1196  CG  ASN W2073     4687   4611   7214    113   -109    510
ATOM   1197  OD1 ASN W2073       7.448 137.056  25.822  1.00 46.29           O  
ANISOU 1197  OD1 ASN W2073     5058   4989   7539    165    -19    453
ATOM   1198  ND2 ASN W2073       8.036 135.036  26.528  1.00 46.67           N  
ANISOU 1198  ND2 ASN W2073     5103   4990   7638     19   -177    534
ATOM   1199  H   ASN W2073       4.831 137.004  27.663  1.00  0.00           H  
ATOM   1200  HA  ASN W2073       5.090 137.229  24.926  1.00  0.00           H  
ATOM   1201  HB3 ASN W2073       5.718 134.728  25.070  1.00  0.00           H  
ATOM   1202  HB2 ASN W2073       5.385 134.822  26.778  1.00  0.00           H  
ATOM   1203 HD22 ASN W2073       8.989 135.347  26.614  1.00  0.00           H  
ATOM   1204 HD21 ASN W2073       7.816 134.089  26.818  1.00  0.00           H  
ATOM   1205  N   ASN W2074       2.529 135.321  25.828  1.00 32.82           N  
ANISOU 1205  N   ASN W2074     3372   3167   5932    295   -276    578
ATOM   1206  CA  ASN W2074       1.257 134.770  25.416  1.00 35.50           C  
ANISOU 1206  CA  ASN W2074     3650   3510   6327    363   -348    638
ATOM   1207  C   ASN W2074       0.274 135.840  24.964  1.00 37.29           C  
ANISOU 1207  C   ASN W2074     3901   3690   6577    487   -307    594
ATOM   1208  O   ASN W2074      -0.429 135.630  23.980  1.00 41.53           O  
ANISOU 1208  O   ASN W2074     4359   4246   7175    584   -344    631
ATOM   1209  CB  ASN W2074       0.642 133.944  26.546  1.00 40.62           C  
ANISOU 1209  CB  ASN W2074     4390   4099   6946    300   -472    680
ATOM   1210  CG  ASN W2074       1.338 132.623  26.841  1.00 39.34           C  
ANISOU 1210  CG  ASN W2074     4204   3963   6783    200   -564    710
ATOM   1211  OD1 ASN W2074       2.186 132.125  26.105  1.00 40.71           O  
ANISOU 1211  OD1 ASN W2074     4246   4201   7023    171   -554    745
ATOM   1212  ND2 ASN W2074       0.943 131.994  27.951  1.00 40.17           N  
ANISOU 1212  ND2 ASN W2074     4436   4016   6810    152   -664    701
ATOM   1213  H   ASN W2074       2.780 135.204  26.799  1.00  0.00           H  
ATOM   1214  HA  ASN W2074       1.468 134.104  24.580  1.00  0.00           H  
ATOM   1215  HB3 ASN W2074      -0.393 133.701  26.318  1.00  0.00           H  
ATOM   1216  HB2 ASN W2074       0.599 134.540  27.458  1.00  0.00           H  
ATOM   1217 HD22 ASN W2074       1.415 131.166  28.285  1.00  0.00           H  
ATOM   1218 HD21 ASN W2074       0.215 132.426  28.501  1.00  0.00           H  
ATOM   1219  N   LEU W2075       0.258 137.005  25.617  1.00 37.08           N  
ANISOU 1219  N   LEU W2075     3978   3592   6519    488   -248    515
ATOM   1220  CA  LEU W2075      -0.429 138.210  25.193  1.00 37.62           C  
ANISOU 1220  CA  LEU W2075     4084   3577   6632    598   -242    457
ATOM   1221  C   LEU W2075       0.195 138.868  23.969  1.00 38.26           C  
ANISOU 1221  C   LEU W2075     4107   3722   6707    706   -164    363
ATOM   1222  O   LEU W2075      -0.360 139.837  23.454  1.00 45.93           O  
ANISOU 1222  O   LEU W2075     5127   4612   7714    810   -175    279
ATOM   1223  CB  LEU W2075      -0.559 139.183  26.366  1.00 37.52           C  
ANISOU 1223  CB  LEU W2075     4211   3429   6614    527   -254    446
ATOM   1224  CG  LEU W2075      -1.549 138.808  27.470  1.00 39.78           C  
ANISOU 1224  CG  LEU W2075     4566   3669   6878    458   -323    550
ATOM   1225  CD1 LEU W2075      -1.390 139.701  28.700  1.00 38.99           C  
ANISOU 1225  CD1 LEU W2075     4577   3480   6758    382   -302    574
ATOM   1226  CD2 LEU W2075      -2.996 138.827  26.984  1.00 40.37           C  
ANISOU 1226  CD2 LEU W2075     4617   3697   7025    548   -410    603
ATOM   1227  H   LEU W2075       0.805 137.075  26.463  1.00  0.00           H  
ATOM   1228  HA  LEU W2075      -1.434 137.924  24.890  1.00  0.00           H  
ATOM   1229  HB3 LEU W2075      -0.860 140.165  25.998  1.00  0.00           H  
ATOM   1230  HB2 LEU W2075       0.431 139.349  26.787  1.00  0.00           H  
ATOM   1231  HG  LEU W2075      -1.327 137.791  27.795  1.00  0.00           H  
ATOM   1232 HD11 LEU W2075      -1.726 139.199  29.608  1.00  0.00           H  
ATOM   1233 HD12 LEU W2075      -0.356 139.995  28.867  1.00  0.00           H  
ATOM   1234 HD13 LEU W2075      -1.972 140.618  28.607  1.00  0.00           H  
ATOM   1235 HD21 LEU W2075      -3.692 139.192  27.739  1.00  0.00           H  
ATOM   1236 HD22 LEU W2075      -3.122 139.458  26.103  1.00  0.00           H  
ATOM   1237 HD23 LEU W2075      -3.337 137.831  26.704  1.00  0.00           H  
ATOM   1238  N   GLY W2076       1.336 138.361  23.484  1.00 33.64           N  
ANISOU 1238  N   GLY W2076     3426   3277   6078    688    -97    378
ATOM   1239  CA  GLY W2076       1.978 138.783  22.246  1.00 33.62           C  
ANISOU 1239  CA  GLY W2076     3364   3373   6036    809    -15    306
ATOM   1240  C   GLY W2076       2.714 140.119  22.385  1.00 34.99           C  
ANISOU 1240  C   GLY W2076     3647   3479   6169    797     12    192
ATOM   1241  O   GLY W2076       2.848 140.805  21.375  1.00 38.53           O  
ANISOU 1241  O   GLY W2076     4096   3960   6584    936     41     91
ATOM   1242  H   GLY W2076       1.768 137.580  23.963  1.00  0.00           H  
ATOM   1243  HA3 GLY W2076       1.237 138.856  21.448  1.00  0.00           H  
ATOM   1244  HA2 GLY W2076       2.697 138.023  21.942  1.00  0.00           H  
ATOM   1245  N   VAL W2077       3.142 140.511  23.599  1.00 35.69           N  
ANISOU 1245  N   VAL W2077     3824   3482   6256    646     -3    202
ATOM   1246  CA  VAL W2077       3.896 141.714  23.882  1.00 30.80           C  
ANISOU 1246  CA  VAL W2077     3286   2800   5618    619     14    113
ATOM   1247  C   VAL W2077       5.218 141.759  23.129  1.00 30.43           C  
ANISOU 1247  C   VAL W2077     3175   2893   5493    640     90     90
ATOM   1248  O   VAL W2077       5.992 140.806  23.201  1.00 35.03           O  
ANISOU 1248  O   VAL W2077     3690   3569   6051    563    125    175
ATOM   1249  CB  VAL W2077       4.125 141.935  25.378  1.00 31.18           C  
ANISOU 1249  CB  VAL W2077     3416   2750   5680    465     -3    155
ATOM   1250  CG1 VAL W2077       5.113 143.030  25.773  1.00 32.74           C  
ANISOU 1250  CG1 VAL W2077     3667   2894   5878    430     13     82
ATOM   1251  CG2 VAL W2077       2.809 142.186  26.115  1.00 32.65           C  
ANISOU 1251  CG2 VAL W2077     3662   2815   5930    451    -71    207
ATOM   1252  H   VAL W2077       2.996 139.882  24.377  1.00  0.00           H  
ATOM   1253  HA  VAL W2077       3.285 142.540  23.517  1.00  0.00           H  
ATOM   1254  HB  VAL W2077       4.547 141.011  25.775  1.00  0.00           H  
ATOM   1255 HG11 VAL W2077       5.213 143.133  26.854  1.00  0.00           H  
ATOM   1256 HG12 VAL W2077       6.125 142.852  25.412  1.00  0.00           H  
ATOM   1257 HG13 VAL W2077       4.801 144.000  25.385  1.00  0.00           H  
ATOM   1258 HG21 VAL W2077       2.946 142.366  27.181  1.00  0.00           H  
ATOM   1259 HG22 VAL W2077       2.297 143.062  25.714  1.00  0.00           H  
ATOM   1260 HG23 VAL W2077       2.124 141.344  26.028  1.00  0.00           H  
ATOM   1261  N   ASP W2078       5.468 142.876  22.438  1.00 31.73           N  
ANISOU 1261  N   ASP W2078     3367   3066   5622    750     99    -24
ATOM   1262  CA  ASP W2078       6.651 143.088  21.600  1.00 29.34           C  
ANISOU 1262  CA  ASP W2078     3014   2912   5223    793    170    -42
ATOM   1263  C   ASP W2078       7.641 144.065  22.250  1.00 31.96           C  
ANISOU 1263  C   ASP W2078     3422   3182   5540    715    158   -106
ATOM   1264  O   ASP W2078       8.824 144.030  21.916  1.00 34.93           O  
ANISOU 1264  O   ASP W2078     3756   3671   5846    698    213    -82
ATOM   1265  CB  ASP W2078       6.276 143.642  20.200  1.00 37.86           C  
ANISOU 1265  CB  ASP W2078     4062   4096   6227   1015    193   -130
ATOM   1266  CG  ASP W2078       5.353 142.763  19.341  1.00 47.05           C  
ANISOU 1266  CG  ASP W2078     5117   5358   7404   1118    222    -54
ATOM   1267  OD1 ASP W2078       5.439 141.521  19.444  1.00 51.60           O  
ANISOU 1267  OD1 ASP W2078     5586   6009   8008   1018    256     97
ATOM   1268  OD2 ASP W2078       4.683 143.352  18.465  1.00 51.61           O1-
ANISOU 1268  OD2 ASP W2078     5710   5926   7973   1302    198   -149
ATOM   1269  H   ASP W2078       4.789 143.630  22.466  1.00  0.00           H  
ATOM   1270  HA  ASP W2078       7.190 142.148  21.462  1.00  0.00           H  
ATOM   1271  HB3 ASP W2078       7.186 143.808  19.621  1.00  0.00           H  
ATOM   1272  HB2 ASP W2078       5.797 144.614  20.324  1.00  0.00           H  
ATOM   1273  N   ILE W2079       7.149 144.960  23.115  1.00 31.36           N  
ANISOU 1273  N   ILE W2079     3442   2931   5541    663     84   -167
ATOM   1274  CA  ILE W2079       7.856 146.115  23.626  1.00 31.06           C  
ANISOU 1274  CA  ILE W2079     3458   2830   5512    596     60   -224
ATOM   1275  C   ILE W2079       7.107 146.661  24.834  1.00 34.57           C  
ANISOU 1275  C   ILE W2079     3965   3090   6078    490     -5   -205
ATOM   1276  O   ILE W2079       5.959 146.277  25.036  1.00 31.79           O  
ANISOU 1276  O   ILE W2079     3634   2651   5793    500    -47   -175
ATOM   1277  CB  ILE W2079       8.021 147.164  22.523  1.00 35.08           C  
ANISOU 1277  CB  ILE W2079     4002   3367   5962    744     19   -370
ATOM   1278  CG1 ILE W2079       9.107 148.207  22.780  1.00 35.46           C  
ANISOU 1278  CG1 ILE W2079     4069   3419   5984    679     10   -404
ATOM   1279  CG2 ILE W2079       6.725 147.846  22.084  1.00 37.85           C  
ANISOU 1279  CG2 ILE W2079     4434   3546   6403    825   -102   -480
ATOM   1280  CD1 ILE W2079       9.657 148.823  21.492  1.00 32.75           C  
ANISOU 1280  CD1 ILE W2079     3762   3142   5541    835    -33   -543
ATOM   1281  H   ILE W2079       6.184 144.910  23.405  1.00  0.00           H  
ATOM   1282  HA  ILE W2079       8.832 145.778  23.972  1.00  0.00           H  
ATOM   1283  HB  ILE W2079       8.360 146.636  21.632  1.00  0.00           H  
ATOM   1284 HG13 ILE W2079       9.936 147.744  23.314  1.00  0.00           H  
ATOM   1285 HG12 ILE W2079       8.747 148.995  23.440  1.00  0.00           H  
ATOM   1286 HG21 ILE W2079       6.847 148.463  21.193  1.00  0.00           H  
ATOM   1287 HG22 ILE W2079       5.950 147.121  21.842  1.00  0.00           H  
ATOM   1288 HG23 ILE W2079       6.333 148.501  22.861  1.00  0.00           H  
ATOM   1289 HD11 ILE W2079      10.577 149.381  21.652  1.00  0.00           H  
ATOM   1290 HD12 ILE W2079       9.876 148.071  20.735  1.00  0.00           H  
ATOM   1291 HD13 ILE W2079       8.936 149.517  21.061  1.00  0.00           H  
ATOM   1292  N   ALA W2080       7.676 147.559  25.640  1.00 36.29           N  
ANISOU 1292  N   ALA W2080     4201   3260   6328    388    -10   -201
ATOM   1293  CA  ALA W2080       7.028 148.209  26.761  1.00 34.17           C  
ANISOU 1293  CA  ALA W2080     3963   2844   6176    281    -54   -148
ATOM   1294  C   ALA W2080       7.238 149.716  26.748  1.00 38.71           C  
ANISOU 1294  C   ALA W2080     4570   3295   6843    288   -160   -240
ATOM   1295  O   ALA W2080       8.243 150.194  26.229  1.00 42.29           O  
ANISOU 1295  O   ALA W2080     5028   3800   7242    349   -183   -342
ATOM   1296  CB  ALA W2080       7.491 147.601  28.087  1.00 32.02           C  
ANISOU 1296  CB  ALA W2080     3664   2620   5882    159     26    -50
ATOM   1297  H   ALA W2080       8.614 147.877  25.451  1.00  0.00           H  
ATOM   1298  HA  ALA W2080       5.954 148.047  26.695  1.00  0.00           H  
ATOM   1299  HB1 ALA W2080       6.888 147.958  28.922  1.00  0.00           H  
ATOM   1300  HB2 ALA W2080       7.417 146.514  28.084  1.00  0.00           H  
ATOM   1301  HB3 ALA W2080       8.524 147.860  28.309  1.00  0.00           H  
ATOM   1302  N   ALA W2081       6.263 150.440  27.301  1.00 36.46           N  
ANISOU 1302  N   ALA W2081     4304   2843   6704    222   -237   -190
ATOM   1303  CA  ALA W2081       6.175 151.886  27.345  1.00 35.19           C  
ANISOU 1303  CA  ALA W2081     4170   2520   6682    208   -380   -261
ATOM   1304  C   ALA W2081       6.950 152.481  28.510  1.00 34.80           C  
ANISOU 1304  C   ALA W2081     4063   2460   6702     65   -356   -173
ATOM   1305  O   ALA W2081       6.478 152.439  29.644  1.00 40.53           O  
ANISOU 1305  O   ALA W2081     4748   3143   7510    -47   -317    -17
ATOM   1306  CB  ALA W2081       4.699 152.259  27.467  1.00 38.03           C  
ANISOU 1306  CB  ALA W2081     4568   2681   7200    210   -501   -235
ATOM   1307  H   ALA W2081       5.492 149.945  27.723  1.00  0.00           H  
ATOM   1308  HA  ALA W2081       6.554 152.305  26.412  1.00  0.00           H  
ATOM   1309  HB1 ALA W2081       4.575 153.319  27.686  1.00  0.00           H  
ATOM   1310  HB2 ALA W2081       4.136 152.039  26.561  1.00  0.00           H  
ATOM   1311  HB3 ALA W2081       4.217 151.717  28.281  1.00  0.00           H  
ATOM   1312  N   ASN W2082       8.125 153.086  28.231  1.00 31.49           N  
ANISOU 1312  N   ASN W2082     3632   2094   6239     80   -375   -263
ATOM   1313  CA  ASN W2082       8.958 153.852  29.174  1.00 36.76           C  
ANISOU 1313  CA  ASN W2082     4233   2742   6992    -37   -378   -198
ATOM   1314  C   ASN W2082       9.459 153.001  30.350  1.00 37.60           C  
ANISOU 1314  C   ASN W2082     4275   2960   7050   -122   -212    -41
ATOM   1315  O   ASN W2082       9.537 153.482  31.479  1.00 42.51           O  
ANISOU 1315  O   ASN W2082     4829   3542   7780   -227   -193     85
ATOM   1316  CB  ASN W2082       8.264 155.163  29.622  1.00 39.55           C  
ANISOU 1316  CB  ASN W2082     4570   2882   7577   -120   -538   -163
ATOM   1317  CG  ASN W2082       8.013 156.107  28.448  1.00 45.39           C  
ANISOU 1317  CG  ASN W2082     5394   3503   8347    -17   -734   -345
ATOM   1318  OD1 ASN W2082       6.908 156.183  27.925  1.00 53.26           O  
ANISOU 1318  OD1 ASN W2082     6446   4427   9363     34   -804   -365
ATOM   1319  ND2 ASN W2082       9.039 156.822  28.009  1.00 47.04           N  
ANISOU 1319  ND2 ASN W2082     5622   3710   8540     29   -828   -485
ATOM   1320  H   ASN W2082       8.514 153.022  27.298  1.00  0.00           H  
ATOM   1321  HA  ASN W2082       9.862 154.140  28.646  1.00  0.00           H  
ATOM   1322  HB3 ASN W2082       8.887 155.694  30.341  1.00  0.00           H  
ATOM   1323  HB2 ASN W2082       7.328 154.954  30.138  1.00  0.00           H  
ATOM   1324 HD22 ASN W2082       8.957 157.374  27.156  1.00  0.00           H  
ATOM   1325 HD21 ASN W2082       9.952 156.704  28.423  1.00  0.00           H  
ATOM   1326  N   THR W2083       9.800 151.731  30.067  1.00 36.42           N  
ANISOU 1326  N   THR W2083     4145   2955   6739    -69    -99    -46
ATOM   1327  CA  THR W2083      10.213 150.743  31.045  1.00 36.42           C  
ANISOU 1327  CA  THR W2083     4109   3059   6668   -118     35     59
ATOM   1328  C   THR W2083      10.800 149.557  30.293  1.00 36.79           C  
ANISOU 1328  C   THR W2083     4179   3236   6563    -53     98      8
ATOM   1329  O   THR W2083      10.596 149.438  29.088  1.00 36.49           O  
ANISOU 1329  O   THR W2083     4167   3224   6472     28     63    -72
ATOM   1330  CB  THR W2083       9.031 150.340  31.926  1.00 39.14           C  
ANISOU 1330  CB  THR W2083     4458   3374   7040   -162     80    191
ATOM   1331  OG1 THR W2083       9.455 149.588  33.042  1.00 40.61           O  
ANISOU 1331  OG1 THR W2083     4622   3669   7138   -185    200    269
ATOM   1332  CG2 THR W2083       7.939 149.521  31.242  1.00 40.49           C  
ANISOU 1332  CG2 THR W2083     4689   3541   7156    -96     60    166
ATOM   1333  H   THR W2083       9.727 151.383  29.122  1.00  0.00           H  
ATOM   1334  HA  THR W2083      11.007 151.191  31.640  1.00  0.00           H  
ATOM   1335  HB  THR W2083       8.551 151.223  32.348  1.00  0.00           H  
ATOM   1336  HG1 THR W2083       9.980 150.156  33.609  1.00  0.00           H  
ATOM   1337 HG21 THR W2083       7.053 149.399  31.864  1.00  0.00           H  
ATOM   1338 HG22 THR W2083       7.601 150.005  30.326  1.00  0.00           H  
ATOM   1339 HG23 THR W2083       8.274 148.520  30.969  1.00  0.00           H  
ATOM   1340  N   VAL W2084      11.513 148.667  30.989  1.00 39.22           N  
ANISOU 1340  N   VAL W2084     4470   3625   6807    -81    188     65
ATOM   1341  CA  VAL W2084      11.958 147.377  30.502  1.00 33.61           C  
ANISOU 1341  CA  VAL W2084     3772   3011   5988    -45    228     45
ATOM   1342  C   VAL W2084      11.362 146.312  31.413  1.00 32.59           C  
ANISOU 1342  C   VAL W2084     3671   2904   5808    -59    274    111
ATOM   1343  O   VAL W2084      11.575 146.362  32.622  1.00 29.96           O  
ANISOU 1343  O   VAL W2084     3337   2579   5467    -86    325    162
ATOM   1344  CB  VAL W2084      13.474 147.186  30.477  1.00 31.05           C  
ANISOU 1344  CB  VAL W2084     3415   2742   5639    -52    250     24
ATOM   1345  CG1 VAL W2084      13.942 145.916  29.765  1.00 29.08           C  
ANISOU 1345  CG1 VAL W2084     3175   2563   5313    -36    277     37
ATOM   1346  CG2 VAL W2084      14.183 148.393  29.862  1.00 33.25           C  
ANISOU 1346  CG2 VAL W2084     3678   3022   5933    -19    190    -49
ATOM   1347  H   VAL W2084      11.599 148.801  31.987  1.00  0.00           H  
ATOM   1348  HA  VAL W2084      11.578 147.215  29.494  1.00  0.00           H  
ATOM   1349  HB  VAL W2084      13.861 147.113  31.493  1.00  0.00           H  
ATOM   1350 HG11 VAL W2084      15.026 145.854  29.691  1.00  0.00           H  
ATOM   1351 HG12 VAL W2084      13.624 145.010  30.281  1.00  0.00           H  
ATOM   1352 HG13 VAL W2084      13.553 145.860  28.749  1.00  0.00           H  
ATOM   1353 HG21 VAL W2084      15.259 148.239  29.807  1.00  0.00           H  
ATOM   1354 HG22 VAL W2084      13.817 148.591  28.855  1.00  0.00           H  
ATOM   1355 HG23 VAL W2084      14.030 149.291  30.459  1.00  0.00           H  
ATOM   1356  N   ILE W2085      10.669 145.331  30.834  1.00 34.38           N  
ANISOU 1356  N   ILE W2085     3919   3151   5993    -27    254    111
ATOM   1357  CA  ILE W2085      10.342 144.079  31.487  1.00 32.00           C  
ANISOU 1357  CA  ILE W2085     3653   2875   5632    -33    266    156
ATOM   1358  C   ILE W2085      11.588 143.216  31.354  1.00 30.77           C  
ANISOU 1358  C   ILE W2085     3488   2770   5432    -34    262    136
ATOM   1359  O   ILE W2085      11.891 142.735  30.264  1.00 31.57           O  
ANISOU 1359  O   ILE W2085     3550   2907   5538    -19    238    127
ATOM   1360  CB  ILE W2085       9.109 143.407  30.887  1.00 29.82           C  
ANISOU 1360  CB  ILE W2085     3390   2582   5357     -5    222    178
ATOM   1361  CG1 ILE W2085       7.901 144.331  30.726  1.00 25.97           C  
ANISOU 1361  CG1 ILE W2085     2912   2013   4942     -2    202    199
ATOM   1362  CG2 ILE W2085       8.706 142.138  31.641  1.00 30.62           C  
ANISOU 1362  CG2 ILE W2085     3537   2705   5394    -11    209    222
ATOM   1363  CD1 ILE W2085       7.282 144.854  32.023  1.00 30.95           C  
ANISOU 1363  CD1 ILE W2085     3559   2614   5585    -50    240    278
ATOM   1364  H   ILE W2085      10.528 145.359  29.834  1.00  0.00           H  
ATOM   1365  HA  ILE W2085      10.157 144.262  32.546  1.00  0.00           H  
ATOM   1366  HB  ILE W2085       9.368 143.082  29.879  1.00  0.00           H  
ATOM   1367 HG13 ILE W2085       7.119 143.826  30.162  1.00  0.00           H  
ATOM   1368 HG12 ILE W2085       8.152 145.185  30.095  1.00  0.00           H  
ATOM   1369 HG21 ILE W2085       7.885 141.611  31.158  1.00  0.00           H  
ATOM   1370 HG22 ILE W2085       9.521 141.420  31.724  1.00  0.00           H  
ATOM   1371 HG23 ILE W2085       8.381 142.350  32.660  1.00  0.00           H  
ATOM   1372 HD11 ILE W2085       6.980 145.898  31.937  1.00  0.00           H  
ATOM   1373 HD12 ILE W2085       6.395 144.288  32.302  1.00  0.00           H  
ATOM   1374 HD13 ILE W2085       7.966 144.799  32.869  1.00  0.00           H  
ATOM   1375  N   TRP W2086      12.393 143.101  32.412  1.00 30.23           N  
ANISOU 1375  N   TRP W2086     3452   2708   5325    -43    284    138
ATOM   1376  CA  TRP W2086      13.622 142.334  32.441  1.00 28.36           C  
ANISOU 1376  CA  TRP W2086     3216   2484   5075    -46    256    115
ATOM   1377  C   TRP W2086      13.280 140.869  32.673  1.00 34.29           C  
ANISOU 1377  C   TRP W2086     4010   3225   5793    -46    186    124
ATOM   1378  O   TRP W2086      12.634 140.542  33.666  1.00 36.56           O  
ANISOU 1378  O   TRP W2086     4365   3508   6019    -24    180    123
ATOM   1379  CB  TRP W2086      14.581 142.908  33.482  1.00 31.04           C  
ANISOU 1379  CB  TRP W2086     3574   2823   5398    -32    299     90
ATOM   1380  CG  TRP W2086      15.997 142.438  33.412  1.00 29.29           C  
ANISOU 1380  CG  TRP W2086     3350   2587   5191    -31    255     63
ATOM   1381  CD1 TRP W2086      16.506 141.390  34.099  1.00 28.30           C  
ANISOU 1381  CD1 TRP W2086     3288   2430   5036     -7    202     29
ATOM   1382  CD2 TRP W2086      17.085 142.928  32.572  1.00 27.47           C  
ANISOU 1382  CD2 TRP W2086     3059   2364   5014    -51    243     71
ATOM   1383  NE1 TRP W2086      17.844 141.246  33.793  1.00 32.30           N  
ANISOU 1383  NE1 TRP W2086     3770   2902   5599    -22    150     23
ATOM   1384  CE2 TRP W2086      18.245 142.155  32.834  1.00 31.31           C  
ANISOU 1384  CE2 TRP W2086     3564   2812   5520    -51    184     62
ATOM   1385  CE3 TRP W2086      17.216 143.956  31.623  1.00 27.50           C  
ANISOU 1385  CE3 TRP W2086     3002   2403   5042    -58    264     83
ATOM   1386  CZ2 TRP W2086      19.466 142.385  32.192  1.00 36.06           C  
ANISOU 1386  CZ2 TRP W2086     4114   3413   6174    -70    156     93
ATOM   1387  CZ3 TRP W2086      18.429 144.198  30.970  1.00 26.48           C  
ANISOU 1387  CZ3 TRP W2086     2829   2296   4936    -63    243    101
ATOM   1388  CH2 TRP W2086      19.553 143.409  31.240  1.00 33.68           C  
ANISOU 1388  CH2 TRP W2086     3749   3173   5876    -76    196    120
ATOM   1389  H   TRP W2086      12.106 143.525  33.282  1.00  0.00           H  
ATOM   1390  HA  TRP W2086      14.109 142.440  31.471  1.00  0.00           H  
ATOM   1391  HB3 TRP W2086      14.199 142.737  34.489  1.00  0.00           H  
ATOM   1392  HB2 TRP W2086      14.624 143.992  33.375  1.00  0.00           H  
ATOM   1393  HD1 TRP W2086      15.949 140.787  34.801  1.00  0.00           H  
ATOM   1394  HE1 TRP W2086      18.436 140.574  34.260  1.00  0.00           H  
ATOM   1395  HE3 TRP W2086      16.367 144.585  31.403  1.00  0.00           H  
ATOM   1396  HZ2 TRP W2086      20.331 141.780  32.418  1.00  0.00           H  
ATOM   1397  HZ3 TRP W2086      18.518 145.007  30.259  1.00  0.00           H  
ATOM   1398  HH2 TRP W2086      20.487 143.608  30.738  1.00  0.00           H  
ATOM   1399  N   ASP W2087      13.673 139.991  31.747  1.00 31.81           N  
ANISOU 1399  N   ASP W2087     3649   2915   5521    -69    125    146
ATOM   1400  CA  ASP W2087      13.403 138.568  31.754  1.00 30.09           C  
ANISOU 1400  CA  ASP W2087     3450   2673   5310    -86     25    165
ATOM   1401  C   ASP W2087      14.467 137.884  32.599  1.00 30.98           C  
ANISOU 1401  C   ASP W2087     3619   2729   5422    -91    -41    121
ATOM   1402  O   ASP W2087      15.484 137.440  32.071  1.00 34.71           O  
ANISOU 1402  O   ASP W2087     4043   3179   5965   -124    -81    144
ATOM   1403  CB  ASP W2087      13.304 137.989  30.342  1.00 32.46           C  
ANISOU 1403  CB  ASP W2087     3645   3010   5678   -113    -10    238
ATOM   1404  CG  ASP W2087      12.982 136.491  30.209  1.00 39.58           C  
ANISOU 1404  CG  ASP W2087     4541   3888   6611   -138   -122    279
ATOM   1405  OD1 ASP W2087      12.454 135.898  31.174  1.00 43.23           O  
ANISOU 1405  OD1 ASP W2087     5093   4286   7045   -143   -209    234
ATOM   1406  OD2 ASP W2087      13.172 135.985  29.083  1.00 42.63           O1-
ANISOU 1406  OD2 ASP W2087     4829   4324   7044   -141   -131    352
ATOM   1407  H   ASP W2087      14.334 140.285  31.043  1.00  0.00           H  
ATOM   1408  HA  ASP W2087      12.441 138.412  32.241  1.00  0.00           H  
ATOM   1409  HB3 ASP W2087      14.229 138.206  29.810  1.00  0.00           H  
ATOM   1410  HB2 ASP W2087      12.535 138.531  29.795  1.00  0.00           H  
ATOM   1411  N   TYR W2088      14.230 137.764  33.908  1.00 33.57           N  
ANISOU 1411  N   TYR W2088     4053   3037   5666    -44    -56     61
ATOM   1412  CA  TYR W2088      15.055 137.063  34.872  1.00 34.75           C  
ANISOU 1412  CA  TYR W2088     4280   3124   5799    -13   -133    -13
ATOM   1413  C   TYR W2088      15.194 135.563  34.652  1.00 39.94           C  
ANISOU 1413  C   TYR W2088     4948   3698   6530    -57   -312    -10
ATOM   1414  O   TYR W2088      15.970 134.931  35.365  1.00 42.80           O  
ANISOU 1414  O   TYR W2088     5349   3973   6940    -54   -411    -58
ATOM   1415  CB  TYR W2088      14.570 137.398  36.284  1.00 34.20           C  
ANISOU 1415  CB  TYR W2088     4324   3084   5586     82    -91    -82
ATOM   1416  CG  TYR W2088      14.880 138.816  36.711  1.00 31.92           C  
ANISOU 1416  CG  TYR W2088     4007   2862   5258    123     70    -74
ATOM   1417  CD1 TYR W2088      16.164 139.114  37.209  1.00 39.14           C  
ANISOU 1417  CD1 TYR W2088     4946   3772   6156    187    101   -135
ATOM   1418  CD2 TYR W2088      13.905 139.831  36.617  1.00 30.10           C  
ANISOU 1418  CD2 TYR W2088     3719   2689   5028     98    175      0
ATOM   1419  CE1 TYR W2088      16.476 140.420  37.621  1.00 40.57           C  
ANISOU 1419  CE1 TYR W2088     5075   4020   6321    219    243   -109
ATOM   1420  CE2 TYR W2088      14.218 141.140  37.028  1.00 30.51           C  
ANISOU 1420  CE2 TYR W2088     3727   2788   5077    117    298     26
ATOM   1421  CZ  TYR W2088      15.500 141.428  37.532  1.00 33.89           C  
ANISOU 1421  CZ  TYR W2088     4161   3227   5488    174    336    -22
ATOM   1422  OH  TYR W2088      15.789 142.684  37.952  1.00 34.83           O  
ANISOU 1422  OH  TYR W2088     4210   3399   5622    188    454     22
ATOM   1423  H   TYR W2088      13.435 138.275  34.263  1.00  0.00           H  
ATOM   1424  HA  TYR W2088      16.058 137.474  34.773  1.00  0.00           H  
ATOM   1425  HB3 TYR W2088      15.056 136.742  37.009  1.00  0.00           H  
ATOM   1426  HB2 TYR W2088      13.502 137.198  36.380  1.00  0.00           H  
ATOM   1427  HD1 TYR W2088      16.919 138.343  37.279  1.00  0.00           H  
ATOM   1428  HD2 TYR W2088      12.920 139.620  36.224  1.00  0.00           H  
ATOM   1429  HE1 TYR W2088      17.462 140.635  38.005  1.00  0.00           H  
ATOM   1430  HE2 TYR W2088      13.476 141.922  36.952  1.00  0.00           H  
ATOM   1431  HH  TYR W2088      16.683 142.776  38.293  1.00  0.00           H  
ATOM   1432  N   LYS W2089      14.510 134.957  33.680  1.00 39.08           N  
ANISOU 1432  N   LYS W2089     4799   3601   6447    -99   -372     51
ATOM   1433  CA  LYS W2089      14.764 133.605  33.222  1.00 34.95           C  
ANISOU 1433  CA  LYS W2089     4247   2998   6033   -164   -555     86
ATOM   1434  C   LYS W2089      15.946 133.545  32.265  1.00 36.70           C  
ANISOU 1434  C   LYS W2089     4343   3197   6404   -242   -571    181
ATOM   1435  O   LYS W2089      16.434 132.454  31.980  1.00 44.71           O  
ANISOU 1435  O   LYS W2089     5346   4107   7536   -300   -734    205
ATOM   1436  CB  LYS W2089      13.501 133.000  32.612  1.00 34.00           C  
ANISOU 1436  CB  LYS W2089     4076   2917   5925   -190   -599    155
ATOM   1437  CG  LYS W2089      12.187 133.146  33.379  1.00 35.75           C  
ANISOU 1437  CG  LYS W2089     4421   3160   6002   -118   -610     90
ATOM   1438  CD  LYS W2089      12.196 132.697  34.842  1.00 36.96           C  
ANISOU 1438  CD  LYS W2089     4713   3223   6108    -84   -795    -14
ATOM   1439  CE  LYS W2089      10.832 132.564  35.518  1.00 39.39           C  
ANISOU 1439  CE  LYS W2089     5134   3577   6256     -8   -821    -52
ATOM   1440  NZ  LYS W2089      10.060 133.815  35.571  1.00 41.76           N1+
ANISOU 1440  NZ  LYS W2089     5480   3981   6408     70   -617    -56
ATOM   1441  H   LYS W2089      13.883 135.508  33.112  1.00  0.00           H  
ATOM   1442  HA  LYS W2089      15.019 132.985  34.083  1.00  0.00           H  
ATOM   1443  HB3 LYS W2089      13.677 131.943  32.416  1.00  0.00           H  
ATOM   1444  HB2 LYS W2089      13.363 133.429  31.619  1.00  0.00           H  
ATOM   1445  HG3 LYS W2089      11.421 132.578  32.855  1.00  0.00           H  
ATOM   1446  HG2 LYS W2089      11.843 134.179  33.321  1.00  0.00           H  
ATOM   1447  HD3 LYS W2089      12.810 133.381  35.425  1.00  0.00           H  
ATOM   1448  HD2 LYS W2089      12.712 131.739  34.910  1.00  0.00           H  
ATOM   1449  HE3 LYS W2089      10.952 132.211  36.543  1.00  0.00           H  
ATOM   1450  HE2 LYS W2089      10.227 131.811  35.016  1.00  0.00           H  
ATOM   1451  HZ1 LYS W2089       9.784 134.082  34.636  1.00  0.00           H  
ATOM   1452  HZ2 LYS W2089       9.219 133.689  36.114  1.00  0.00           H  
ATOM   1453  HZ3 LYS W2089      10.609 134.552  35.986  1.00  0.00           H  
ATOM   1454  N   ARG W2090      16.426 134.680  31.751  1.00 32.51           N  
ANISOU 1454  N   ARG W2090     3720   2761   5871   -243   -416    241
ATOM   1455  CA  ARG W2090      17.609 134.861  30.934  1.00 32.60           C  
ANISOU 1455  CA  ARG W2090     3607   2791   5988   -300   -405    351
ATOM   1456  C   ARG W2090      18.611 135.808  31.575  1.00 36.16           C  
ANISOU 1456  C   ARG W2090     4085   3236   6419   -272   -331    310
ATOM   1457  O   ARG W2090      19.799 135.675  31.298  1.00 42.06           O  
ANISOU 1457  O   ARG W2090     4741   3998   7241   -312   -328    407
ATOM   1458  CB  ARG W2090      17.212 135.392  29.555  1.00 30.74           C  
ANISOU 1458  CB  ARG W2090     3240   2691   5750   -299   -300    455
ATOM   1459  CG  ARG W2090      16.729 134.292  28.599  1.00 32.29           C  
ANISOU 1459  CG  ARG W2090     3370   2906   5993   -325   -372    527
ATOM   1460  CD  ARG W2090      16.003 134.789  27.339  1.00 36.14           C  
ANISOU 1460  CD  ARG W2090     3759   3534   6440   -272   -244    582
ATOM   1461  NE  ARG W2090      16.706 135.882  26.640  1.00 35.95           N  
ANISOU 1461  NE  ARG W2090     3643   3611   6406   -250   -136    648
ATOM   1462  CZ  ARG W2090      16.349 137.178  26.589  1.00 30.00           C  
ANISOU 1462  CZ  ARG W2090     2928   2915   5556   -178    -17    574
ATOM   1463  NH1 ARG W2090      15.330 137.659  27.310  1.00 27.06           N  
ANISOU 1463  NH1 ARG W2090     2480   2642   5159   -148     61    631
ATOM   1464  NH2 ARG W2090      17.014 138.013  25.781  1.00 31.35           N1+
ANISOU 1464  NH2 ARG W2090     3210   3044   5659   -135     14    453
ATOM   1465  H   ARG W2090      15.950 135.534  32.005  1.00  0.00           H  
ATOM   1466  HA  ARG W2090      18.130 133.912  30.803  1.00  0.00           H  
ATOM   1467  HB3 ARG W2090      18.081 135.859  29.086  1.00  0.00           H  
ATOM   1468  HB2 ARG W2090      16.468 136.184  29.658  1.00  0.00           H  
ATOM   1469  HG3 ARG W2090      15.989 133.728  29.166  1.00  0.00           H  
ATOM   1470  HG2 ARG W2090      17.516 133.577  28.354  1.00  0.00           H  
ATOM   1471  HD3 ARG W2090      14.937 134.942  27.483  1.00  0.00           H  
ATOM   1472  HD2 ARG W2090      16.057 133.981  26.608  1.00  0.00           H  
ATOM   1473  HE  ARG W2090      17.520 135.575  26.113  1.00  0.00           H  
ATOM   1474 HH12 ARG W2090      15.060 138.636  27.251  1.00  0.00           H  
ATOM   1475 HH11 ARG W2090      14.763 137.040  27.887  1.00  0.00           H  
ATOM   1476 HH22 ARG W2090      16.735 138.984  25.711  1.00  0.00           H  
ATOM   1477 HH21 ARG W2090      17.793 137.699  25.217  1.00  0.00           H  
ATOM   1478  N   ASP W2091      18.166 136.789  32.365  1.00 35.80           N  
ANISOU 1478  N   ASP W2091     4147   3180   6276   -201   -270    189
ATOM   1479  CA  ASP W2091      18.900 137.949  32.824  1.00 36.53           C  
ANISOU 1479  CA  ASP W2091     4248   3279   6352   -166   -192    153
ATOM   1480  C   ASP W2091      19.219 138.860  31.645  1.00 30.64           C  
ANISOU 1480  C   ASP W2091     3398   2638   5607   -179    -84    228
ATOM   1481  O   ASP W2091      20.367 139.227  31.412  1.00 32.03           O  
ANISOU 1481  O   ASP W2091     3530   2820   5818   -186    -72    265
ATOM   1482  CB  ASP W2091      20.104 137.687  33.729  1.00 46.92           C  
ANISOU 1482  CB  ASP W2091     5589   4480   7759   -180   -309    145
ATOM   1483  CG  ASP W2091      19.869 136.917  35.022  1.00 58.93           C  
ANISOU 1483  CG  ASP W2091     7246   5893   9250   -123   -420     20
ATOM   1484  OD1 ASP W2091      18.729 136.932  35.533  1.00 64.65           O  
ANISOU 1484  OD1 ASP W2091     8051   6664   9847    -38   -341    -74
ATOM   1485  OD2 ASP W2091      20.865 136.436  35.603  1.00 61.46           O1-
ANISOU 1485  OD2 ASP W2091     7594   6084   9675   -158   -594     21
ATOM   1486  H   ASP W2091      17.164 136.861  32.462  1.00  0.00           H  
ATOM   1487  HA  ASP W2091      18.187 138.520  33.418  1.00  0.00           H  
ATOM   1488  HB3 ASP W2091      20.571 138.628  34.016  1.00  0.00           H  
ATOM   1489  HB2 ASP W2091      20.869 137.152  33.167  1.00  0.00           H  
ATOM   1490  N   ALA W2092      18.188 139.216  30.877  1.00 28.47           N  
ANISOU 1490  N   ALA W2092     3089   2442   5285   -168    -19    245
ATOM   1491  CA  ALA W2092      18.207 140.075  29.708  1.00 27.90           C  
ANISOU 1491  CA  ALA W2092     2933   2473   5197   -154     60    296
ATOM   1492  C   ALA W2092      16.854 140.748  29.533  1.00 30.81           C  
ANISOU 1492  C   ALA W2092     3325   2878   5503   -110    128    242
ATOM   1493  O   ALA W2092      15.913 140.273  30.165  1.00 31.27           O  
ANISOU 1493  O   ALA W2092     3441   2898   5543   -105    111    209
ATOM   1494  CB  ALA W2092      18.607 139.224  28.502  1.00 30.52           C  
ANISOU 1494  CB  ALA W2092     3154   2864   5578   -187     29    426
ATOM   1495  H   ALA W2092      17.259 138.942  31.159  1.00  0.00           H  
ATOM   1496  HA  ALA W2092      18.964 140.840  29.870  1.00  0.00           H  
ATOM   1497  HB1 ALA W2092      18.620 139.794  27.575  1.00  0.00           H  
ATOM   1498  HB2 ALA W2092      19.599 138.793  28.632  1.00  0.00           H  
ATOM   1499  HB3 ALA W2092      17.918 138.390  28.382  1.00  0.00           H  
ATOM   1500  N   PRO W2093      16.698 141.782  28.701  1.00 29.27           N  
ANISOU 1500  N   PRO W2093     3094   2750   5278    -70    188    232
ATOM   1501  CA  PRO W2093      15.400 142.331  28.362  1.00 27.02           C  
ANISOU 1501  CA  PRO W2093     2832   2471   4964    -28    221    183
ATOM   1502  C   PRO W2093      14.443 141.327  27.740  1.00 29.31           C  
ANISOU 1502  C   PRO W2093     3093   2787   5258    -13    201    225
ATOM   1503  O   PRO W2093      14.874 140.595  26.852  1.00 33.35           O  
ANISOU 1503  O   PRO W2093     3525   3363   5783    -14    188    303
ATOM   1504  CB  PRO W2093      15.706 143.465  27.382  1.00 28.43           C  
ANISOU 1504  CB  PRO W2093     2980   2710   5112     23    252    153
ATOM   1505  CG  PRO W2093      17.158 143.828  27.613  1.00 27.58           C  
ANISOU 1505  CG  PRO W2093     2854   2615   5010     -1    250    175
ATOM   1506  CD  PRO W2093      17.772 142.492  28.000  1.00 29.18           C  
ANISOU 1506  CD  PRO W2093     3036   2798   5254    -54    212    254
ATOM   1507  HA  PRO W2093      14.959 142.760  29.262  1.00  0.00           H  
ATOM   1508  HB3 PRO W2093      15.044 144.321  27.507  1.00  0.00           H  
ATOM   1509  HB2 PRO W2093      15.598 143.124  26.351  1.00  0.00           H  
ATOM   1510  HG3 PRO W2093      17.222 144.532  28.440  1.00  0.00           H  
ATOM   1511  HG2 PRO W2093      17.627 144.285  26.742  1.00  0.00           H  
ATOM   1512  HD2 PRO W2093      18.043 141.934  27.104  1.00  0.00           H  
ATOM   1513  HD3 PRO W2093      18.672 142.639  28.595  1.00  0.00           H  
ATOM   1514  N   ALA W2094      13.174 141.272  28.147  1.00 28.62           N  
ANISOU 1514  N   ALA W2094     3056   2653   5166      0    197    192
ATOM   1515  CA  ALA W2094      12.135 140.501  27.500  1.00 28.87           C  
ANISOU 1515  CA  ALA W2094     3059   2703   5206     24    170    230
ATOM   1516  C   ALA W2094      11.803 141.008  26.102  1.00 29.25           C  
ANISOU 1516  C   ALA W2094     3041   2832   5242    109    202    229
ATOM   1517  O   ALA W2094      11.306 140.266  25.259  1.00 34.66           O  
ANISOU 1517  O   ALA W2094     3665   3564   5938    145    190    279
ATOM   1518  CB  ALA W2094      10.866 140.498  28.352  1.00 26.53           C  
ANISOU 1518  CB  ALA W2094     2839   2336   4906     24    153    210
ATOM   1519  H   ALA W2094      12.857 141.874  28.894  1.00  0.00           H  
ATOM   1520  HA  ALA W2094      12.472 139.468  27.405  1.00  0.00           H  
ATOM   1521  HB1 ALA W2094      10.135 139.790  27.960  1.00  0.00           H  
ATOM   1522  HB2 ALA W2094      11.074 140.220  29.384  1.00  0.00           H  
ATOM   1523  HB3 ALA W2094      10.392 141.479  28.368  1.00  0.00           H  
ATOM   1524  N   HIS W2095      12.097 142.285  25.851  1.00 31.11           N  
ANISOU 1524  N   HIS W2095     3106   2662   6054    -65    -20     42
ATOM   1525  CA  HIS W2095      12.011 142.989  24.586  1.00 30.46           C  
ANISOU 1525  CA  HIS W2095     2986   2593   5994    -23    -14     28
ATOM   1526  C   HIS W2095      13.311 143.768  24.465  1.00 30.44           C  
ANISOU 1526  C   HIS W2095     3016   2592   5959     14      1     -5
ATOM   1527  O   HIS W2095      13.597 144.581  25.339  1.00 34.62           O  
ANISOU 1527  O   HIS W2095     3578   3108   6468     20     -1    -22
ATOM   1528  CB  HIS W2095      10.763 143.872  24.577  1.00 34.16           C  
ANISOU 1528  CB  HIS W2095     3429   3038   6510      4    -33     11
ATOM   1529  CG  HIS W2095      10.590 144.796  25.765  1.00 31.55           C  
ANISOU 1529  CG  HIS W2095     3071   2705   6211    -27    -47     45
ATOM   1530  ND1 HIS W2095      11.041 146.104  25.760  1.00 30.56           N  
ANISOU 1530  ND1 HIS W2095     2951   2558   6101    -49    -62     49
ATOM   1531  CD2 HIS W2095      10.022 144.605  27.005  1.00 30.93           C  
ANISOU 1531  CD2 HIS W2095     2954   2649   6148    -37    -47     86
ATOM   1532  CE1 HIS W2095      10.790 146.618  26.964  1.00 30.65           C  
ANISOU 1532  CE1 HIS W2095     2942   2572   6133    -72    -72     83
ATOM   1533  NE2 HIS W2095      10.180 145.758  27.776  1.00 32.20           N  
ANISOU 1533  NE2 HIS W2095     3108   2795   6331    -67    -68    107
ATOM   1534  H   HIS W2095      12.517 142.833  26.586  1.00  0.00           H  
ATOM   1535  HA  HIS W2095      11.958 142.274  23.766  1.00  0.00           H  
ATOM   1536  HB3 HIS W2095       9.876 143.239  24.514  1.00  0.00           H  
ATOM   1537  HB2 HIS W2095      10.763 144.473  23.667  1.00  0.00           H  
ATOM   1538  HD1 HIS W2095      11.606 146.523  25.011  1.00  0.00           H  
ATOM   1539  HD2 HIS W2095       9.549 143.720  27.408  1.00  0.00           H  
ATOM   1540  HE1 HIS W2095      11.065 147.623  27.255  1.00  0.00           H  
ATOM   1541  N   ILE W2096      14.137 143.498  23.451  1.00 35.86           N  
ANISOU 1541  N   ILE W2096     3691   3297   6635     50     21     -6
ATOM   1542  CA  ILE W2096      15.426 144.124  23.249  1.00 40.48           C  
ANISOU 1542  CA  ILE W2096     4315   3885   7180     86     38    -33
ATOM   1543  C   ILE W2096      15.286 145.556  22.750  1.00 38.51           C  
ANISOU 1543  C   ILE W2096     4092   3605   6934    123      9    -82
ATOM   1544  O   ILE W2096      16.087 146.419  23.098  1.00 42.81           O  
ANISOU 1544  O   ILE W2096     4664   4147   7456    126     -2    -98
ATOM   1545  CB  ILE W2096      16.327 143.288  22.336  1.00 53.58           C  
ANISOU 1545  CB  ILE W2096     5958   5579   8823    122     77     -9
ATOM   1546  CG1 ILE W2096      16.559 141.857  22.890  1.00 65.51           C  
ANISOU 1546  CG1 ILE W2096     7433   7130  10326     62     92     57
ATOM   1547  CG2 ILE W2096      17.681 143.932  21.970  1.00 55.52           C  
ANISOU 1547  CG2 ILE W2096     6253   5822   9020    173     94    -42
ATOM   1548  CD1 ILE W2096      17.365 141.772  24.199  1.00 69.97           C  
ANISOU 1548  CD1 ILE W2096     8052   7683  10849     10     86     59
ATOM   1549  H   ILE W2096      13.879 142.773  22.798  1.00  0.00           H  
ATOM   1550  HA  ILE W2096      15.904 144.202  24.225  1.00  0.00           H  
ATOM   1551  HB  ILE W2096      15.793 143.163  21.393  1.00  0.00           H  
ATOM   1552 HG13 ILE W2096      17.074 141.269  22.130  1.00  0.00           H  
ATOM   1553 HG12 ILE W2096      15.605 141.347  23.033  1.00  0.00           H  
ATOM   1554 HG21 ILE W2096      18.298 143.250  21.384  1.00  0.00           H  
ATOM   1555 HG22 ILE W2096      17.563 144.838  21.376  1.00  0.00           H  
ATOM   1556 HG23 ILE W2096      18.241 144.197  22.864  1.00  0.00           H  
ATOM   1557 HD11 ILE W2096      18.319 141.269  24.036  1.00  0.00           H  
ATOM   1558 HD12 ILE W2096      17.586 142.750  24.624  1.00  0.00           H  
ATOM   1559 HD13 ILE W2096      16.819 141.207  24.954  1.00  0.00           H  
ATOM   1560  N   SER W2097      14.248 145.847  21.964  1.00 39.08           N  
ANISOU 1560  N   SER W2097     4162   3653   7032    149     -9    -99
ATOM   1561  CA  SER W2097      13.791 147.177  21.612  1.00 35.20           C  
ANISOU 1561  CA  SER W2097     3711   3124   6540    166    -54   -142
ATOM   1562  C   SER W2097      13.042 147.794  22.785  1.00 31.99           C  
ANISOU 1562  C   SER W2097     3277   2696   6184    121   -100   -134
ATOM   1563  O   SER W2097      12.366 147.077  23.519  1.00 31.05           O  
ANISOU 1563  O   SER W2097     3116   2585   6096     90    -88   -102
ATOM   1564  CB  SER W2097      12.879 147.076  20.391  1.00 38.38           C  
ANISOU 1564  CB  SER W2097     4165   3495   6924    227    -48   -168
ATOM   1565  OG  SER W2097      13.532 146.458  19.305  1.00 40.99           O  
ANISOU 1565  OG  SER W2097     4517   3854   7204    279      4   -165
ATOM   1566  H   SER W2097      13.618 145.099  21.716  1.00  0.00           H  
ATOM   1567  HA  SER W2097      14.653 147.796  21.367  1.00  0.00           H  
ATOM   1568  HB3 SER W2097      12.543 148.065  20.077  1.00  0.00           H  
ATOM   1569  HB2 SER W2097      11.977 146.513  20.627  1.00  0.00           H  
ATOM   1570  HG  SER W2097      14.272 147.003  19.033  1.00  0.00           H  
ATOM   1571  N   THR W2098      13.118 149.115  22.961  1.00 32.49           N  
ANISOU 1571  N   THR W2098     3364   2731   6250    111   -156   -156
ATOM   1572  CA  THR W2098      12.447 149.843  24.019  1.00 35.53           C  
ANISOU 1572  CA  THR W2098     3714   3101   6683     60   -205   -135
ATOM   1573  C   THR W2098      11.818 151.119  23.476  1.00 38.70           C  
ANISOU 1573  C   THR W2098     4174   3442   7090     48   -274   -165
ATOM   1574  O   THR W2098      12.068 151.512  22.338  1.00 30.83           O  
ANISOU 1574  O   THR W2098     3255   2411   6046     86   -284   -207
ATOM   1575  CB  THR W2098      13.435 150.191  25.131  1.00 33.43           C  
ANISOU 1575  CB  THR W2098     3404   2877   6419     39   -218   -104
ATOM   1576  OG1 THR W2098      14.566 150.896  24.674  1.00 34.97           O  
ANISOU 1576  OG1 THR W2098     3636   3081   6572     59   -243   -127
ATOM   1577  CG2 THR W2098      13.947 148.961  25.884  1.00 32.64           C  
ANISOU 1577  CG2 THR W2098     3279   2816   6307     51   -152    -75
ATOM   1578  H   THR W2098      13.695 149.677  22.352  1.00  0.00           H  
ATOM   1579  HA  THR W2098      11.632 149.251  24.434  1.00  0.00           H  
ATOM   1580  HB  THR W2098      12.937 150.820  25.868  1.00  0.00           H  
ATOM   1581  HG1 THR W2098      14.323 151.784  24.401  1.00  0.00           H  
ATOM   1582 HG21 THR W2098      14.514 149.263  26.762  1.00  0.00           H  
ATOM   1583 HG22 THR W2098      13.131 148.335  26.242  1.00  0.00           H  
ATOM   1584 HG23 THR W2098      14.590 148.334  25.266  1.00  0.00           H  
ATOM   1585  N   ILE W2099      10.979 151.764  24.290  1.00 36.22           N  
ANISOU 1585  N   ILE W2099     3831   3106   6826     -8   -322   -139
ATOM   1586  CA  ILE W2099      10.376 153.060  24.050  1.00 36.02           C  
ANISOU 1586  CA  ILE W2099     3871   3008   6807    -45   -404   -158
ATOM   1587  C   ILE W2099      10.747 153.884  25.274  1.00 34.82           C  
ANISOU 1587  C   ILE W2099     3656   2881   6695   -127   -476   -109
ATOM   1588  O   ILE W2099      10.312 153.531  26.368  1.00 36.26           O  
ANISOU 1588  O   ILE W2099     3759   3088   6930   -165   -467    -54
ATOM   1589  CB  ILE W2099       8.857 152.947  23.943  1.00 40.26           C  
ANISOU 1589  CB  ILE W2099     4440   3485   7372    -41   -397   -160
ATOM   1590  CG1 ILE W2099       8.416 152.104  22.747  1.00 39.83           C  
ANISOU 1590  CG1 ILE W2099     4431   3423   7280     51   -322   -188
ATOM   1591  CG2 ILE W2099       8.124 154.289  23.932  1.00 39.77           C  
ANISOU 1591  CG2 ILE W2099     4467   3332   7312    -92   -492   -176
ATOM   1592  CD1 ILE W2099       7.020 151.495  22.856  1.00 37.64           C  
ANISOU 1592  CD1 ILE W2099     4173   3099   7028     74   -304   -177
ATOM   1593  H   ILE W2099      10.755 151.385  25.199  1.00  0.00           H  
ATOM   1594  HA  ILE W2099      10.788 153.523  23.153  1.00  0.00           H  
ATOM   1595  HB  ILE W2099       8.504 152.425  24.834  1.00  0.00           H  
ATOM   1596 HG13 ILE W2099       9.100 151.268  22.601  1.00  0.00           H  
ATOM   1597 HG12 ILE W2099       8.506 152.677  21.824  1.00  0.00           H  
ATOM   1598 HG21 ILE W2099       7.047 154.138  23.903  1.00  0.00           H  
ATOM   1599 HG22 ILE W2099       8.304 154.897  24.817  1.00  0.00           H  
ATOM   1600 HG23 ILE W2099       8.393 154.888  23.061  1.00  0.00           H  
ATOM   1601 HD11 ILE W2099       6.777 150.904  21.974  1.00  0.00           H  
ATOM   1602 HD12 ILE W2099       6.946 150.833  23.721  1.00  0.00           H  
ATOM   1603 HD13 ILE W2099       6.243 152.252  22.958  1.00  0.00           H  
ATOM   1604  N   GLY W2100      11.553 154.937  25.090  1.00 37.55           N  
ANISOU 1604  N   GLY W2100     4032   3224   7011   -152   -546   -118
ATOM   1605  CA  GLY W2100      11.979 155.891  26.118  1.00 40.81           C  
ANISOU 1605  CA  GLY W2100     4368   3676   7464   -235   -624    -52
ATOM   1606  C   GLY W2100      12.667 155.248  27.332  1.00 41.46           C  
ANISOU 1606  C   GLY W2100     4318   3859   7575   -217   -561     18
ATOM   1607  O   GLY W2100      12.241 155.490  28.461  1.00 40.64           O  
ANISOU 1607  O   GLY W2100     4122   3792   7527   -268   -578     95
ATOM   1608  H   GLY W2100      11.871 155.132  24.144  1.00  0.00           H  
ATOM   1609  HA3 GLY W2100      11.118 156.466  26.449  1.00  0.00           H  
ATOM   1610  HA2 GLY W2100      12.673 156.603  25.673  1.00  0.00           H  
ATOM   1611  N   VAL W2101      13.709 154.443  27.089  1.00 40.37           N  
ANISOU 1611  N   VAL W2101     4180   3763   7395   -141   -485     -1
ATOM   1612  CA  VAL W2101      14.543 153.791  28.096  1.00 40.45           C  
ANISOU 1612  CA  VAL W2101     4102   3852   7414   -105   -414     59
ATOM   1613  C   VAL W2101      16.026 154.118  27.811  1.00 41.77           C  
ANISOU 1613  C   VAL W2101     4267   4067   7535    -62   -410     63
ATOM   1614  O   VAL W2101      16.569 155.006  28.460  1.00 46.57           O  
ANISOU 1614  O   VAL W2101     4794   4743   8159    -61   -421    136
ATOM   1615  CB  VAL W2101      14.342 152.248  28.111  1.00 44.35           C  
ANISOU 1615  CB  VAL W2101     4613   4339   7899    -58   -316     41
ATOM   1616  CG1 VAL W2101      15.266 151.491  29.087  1.00 46.60           C  
ANISOU 1616  CG1 VAL W2101     4849   4685   8171    -12   -244     95
ATOM   1617  CG2 VAL W2101      12.885 151.870  28.419  1.00 46.25           C  
ANISOU 1617  CG2 VAL W2101     4847   4540   8185    -96   -321     48
ATOM   1618  H   VAL W2101      14.014 154.336  26.126  1.00  0.00           H  
ATOM   1619  HA  VAL W2101      14.312 154.183  29.090  1.00  0.00           H  
ATOM   1620  HB  VAL W2101      14.569 151.874  27.115  1.00  0.00           H  
ATOM   1621 HG11 VAL W2101      15.319 150.445  28.805  1.00  0.00           H  
ATOM   1622 HG12 VAL W2101      16.297 151.840  29.112  1.00  0.00           H  
ATOM   1623 HG13 VAL W2101      14.874 151.543  30.100  1.00  0.00           H  
ATOM   1624 HG21 VAL W2101      12.758 150.789  28.421  1.00  0.00           H  
ATOM   1625 HG22 VAL W2101      12.577 152.246  29.395  1.00  0.00           H  
ATOM   1626 HG23 VAL W2101      12.192 152.272  27.681  1.00  0.00           H  
ATOM   1627  N   CYS W2102      16.664 153.401  26.875  1.00 37.02           N  
ANISOU 1627  N   CYS W2102     3752   3438   6878    -19   -389     -6
ATOM   1628  CA  CYS W2102      18.069 153.558  26.519  1.00 35.26           C  
ANISOU 1628  CA  CYS W2102     3543   3252   6602     30   -376     -7
ATOM   1629  C   CYS W2102      18.088 154.004  25.059  1.00 34.63           C  
ANISOU 1629  C   CYS W2102     3559   3127   6471     31   -428    -73
ATOM   1630  O   CYS W2102      17.516 153.324  24.212  1.00 41.42           O  
ANISOU 1630  O   CYS W2102     4493   3933   7311     48   -404   -130
ATOM   1631  CB  CYS W2102      18.879 152.256  26.729  1.00 43.05           C  
ANISOU 1631  CB  CYS W2102     4549   4253   7555     95   -270    -12
ATOM   1632  SG  CYS W2102      20.592 152.397  26.123  1.00 51.56           S  
ANISOU 1632  SG  CYS W2102     5677   5356   8559    158   -245    -26
ATOM   1633  H   CYS W2102      16.149 152.758  26.289  1.00  0.00           H  
ATOM   1634  HA  CYS W2102      18.530 154.339  27.124  1.00  0.00           H  
ATOM   1635  HB3 CYS W2102      18.413 151.425  26.204  1.00  0.00           H  
ATOM   1636  HB2 CYS W2102      18.898 151.980  27.783  1.00  0.00           H  
ATOM   1637  HG  CYS W2102      21.057 153.145  27.137  1.00  0.00           H  
ATOM   1638  N   SER W2103      18.766 155.118  24.767  1.00 33.94           N  
ANISOU 1638  N   SER W2103     3472   3066   6357     23   -496    -57
ATOM   1639  CA  SER W2103      18.751 155.768  23.455  1.00 39.37           C  
ANISOU 1639  CA  SER W2103     4269   3705   6983     23   -556   -118
ATOM   1640  C   SER W2103      19.347 154.929  22.297  1.00 39.73           C  
ANISOU 1640  C   SER W2103     4394   3735   6967    103   -468   -173
ATOM   1641  O   SER W2103      19.215 155.333  21.145  1.00 46.63           O  
ANISOU 1641  O   SER W2103     5374   4555   7788    123   -482   -231
ATOM   1642  CB  SER W2103      19.430 157.146  23.594  1.00 48.85           C  
ANISOU 1642  CB  SER W2103     5448   4948   8162     -5   -651    -79
ATOM   1643  OG  SER W2103      18.991 158.056  22.603  1.00 57.21           O  
ANISOU 1643  OG  SER W2103     6453   6080   9204     59   -590    -37
ATOM   1644  H   SER W2103      19.239 155.606  25.514  1.00  0.00           H  
ATOM   1645  HA  SER W2103      17.700 155.932  23.213  1.00  0.00           H  
ATOM   1646  HB3 SER W2103      20.514 157.045  23.551  1.00  0.00           H  
ATOM   1647  HB2 SER W2103      19.208 157.585  24.564  1.00  0.00           H  
ATOM   1648  HG  SER W2103      19.343 157.751  21.754  1.00  0.00           H  
ATOM   1649  N   MET W2104      19.978 153.792  22.620  1.00 36.31           N  
ANISOU 1649  N   MET W2104     3919   3345   6532    149   -377   -149
ATOM   1650  CA  MET W2104      20.496 152.814  21.685  1.00 35.70           C  
ANISOU 1650  CA  MET W2104     3906   3259   6400    208   -299   -184
ATOM   1651  C   MET W2104      19.467 151.773  21.274  1.00 35.59           C  
ANISOU 1651  C   MET W2104     3909   3211   6402    213   -241   -209
ATOM   1652  O   MET W2104      19.572 151.247  20.169  1.00 35.69           O  
ANISOU 1652  O   MET W2104     3984   3207   6370    254   -201   -240
ATOM   1653  CB  MET W2104      21.735 152.152  22.288  1.00 31.36           C  
ANISOU 1653  CB  MET W2104     3326   2754   5834    244   -234   -146
ATOM   1654  CG  MET W2104      23.004 153.026  22.220  1.00 33.57           C  
ANISOU 1654  CG  MET W2104     3630   3064   6061    278   -260   -134
ATOM   1655  SD  MET W2104      23.646 153.370  20.556  1.00 39.75           S  
ANISOU 1655  SD  MET W2104     4528   3813   6762    313   -267   -195
ATOM   1656  CE  MET W2104      23.763 151.694  19.870  1.00 42.90           C  
ANISOU 1656  CE  MET W2104     4951   4194   7153    336   -154   -209
ATOM   1657  H   MET W2104      19.981 153.518  23.593  1.00  0.00           H  
ATOM   1658  HA  MET W2104      20.795 153.322  20.767  1.00  0.00           H  
ATOM   1659  HB3 MET W2104      21.935 151.203  21.791  1.00  0.00           H  
ATOM   1660  HB2 MET W2104      21.532 151.876  23.322  1.00  0.00           H  
ATOM   1661  HG3 MET W2104      23.820 152.559  22.768  1.00  0.00           H  
ATOM   1662  HG2 MET W2104      22.826 153.977  22.721  1.00  0.00           H  
ATOM   1663  HE1 MET W2104      24.378 151.698  18.970  1.00  0.00           H  
ATOM   1664  HE2 MET W2104      24.211 151.009  20.590  1.00  0.00           H  
ATOM   1665  HE3 MET W2104      22.775 151.318  19.603  1.00  0.00           H  
ATOM   1666  N   THR W2105      18.490 151.451  22.125  1.00 35.66           N  
ANISOU 1666  N   THR W2105     3860   3218   6472    177   -233   -187
ATOM   1667  CA  THR W2105      17.445 150.476  21.899  1.00 35.33           C  
ANISOU 1667  CA  THR W2105     3819   3154   6449    181   -182   -196
ATOM   1668  C   THR W2105      16.099 151.138  21.642  1.00 34.35           C  
ANISOU 1668  C   THR W2105     3718   2981   6355    162   -226   -218
ATOM   1669  O   THR W2105      15.149 150.463  21.261  1.00 35.02           O  
ANISOU 1669  O   THR W2105     3804   3049   6453    178   -185   -221
ATOM   1670  CB  THR W2105      17.334 149.559  23.120  1.00 36.54           C  
ANISOU 1670  CB  THR W2105     3912   3333   6639    159   -137   -155
ATOM   1671  OG1 THR W2105      17.196 150.300  24.311  1.00 37.31           O  
ANISOU 1671  OG1 THR W2105     3955   3438   6783    124   -176   -124
ATOM   1672  CG2 THR W2105      18.551 148.651  23.295  1.00 37.52           C  
ANISOU 1672  CG2 THR W2105     4049   3487   6722    182    -88   -136
ATOM   1673  H   THR W2105      18.432 151.889  23.033  1.00  0.00           H  
ATOM   1674  HA  THR W2105      17.675 149.863  21.028  1.00  0.00           H  
ATOM   1675  HB  THR W2105      16.451 148.926  23.046  1.00  0.00           H  
ATOM   1676  HG1 THR W2105      16.268 150.503  24.445  1.00  0.00           H  
ATOM   1677 HG21 THR W2105      18.443 147.987  24.153  1.00  0.00           H  
ATOM   1678 HG22 THR W2105      18.696 148.015  22.422  1.00  0.00           H  
ATOM   1679 HG23 THR W2105      19.462 149.228  23.434  1.00  0.00           H  
ATOM   1680  N   ASP W2106      16.012 152.462  21.841  1.00 34.64           N  
ANISOU 1680  N   ASP W2106     3773   2990   6399    125   -313   -226
ATOM   1681  CA  ASP W2106      14.828 153.269  21.578  1.00 31.51           C  
ANISOU 1681  CA  ASP W2106     3422   2528   6023     99   -364   -246
ATOM   1682  C   ASP W2106      14.432 153.319  20.101  1.00 34.20           C  
ANISOU 1682  C   ASP W2106     3879   2813   6302    165   -344   -299
ATOM   1683  O   ASP W2106      15.163 153.883  19.290  1.00 41.02           O  
ANISOU 1683  O   ASP W2106     4818   3668   7098    199   -358   -329
ATOM   1684  CB  ASP W2106      14.912 154.713  22.123  1.00 32.20           C  
ANISOU 1684  CB  ASP W2106     3511   2597   6128     25   -478   -232
ATOM   1685  CG  ASP W2106      14.796 154.878  23.640  1.00 42.26           C  
ANISOU 1685  CG  ASP W2106     4673   3905   7480    -39   -495   -169
ATOM   1686  OD1 ASP W2106      14.453 153.896  24.334  1.00 43.36           O  
ANISOU 1686  OD1 ASP W2106     4754   4069   7651    -20   -419   -147
ATOM   1687  OD2 ASP W2106      14.958 156.036  24.079  1.00 42.97           O1-
ANISOU 1687  OD2 ASP W2106     4733   3998   7595   -110   -586   -133
ATOM   1688  H   ASP W2106      16.808 152.937  22.244  1.00  0.00           H  
ATOM   1689  HA  ASP W2106      14.023 152.773  22.103  1.00  0.00           H  
ATOM   1690  HB3 ASP W2106      14.136 155.324  21.664  1.00  0.00           H  
ATOM   1691  HB2 ASP W2106      15.862 155.148  21.809  1.00  0.00           H  
ATOM   1692  N   ILE W2107      13.215 152.843  19.824  1.00 33.98           N  
ANISOU 1692  N   ILE W2107     3870   2750   6292    193   -306   -304
ATOM   1693  CA  ILE W2107      12.486 153.148  18.594  1.00 35.03           C  
ANISOU 1693  CA  ILE W2107     4128   2816   6365    267   -291   -346
ATOM   1694  C   ILE W2107      11.763 154.516  18.670  1.00 38.78           C  
ANISOU 1694  C   ILE W2107     4706   3192   6837    226   -387   -375
ATOM   1695  O   ILE W2107      11.259 155.003  17.659  1.00 42.47           O  
ANISOU 1695  O   ILE W2107     5324   3580   7233    284   -397   -420
ATOM   1696  CB  ILE W2107      11.414 152.057  18.313  1.00 37.73           C  
ANISOU 1696  CB  ILE W2107     4440   3178   6720    340   -190   -323
ATOM   1697  CG1 ILE W2107      10.348 151.879  19.425  1.00 38.81           C  
ANISOU 1697  CG1 ILE W2107     4506   3306   6933    292   -199   -291
ATOM   1698  CG2 ILE W2107      12.062 150.705  17.966  1.00 41.78           C  
ANISOU 1698  CG2 ILE W2107     4867   3780   7227    363   -109   -288
ATOM   1699  CD1 ILE W2107       8.969 151.518  18.869  1.00 35.49           C  
ANISOU 1699  CD1 ILE W2107     4046   2911   6528    358   -114   -257
ATOM   1700  H   ILE W2107      12.711 152.332  20.542  1.00  0.00           H  
ATOM   1701  HA  ILE W2107      13.181 153.190  17.752  1.00  0.00           H  
ATOM   1702  HB  ILE W2107      10.888 152.374  17.410  1.00  0.00           H  
ATOM   1703 HG13 ILE W2107      10.230 152.780  20.023  1.00  0.00           H  
ATOM   1704 HG12 ILE W2107      10.675 151.120  20.132  1.00  0.00           H  
ATOM   1705 HG21 ILE W2107      11.312 149.966  17.682  1.00  0.00           H  
ATOM   1706 HG22 ILE W2107      12.754 150.804  17.129  1.00  0.00           H  
ATOM   1707 HG23 ILE W2107      12.623 150.301  18.810  1.00  0.00           H  
ATOM   1708 HD11 ILE W2107       8.285 151.224  19.664  1.00  0.00           H  
ATOM   1709 HD12 ILE W2107       8.524 152.372  18.358  1.00  0.00           H  
ATOM   1710 HD13 ILE W2107       9.030 150.701  18.154  1.00  0.00           H  
ATOM   1711  N   ALA W2108      11.672 155.089  19.878  1.00 37.35           N  
ANISOU 1711  N   ALA W2108     4458   3009   6724    127   -456   -345
ATOM   1712  CA  ALA W2108      10.790 156.192  20.233  1.00 34.61           C  
ANISOU 1712  CA  ALA W2108     4201   2567   6382     60   -561   -359
ATOM   1713  C   ALA W2108      11.052 156.597  21.685  1.00 34.15           C  
ANISOU 1713  C   ALA W2108     4021   2552   6402    -58   -632   -301
ATOM   1714  O   ALA W2108      11.721 155.858  22.411  1.00 36.09           O  
ANISOU 1714  O   ALA W2108     4126   2888   6700    -65   -578   -254
ATOM   1715  CB  ALA W2108       9.340 155.714  20.118  1.00 37.00           C  
ANISOU 1715  CB  ALA W2108     4571   2794   6692    108   -524   -370
ATOM   1716  H   ALA W2108      12.136 154.657  20.665  1.00  0.00           H  
ATOM   1717  HA  ALA W2108      10.978 157.044  19.577  1.00  0.00           H  
ATOM   1718  HB1 ALA W2108       8.627 156.424  20.535  1.00  0.00           H  
ATOM   1719  HB2 ALA W2108       9.051 155.541  19.081  1.00  0.00           H  
ATOM   1720  HB3 ALA W2108       9.212 154.783  20.667  1.00  0.00           H  
ATOM   1721  N   LYS W2109      10.488 157.738  22.096  1.00 36.06           N  
ANISOU 1721  N   LYS W2109     4328   2727   6646   -152   -757   -298
ATOM   1722  CA  LYS W2109      10.539 158.217  23.477  1.00 38.00           C  
ANISOU 1722  CA  LYS W2109     4450   3018   6972   -268   -825   -223
ATOM   1723  C   LYS W2109       9.186 158.031  24.201  1.00 38.97           C  
ANISOU 1723  C   LYS W2109     4537   3110   7161   -296   -805   -192
ATOM   1724  O   LYS W2109       9.171 157.985  25.431  1.00 37.43           O  
ANISOU 1724  O   LYS W2109     4197   2988   7037   -339   -785   -122
ATOM   1725  CB  LYS W2109      10.996 159.693  23.476  1.00 45.66           C  
ANISOU 1725  CB  LYS W2109     5487   3941   7922   -380   -982   -213
ATOM   1726  CG  LYS W2109      11.452 160.207  24.856  1.00 58.10           C  
ANISOU 1726  CG  LYS W2109     7042   5581   9453   -378  -1020   -210
ATOM   1727  CD  LYS W2109      11.959 161.656  24.822  1.00 74.82           C  
ANISOU 1727  CD  LYS W2109     8960   7840  11629   -366   -954   -135
ATOM   1728  CE  LYS W2109      12.548 162.094  26.173  1.00 88.04           C  
ANISOU 1728  CE  LYS W2109    10596   9582  13274   -392  -1023   -104
ATOM   1729  NZ  LYS W2109      13.006 163.493  26.144  1.00 95.35           N1+
ANISOU 1729  NZ  LYS W2109    11666  10463  14098   -321  -1019   -186
ATOM   1730  H   LYS W2109       9.938 158.288  21.443  1.00  0.00           H  
ATOM   1731  HA  LYS W2109      11.277 157.649  24.042  1.00  0.00           H  
ATOM   1732  HB3 LYS W2109      11.846 159.792  22.799  1.00  0.00           H  
ATOM   1733  HB2 LYS W2109      10.210 160.332  23.070  1.00  0.00           H  
ATOM   1734  HG3 LYS W2109      12.245 159.556  25.229  1.00  0.00           H  
ATOM   1735  HG2 LYS W2109      10.635 160.136  25.575  1.00  0.00           H  
ATOM   1736  HD3 LYS W2109      11.133 162.315  24.547  1.00  0.00           H  
ATOM   1737  HD2 LYS W2109      12.708 161.763  24.037  1.00  0.00           H  
ATOM   1738  HE3 LYS W2109      13.392 161.458  26.441  1.00  0.00           H  
ATOM   1739  HE2 LYS W2109      11.804 161.990  26.963  1.00  0.00           H  
ATOM   1740  HZ1 LYS W2109      13.720 163.602  25.440  1.00  0.00           H  
ATOM   1741  HZ2 LYS W2109      13.385 163.743  27.046  1.00  0.00           H  
ATOM   1742  HZ3 LYS W2109      12.229 164.099  25.931  1.00  0.00           H  
ATOM   1743  N   LYS W2110       8.077 157.952  23.453  1.00 40.41           N  
ANISOU 1743  N   LYS W2110     4856   3182   7314   -260   -803   -239
ATOM   1744  CA  LYS W2110       6.710 157.845  23.969  1.00 42.95           C  
ANISOU 1744  CA  LYS W2110     5169   3459   7690   -281   -790   -213
ATOM   1745  C   LYS W2110       5.955 156.778  23.156  1.00 42.17           C  
ANISOU 1745  C   LYS W2110     5123   3336   7564   -150   -678   -250
ATOM   1746  O   LYS W2110       6.147 156.718  21.939  1.00 41.79           O  
ANISOU 1746  O   LYS W2110     5187   3250   7440    -57   -645   -306
ATOM   1747  CB  LYS W2110       6.020 159.220  23.805  1.00 47.19           C  
ANISOU 1747  CB  LYS W2110     5839   3871   8222   -381   -920   -215
ATOM   1748  CG  LYS W2110       6.563 160.328  24.727  1.00 55.63           C  
ANISOU 1748  CG  LYS W2110     6873   4961   9304   -519  -1054   -172
ATOM   1749  CD  LYS W2110       6.115 160.190  26.192  1.00 63.55           C  
ANISOU 1749  CD  LYS W2110     8015   5830  10300   -642  -1199   -166
ATOM   1750  CE  LYS W2110       6.818 161.200  27.113  1.00 68.36           C  
ANISOU 1750  CE  LYS W2110     8602   6464  10910   -785  -1350   -120
ATOM   1751  NZ  LYS W2110       6.232 161.206  28.463  1.00 70.24           N1+
ANISOU 1751  NZ  LYS W2110     8586   6870  11232   -830  -1326    -17
ATOM   1752  H   LYS W2110       8.143 157.992  22.443  1.00  0.00           H  
ATOM   1753  HA  LYS W2110       6.747 157.557  25.019  1.00  0.00           H  
ATOM   1754  HB3 LYS W2110       4.955 159.118  24.013  1.00  0.00           H  
ATOM   1755  HB2 LYS W2110       6.095 159.545  22.765  1.00  0.00           H  
ATOM   1756  HG3 LYS W2110       6.230 161.295  24.353  1.00  0.00           H  
ATOM   1757  HG2 LYS W2110       7.650 160.366  24.681  1.00  0.00           H  
ATOM   1758  HD3 LYS W2110       6.300 159.178  26.556  1.00  0.00           H  
ATOM   1759  HD2 LYS W2110       5.035 160.345  26.240  1.00  0.00           H  
ATOM   1760  HE3 LYS W2110       6.752 162.208  26.705  1.00  0.00           H  
ATOM   1761  HE2 LYS W2110       7.879 160.960  27.189  1.00  0.00           H  
ATOM   1762  HZ1 LYS W2110       6.300 160.286  28.870  1.00  0.00           H  
ATOM   1763  HZ2 LYS W2110       6.724 161.869  29.042  1.00  0.00           H  
ATOM   1764  HZ3 LYS W2110       5.262 161.478  28.399  1.00  0.00           H  
ATOM   1765  N   PRO W2111       5.107 155.950  23.810  1.00 43.30           N  
ANISOU 1765  N   PRO W2111     5182   3506   7765   -138   -618   -210
ATOM   1766  CA  PRO W2111       4.411 154.876  23.132  1.00 42.80           C  
ANISOU 1766  CA  PRO W2111     5139   3440   7684    -18   -515   -225
ATOM   1767  C   PRO W2111       3.288 155.274  22.185  1.00 44.30           C  
ANISOU 1767  C   PRO W2111     5510   3501   7820     50   -525   -267
ATOM   1768  O   PRO W2111       2.685 154.421  21.541  1.00 44.65           O  
ANISOU 1768  O   PRO W2111     5576   3550   7839    172   -433   -272
ATOM   1769  CB  PRO W2111       3.877 154.007  24.272  1.00 41.10           C  
ANISOU 1769  CB  PRO W2111     4796   3276   7542    -47   -478   -164
ATOM   1770  CG  PRO W2111       3.579 155.031  25.367  1.00 41.96           C  
ANISOU 1770  CG  PRO W2111     4878   3364   7701   -174   -569   -125
ATOM   1771  CD  PRO W2111       4.789 155.951  25.224  1.00 42.68           C  
ANISOU 1771  CD  PRO W2111     4976   3472   7767   -230   -638   -139
ATOM   1772  HA  PRO W2111       5.106 154.270  22.551  1.00  0.00           H  
ATOM   1773  HB3 PRO W2111       4.648 153.319  24.619  1.00  0.00           H  
ATOM   1774  HB2 PRO W2111       3.010 153.403  24.014  1.00  0.00           H  
ATOM   1775  HG3 PRO W2111       3.434 154.606  26.361  1.00  0.00           H  
ATOM   1776  HG2 PRO W2111       2.677 155.585  25.111  1.00  0.00           H  
ATOM   1777  HD2 PRO W2111       4.558 156.929  25.645  1.00  0.00           H  
ATOM   1778  HD3 PRO W2111       5.615 155.531  25.798  1.00  0.00           H  
ATOM   1779  N   THR W2112       2.983 156.572  22.101  1.00 48.82           N  
ANISOU 1779  N   THR W2112     6220   3959   8373    -22   -632   -290
ATOM   1780  CA  THR W2112       1.968 157.150  21.231  1.00 51.20           C  
ANISOU 1780  CA  THR W2112     6733   4112   8607     47   -646   -334
ATOM   1781  C   THR W2112       2.490 157.397  19.795  1.00 50.91           C  
ANISOU 1781  C   THR W2112     6856   4026   8461    135   -639   -401
ATOM   1782  O   THR W2112       1.677 157.637  18.904  1.00 52.51           O  
ANISOU 1782  O   THR W2112     7270   4094   8587    210   -646   -444
ATOM   1783  CB  THR W2112       1.551 158.514  21.839  1.00 54.70           C  
ANISOU 1783  CB  THR W2112     7281   4435   9069    -85   -778   -325
ATOM   1784  OG1 THR W2112       0.406 159.031  21.189  1.00 52.35           O  
ANISOU 1784  OG1 THR W2112     6935   4168   8788   -230   -890   -311
ATOM   1785  CG2 THR W2112       2.615 159.623  21.825  1.00 55.77           C  
ANISOU 1785  CG2 THR W2112     7309   4588   9294   -129   -759   -261
ATOM   1786  H   THR W2112       3.478 157.277  22.626  1.00  0.00           H  
ATOM   1787  HA  THR W2112       1.102 156.489  21.170  1.00  0.00           H  
ATOM   1788  HB  THR W2112       1.258 158.341  22.874  1.00  0.00           H  
ATOM   1789  HG1 THR W2112       0.540 158.978  20.233  1.00  0.00           H  
ATOM   1790 HG21 THR W2112       2.258 160.481  22.392  1.00  0.00           H  
ATOM   1791 HG22 THR W2112       3.549 159.297  22.275  1.00  0.00           H  
ATOM   1792 HG23 THR W2112       2.839 159.973  20.816  1.00  0.00           H  
ATOM   1793  N   GLU W2113       3.823 157.380  19.609  1.00 46.64           N  
ANISOU 1793  N   GLU W2113     6235   3583   7904    138   -622   -410
ATOM   1794  CA  GLU W2113       4.484 157.580  18.320  1.00 46.41           C  
ANISOU 1794  CA  GLU W2113     6352   3515   7767    228   -606   -468
ATOM   1795  C   GLU W2113       4.125 156.441  17.355  1.00 46.10           C  
ANISOU 1795  C   GLU W2113     6326   3504   7687    413   -455   -468
ATOM   1796  O   GLU W2113       4.039 155.288  17.782  1.00 45.96           O  
ANISOU 1796  O   GLU W2113     6147   3583   7735    451   -365   -416
ATOM   1797  CB  GLU W2113       6.012 157.672  18.530  1.00 47.85           C  
ANISOU 1797  CB  GLU W2113     6437   3796   7946    170   -636   -468
ATOM   1798  CG  GLU W2113       6.443 158.882  19.396  1.00 54.54           C  
ANISOU 1798  CG  GLU W2113     7306   4609   8809      5   -797   -464
ATOM   1799  CD  GLU W2113       7.957 159.006  19.629  1.00 59.17           C  
ANISOU 1799  CD  GLU W2113     7756   5314   9410    -48   -818   -441
ATOM   1800  OE1 GLU W2113       8.749 158.614  18.744  1.00 59.60           O  
ANISOU 1800  OE1 GLU W2113     7636   5455   9553   -143   -843   -379
ATOM   1801  OE2 GLU W2113       8.322 159.474  20.729  1.00 61.54           O1-
ANISOU 1801  OE2 GLU W2113     8129   5622   9630     15   -802   -482
ATOM   1802  H   GLU W2113       4.434 157.117  20.368  1.00  0.00           H  
ATOM   1803  HA  GLU W2113       4.125 158.520  17.895  1.00  0.00           H  
ATOM   1804  HB3 GLU W2113       6.501 157.724  17.556  1.00  0.00           H  
ATOM   1805  HB2 GLU W2113       6.378 156.753  18.989  1.00  0.00           H  
ATOM   1806  HG3 GLU W2113       5.934 158.849  20.360  1.00  0.00           H  
ATOM   1807  HG2 GLU W2113       6.111 159.802  18.914  1.00  0.00           H  
ATOM   1808  N   THR W2114       3.919 156.758  16.076  1.00 47.57           N  
ANISOU 1808  N   THR W2114     6711   3606   7758    529   -429   -519
ATOM   1809  CA  THR W2114       3.355 155.823  15.107  1.00 46.09           C  
ANISOU 1809  CA  THR W2114     6561   3430   7522    723   -283   -505
ATOM   1810  C   THR W2114       4.238 154.607  14.751  1.00 46.46           C  
ANISOU 1810  C   THR W2114     6393   3650   7610    774   -169   -452
ATOM   1811  O   THR W2114       3.737 153.654  14.166  1.00 45.30           O  
ANISOU 1811  O   THR W2114     6178   3560   7475    894    -52   -400
ATOM   1812  CB  THR W2114       2.967 156.528  13.786  1.00 47.00           C  
ANISOU 1812  CB  THR W2114     6943   3425   7491    845   -272   -568
ATOM   1813  OG1 THR W2114       2.960 157.943  13.921  1.00 55.26           O  
ANISOU 1813  OG1 THR W2114     8002   4509   8487    804   -312   -602
ATOM   1814  CG2 THR W2114       1.568 156.127  13.324  1.00 43.92           C  
ANISOU 1814  CG2 THR W2114     6799   2839   7048    797   -388   -619
ATOM   1815  H   THR W2114       3.951 157.717  15.741  1.00  0.00           H  
ATOM   1816  HA  THR W2114       2.450 155.413  15.563  1.00  0.00           H  
ATOM   1817  HB  THR W2114       3.665 156.270  12.995  1.00  0.00           H  
ATOM   1818  HG1 THR W2114       2.842 158.318  13.035  1.00  0.00           H  
ATOM   1819 HG21 THR W2114       1.418 156.463  12.303  1.00  0.00           H  
ATOM   1820 HG22 THR W2114       1.439 155.044  13.324  1.00  0.00           H  
ATOM   1821 HG23 THR W2114       0.786 156.553  13.954  1.00  0.00           H  
ATOM   1822  N   ILE W2115       5.519 154.644  15.134  1.00 47.83           N  
ANISOU 1822  N   ILE W2115     6461   3910   7804    683   -205   -455
ATOM   1823  CA  ILE W2115       6.431 153.503  15.056  1.00 46.35           C  
ANISOU 1823  CA  ILE W2115     6094   3871   7647    717   -108   -406
ATOM   1824  C   ILE W2115       6.156 152.501  16.208  1.00 46.95           C  
ANISOU 1824  C   ILE W2115     5974   4036   7831    665    -79   -339
ATOM   1825  O   ILE W2115       6.368 151.303  16.040  1.00 47.56           O  
ANISOU 1825  O   ILE W2115     5914   4223   7932    701      6   -284
ATOM   1826  CB  ILE W2115       7.914 153.989  15.092  1.00 43.26           C  
ANISOU 1826  CB  ILE W2115     5663   3532   7241    637   -158   -428
ATOM   1827  CG1 ILE W2115       8.201 154.935  13.897  1.00 42.93           C  
ANISOU 1827  CG1 ILE W2115     5509   3613   7191    703    -50   -387
ATOM   1828  CG2 ILE W2115       8.954 152.844  15.114  1.00 41.06           C  
ANISOU 1828  CG2 ILE W2115     5265   3284   7050    476   -252   -413
ATOM   1829  CD1 ILE W2115       9.583 155.603  13.929  1.00 50.07           C  
ANISOU 1829  CD1 ILE W2115     6390   4562   8071    644    -87   -406
ATOM   1830  H   ILE W2115       5.862 155.468  15.602  1.00  0.00           H  
ATOM   1831  HA  ILE W2115       6.263 152.973  14.115  1.00  0.00           H  
ATOM   1832  HB  ILE W2115       8.056 154.562  16.011  1.00  0.00           H  
ATOM   1833 HG13 ILE W2115       7.453 155.725  13.833  1.00  0.00           H  
ATOM   1834 HG12 ILE W2115       8.106 154.373  12.968  1.00  0.00           H  
ATOM   1835 HG21 ILE W2115       9.976 153.220  15.110  1.00  0.00           H  
ATOM   1836 HG22 ILE W2115       8.867 152.216  15.999  1.00  0.00           H  
ATOM   1837 HG23 ILE W2115       8.839 152.197  14.247  1.00  0.00           H  
ATOM   1838 HD11 ILE W2115       9.528 156.641  13.600  1.00  0.00           H  
ATOM   1839 HD12 ILE W2115      10.013 155.602  14.930  1.00  0.00           H  
ATOM   1840 HD13 ILE W2115      10.282 155.088  13.270  1.00  0.00           H  
ATOM   1841  N   CYS W2116       5.645 152.996  17.345  1.00 46.64           N  
ANISOU 1841  N   CYS W2116     5923   3946   7853    575   -151   -336
ATOM   1842  CA  CYS W2116       5.285 152.190  18.510  1.00 44.19           C  
ANISOU 1842  CA  CYS W2116     5446   3710   7635    519   -134   -276
ATOM   1843  C   CYS W2116       3.940 151.498  18.299  1.00 47.95           C  
ANISOU 1843  C   CYS W2116     5931   4162   8127    607    -76   -236
ATOM   1844  O   CYS W2116       3.815 150.319  18.602  1.00 51.88           O  
ANISOU 1844  O   CYS W2116     6304   4714   8695    565    -68   -184
ATOM   1845  CB  CYS W2116       5.145 153.030  19.793  1.00 45.15           C  
ANISOU 1845  CB  CYS W2116     5530   3808   7818    370   -238   -279
ATOM   1846  SG  CYS W2116       6.633 153.998  20.090  1.00 48.39           S  
ANISOU 1846  SG  CYS W2116     5929   4245   8211    272   -316   -310
ATOM   1847  H   CYS W2116       5.402 153.977  17.406  1.00  0.00           H  
ATOM   1848  HA  CYS W2116       6.046 151.422  18.666  1.00  0.00           H  
ATOM   1849  HB3 CYS W2116       4.961 152.385  20.653  1.00  0.00           H  
ATOM   1850  HB2 CYS W2116       4.301 153.714  19.729  1.00  0.00           H  
ATOM   1851  HG  CYS W2116       6.073 154.958  20.837  1.00  0.00           H  
ATOM   1852  N   ALA W2117       2.939 152.261  17.842  1.00 47.77           N  
ANISOU 1852  N   ALA W2117     6060   4058   8032    738    -35   -256
ATOM   1853  CA  ALA W2117       1.537 151.843  17.872  1.00 49.79           C  
ANISOU 1853  CA  ALA W2117     6332   4288   8299    840     24   -211
ATOM   1854  C   ALA W2117       1.150 150.531  17.135  1.00 48.04           C  
ANISOU 1854  C   ALA W2117     5932   4209   8112    912    129   -122
ATOM   1855  O   ALA W2117       0.227 149.869  17.613  1.00 46.50           O  
ANISOU 1855  O   ALA W2117     5632   4054   7983    888    133    -64
ATOM   1856  CB  ALA W2117       0.638 153.032  17.493  1.00 55.52           C  
ANISOU 1856  CB  ALA W2117     7292   4877   8926    979     49   -254
ATOM   1857  H   ALA W2117       3.135 153.231  17.628  1.00  0.00           H  
ATOM   1858  HA  ALA W2117       1.331 151.633  18.925  1.00  0.00           H  
ATOM   1859  HB1 ALA W2117      -0.417 152.783  17.585  1.00  0.00           H  
ATOM   1860  HB2 ALA W2117       0.817 153.882  18.154  1.00  0.00           H  
ATOM   1861  HB3 ALA W2117       0.810 153.370  16.471  1.00  0.00           H  
ATOM   1862  N   PRO W2118       1.838 150.147  16.032  1.00 49.13           N  
ANISOU 1862  N   PRO W2118     6025   4432   8210    989    208    -98
ATOM   1863  CA  PRO W2118       1.705 148.807  15.430  1.00 49.22           C  
ANISOU 1863  CA  PRO W2118     5856   4586   8260   1038    294      7
ATOM   1864  C   PRO W2118       2.343 147.649  16.219  1.00 48.25           C  
ANISOU 1864  C   PRO W2118     5555   4563   8214    884    248     42
ATOM   1865  O   PRO W2118       1.894 146.516  16.053  1.00 50.94           O  
ANISOU 1865  O   PRO W2118     5748   5015   8591    893    294    134
ATOM   1866  CB  PRO W2118       2.355 148.956  14.045  1.00 49.68           C  
ANISOU 1866  CB  PRO W2118     5933   4697   8246   1150    384     22
ATOM   1867  CG  PRO W2118       2.305 150.439  13.736  1.00 50.50           C  
ANISOU 1867  CG  PRO W2118     6163   4726   8299   1088    318    -78
ATOM   1868  CD  PRO W2118       2.520 151.052  15.111  1.00 50.27           C  
ANISOU 1868  CD  PRO W2118     6281   4552   8269   1035    222   -152
ATOM   1869  HA  PRO W2118       0.642 148.596  15.303  1.00  0.00           H  
ATOM   1870  HB3 PRO W2118       1.870 148.346  13.282  1.00  0.00           H  
ATOM   1871  HB2 PRO W2118       3.402 148.654  14.099  1.00  0.00           H  
ATOM   1872  HG3 PRO W2118       1.318 150.707  13.357  1.00  0.00           H  
ATOM   1873  HG2 PRO W2118       3.047 150.759  13.002  1.00  0.00           H  
ATOM   1874  HD2 PRO W2118       3.583 151.083  15.353  1.00  0.00           H  
ATOM   1875  HD3 PRO W2118       2.122 152.064  15.144  1.00  0.00           H  
ATOM   1876  N   LEU W2119       3.363 147.907  17.049  1.00 45.32           N  
ANISOU 1876  N   LEU W2119     5198   4157   7866    747    160    -19
ATOM   1877  CA  LEU W2119       3.923 146.895  17.946  1.00 40.13           C  
ANISOU 1877  CA  LEU W2119     4404   3578   7265    617    123      9
ATOM   1878  C   LEU W2119       2.963 146.699  19.125  1.00 39.73           C  
ANISOU 1878  C   LEU W2119     4321   3500   7275    548     72     25
ATOM   1879  O   LEU W2119       2.331 147.661  19.563  1.00 45.92           O  
ANISOU 1879  O   LEU W2119     5201   4185   8062    550     32    -12
ATOM   1880  CB  LEU W2119       5.299 147.354  18.485  1.00 41.97           C  
ANISOU 1880  CB  LEU W2119     4662   3803   7484    527     71    -52
ATOM   1881  CG  LEU W2119       6.437 147.366  17.444  1.00 45.08           C  
ANISOU 1881  CG  LEU W2119     5086   4228   7816    578    114    -69
ATOM   1882  CD1 LEU W2119       7.556 148.354  17.824  1.00 48.46           C  
ANISOU 1882  CD1 LEU W2119     5533   4645   8234    488     54   -122
ATOM   1883  CD2 LEU W2119       7.008 145.955  17.236  1.00 47.12           C  
ANISOU 1883  CD2 LEU W2119     5224   4601   8080    603    186     13
ATOM   1884  H   LEU W2119       3.617 148.862  17.273  1.00  0.00           H  
ATOM   1885  HA  LEU W2119       4.031 145.949  17.412  1.00  0.00           H  
ATOM   1886  HB3 LEU W2119       5.603 146.720  19.319  1.00  0.00           H  
ATOM   1887  HB2 LEU W2119       5.185 148.341  18.926  1.00  0.00           H  
ATOM   1888  HG  LEU W2119       6.024 147.707  16.493  1.00  0.00           H  
ATOM   1889 HD11 LEU W2119       7.658 149.121  17.056  1.00  0.00           H  
ATOM   1890 HD12 LEU W2119       7.363 148.866  18.766  1.00  0.00           H  
ATOM   1891 HD13 LEU W2119       8.527 147.866  17.920  1.00  0.00           H  
ATOM   1892 HD21 LEU W2119       7.523 145.602  18.129  1.00  0.00           H  
ATOM   1893 HD22 LEU W2119       6.229 145.232  16.996  1.00  0.00           H  
ATOM   1894 HD23 LEU W2119       7.731 145.938  16.422  1.00  0.00           H  
ATOM   1895  N   THR W2120       2.890 145.482  19.662  1.00 39.25           N  
ANISOU 1895  N   THR W2120     4134   3523   7256    481     70     85
ATOM   1896  CA  THR W2120       2.158 145.207  20.888  1.00 39.20           C  
ANISOU 1896  CA  THR W2120     4092   3503   7300    412     26    107
ATOM   1897  C   THR W2120       2.925 145.760  22.111  1.00 36.00           C  
ANISOU 1897  C   THR W2120     3697   3074   6908    298    -34     62
ATOM   1898  O   THR W2120       3.697 145.048  22.758  1.00 34.50           O  
ANISOU 1898  O   THR W2120     3447   2943   6717    232    -39     75
ATOM   1899  CB  THR W2120       1.905 143.698  21.076  1.00 43.38           C  
ANISOU 1899  CB  THR W2120     4498   4130   7855    394     44    196
ATOM   1900  OG1 THR W2120       1.388 143.125  19.891  1.00 43.89           O  
ANISOU 1900  OG1 THR W2120     4531   4235   7910    511    107    258
ATOM   1901  CG2 THR W2120       0.909 143.386  22.206  1.00 44.35           C  
ANISOU 1901  CG2 THR W2120     4599   4232   8019    334      0    220
ATOM   1902  H   THR W2120       3.372 144.693  19.242  1.00  0.00           H  
ATOM   1903  HA  THR W2120       1.189 145.703  20.833  1.00  0.00           H  
ATOM   1904  HB  THR W2120       2.858 143.210  21.272  1.00  0.00           H  
ATOM   1905  HG1 THR W2120       1.717 142.215  19.868  1.00  0.00           H  
ATOM   1906 HG21 THR W2120       0.745 142.313  22.310  1.00  0.00           H  
ATOM   1907 HG22 THR W2120       1.266 143.748  23.170  1.00  0.00           H  
ATOM   1908 HG23 THR W2120      -0.060 143.848  22.017  1.00  0.00           H  
ATOM   1909  N   VAL W2121       2.742 147.058  22.361  1.00 31.66           N  
ANISOU 1909  N   VAL W2121     3229   2436   6367    277    -80     17
ATOM   1910  CA  VAL W2121       3.299 147.767  23.494  1.00 31.16           C  
ANISOU 1910  CA  VAL W2121     3164   2358   6318    180   -133    -10
ATOM   1911  C   VAL W2121       2.611 147.318  24.776  1.00 31.90           C  
ANISOU 1911  C   VAL W2121     3198   2466   6455    114   -152     33
ATOM   1912  O   VAL W2121       1.390 147.406  24.864  1.00 34.49           O  
ANISOU 1912  O   VAL W2121     3534   2761   6808    130   -156     60
ATOM   1913  CB  VAL W2121       3.170 149.286  23.361  1.00 32.54           C  
ANISOU 1913  CB  VAL W2121     3443   2438   6481    171   -187    -62
ATOM   1914  CG1 VAL W2121       3.842 150.065  24.490  1.00 32.30           C  
ANISOU 1914  CG1 VAL W2121     3386   2418   6470     74   -240    -68
ATOM   1915  CG2 VAL W2121       3.611 149.858  22.012  1.00 32.19           C  
ANISOU 1915  CG2 VAL W2121     3486   2369   6377    252   -166   -106
ATOM   1916  H   VAL W2121       2.221 147.612  21.696  1.00  0.00           H  
ATOM   1917  HA  VAL W2121       4.355 147.507  23.549  1.00  0.00           H  
ATOM   1918  HB  VAL W2121       2.111 149.528  23.421  1.00  0.00           H  
ATOM   1919 HG11 VAL W2121       3.796 151.142  24.327  1.00  0.00           H  
ATOM   1920 HG12 VAL W2121       3.372 149.895  25.459  1.00  0.00           H  
ATOM   1921 HG13 VAL W2121       4.893 149.800  24.591  1.00  0.00           H  
ATOM   1922 HG21 VAL W2121       3.532 150.945  21.976  1.00  0.00           H  
ATOM   1923 HG22 VAL W2121       4.640 149.604  21.763  1.00  0.00           H  
ATOM   1924 HG23 VAL W2121       2.993 149.497  21.192  1.00  0.00           H  
ATOM   1925  N   PHE W2122       3.372 146.865  25.774  1.00 37.97           N  
ANISOU 1925  N   PHE W2122     3918   3281   7226     50   -158     42
ATOM   1926  CA  PHE W2122       2.943 146.728  27.152  1.00 35.59           C  
ANISOU 1926  CA  PHE W2122     3577   2993   6952     -5   -168     83
ATOM   1927  C   PHE W2122       2.889 148.103  27.803  1.00 35.19           C  
ANISOU 1927  C   PHE W2122     3545   2894   6932    -54   -210     80
ATOM   1928  O   PHE W2122       3.925 148.713  28.043  1.00 35.21           O  
ANISOU 1928  O   PHE W2122     3555   2894   6927    -77   -232     58
ATOM   1929  CB  PHE W2122       3.808 145.724  27.917  1.00 38.39           C  
ANISOU 1929  CB  PHE W2122     3894   3411   7281    -38   -147     99
ATOM   1930  CG  PHE W2122       3.500 145.571  29.389  1.00 39.43           C  
ANISOU 1930  CG  PHE W2122     4009   3550   7423    -83   -150    138
ATOM   1931  CD1 PHE W2122       2.329 144.922  29.794  1.00 35.43           C  
ANISOU 1931  CD1 PHE W2122     3489   3049   6924    -91   -150    178
ATOM   1932  CD2 PHE W2122       4.276 146.211  30.360  1.00 46.59           C  
ANISOU 1932  CD2 PHE W2122     4911   4463   8327   -110   -148    142
ATOM   1933  CE1 PHE W2122       1.977 144.885  31.127  1.00 37.85           C  
ANISOU 1933  CE1 PHE W2122     3795   3359   7228   -125   -148    214
ATOM   1934  CE2 PHE W2122       3.919 146.155  31.692  1.00 48.17           C  
ANISOU 1934  CE2 PHE W2122     5101   4672   8528   -134   -136    185
ATOM   1935  CZ  PHE W2122       2.776 145.489  32.073  1.00 44.01           C  
ANISOU 1935  CZ  PHE W2122     4578   4143   8002   -142   -136    217
ATOM   1936  H   PHE W2122       4.354 146.723  25.594  1.00  0.00           H  
ATOM   1937  HA  PHE W2122       1.935 146.318  27.153  1.00  0.00           H  
ATOM   1938  HB3 PHE W2122       4.863 145.955  27.786  1.00  0.00           H  
ATOM   1939  HB2 PHE W2122       3.674 144.744  27.460  1.00  0.00           H  
ATOM   1940  HD1 PHE W2122       1.689 144.454  29.063  1.00  0.00           H  
ATOM   1941  HD2 PHE W2122       5.159 146.761  30.073  1.00  0.00           H  
ATOM   1942  HE1 PHE W2122       1.070 144.385  31.430  1.00  0.00           H  
ATOM   1943  HE2 PHE W2122       4.525 146.643  32.438  1.00  0.00           H  
ATOM   1944  HZ  PHE W2122       2.498 145.453  33.116  1.00  0.00           H  
ATOM   1945  N   PHE W2123       1.672 148.594  28.044  1.00 35.50           N  
ANISOU 1945  N   PHE W2123     3584   2899   7005    -73   -225    114
ATOM   1946  CA  PHE W2123       1.380 149.782  28.820  1.00 34.80           C  
ANISOU 1946  CA  PHE W2123     3506   2766   6952   -131   -268    130
ATOM   1947  C   PHE W2123       1.175 149.356  30.268  1.00 41.07           C  
ANISOU 1947  C   PHE W2123     4244   3596   7765   -172   -252    190
ATOM   1948  O   PHE W2123       0.296 148.553  30.566  1.00 39.23           O  
ANISOU 1948  O   PHE W2123     3999   3383   7525   -154   -225    216
ATOM   1949  CB  PHE W2123       0.129 150.470  28.277  1.00 34.73           C  
ANISOU 1949  CB  PHE W2123     3572   2664   6961   -120   -304    122
ATOM   1950  CG  PHE W2123       0.246 151.101  26.908  1.00 32.58           C  
ANISOU 1950  CG  PHE W2123     3385   2338   6655    -68   -317     64
ATOM   1951  CD1 PHE W2123       0.639 152.437  26.770  1.00 34.11           C  
ANISOU 1951  CD1 PHE W2123     3632   2487   6841   -112   -375     32
ATOM   1952  CD2 PHE W2123       0.068 150.329  25.755  1.00 36.39           C  
ANISOU 1952  CD2 PHE W2123     3897   2820   7110     27   -272     50
ATOM   1953  CE1 PHE W2123       0.757 152.989  25.511  1.00 36.37           C  
ANISOU 1953  CE1 PHE W2123     4023   2716   7082    -60   -388    -26
ATOM   1954  CE2 PHE W2123       0.174 150.905  24.505  1.00 37.17           C  
ANISOU 1954  CE2 PHE W2123     4087   2870   7167     92   -270      1
ATOM   1955  CZ  PHE W2123       0.520 152.234  24.383  1.00 35.31           C  
ANISOU 1955  CZ  PHE W2123     3926   2576   6912     50   -328    -43
ATOM   1956  H   PHE W2123       0.868 148.042  27.789  1.00  0.00           H  
ATOM   1957  HA  PHE W2123       2.211 150.482  28.757  1.00  0.00           H  
ATOM   1958  HB3 PHE W2123      -0.186 151.244  28.977  1.00  0.00           H  
ATOM   1959  HB2 PHE W2123      -0.691 149.755  28.256  1.00  0.00           H  
ATOM   1960  HD1 PHE W2123       0.826 153.042  27.644  1.00  0.00           H  
ATOM   1961  HD2 PHE W2123      -0.176 149.280  25.838  1.00  0.00           H  
ATOM   1962  HE1 PHE W2123       1.031 154.027  25.400  1.00  0.00           H  
ATOM   1963  HE2 PHE W2123      -0.002 150.310  23.622  1.00  0.00           H  
ATOM   1964  HZ  PHE W2123       0.610 152.683  23.404  1.00  0.00           H  
ATOM   1965  N   ASP W2124       1.945 149.943  31.184  1.00 47.33           N  
ANISOU 1965  N   ASP W2124     5003   4402   8577   -223   -268    220
ATOM   1966  CA  ASP W2124       1.762 149.776  32.613  1.00 44.81           C  
ANISOU 1966  CA  ASP W2124     4634   4122   8269   -249   -240    286
ATOM   1967  C   ASP W2124       0.800 150.882  33.022  1.00 38.94           C  
ANISOU 1967  C   ASP W2124     3884   3332   7578   -308   -282    334
ATOM   1968  O   ASP W2124       1.221 151.979  33.376  1.00 38.28           O  
ANISOU 1968  O   ASP W2124     3782   3239   7522   -361   -328    351
ATOM   1969  CB  ASP W2124       3.103 149.782  33.343  1.00 46.74           C  
ANISOU 1969  CB  ASP W2124     4833   4434   8491   -246   -208    305
ATOM   1970  CG  ASP W2124       3.079 149.378  34.811  1.00 47.20           C  
ANISOU 1970  CG  ASP W2124     4856   4536   8541   -243   -157    376
ATOM   1971  OD1 ASP W2124       2.011 149.423  35.457  1.00 49.49           O  
ANISOU 1971  OD1 ASP W2124     5157   4806   8842   -252   -150    407
ATOM   1972  OD2 ASP W2124       4.170 149.103  35.353  1.00 47.20           O1-
ANISOU 1972  OD2 ASP W2124     4825   4590   8517   -222   -118    403
ATOM   1973  H   ASP W2124       2.525 150.718  30.897  1.00  0.00           H  
ATOM   1974  HA  ASP W2124       1.293 148.814  32.814  1.00  0.00           H  
ATOM   1975  HB3 ASP W2124       3.566 150.765  33.257  1.00  0.00           H  
ATOM   1976  HB2 ASP W2124       3.794 149.121  32.820  1.00  0.00           H  
ATOM   1977  N   GLY W2125      -0.506 150.599  32.962  1.00 38.35           N  
ANISOU 1977  N   GLY W2125     3825   3230   7517   -308   -273    365
ATOM   1978  CA  GLY W2125      -1.588 151.565  33.193  1.00 36.93           C  
ANISOU 1978  CA  GLY W2125     3648   2997   7386   -368   -312    418
ATOM   1979  C   GLY W2125      -1.671 152.079  34.637  1.00 41.95           C  
ANISOU 1979  C   GLY W2125     4204   3686   8048   -422   -301    501
ATOM   1980  O   GLY W2125      -2.458 152.981  34.910  1.00 48.95           O  
ANISOU 1980  O   GLY W2125     5082   4536   8983   -494   -346    556
ATOM   1981  H   GLY W2125      -0.788 149.667  32.692  1.00  0.00           H  
ATOM   1982  HA3 GLY W2125      -2.545 151.108  32.949  1.00  0.00           H  
ATOM   1983  HA2 GLY W2125      -1.466 152.417  32.523  1.00  0.00           H  
ATOM   1984  N   ARG W2126      -0.852 151.539  35.550  1.00 40.76           N  
ANISOU 1984  N   ARG W2126     4001   3620   7866   -387   -240    522
ATOM   1985  CA  ARG W2126      -0.634 152.096  36.883  1.00 39.75           C  
ANISOU 1985  CA  ARG W2126     3788   3559   7758   -412   -212    615
ATOM   1986  C   ARG W2126       0.271 153.345  36.842  1.00 43.90           C  
ANISOU 1986  C   ARG W2126     4260   4104   8317   -467   -268    633
ATOM   1987  O   ARG W2126       0.256 154.119  37.796  1.00 52.47           O  
ANISOU 1987  O   ARG W2126     5254   5250   9435   -502   -259    732
ATOM   1988  CB  ARG W2126      -0.024 151.025  37.807  1.00 40.22           C  
ANISOU 1988  CB  ARG W2126     3835   3692   7756   -335   -121    630
ATOM   1989  CG  ARG W2126      -0.776 149.673  37.833  1.00 41.22           C  
ANISOU 1989  CG  ARG W2126     4021   3802   7837   -295    -78    623
ATOM   1990  CD  ARG W2126      -0.066 148.605  38.683  1.00 39.43           C  
ANISOU 1990  CD  ARG W2126     3829   3623   7531   -224     -6    613
ATOM   1991  NE  ARG W2126       1.223 148.209  38.100  1.00 39.59           N  
ANISOU 1991  NE  ARG W2126     3878   3642   7521   -202    -22    532
ATOM   1992  CZ  ARG W2126       2.147 147.389  38.612  1.00 40.36           C  
ANISOU 1992  CZ  ARG W2126     4029   3761   7545   -151     22    506
ATOM   1993  NH1 ARG W2126       2.021 146.850  39.831  1.00 39.38           N  
ANISOU 1993  NH1 ARG W2126     3950   3653   7360   -111     84    548
ATOM   1994  NH2 ARG W2126       3.222 147.112  37.869  1.00 39.98           N1+
ANISOU 1994  NH2 ARG W2126     4004   3710   7477   -141      4    440
ATOM   1995  H   ARG W2126      -0.187 150.849  35.229  1.00  0.00           H  
ATOM   1996  HA  ARG W2126      -1.600 152.397  37.295  1.00  0.00           H  
ATOM   1997  HB3 ARG W2126       0.024 151.423  38.822  1.00  0.00           H  
ATOM   1998  HB2 ARG W2126       1.012 150.868  37.509  1.00  0.00           H  
ATOM   1999  HG3 ARG W2126      -0.864 149.286  36.817  1.00  0.00           H  
ATOM   2000  HG2 ARG W2126      -1.801 149.802  38.183  1.00  0.00           H  
ATOM   2001  HD3 ARG W2126      -0.689 147.723  38.816  1.00  0.00           H  
ATOM   2002  HD2 ARG W2126       0.140 149.019  39.670  1.00  0.00           H  
ATOM   2003  HE  ARG W2126       1.402 148.590  37.170  1.00  0.00           H  
ATOM   2004 HH12 ARG W2126       2.669 146.136  40.135  1.00  0.00           H  
ATOM   2005 HH11 ARG W2126       1.202 147.047  40.400  1.00  0.00           H  
ATOM   2006 HH22 ARG W2126       3.875 146.397  38.164  1.00  0.00           H  
ATOM   2007 HH21 ARG W2126       3.372 147.580  36.978  1.00  0.00           H  
ATOM   2008  N   VAL W2127       1.050 153.519  35.762  1.00 40.45           N  
ANISOU 2008  N   VAL W2127     3875   3623   7871   -472   -326    549
ATOM   2009  CA  VAL W2127       1.788 154.739  35.475  1.00 41.67           C  
ANISOU 2009  CA  VAL W2127     3999   3784   8050   -533   -399    559
ATOM   2010  C   VAL W2127       0.797 155.768  34.900  1.00 42.30           C  
ANISOU 2010  C   VAL W2127     4145   3761   8167   -625   -501    551
ATOM   2011  O   VAL W2127       0.090 155.466  33.934  1.00 45.86           O  
ANISOU 2011  O   VAL W2127     4699   4122   8602   -600   -513    483
ATOM   2012  CB  VAL W2127       2.924 154.502  34.437  1.00 40.81           C  
ANISOU 2012  CB  VAL W2127     3926   3687   7892   -478   -397    472
ATOM   2013  CG1 VAL W2127       3.707 155.776  34.060  1.00 40.73           C  
ANISOU 2013  CG1 VAL W2127     3882   3693   7900   -541   -477    491
ATOM   2014  CG2 VAL W2127       3.904 153.414  34.912  1.00 41.21           C  
ANISOU 2014  CG2 VAL W2127     3946   3815   7896   -389   -298    473
ATOM   2015  H   VAL W2127       0.979 152.880  34.974  1.00  0.00           H  
ATOM   2016  HA  VAL W2127       2.225 155.120  36.399  1.00  0.00           H  
ATOM   2017  HB  VAL W2127       2.475 154.139  33.514  1.00  0.00           H  
ATOM   2018 HG11 VAL W2127       4.518 155.543  33.370  1.00  0.00           H  
ATOM   2019 HG12 VAL W2127       3.081 156.518  33.565  1.00  0.00           H  
ATOM   2020 HG13 VAL W2127       4.145 156.244  34.940  1.00  0.00           H  
ATOM   2021 HG21 VAL W2127       4.681 153.234  34.168  1.00  0.00           H  
ATOM   2022 HG22 VAL W2127       4.389 153.695  35.845  1.00  0.00           H  
ATOM   2023 HG23 VAL W2127       3.400 152.462  35.074  1.00  0.00           H  
ATOM   2024  N   ASP W2128       0.776 156.953  35.520  1.00 46.71           N  
ANISOU 2024  N   ASP W2128     4646   4330   8772   -729   -577    628
ATOM   2025  CA  ASP W2128      -0.132 158.072  35.261  1.00 55.46           C  
ANISOU 2025  CA  ASP W2128     5834   5327   9910   -837   -689    631
ATOM   2026  C   ASP W2128      -0.271 158.396  33.763  1.00 51.52           C  
ANISOU 2026  C   ASP W2128     5486   4725   9366   -819   -751    510
ATOM   2027  O   ASP W2128       0.673 158.889  33.147  1.00 50.98           O  
ANISOU 2027  O   ASP W2128     5420   4688   9262   -790   -762    461
ATOM   2028  CB  ASP W2128       0.246 159.365  36.036  1.00 69.51           C  
ANISOU 2028  CB  ASP W2128     7514   7151  11746   -971   -774    748
ATOM   2029  CG  ASP W2128       0.422 159.263  37.562  1.00 83.24           C  
ANISOU 2029  CG  ASP W2128     9111   8983  13534   -992   -711    889
ATOM   2030  OD1 ASP W2128       0.048 158.231  38.158  1.00 87.82           O  
ANISOU 2030  OD1 ASP W2128     9712   9548  14109   -934   -632    889
ATOM   2031  OD2 ASP W2128       0.857 160.283  38.137  1.00 87.97           O1-
ANISOU 2031  OD2 ASP W2128     9575   9676  14176  -1063   -740   1009
ATOM   2032  H   ASP W2128       1.359 157.070  36.335  1.00  0.00           H  
ATOM   2033  HA  ASP W2128      -1.108 157.748  35.626  1.00  0.00           H  
ATOM   2034  HB3 ASP W2128      -0.513 160.126  35.847  1.00  0.00           H  
ATOM   2035  HB2 ASP W2128       1.183 159.758  35.636  1.00  0.00           H  
ATOM   2036  N   GLY W2129      -1.455 158.110  33.215  1.00 48.96           N  
ANISOU 2036  N   GLY W2129     5295   4274   9033   -824   -784    465
ATOM   2037  CA  GLY W2129      -1.822 158.461  31.849  1.00 46.61           C  
ANISOU 2037  CA  GLY W2129     5164   3862   8683   -797   -838    361
ATOM   2038  C   GLY W2129      -1.516 157.348  30.840  1.00 42.74           C  
ANISOU 2038  C   GLY W2129     4724   3375   8139   -648   -747    269
ATOM   2039  O   GLY W2129      -1.954 157.477  29.698  1.00 47.51           O  
ANISOU 2039  O   GLY W2129     5475   3883   8695   -599   -770    191
ATOM   2040  H   GLY W2129      -2.153 157.647  33.777  1.00  0.00           H  
ATOM   2041  HA3 GLY W2129      -1.323 159.377  31.529  1.00  0.00           H  
ATOM   2042  HA2 GLY W2129      -2.892 158.669  31.823  1.00  0.00           H  
ATOM   2043  N   GLN W2130      -0.842 156.238  31.201  1.00 40.68           N  
ANISOU 2043  N   GLN W2130     4356   3222   7879   -574   -645    284
ATOM   2044  CA  GLN W2130      -0.573 155.149  30.243  1.00 41.81           C  
ANISOU 2044  CA  GLN W2130     4530   3383   7974   -451   -569    213
ATOM   2045  C   GLN W2130      -1.830 154.421  29.735  1.00 44.24           C  
ANISOU 2045  C   GLN W2130     4912   3623   8276   -387   -537    198
ATOM   2046  O   GLN W2130      -1.823 153.923  28.611  1.00 47.50           O  
ANISOU 2046  O   GLN W2130     5386   4015   8646   -292   -502    140
ATOM   2047  CB  GLN W2130       0.510 154.173  30.739  1.00 39.41           C  
ANISOU 2047  CB  GLN W2130     4105   3204   7664   -409   -487    237
ATOM   2048  CG  GLN W2130       1.939 154.743  30.612  1.00 40.62           C  
ANISOU 2048  CG  GLN W2130     4191   3430   7814   -440   -502    251
ATOM   2049  CD  GLN W2130       3.032 153.674  30.521  1.00 43.49           C  
ANISOU 2049  CD  GLN W2130     4557   3842   8126   -360   -451    191
ATOM   2050  OE1 GLN W2130       2.764 152.486  30.391  1.00 46.09           O  
ANISOU 2050  OE1 GLN W2130     4878   4201   8432   -294   -382    176
ATOM   2051  NE2 GLN W2130       4.289 154.087  30.523  1.00 49.84           N  
ANISOU 2051  NE2 GLN W2130     5374   4653   8908   -373   -494    163
ATOM   2052  H   GLN W2130      -0.478 156.131  32.146  1.00  0.00           H  
ATOM   2053  HA  GLN W2130      -0.171 155.626  29.348  1.00  0.00           H  
ATOM   2054  HB3 GLN W2130       0.434 153.259  30.150  1.00  0.00           H  
ATOM   2055  HB2 GLN W2130       0.320 153.872  31.769  1.00  0.00           H  
ATOM   2056  HG3 GLN W2130       2.140 155.419  31.443  1.00  0.00           H  
ATOM   2057  HG2 GLN W2130       2.023 155.336  29.702  1.00  0.00           H  
ATOM   2058 HE22 GLN W2130       5.035 153.403  30.391  1.00  0.00           H  
ATOM   2059 HE21 GLN W2130       4.527 155.061  30.606  1.00  0.00           H  
ATOM   2060  N   VAL W2131      -2.912 154.467  30.520  1.00 41.70           N  
ANISOU 2060  N   VAL W2131     4580   3272   7994   -431   -546    258
ATOM   2061  CA  VAL W2131      -4.262 154.102  30.091  1.00 38.25           C  
ANISOU 2061  CA  VAL W2131     4217   2765   7550   -367   -522    251
ATOM   2062  C   VAL W2131      -4.739 154.924  28.873  1.00 39.27           C  
ANISOU 2062  C   VAL W2131     4514   2762   7647   -339   -571    193
ATOM   2063  O   VAL W2131      -5.335 154.364  27.957  1.00 40.63           O  
ANISOU 2063  O   VAL W2131     4753   2901   7782   -225   -526    156
ATOM   2064  CB  VAL W2131      -5.271 154.279  31.267  1.00 39.37           C  
ANISOU 2064  CB  VAL W2131     4325   2895   7740   -428   -526    332
ATOM   2065  CG1 VAL W2131      -6.763 154.285  30.876  1.00 38.76           C  
ANISOU 2065  CG1 VAL W2131     4339   2733   7655   -362   -512    330
ATOM   2066  CG2 VAL W2131      -5.020 153.226  32.363  1.00 39.27           C  
ANISOU 2066  CG2 VAL W2131     4177   3007   7738   -425   -461    385
ATOM   2067  H   VAL W2131      -2.822 154.889  31.432  1.00  0.00           H  
ATOM   2068  HA  VAL W2131      -4.240 153.060  29.782  1.00  0.00           H  
ATOM   2069  HB  VAL W2131      -5.081 155.253  31.722  1.00  0.00           H  
ATOM   2070 HG11 VAL W2131      -7.404 154.307  31.755  1.00  0.00           H  
ATOM   2071 HG12 VAL W2131      -7.032 155.164  30.289  1.00  0.00           H  
ATOM   2072 HG13 VAL W2131      -7.015 153.404  30.287  1.00  0.00           H  
ATOM   2073 HG21 VAL W2131      -5.680 153.371  33.218  1.00  0.00           H  
ATOM   2074 HG22 VAL W2131      -5.178 152.214  31.990  1.00  0.00           H  
ATOM   2075 HG23 VAL W2131      -4.001 153.282  32.741  1.00  0.00           H  
ATOM   2076  N   ASP W2132      -4.436 156.226  28.872  1.00 42.32           N  
ANISOU 2076  N   ASP W2132     4973   3070   8039   -440   -666    190
ATOM   2077  CA  ASP W2132      -4.804 157.175  27.819  1.00 45.83           C  
ANISOU 2077  CA  ASP W2132     5612   3368   8433   -418   -723    129
ATOM   2078  C   ASP W2132      -3.912 156.973  26.586  1.00 41.36           C  
ANISOU 2078  C   ASP W2132     5094   2820   7801   -318   -690     50
ATOM   2079  O   ASP W2132      -4.406 156.965  25.457  1.00 45.68           O  
ANISOU 2079  O   ASP W2132     5794   3271   8290   -217   -674     -3
ATOM   2080  CB  ASP W2132      -4.746 158.655  28.286  1.00 58.99           C  
ANISOU 2080  CB  ASP W2132     7350   4948  10116   -575   -853    152
ATOM   2081  CG  ASP W2132      -5.442 158.970  29.623  1.00 75.41           C  
ANISOU 2081  CG  ASP W2132     9383   7009  12262   -681   -885    243
ATOM   2082  OD1 ASP W2132      -6.451 158.306  29.947  1.00 80.80           O  
ANISOU 2082  OD1 ASP W2132    10102   7648  12951   -618   -836    258
ATOM   2083  OD2 ASP W2132      -5.034 159.968  30.253  1.00 82.37           O1-
ANISOU 2083  OD2 ASP W2132    10182   7926  13189   -824   -957    310
ATOM   2084  H   ASP W2132      -3.837 156.602  29.593  1.00  0.00           H  
ATOM   2085  HA  ASP W2132      -5.831 156.962  27.515  1.00  0.00           H  
ATOM   2086  HB3 ASP W2132      -5.213 159.287  27.529  1.00  0.00           H  
ATOM   2087  HB2 ASP W2132      -3.707 158.981  28.360  1.00  0.00           H  
ATOM   2088  N   LEU W2133      -2.611 156.744  26.823  1.00 38.10           N  
ANISOU 2088  N   LEU W2133     4559   2526   7392   -333   -671     46
ATOM   2089  CA  LEU W2133      -1.645 156.414  25.773  1.00 39.14           C  
ANISOU 2089  CA  LEU W2133     4720   2688   7463   -235   -628    -19
ATOM   2090  C   LEU W2133      -1.998 155.100  25.054  1.00 39.80           C  
ANISOU 2090  C   LEU W2133     4776   2816   7529    -93   -518    -25
ATOM   2091  O   LEU W2133      -1.868 155.035  23.835  1.00 41.42           O  
ANISOU 2091  O   LEU W2133     5060   3003   7677     15   -477    -72
ATOM   2092  CB  LEU W2133      -0.201 156.361  26.316  1.00 38.99           C  
ANISOU 2092  CB  LEU W2133     4572   2789   7454   -282   -628    -12
ATOM   2093  CG  LEU W2133       0.310 157.668  26.959  1.00 36.00           C  
ANISOU 2093  CG  LEU W2133     4199   2392   7088   -414   -739      4
ATOM   2094  CD1 LEU W2133       1.714 157.470  27.569  1.00 36.58           C  
ANISOU 2094  CD1 LEU W2133     4119   2602   7178   -436   -716     32
ATOM   2095  CD2 LEU W2133       0.264 158.860  25.981  1.00 37.00           C  
ANISOU 2095  CD2 LEU W2133     4511   2402   7145   -410   -813    -65
ATOM   2096  H   LEU W2133      -2.279 156.808  27.778  1.00  0.00           H  
ATOM   2097  HA  LEU W2133      -1.711 157.195  25.015  1.00  0.00           H  
ATOM   2098  HB3 LEU W2133       0.460 156.120  25.484  1.00  0.00           H  
ATOM   2099  HB2 LEU W2133      -0.116 155.538  27.025  1.00  0.00           H  
ATOM   2100  HG  LEU W2133      -0.351 157.914  27.790  1.00  0.00           H  
ATOM   2101 HD11 LEU W2133       2.479 158.063  27.069  1.00  0.00           H  
ATOM   2102 HD12 LEU W2133       1.720 157.757  28.622  1.00  0.00           H  
ATOM   2103 HD13 LEU W2133       2.040 156.431  27.522  1.00  0.00           H  
ATOM   2104 HD21 LEU W2133      -0.631 159.457  26.155  1.00  0.00           H  
ATOM   2105 HD22 LEU W2133       1.118 159.531  26.084  1.00  0.00           H  
ATOM   2106 HD23 LEU W2133       0.231 158.540  24.940  1.00  0.00           H  
ATOM   2107  N   PHE W2134      -2.508 154.112  25.805  1.00 36.32           N  
ANISOU 2107  N   PHE W2134     4226   2440   7135    -92   -472     32
ATOM   2108  CA  PHE W2134      -3.021 152.858  25.294  1.00 34.61           C  
ANISOU 2108  CA  PHE W2134     3974   2270   6906     25   -386     45
ATOM   2109  C   PHE W2134      -4.130 153.020  24.265  1.00 44.81           C  
ANISOU 2109  C   PHE W2134     5406   3449   8172    119   -375     36
ATOM   2110  O   PHE W2134      -4.176 152.272  23.293  1.00 52.95           O  
ANISOU 2110  O   PHE W2134     6450   4501   9167    248   -306     33
ATOM   2111  CB  PHE W2134      -3.365 151.903  26.439  1.00 37.92           C  
ANISOU 2111  CB  PHE W2134     4260   2776   7373    -10   -356    110
ATOM   2112  CG  PHE W2134      -4.105 150.627  26.122  1.00 38.59           C  
ANISOU 2112  CG  PHE W2134     4300   2912   7450     88   -289    140
ATOM   2113  CD1 PHE W2134      -3.450 149.551  25.510  1.00 35.78           C  
ANISOU 2113  CD1 PHE W2134     3874   2651   7069    143   -237    136
ATOM   2114  CD2 PHE W2134      -5.481 150.523  26.345  1.00 42.52           C  
ANISOU 2114  CD2 PHE W2134     4821   3368   7968    117   -283    185
ATOM   2115  CE1 PHE W2134      -4.122 148.379  25.244  1.00 35.83           C  
ANISOU 2115  CE1 PHE W2134     3823   2717   7073    217   -188    183
ATOM   2116  CE2 PHE W2134      -6.146 149.355  26.046  1.00 40.13           C  
ANISOU 2116  CE2 PHE W2134     4462   3125   7660    204   -230    228
ATOM   2117  CZ  PHE W2134      -5.465 148.272  25.530  1.00 37.22           C  
ANISOU 2117  CZ  PHE W2134     4013   2859   7270    249   -186    231
ATOM   2118  H   PHE W2134      -2.499 154.222  26.809  1.00  0.00           H  
ATOM   2119  HA  PHE W2134      -2.205 152.395  24.739  1.00  0.00           H  
ATOM   2120  HB3 PHE W2134      -3.915 152.437  27.214  1.00  0.00           H  
ATOM   2121  HB2 PHE W2134      -2.437 151.617  26.930  1.00  0.00           H  
ATOM   2122  HD1 PHE W2134      -2.400 149.613  25.273  1.00  0.00           H  
ATOM   2123  HD2 PHE W2134      -6.024 151.347  26.784  1.00  0.00           H  
ATOM   2124  HE1 PHE W2134      -3.606 147.535  24.809  1.00  0.00           H  
ATOM   2125  HE2 PHE W2134      -7.207 149.269  26.220  1.00  0.00           H  
ATOM   2126  HZ  PHE W2134      -5.986 147.350  25.325  1.00  0.00           H  
ATOM   2127  N   ARG W2135      -5.014 154.013  24.440  1.00 44.98           N  
ANISOU 2127  N   ARG W2135     5535   3351   8206     58   -442     41
ATOM   2128  CA  ARG W2135      -6.104 154.290  23.494  1.00 42.88           C  
ANISOU 2128  CA  ARG W2135     5434   2955   7904    153   -433     31
ATOM   2129  C   ARG W2135      -5.614 154.894  22.159  1.00 48.07           C  
ANISOU 2129  C   ARG W2135     6251   3535   8479    247   -426    -39
ATOM   2130  O   ARG W2135      -6.366 154.893  21.188  1.00 58.90           O  
ANISOU 2130  O   ARG W2135     7722   4856   9803    400   -362    -43
ATOM   2131  CB  ARG W2135      -7.203 155.140  24.169  1.00 38.45           C  
ANISOU 2131  CB  ARG W2135     4970   2269   7371     46   -518     53
ATOM   2132  CG  ARG W2135      -7.736 154.545  25.493  1.00 37.94           C  
ANISOU 2132  CG  ARG W2135     4771   2267   7377    -22   -512    130
ATOM   2133  CD  ARG W2135      -8.638 153.298  25.371  1.00 46.02           C  
ANISOU 2133  CD  ARG W2135     5904   3156   8424   -119   -591    160
ATOM   2134  NE  ARG W2135     -10.024 153.631  24.992  1.00 47.79           N  
ANISOU 2134  NE  ARG W2135     6014   3435   8709   -171   -575    239
ATOM   2135  CZ  ARG W2135     -11.097 153.722  25.800  1.00 45.79           C  
ANISOU 2135  CZ  ARG W2135     5768   3170   8460    -82   -524    277
ATOM   2136  NH1 ARG W2135     -11.018 153.466  27.111  1.00 42.85           N  
ANISOU 2136  NH1 ARG W2135     5502   2741   8040     70   -477    251
ATOM   2137  NH2 ARG W2135     -12.272 154.089  25.281  1.00 45.85           N1+
ANISOU 2137  NH2 ARG W2135     5677   3227   8515   -137   -516    349
ATOM   2138  H   ARG W2135      -4.903 154.653  25.218  1.00  0.00           H  
ATOM   2139  HA  ARG W2135      -6.556 153.335  23.230  1.00  0.00           H  
ATOM   2140  HB3 ARG W2135      -8.030 155.282  23.473  1.00  0.00           H  
ATOM   2141  HB2 ARG W2135      -6.808 156.138  24.361  1.00  0.00           H  
ATOM   2142  HG3 ARG W2135      -8.320 155.342  25.956  1.00  0.00           H  
ATOM   2143  HG2 ARG W2135      -6.938 154.350  26.198  1.00  0.00           H  
ATOM   2144  HD3 ARG W2135      -8.555 152.647  26.241  1.00  0.00           H  
ATOM   2145  HD2 ARG W2135      -8.289 152.695  24.534  1.00  0.00           H  
ATOM   2146  HE  ARG W2135     -10.147 153.958  24.032  1.00  0.00           H  
ATOM   2147 HH12 ARG W2135     -11.832 153.527  27.716  1.00  0.00           H  
ATOM   2148 HH11 ARG W2135     -10.138 153.200  27.522  1.00  0.00           H  
ATOM   2149 HH22 ARG W2135     -13.087 154.239  25.864  1.00  0.00           H  
ATOM   2150 HH21 ARG W2135     -12.331 154.332  24.300  1.00  0.00           H  
ATOM   2151  N   ASN W2136      -4.346 155.323  22.111  1.00 43.04           N  
ANISOU 2151  N   ASN W2136     5643   2891   7819    168   -487    -86
ATOM   2152  CA  ASN W2136      -3.662 155.812  20.911  1.00 48.46           C  
ANISOU 2152  CA  ASN W2136     6499   3497   8416    246   -491   -156
ATOM   2153  C   ASN W2136      -2.768 154.719  20.289  1.00 51.24           C  
ANISOU 2153  C   ASN W2136     6759   3974   8737    349   -400   -171
ATOM   2154  O   ASN W2136      -2.101 154.993  19.292  1.00 56.10           O  
ANISOU 2154  O   ASN W2136     7506   4537   9271    428   -388   -224
ATOM   2155  CB  ASN W2136      -2.846 157.071  21.287  1.00 52.19           C  
ANISOU 2155  CB  ASN W2136     7069   3889   8871     97   -621   -195
ATOM   2156  CG  ASN W2136      -3.746 158.268  21.590  1.00 64.70           C  
ANISOU 2156  CG  ASN W2136     8800   5318  10465     -3   -722   -183
ATOM   2157  OD1 ASN W2136      -4.048 159.048  20.694  1.00 73.18           O  
ANISOU 2157  OD1 ASN W2136     9784   6412  11608   -165   -801   -136
ATOM   2158  ND2 ASN W2136      -4.224 158.415  22.823  1.00 64.95           N  
ANISOU 2158  ND2 ASN W2136     9065   5191  10424     98   -716   -218
ATOM   2159  H   ASN W2136      -3.761 155.210  22.929  1.00  0.00           H  
ATOM   2160  HA  ASN W2136      -4.411 156.097  20.168  1.00  0.00           H  
ATOM   2161  HB3 ASN W2136      -2.217 157.365  20.445  1.00  0.00           H  
ATOM   2162  HB2 ASN W2136      -2.161 156.888  22.113  1.00  0.00           H  
ATOM   2163 HD22 ASN W2136      -4.915 159.129  22.995  1.00  0.00           H  
ATOM   2164 HD21 ASN W2136      -4.055 157.748  23.567  1.00  0.00           H  
ATOM   2165  N   ALA W2137      -2.752 153.504  20.860  1.00 51.79           N  
ANISOU 2165  N   ALA W2137     6620   4197   8862    348   -340   -122
ATOM   2166  CA  ALA W2137      -2.067 152.343  20.295  1.00 48.62           C  
ANISOU 2166  CA  ALA W2137     6122   3915   8437    425   -261   -124
ATOM   2167  C   ALA W2137      -2.943 151.671  19.221  1.00 46.28           C  
ANISOU 2167  C   ALA W2137     5821   3648   8116    595   -155    -85
ATOM   2168  O   ALA W2137      -4.164 151.809  19.259  1.00 46.46           O  
ANISOU 2168  O   ALA W2137     5810   3669   8173    627   -132    -32
ATOM   2169  CB  ALA W2137      -1.756 151.357  21.429  1.00 46.71           C  
ANISOU 2169  CB  ALA W2137     5677   3815   8256    330   -258    -87
ATOM   2170  H   ALA W2137      -3.366 153.316  21.642  1.00  0.00           H  
ATOM   2171  HA  ALA W2137      -1.124 152.669  19.854  1.00  0.00           H  
ATOM   2172  HB1 ALA W2137      -0.975 150.659  21.131  1.00  0.00           H  
ATOM   2173  HB2 ALA W2137      -1.401 151.882  22.314  1.00  0.00           H  
ATOM   2174  HB3 ALA W2137      -2.631 150.774  21.720  1.00  0.00           H  
ATOM   2175  N   ARG W2138      -2.352 150.893  18.299  1.00 45.53           N  
ANISOU 2175  N   ARG W2138     5755   3586   7960    707    -88   -102
ATOM   2176  CA  ARG W2138      -3.115 150.013  17.399  1.00 43.80           C  
ANISOU 2176  CA  ARG W2138     5507   3417   7716    879     24    -45
ATOM   2177  C   ARG W2138      -3.167 148.613  18.019  1.00 38.74           C  
ANISOU 2177  C   ARG W2138     4636   2940   7143    852     64     39
ATOM   2178  O   ARG W2138      -4.246 148.133  18.369  1.00 39.15           O  
ANISOU 2178  O   ARG W2138     4626   3028   7220    923    109    112
ATOM   2179  CB  ARG W2138      -2.538 149.969  15.961  1.00 50.21           C  
ANISOU 2179  CB  ARG W2138     6408   4228   8441   1005     90    -75
ATOM   2180  CG  ARG W2138      -2.313 151.347  15.317  1.00 59.35           C  
ANISOU 2180  CG  ARG W2138     7528   5453   9570   1200    220      2
ATOM   2181  CD  ARG W2138      -2.012 151.252  13.808  1.00 69.65           C  
ANISOU 2181  CD  ARG W2138     8974   6721  10770   1344    289    -33
ATOM   2182  NE  ARG W2138      -1.528 152.510  13.209  1.00 78.23           N  
ANISOU 2182  NE  ARG W2138     9986   7906  11833   1534    428     62
ATOM   2183  CZ  ARG W2138      -2.139 153.706  13.104  1.00 83.51           C  
ANISOU 2183  CZ  ARG W2138    10755   8517  12459   1717    507    105
ATOM   2184  NH1 ARG W2138      -3.322 153.983  13.665  1.00 87.07           N  
ANISOU 2184  NH1 ARG W2138    11105   9084  12894   1891    640    212
ATOM   2185  NH2 ARG W2138      -1.546 154.677  12.410  1.00 82.38           N1+
ANISOU 2185  NH2 ARG W2138    10812   8201  12289   1727    455     51
ATOM   2186  H   ARG W2138      -1.358 150.697  18.359  1.00  0.00           H  
ATOM   2187  HA  ARG W2138      -4.144 150.366  17.308  1.00  0.00           H  
ATOM   2188  HB3 ARG W2138      -3.221 149.389  15.337  1.00  0.00           H  
ATOM   2189  HB2 ARG W2138      -1.598 149.421  15.934  1.00  0.00           H  
ATOM   2190  HG3 ARG W2138      -1.564 151.941  15.837  1.00  0.00           H  
ATOM   2191  HG2 ARG W2138      -3.259 151.873  15.448  1.00  0.00           H  
ATOM   2192  HD3 ARG W2138      -2.945 151.052  13.280  1.00  0.00           H  
ATOM   2193  HD2 ARG W2138      -1.352 150.416  13.576  1.00  0.00           H  
ATOM   2194  HE  ARG W2138      -0.706 152.392  12.632  1.00  0.00           H  
ATOM   2195 HH12 ARG W2138      -3.731 154.900  13.536  1.00  0.00           H  
ATOM   2196 HH11 ARG W2138      -3.835 153.273  14.162  1.00  0.00           H  
ATOM   2197 HH22 ARG W2138      -2.010 155.575  12.308  1.00  0.00           H  
ATOM   2198 HH21 ARG W2138      -0.778 154.480  11.774  1.00  0.00           H  
ATOM   2199  N   ASN W2139      -1.984 148.022  18.197  1.00 40.44           N  
ANISOU 2199  N   ASN W2139     4733   3252   7382    749     44     32
ATOM   2200  CA  ASN W2139      -1.777 146.825  19.002  1.00 37.49           C  
ANISOU 2200  CA  ASN W2139     4169   3015   7061    693     60    102
ATOM   2201  C   ASN W2139      -1.258 147.299  20.359  1.00 36.88           C  
ANISOU 2201  C   ASN W2139     4042   2947   7025    529    -17     75
ATOM   2202  O   ASN W2139      -0.557 148.308  20.433  1.00 40.50           O  
ANISOU 2202  O   ASN W2139     4550   3374   7465    469    -57     14
ATOM   2203  CB  ASN W2139      -0.725 145.908  18.342  1.00 37.18           C  
ANISOU 2203  CB  ASN W2139     4039   3090   6996    745    127    137
ATOM   2204  CG  ASN W2139      -1.190 145.221  17.059  1.00 38.80           C  
ANISOU 2204  CG  ASN W2139     4287   3300   7155    926    220    179
ATOM   2205  OD1 ASN W2139      -2.381 145.126  16.776  1.00 43.62           O  
ANISOU 2205  OD1 ASN W2139     4807   3979   7787   1001    270    271
ATOM   2206  ND2 ASN W2139      -0.248 144.750  16.253  1.00 39.43           N  
ANISOU 2206  ND2 ASN W2139     4506   3310   7164   1006    246    117
ATOM   2207  H   ASN W2139      -1.134 148.549  18.009  1.00  0.00           H  
ATOM   2208  HA  ASN W2139      -2.717 146.284  19.117  1.00  0.00           H  
ATOM   2209  HB3 ASN W2139      -0.457 145.108  19.033  1.00  0.00           H  
ATOM   2210  HB2 ASN W2139       0.191 146.468  18.152  1.00  0.00           H  
ATOM   2211 HD22 ASN W2139      -0.482 144.333  15.361  1.00  0.00           H  
ATOM   2212 HD21 ASN W2139       0.718 145.034  16.402  1.00  0.00           H  
ATOM   2213  N   GLY W2140      -1.573 146.559  21.416  1.00 35.39           N  
ANISOU 2213  N   GLY W2140     3759   2804   6886    464    -36    126
ATOM   2214  CA  GLY W2140      -1.018 146.843  22.724  1.00 32.71           C  
ANISOU 2214  CA  GLY W2140     3379   2473   6576    330    -92    110
ATOM   2215  C   GLY W2140      -1.620 145.925  23.779  1.00 38.66           C  
ANISOU 2215  C   GLY W2140     4039   3284   7367    281    -99    174
ATOM   2216  O   GLY W2140      -2.620 145.263  23.521  1.00 36.98           O  
ANISOU 2216  O   GLY W2140     3794   3093   7165    339    -75    231
ATOM   2217  H   GLY W2140      -2.181 145.759  21.332  1.00  0.00           H  
ATOM   2218  HA3 GLY W2140      -1.204 147.876  23.015  1.00  0.00           H  
ATOM   2219  HA2 GLY W2140       0.061 146.704  22.705  1.00  0.00           H  
ATOM   2220  N   VAL W2141      -1.033 145.924  24.978  1.00 37.39           N  
ANISOU 2220  N   VAL W2141     3838   3149   7219    179   -130    169
ATOM   2221  CA  VAL W2141      -1.500 145.284  26.192  1.00 35.25           C  
ANISOU 2221  CA  VAL W2141     3508   2918   6969    121   -144    220
ATOM   2222  C   VAL W2141      -1.490 146.346  27.282  1.00 33.51           C  
ANISOU 2222  C   VAL W2141     3311   2653   6769     43   -179    205
ATOM   2223  O   VAL W2141      -0.591 147.181  27.290  1.00 39.95           O  
ANISOU 2223  O   VAL W2141     4140   3463   7577      7   -191    167
ATOM   2224  CB  VAL W2141      -0.626 144.092  26.589  1.00 38.38           C  
ANISOU 2224  CB  VAL W2141     3833   3408   7343     85   -132    247
ATOM   2225  CG1 VAL W2141      -0.864 143.505  27.982  1.00 36.77           C  
ANISOU 2225  CG1 VAL W2141     3601   3226   7142     17   -155    289
ATOM   2226  CG2 VAL W2141      -0.741 142.965  25.562  1.00 42.50           C  
ANISOU 2226  CG2 VAL W2141     4304   3990   7854    150   -101    292
ATOM   2227  H   VAL W2141      -0.232 146.522  25.112  1.00  0.00           H  
ATOM   2228  HA  VAL W2141      -2.528 144.953  26.062  1.00  0.00           H  
ATOM   2229  HB  VAL W2141       0.410 144.423  26.565  1.00  0.00           H  
ATOM   2230 HG11 VAL W2141      -0.243 142.630  28.176  1.00  0.00           H  
ATOM   2231 HG12 VAL W2141      -0.650 144.205  28.788  1.00  0.00           H  
ATOM   2232 HG13 VAL W2141      -1.897 143.187  28.112  1.00  0.00           H  
ATOM   2233 HG21 VAL W2141      -0.022 142.167  25.744  1.00  0.00           H  
ATOM   2234 HG22 VAL W2141      -1.733 142.516  25.571  1.00  0.00           H  
ATOM   2235 HG23 VAL W2141      -0.562 143.303  24.541  1.00  0.00           H  
ATOM   2236  N   LEU W2142      -2.462 146.329  28.197  1.00 31.32           N  
ANISOU 2236  N   LEU W2142     3031   2352   6517     21   -194    245
ATOM   2237  CA  LEU W2142      -2.590 147.249  29.309  1.00 31.31           C  
ANISOU 2237  CA  LEU W2142     3044   2312   6540    -48   -220    251
ATOM   2238  C   LEU W2142      -2.922 146.457  30.566  1.00 32.62           C  
ANISOU 2238  C   LEU W2142     3167   2523   6702    -88   -212    303
ATOM   2239  O   LEU W2142      -3.651 145.474  30.467  1.00 36.51           O  
ANISOU 2239  O   LEU W2142     3645   3036   7192    -66   -208    342
ATOM   2240  CB  LEU W2142      -3.630 148.321  28.978  1.00 33.24           C  
ANISOU 2240  CB  LEU W2142     3357   2459   6813    -40   -249    252
ATOM   2241  CG  LEU W2142      -3.952 149.396  30.017  1.00 38.08           C  
ANISOU 2241  CG  LEU W2142     3972   3035   7460   -121   -281    283
ATOM   2242  CD1 LEU W2142      -2.838 150.434  30.133  1.00 38.74           C  
ANISOU 2242  CD1 LEU W2142     4037   3136   7547   -182   -301    264
ATOM   2243  CD2 LEU W2142      -5.289 150.087  29.752  1.00 40.39           C  
ANISOU 2243  CD2 LEU W2142     4348   3220   7777   -119   -316    290
ATOM   2244  H   LEU W2142      -3.132 145.575  28.186  1.00  0.00           H  
ATOM   2245  HA  LEU W2142      -1.635 147.746  29.472  1.00  0.00           H  
ATOM   2246  HB3 LEU W2142      -4.545 147.797  28.711  1.00  0.00           H  
ATOM   2247  HB2 LEU W2142      -3.335 148.817  28.053  1.00  0.00           H  
ATOM   2248  HG  LEU W2142      -4.059 148.931  30.998  1.00  0.00           H  
ATOM   2249 HD11 LEU W2142      -3.129 151.279  30.755  1.00  0.00           H  
ATOM   2250 HD12 LEU W2142      -1.938 150.006  30.573  1.00  0.00           H  
ATOM   2251 HD13 LEU W2142      -2.572 150.842  29.157  1.00  0.00           H  
ATOM   2252 HD21 LEU W2142      -5.902 150.119  30.652  1.00  0.00           H  
ATOM   2253 HD22 LEU W2142      -5.184 151.111  29.394  1.00  0.00           H  
ATOM   2254 HD23 LEU W2142      -5.874 149.566  28.996  1.00  0.00           H  
ATOM   2255  N   ILE W2143      -2.448 146.898  31.733  1.00 35.21           N  
ANISOU 2255  N   ILE W2143     3481   2870   7029   -140   -209    310
ATOM   2256  CA  ILE W2143      -2.846 146.430  33.047  1.00 35.55           C  
ANISOU 2256  CA  ILE W2143     3509   2941   7058   -169   -194    360
ATOM   2257  C   ILE W2143      -3.265 147.607  33.915  1.00 38.97           C  
ANISOU 2257  C   ILE W2143     3939   3341   7528   -210   -201    395
ATOM   2258  O   ILE W2143      -2.768 148.716  33.738  1.00 41.12           O  
ANISOU 2258  O   ILE W2143     4203   3597   7824   -235   -217    380
ATOM   2259  CB  ILE W2143      -1.725 145.671  33.759  1.00 34.16           C  
ANISOU 2259  CB  ILE W2143     3326   2824   6828   -178   -166    354
ATOM   2260  CG1 ILE W2143      -0.406 146.425  33.909  1.00 38.88           C  
ANISOU 2260  CG1 ILE W2143     3913   3431   7429   -187   -154    332
ATOM   2261  CG2 ILE W2143      -1.516 144.286  33.146  1.00 30.99           C  
ANISOU 2261  CG2 ILE W2143     2925   2456   6394   -158   -170    333
ATOM   2262  CD1 ILE W2143       0.470 145.936  35.062  1.00 38.71           C  
ANISOU 2262  CD1 ILE W2143     3903   3454   7352   -184   -115    341
ATOM   2263  H   ILE W2143      -1.825 147.691  31.723  1.00  0.00           H  
ATOM   2264  HA  ILE W2143      -3.716 145.784  32.942  1.00  0.00           H  
ATOM   2265  HB  ILE W2143      -2.070 145.471  34.775  1.00  0.00           H  
ATOM   2266 HG13 ILE W2143      -0.563 147.490  34.084  1.00  0.00           H  
ATOM   2267 HG12 ILE W2143       0.159 146.392  32.977  1.00  0.00           H  
ATOM   2268 HG21 ILE W2143      -0.809 143.671  33.702  1.00  0.00           H  
ATOM   2269 HG22 ILE W2143      -2.447 143.723  33.119  1.00  0.00           H  
ATOM   2270 HG23 ILE W2143      -1.159 144.346  32.117  1.00  0.00           H  
ATOM   2271 HD11 ILE W2143       1.433 146.443  35.088  1.00  0.00           H  
ATOM   2272 HD12 ILE W2143      -0.008 146.100  36.028  1.00  0.00           H  
ATOM   2273 HD13 ILE W2143       0.669 144.867  34.984  1.00  0.00           H  
ATOM   2274  N   THR W2144      -4.107 147.347  34.918  1.00 38.48           N  
ANISOU 2274  N   THR W2144     3879   3271   7471   -222   -195    449
ATOM   2275  CA  THR W2144      -4.418 148.281  35.997  1.00 38.73           C  
ANISOU 2275  CA  THR W2144     3899   3279   7539   -266   -197    502
ATOM   2276  C   THR W2144      -4.854 147.503  37.260  1.00 38.36           C  
ANISOU 2276  C   THR W2144     3847   3269   7458   -266   -157    562
ATOM   2277  O   THR W2144      -5.208 146.325  37.170  1.00 39.67           O  
ANISOU 2277  O   THR W2144     4039   3457   7578   -241   -148    562
ATOM   2278  CB  THR W2144      -5.510 149.310  35.572  1.00 41.47           C  
ANISOU 2278  CB  THR W2144     4280   3542   7933   -280   -239    513
ATOM   2279  OG1 THR W2144      -5.797 150.237  36.611  1.00 47.52           O  
ANISOU 2279  OG1 THR W2144     5072   4297   8684   -236   -237    524
ATOM   2280  CG2 THR W2144      -6.844 148.655  35.190  1.00 40.86           C  
ANISOU 2280  CG2 THR W2144     4239   3411   7876   -277   -279    454
ATOM   2281  H   THR W2144      -4.578 146.447  34.972  1.00  0.00           H  
ATOM   2282  HA  THR W2144      -3.506 148.824  36.253  1.00  0.00           H  
ATOM   2283  HB  THR W2144      -5.141 149.880  34.717  1.00  0.00           H  
ATOM   2284  HG1 THR W2144      -6.465 150.873  36.285  1.00  0.00           H  
ATOM   2285 HG21 THR W2144      -7.534 149.382  34.764  1.00  0.00           H  
ATOM   2286 HG22 THR W2144      -6.703 147.858  34.463  1.00  0.00           H  
ATOM   2287 HG23 THR W2144      -7.326 148.197  36.049  1.00  0.00           H  
ATOM   2288  N   GLU W2145      -4.822 148.186  38.410  1.00 38.69           N  
ANISOU 2288  N   GLU W2145     3859   3322   7521   -298   -135    623
ATOM   2289  CA  GLU W2145      -5.372 147.718  39.683  1.00 41.26           C  
ANISOU 2289  CA  GLU W2145     4191   3675   7811   -288    -87    692
ATOM   2290  C   GLU W2145      -6.812 148.228  39.911  1.00 50.75           C  
ANISOU 2290  C   GLU W2145     5412   4828   9042   -308   -107    740
ATOM   2291  O   GLU W2145      -7.492 147.696  40.787  1.00 56.29           O  
ANISOU 2291  O   GLU W2145     6143   5545   9700   -289    -78    783
ATOM   2292  CB  GLU W2145      -4.435 148.147  40.832  1.00 38.15           C  
ANISOU 2292  CB  GLU W2145     3744   3330   7422   -297    -37    755
ATOM   2293  CG  GLU W2145      -3.047 147.466  40.769  1.00 39.52           C  
ANISOU 2293  CG  GLU W2145     3910   3557   7549   -257      1    724
ATOM   2294  CD  GLU W2145      -2.030 147.908  41.836  1.00 47.98           C  
ANISOU 2294  CD  GLU W2145     4918   4688   8622   -244     63    807
ATOM   2295  OE1 GLU W2145      -2.413 148.640  42.775  1.00 53.23           O  
ANISOU 2295  OE1 GLU W2145     5515   5357   9352   -294     52    881
ATOM   2296  OE2 GLU W2145      -0.855 147.502  41.694  1.00 51.36           O1-
ANISOU 2296  OE2 GLU W2145     5368   5161   8985   -183    124    806
ATOM   2297  H   GLU W2145      -4.626 149.177  38.352  1.00  0.00           H  
ATOM   2298  HA  GLU W2145      -5.427 146.628  39.684  1.00  0.00           H  
ATOM   2299  HB3 GLU W2145      -4.906 147.928  41.792  1.00  0.00           H  
ATOM   2300  HB2 GLU W2145      -4.311 149.231  40.809  1.00  0.00           H  
ATOM   2301  HG3 GLU W2145      -2.616 147.632  39.787  1.00  0.00           H  
ATOM   2302  HG2 GLU W2145      -3.175 146.386  40.866  1.00  0.00           H  
ATOM   2303  N   GLY W2146      -7.263 149.215  39.122  1.00 50.86           N  
ANISOU 2303  N   GLY W2146     5428   4778   9120   -342   -158    734
ATOM   2304  CA  GLY W2146      -8.636 149.718  39.130  1.00 45.50           C  
ANISOU 2304  CA  GLY W2146     4782   4039   8467   -356   -179    777
ATOM   2305  C   GLY W2146      -9.382 149.034  37.978  1.00 44.81           C  
ANISOU 2305  C   GLY W2146     4746   3882   8399   -329   -228    724
ATOM   2306  O   GLY W2146      -9.173 147.850  37.708  1.00 44.04           O  
ANISOU 2306  O   GLY W2146     4652   3795   8285   -292   -238    656
ATOM   2307  H   GLY W2146      -6.662 149.561  38.381  1.00  0.00           H  
ATOM   2308  HA3 GLY W2146      -8.613 150.799  38.988  1.00  0.00           H  
ATOM   2309  HA2 GLY W2146      -9.145 149.520  40.074  1.00  0.00           H  
ATOM   2310  N   SER W2147     -10.230 149.775  37.258  1.00 44.37           N  
ANISOU 2310  N   SER W2147     4733   3752   8373   -339   -253    760
ATOM   2311  CA  SER W2147     -10.605 149.424  35.896  1.00 40.66           C  
ANISOU 2311  CA  SER W2147     4326   3209   7912   -290   -287    721
ATOM   2312  C   SER W2147     -10.900 150.714  35.129  1.00 37.61           C  
ANISOU 2312  C   SER W2147     3988   2743   7560   -321   -331    676
ATOM   2313  O   SER W2147     -11.460 151.657  35.689  1.00 40.11           O  
ANISOU 2313  O   SER W2147     4295   3034   7910   -407   -357    704
ATOM   2314  CB  SER W2147     -11.763 148.399  35.823  1.00 44.07           C  
ANISOU 2314  CB  SER W2147     4805   3584   8354   -276   -294    781
ATOM   2315  OG  SER W2147     -12.031 148.002  34.479  1.00 45.65           O  
ANISOU 2315  OG  SER W2147     5022   3728   8594   -356   -310    838
ATOM   2316  H   SER W2147     -10.414 150.743  37.486  1.00  0.00           H  
ATOM   2317  HA  SER W2147      -9.723 148.970  35.448  1.00  0.00           H  
ATOM   2318  HB3 SER W2147     -12.670 148.820  36.260  1.00  0.00           H  
ATOM   2319  HB2 SER W2147     -11.522 147.505  36.399  1.00  0.00           H  
ATOM   2320  HG  SER W2147     -12.575 148.682  34.054  1.00  0.00           H  
ATOM   2321  N   VAL W2148     -10.513 150.704  33.855  1.00 37.51           N  
ANISOU 2321  N   VAL W2148     4027   2694   7533   -251   -342    615
ATOM   2322  CA  VAL W2148     -10.769 151.738  32.870  1.00 36.69           C  
ANISOU 2322  CA  VAL W2148     4010   2491   7440   -261   -386    565
ATOM   2323  C   VAL W2148     -12.213 151.591  32.341  1.00 41.67           C  
ANISOU 2323  C   VAL W2148     4754   3006   8072   -208   -402    576
ATOM   2324  O   VAL W2148     -12.702 150.467  32.196  1.00 44.88           O  
ANISOU 2324  O   VAL W2148     5159   3434   8459   -109   -368    588
ATOM   2325  CB  VAL W2148      -9.790 151.553  31.676  1.00 35.69           C  
ANISOU 2325  CB  VAL W2148     3879   2401   7283   -203   -375    488
ATOM   2326  CG1 VAL W2148      -9.918 152.630  30.582  1.00 38.33           C  
ANISOU 2326  CG1 VAL W2148     4324   2625   7614   -216   -425    434
ATOM   2327  CG2 VAL W2148      -8.324 151.457  32.141  1.00 36.97           C  
ANISOU 2327  CG2 VAL W2148     3936   2675   7436   -243   -353    481
ATOM   2328  H   VAL W2148     -10.079 149.858  33.494  1.00  0.00           H  
ATOM   2329  HA  VAL W2148     -10.632 152.719  33.328  1.00  0.00           H  
ATOM   2330  HB  VAL W2148     -10.030 150.599  31.206  1.00  0.00           H  
ATOM   2331 HG11 VAL W2148      -9.149 152.516  29.819  1.00  0.00           H  
ATOM   2332 HG12 VAL W2148     -10.871 152.562  30.063  1.00  0.00           H  
ATOM   2333 HG13 VAL W2148      -9.827 153.635  30.995  1.00  0.00           H  
ATOM   2334 HG21 VAL W2148      -7.648 151.383  31.292  1.00  0.00           H  
ATOM   2335 HG22 VAL W2148      -8.035 152.324  32.728  1.00  0.00           H  
ATOM   2336 HG23 VAL W2148      -8.149 150.579  32.759  1.00  0.00           H  
ATOM   2337  N   LYS W2149     -12.859 152.724  32.041  1.00 37.66           N  
ANISOU 2337  N   LYS W2149     4346   2376   7586   -275   -459    581
ATOM   2338  CA  LYS W2149     -14.159 152.772  31.381  1.00 38.68           C  
ANISOU 2338  CA  LYS W2149     4606   2378   7714   -232   -475    601
ATOM   2339  C   LYS W2149     -13.977 152.549  29.867  1.00 48.24           C  
ANISOU 2339  C   LYS W2149     5903   3546   8880    -82   -446    547
ATOM   2340  O   LYS W2149     -13.182 153.252  29.243  1.00 51.16           O  
ANISOU 2340  O   LYS W2149     6333   3882   9222    -58   -459    478
ATOM   2341  CB  LYS W2149     -14.832 154.129  31.707  1.00 42.72           C  
ANISOU 2341  CB  LYS W2149     5230   2753   8250   -352   -555    614
ATOM   2342  CG  LYS W2149     -16.182 154.414  31.008  1.00 44.70           C  
ANISOU 2342  CG  LYS W2149     5544   2952   8486   -406   -615    547
ATOM   2343  CD  LYS W2149     -17.311 153.405  31.297  1.00 41.45           C  
ANISOU 2343  CD  LYS W2149     5273   2393   8081   -530   -711    567
ATOM   2344  CE  LYS W2149     -17.819 153.442  32.749  1.00 52.36           C  
ANISOU 2344  CE  LYS W2149     6755   3725   9416   -578   -781    494
ATOM   2345  NZ  LYS W2149     -18.887 152.456  32.984  1.00 55.83           N1+
ANISOU 2345  NZ  LYS W2149     7037   4287   9889   -678   -802    506
ATOM   2346  H   LYS W2149     -12.374 153.603  32.128  1.00  0.00           H  
ATOM   2347  HA  LYS W2149     -14.780 151.973  31.791  1.00  0.00           H  
ATOM   2348  HB3 LYS W2149     -14.148 154.933  31.430  1.00  0.00           H  
ATOM   2349  HB2 LYS W2149     -14.958 154.215  32.787  1.00  0.00           H  
ATOM   2350  HG3 LYS W2149     -16.027 154.474  29.930  1.00  0.00           H  
ATOM   2351  HG2 LYS W2149     -16.518 155.411  31.297  1.00  0.00           H  
ATOM   2352  HD3 LYS W2149     -16.983 152.397  31.043  1.00  0.00           H  
ATOM   2353  HD2 LYS W2149     -18.140 153.619  30.621  1.00  0.00           H  
ATOM   2354  HE3 LYS W2149     -18.215 154.431  32.977  1.00  0.00           H  
ATOM   2355  HE2 LYS W2149     -17.009 153.243  33.451  1.00  0.00           H  
ATOM   2356  HZ1 LYS W2149     -18.537 151.526  32.809  1.00  0.00           H  
ATOM   2357  HZ2 LYS W2149     -19.197 152.521  33.942  1.00  0.00           H  
ATOM   2358  HZ3 LYS W2149     -19.664 152.644  32.369  1.00  0.00           H  
ATOM   2359  N   GLY W2150     -14.740 151.610  29.300  1.00 41.27           N  
ANISOU 2359  N   GLY W2150     5020   2673   7986     26   -403    587
ATOM   2360  CA  GLY W2150     -14.740 151.328  27.862  1.00 43.08           C  
ANISOU 2360  CA  GLY W2150     5318   2873   8176    187   -362    564
ATOM   2361  C   GLY W2150     -13.764 150.204  27.481  1.00 41.93           C  
ANISOU 2361  C   GLY W2150     5042   2878   8013    272   -307    557
ATOM   2362  O   GLY W2150     -13.591 149.944  26.293  1.00 47.39           O  
ANISOU 2362  O   GLY W2150     5754   3577   8677    418   -260    569
ATOM   2363  H   GLY W2150     -15.375 151.082  29.878  1.00  0.00           H  
ATOM   2364  HA3 GLY W2150     -14.502 152.222  27.280  1.00  0.00           H  
ATOM   2365  HA2 GLY W2150     -15.743 151.026  27.566  1.00  0.00           H  
ATOM   2366  N   LEU W2151     -13.153 149.524  28.461  1.00 39.90           N  
ANISOU 2366  N   LEU W2151     4653   2740   7767    190   -308    547
ATOM   2367  CA  LEU W2151     -12.341 148.338  28.282  1.00 36.90           C  
ANISOU 2367  CA  LEU W2151     4160   2493   7367    245   -268    539
ATOM   2368  C   LEU W2151     -12.964 147.190  29.065  1.00 42.31           C  
ANISOU 2368  C   LEU W2151     4728   3290   8057    240   -255    610
ATOM   2369  O   LEU W2151     -13.749 147.444  29.975  1.00 41.12           O  
ANISOU 2369  O   LEU W2151     4544   3159   7920    146   -275    638
ATOM   2370  CB  LEU W2151     -10.917 148.619  28.758  1.00 36.06           C  
ANISOU 2370  CB  LEU W2151     4007   2437   7258    164   -280    480
ATOM   2371  CG  LEU W2151     -10.110 149.705  28.046  1.00 38.81           C  
ANISOU 2371  CG  LEU W2151     4467   2687   7590    162   -303    408
ATOM   2372  CD1 LEU W2151      -8.708 149.825  28.637  1.00 36.58           C  
ANISOU 2372  CD1 LEU W2151     4118   2480   7300    104   -307    359
ATOM   2373  CD2 LEU W2151     -10.011 149.473  26.538  1.00 37.27           C  
ANISOU 2373  CD2 LEU W2151     4368   2436   7358    312   -266    391
ATOM   2374  H   LEU W2151     -13.410 149.722  29.417  1.00  0.00           H  
ATOM   2375  HA  LEU W2151     -12.319 148.046  27.233  1.00  0.00           H  
ATOM   2376  HB3 LEU W2151     -10.353 147.695  28.635  1.00  0.00           H  
ATOM   2377  HB2 LEU W2151     -10.932 148.820  29.829  1.00  0.00           H  
ATOM   2378  HG  LEU W2151     -10.615 150.657  28.208  1.00  0.00           H  
ATOM   2379 HD11 LEU W2151      -8.263 150.802  28.455  1.00  0.00           H  
ATOM   2380 HD12 LEU W2151      -8.697 149.654  29.714  1.00  0.00           H  
ATOM   2381 HD13 LEU W2151      -8.039 149.071  28.223  1.00  0.00           H  
ATOM   2382 HD21 LEU W2151      -9.286 150.134  26.064  1.00  0.00           H  
ATOM   2383 HD22 LEU W2151      -9.722 148.448  26.305  1.00  0.00           H  
ATOM   2384 HD23 LEU W2151     -10.964 149.667  26.050  1.00  0.00           H  
ATOM   2385  N   GLN W2152     -12.622 145.941  28.716  1.00 41.69           N  
ANISOU 2385  N   GLN W2152     4591   3289   7962    340   -224    647
ATOM   2386  CA  GLN W2152     -13.143 144.729  29.359  1.00 43.51           C  
ANISOU 2386  CA  GLN W2152     4713   3629   8188    327   -228    719
ATOM   2387  C   GLN W2152     -12.079 144.155  30.324  1.00 46.78           C  
ANISOU 2387  C   GLN W2152     5040   4148   8587    242   -237    694
ATOM   2388  O   GLN W2152     -11.115 143.577  29.821  1.00 47.90           O  
ANISOU 2388  O   GLN W2152     5141   4342   8715    270   -219    666
ATOM   2389  CB  GLN W2152     -13.525 143.719  28.249  1.00 44.98           C  
ANISOU 2389  CB  GLN W2152     4853   3870   8366    457   -201    786
ATOM   2390  CG  GLN W2152     -14.033 142.357  28.779  1.00 44.96           C  
ANISOU 2390  CG  GLN W2152     4957   3757   8368    571   -180    811
ATOM   2391  CD  GLN W2152     -14.711 141.494  27.715  1.00 46.43           C  
ANISOU 2391  CD  GLN W2152     5222   3848   8572    507   -213    826
ATOM   2392  OE1 GLN W2152     -14.698 141.798  26.527  1.00 46.77           O  
ANISOU 2392  OE1 GLN W2152     5211   3941   8617    478   -232    894
ATOM   2393  NE2 GLN W2152     -15.313 140.392  28.139  1.00 45.06           N  
ANISOU 2393  NE2 GLN W2152     5180   3535   8406    476   -225    770
ATOM   2394  H   GLN W2152     -11.935 145.790  27.993  1.00  0.00           H  
ATOM   2395  HA  GLN W2152     -14.068 144.959  29.885  1.00  0.00           H  
ATOM   2396  HB3 GLN W2152     -12.678 143.542  27.583  1.00  0.00           H  
ATOM   2397  HB2 GLN W2152     -14.302 144.173  27.631  1.00  0.00           H  
ATOM   2398  HG3 GLN W2152     -14.756 142.525  29.578  1.00  0.00           H  
ATOM   2399  HG2 GLN W2152     -13.212 141.784  29.213  1.00  0.00           H  
ATOM   2400 HE22 GLN W2152     -15.830 139.805  27.503  1.00  0.00           H  
ATOM   2401 HE21 GLN W2152     -15.229 140.113  29.119  1.00  0.00           H  
ATOM   2402  N   PRO W2153     -12.218 144.354  31.659  1.00 47.06           N  
ANISOU 2402  N   PRO W2153     5055   4211   8616    145   -259    708
ATOM   2403  CA  PRO W2153     -11.190 143.925  32.628  1.00 45.67           C  
ANISOU 2403  CA  PRO W2153     4831   4106   8414     70   -262    675
ATOM   2404  C   PRO W2153     -11.076 142.399  32.743  1.00 43.04           C  
ANISOU 2404  C   PRO W2153     4424   3882   8048     68   -277    720
ATOM   2405  O   PRO W2153     -11.938 141.762  33.347  1.00 45.65           O  
ANISOU 2405  O   PRO W2153     4721   4247   8377    112   -292    789
ATOM   2406  CB  PRO W2153     -11.622 144.588  33.947  1.00 46.01           C  
ANISOU 2406  CB  PRO W2153     4903   4123   8456    -12   -268    685
ATOM   2407  CG  PRO W2153     -13.123 144.780  33.817  1.00 45.48           C  
ANISOU 2407  CG  PRO W2153     4860   4022   8398     13   -280    752
ATOM   2408  CD  PRO W2153     -13.311 145.064  32.333  1.00 48.69           C  
ANISOU 2408  CD  PRO W2153     5298   4372   8832    107   -274    754
ATOM   2409  HA  PRO W2153     -10.210 144.309  32.343  1.00  0.00           H  
ATOM   2410  HB3 PRO W2153     -11.129 145.554  34.041  1.00  0.00           H  
ATOM   2411  HB2 PRO W2153     -11.364 144.006  34.833  1.00  0.00           H  
ATOM   2412  HG3 PRO W2153     -13.518 145.564  34.464  1.00  0.00           H  
ATOM   2413  HG2 PRO W2153     -13.629 143.848  34.077  1.00  0.00           H  
ATOM   2414  HD2 PRO W2153     -14.303 144.744  32.015  1.00  0.00           H  
ATOM   2415  HD3 PRO W2153     -13.211 146.133  32.143  1.00  0.00           H  
ATOM   2416  N   SER W2154     -10.017 141.847  32.151  1.00 43.62           N  
ANISOU 2416  N   SER W2154     4475   4008   8092     11   -279    685
ATOM   2417  CA  SER W2154      -9.697 140.433  32.210  1.00 40.16           C  
ANISOU 2417  CA  SER W2154     3988   3659   7610    -29   -310    723
ATOM   2418  C   SER W2154      -8.886 140.171  33.491  1.00 39.62           C  
ANISOU 2418  C   SER W2154     3966   3593   7496   -112   -314    692
ATOM   2419  O   SER W2154      -7.895 140.866  33.719  1.00 41.27           O  
ANISOU 2419  O   SER W2154     4191   3787   7701   -128   -288    631
ATOM   2420  CB  SER W2154      -8.943 140.088  30.916  1.00 38.29           C  
ANISOU 2420  CB  SER W2154     3689   3485   7375      0   -304    718
ATOM   2421  OG  SER W2154      -8.782 138.699  30.766  1.00 44.63           O  
ANISOU 2421  OG  SER W2154     4446   4373   8138    -58   -349    769
ATOM   2422  H   SER W2154      -9.334 142.429  31.671  1.00  0.00           H  
ATOM   2423  HA  SER W2154     -10.617 139.851  32.231  1.00  0.00           H  
ATOM   2424  HB3 SER W2154      -7.956 140.551  30.908  1.00  0.00           H  
ATOM   2425  HB2 SER W2154      -9.481 140.469  30.047  1.00  0.00           H  
ATOM   2426  HG  SER W2154      -7.953 138.460  31.216  1.00  0.00           H  
ATOM   2427  N   VAL W2155      -9.316 139.209  34.316  1.00 39.76           N  
ANISOU 2427  N   VAL W2155     4012   3626   7470   -154   -344    738
ATOM   2428  CA  VAL W2155      -8.674 138.907  35.597  1.00 43.09           C  
ANISOU 2428  CA  VAL W2155     4501   4039   7832   -211   -336    717
ATOM   2429  C   VAL W2155      -7.348 138.152  35.375  1.00 46.65           C  
ANISOU 2429  C   VAL W2155     4959   4533   8233   -253   -354    689
ATOM   2430  O   VAL W2155      -7.292 137.237  34.548  1.00 49.89           O  
ANISOU 2430  O   VAL W2155     5342   4996   8620   -283   -407    728
ATOM   2431  CB  VAL W2155      -9.607 138.059  36.507  1.00 43.41           C  
ANISOU 2431  CB  VAL W2155     4593   4077   7823   -235   -362    774
ATOM   2432  CG1 VAL W2155      -8.959 137.550  37.812  1.00 45.76           C  
ANISOU 2432  CG1 VAL W2155     4980   4359   8045   -271   -336    755
ATOM   2433  CG2 VAL W2155     -10.893 138.836  36.850  1.00 46.88           C  
ANISOU 2433  CG2 VAL W2155     5027   4471   8314   -195   -345    809
ATOM   2434  H   VAL W2155     -10.087 138.618  34.045  1.00  0.00           H  
ATOM   2435  HA  VAL W2155      -8.462 139.852  36.103  1.00  0.00           H  
ATOM   2436  HB  VAL W2155      -9.897 137.170  35.949  1.00  0.00           H  
ATOM   2437 HG11 VAL W2155      -9.690 137.018  38.416  1.00  0.00           H  
ATOM   2438 HG12 VAL W2155      -8.148 136.846  37.625  1.00  0.00           H  
ATOM   2439 HG13 VAL W2155      -8.563 138.371  38.410  1.00  0.00           H  
ATOM   2440 HG21 VAL W2155     -11.575 138.233  37.450  1.00  0.00           H  
ATOM   2441 HG22 VAL W2155     -10.668 139.743  37.414  1.00  0.00           H  
ATOM   2442 HG23 VAL W2155     -11.435 139.140  35.956  1.00  0.00           H  
ATOM   2443  N   GLY W2156      -6.304 138.580  36.085  1.00 42.52           N  
ANISOU 2443  N   GLY W2156     4471   3990   7694   -261   -313    632
ATOM   2444  CA  GLY W2156      -4.935 138.094  35.917  1.00 39.82           C  
ANISOU 2444  CA  GLY W2156     4153   3674   7303   -297   -323    601
ATOM   2445  C   GLY W2156      -4.552 136.975  36.906  1.00 41.69           C  
ANISOU 2445  C   GLY W2156     4495   3906   7440   -350   -348    616
ATOM   2446  O   GLY W2156      -5.408 136.468  37.634  1.00 43.45           O  
ANISOU 2446  O   GLY W2156     4767   4113   7627   -356   -360    654
ATOM   2447  H   GLY W2156      -6.416 139.397  36.669  1.00  0.00           H  
ATOM   2448  HA3 GLY W2156      -4.296 138.951  36.109  1.00  0.00           H  
ATOM   2449  HA2 GLY W2156      -4.754 137.776  34.889  1.00  0.00           H  
ATOM   2450  N   PRO W2157      -3.254 136.587  36.938  1.00 41.24           N  
ANISOU 2450  N   PRO W2157     4491   3853   7324   -386   -357    586
ATOM   2451  CA  PRO W2157      -2.707 135.602  37.893  1.00 32.61           C  
ANISOU 2451  CA  PRO W2157     3537   2735   6117   -434   -384    593
ATOM   2452  C   PRO W2157      -2.577 136.158  39.323  1.00 36.50           C  
ANISOU 2452  C   PRO W2157     4120   3183   6566   -384   -309    578
ATOM   2453  O   PRO W2157      -2.435 137.366  39.501  1.00 39.10           O  
ANISOU 2453  O   PRO W2157     4393   3507   6956   -326   -240    560
ATOM   2454  CB  PRO W2157      -1.325 135.273  37.301  1.00 32.52           C  
ANISOU 2454  CB  PRO W2157     3562   2729   6066   -478   -405    560
ATOM   2455  CG  PRO W2157      -0.898 136.550  36.597  1.00 31.82           C  
ANISOU 2455  CG  PRO W2157     3371   2656   6063   -424   -349    519
ATOM   2456  CD  PRO W2157      -2.208 137.097  36.046  1.00 36.09           C  
ANISOU 2456  CD  PRO W2157     3793   3219   6700   -383   -344    544
ATOM   2457  HA  PRO W2157      -3.326 134.704  37.914  1.00  0.00           H  
ATOM   2458  HB3 PRO W2157      -1.422 134.470  36.572  1.00  0.00           H  
ATOM   2459  HB2 PRO W2157      -0.594 134.946  38.042  1.00  0.00           H  
ATOM   2460  HG3 PRO W2157      -0.137 136.393  35.833  1.00  0.00           H  
ATOM   2461  HG2 PRO W2157      -0.495 137.249  37.330  1.00  0.00           H  
ATOM   2462  HD2 PRO W2157      -2.176 138.184  36.008  1.00  0.00           H  
ATOM   2463  HD3 PRO W2157      -2.384 136.725  35.037  1.00  0.00           H  
ATOM   2464  N   LYS W2158      -2.596 135.253  40.316  1.00 35.09           N  
ANISOU 2464  N   LYS W2158     4086   2972   6274   -406   -326    594
ATOM   2465  CA  LYS W2158      -2.490 135.560  41.749  1.00 33.40           C  
ANISOU 2465  CA  LYS W2158     3966   2722   6003   -343   -243    597
ATOM   2466  C   LYS W2158      -1.106 136.098  42.197  1.00 35.13           C  
ANISOU 2466  C   LYS W2158     4227   2925   6196   -292   -166    554
ATOM   2467  O   LYS W2158      -0.998 136.568  43.330  1.00 41.98           O  
ANISOU 2467  O   LYS W2158     5088   3791   7072   -218    -75    566
ATOM   2468  CB  LYS W2158      -2.934 134.301  42.535  1.00 36.96           C  
ANISOU 2468  CB  LYS W2158     4587   3134   6320   -369   -279    625
ATOM   2469  CG  LYS W2158      -2.918 134.437  44.072  1.00 39.45           C  
ANISOU 2469  CG  LYS W2158     4871   3465   6652   -394   -333    681
ATOM   2470  CD  LYS W2158      -3.626 133.294  44.810  1.00 49.06           C  
ANISOU 2470  CD  LYS W2158     6283   4638   7720   -415   -366    705
ATOM   2471  CE  LYS W2158      -3.580 133.497  46.336  1.00 59.23           C  
ANISOU 2471  CE  LYS W2158     7543   5942   9020   -432   -414    767
ATOM   2472  NZ  LYS W2158      -4.316 132.441  47.052  1.00 66.82           N1+
ANISOU 2472  NZ  LYS W2158     8711   6855   9821   -452   -452    790
ATOM   2473  H   LYS W2158      -2.694 134.275  40.086  1.00  0.00           H  
ATOM   2474  HA  LYS W2158      -3.212 136.351  41.959  1.00  0.00           H  
ATOM   2475  HB3 LYS W2158      -2.307 133.453  42.252  1.00  0.00           H  
ATOM   2476  HB2 LYS W2158      -3.949 134.049  42.224  1.00  0.00           H  
ATOM   2477  HG3 LYS W2158      -3.360 135.391  44.361  1.00  0.00           H  
ATOM   2478  HG2 LYS W2158      -1.883 134.460  44.414  1.00  0.00           H  
ATOM   2479  HD3 LYS W2158      -3.149 132.349  44.547  1.00  0.00           H  
ATOM   2480  HD2 LYS W2158      -4.658 133.223  44.464  1.00  0.00           H  
ATOM   2481  HE3 LYS W2158      -4.008 134.463  46.608  1.00  0.00           H  
ATOM   2482  HE2 LYS W2158      -2.547 133.501  46.684  1.00  0.00           H  
ATOM   2483  HZ1 LYS W2158      -5.285 132.451  46.770  1.00  0.00           H  
ATOM   2484  HZ2 LYS W2158      -3.914 131.541  46.837  1.00  0.00           H  
ATOM   2485  HZ3 LYS W2158      -4.258 132.605  48.046  1.00  0.00           H  
ATOM   2486  N   GLN W2159      -0.089 136.042  41.317  1.00 37.73           N  
ANISOU 2486  N   GLN W2159     4592   3248   6496   -330   -200    515
ATOM   2487  CA  GLN W2159       1.290 136.444  41.596  1.00 42.12           C  
ANISOU 2487  CA  GLN W2159     5216   3780   7006   -279   -132    478
ATOM   2488  C   GLN W2159       1.906 137.231  40.423  1.00 38.46           C  
ANISOU 2488  C   GLN W2159     4608   3356   6650   -263   -111    447
ATOM   2489  O   GLN W2159       1.458 137.107  39.283  1.00 38.50           O  
ANISOU 2489  O   GLN W2159     4488   3396   6746   -301   -159    444
ATOM   2490  CB  GLN W2159       2.131 135.205  42.010  1.00 49.55           C  
ANISOU 2490  CB  GLN W2159     6336   4671   7821   -332   -184    456
ATOM   2491  CG  GLN W2159       2.534 134.190  40.912  1.00 53.75           C  
ANISOU 2491  CG  GLN W2159     6810   5225   8389   -432   -279    444
ATOM   2492  CD  GLN W2159       1.396 133.328  40.357  1.00 56.13           C  
ANISOU 2492  CD  GLN W2159     7066   5555   8706   -523   -386    490
ATOM   2493  OE1 GLN W2159       0.433 133.013  41.053  1.00 58.33           O  
ANISOU 2493  OE1 GLN W2159     7346   5836   8982   -509   -390    525
ATOM   2494  NE2 GLN W2159       1.530 132.904  39.101  1.00 57.40           N  
ANISOU 2494  NE2 GLN W2159     7182   5744   8883   -615   -472    502
ATOM   2495  H   GLN W2159      -0.256 135.673  40.393  1.00  0.00           H  
ATOM   2496  HA  GLN W2159       1.278 137.136  42.439  1.00  0.00           H  
ATOM   2497  HB3 GLN W2159       1.633 134.685  42.829  1.00  0.00           H  
ATOM   2498  HB2 GLN W2159       3.061 135.569  42.445  1.00  0.00           H  
ATOM   2499  HG3 GLN W2159       3.266 133.502  41.334  1.00  0.00           H  
ATOM   2500  HG2 GLN W2159       3.044 134.697  40.094  1.00  0.00           H  
ATOM   2501 HE22 GLN W2159       0.835 132.299  38.685  1.00  0.00           H  
ATOM   2502 HE21 GLN W2159       2.357 133.140  38.569  1.00  0.00           H  
ATOM   2503  N   ALA W2160       2.940 138.017  40.758  1.00 39.28           N  
ANISOU 2503  N   ALA W2160     4737   3452   6735   -196    -34    427
ATOM   2504  CA  ALA W2160       3.738 138.862  39.865  1.00 39.58           C  
ANISOU 2504  CA  ALA W2160     4662   3521   6855   -177    -15    396
ATOM   2505  C   ALA W2160       5.239 138.656  40.137  1.00 42.23           C  
ANISOU 2505  C   ALA W2160     5098   3833   7114   -129     37    372
ATOM   2506  O   ALA W2160       5.591 138.024  41.131  1.00 45.99           O  
ANISOU 2506  O   ALA W2160     5733   4265   7477    -94     72    382
ATOM   2507  CB  ALA W2160       3.335 140.326  40.106  1.00 38.76           C  
ANISOU 2507  CB  ALA W2160     4419   3452   6854   -135     28    419
ATOM   2508  H   ALA W2160       3.241 138.025  41.724  1.00  0.00           H  
ATOM   2509  HA  ALA W2160       3.553 138.599  38.822  1.00  0.00           H  
ATOM   2510  HB1 ALA W2160       4.006 141.026  39.613  1.00  0.00           H  
ATOM   2511  HB2 ALA W2160       2.333 140.522  39.727  1.00  0.00           H  
ATOM   2512  HB3 ALA W2160       3.353 140.569  41.168  1.00  0.00           H  
ATOM   2513  N   SER W2161       6.094 139.200  39.253  1.00 40.84           N  
ANISOU 2513  N   SER W2161     4843   3681   6993   -119     44    342
ATOM   2514  CA  SER W2161       7.537 139.113  39.315  1.00 35.97           C  
ANISOU 2514  CA  SER W2161     4309   3044   6313    -71     90    320
ATOM   2515  C   SER W2161       8.152 140.482  39.567  1.00 33.30           C  
ANISOU 2515  C   SER W2161     3896   2743   6012     24    175    347
ATOM   2516  O   SER W2161       7.648 141.464  39.027  1.00 37.69           O  
ANISOU 2516  O   SER W2161     4301   3345   6673     19    167    351
ATOM   2517  CB  SER W2161       8.053 138.467  38.028  1.00 39.90           C  
ANISOU 2517  CB  SER W2161     4771   3549   6839   -122     40    278
ATOM   2518  OG  SER W2161       9.453 138.382  37.907  1.00 43.29           O  
ANISOU 2518  OG  SER W2161     5276   3960   7214    -70     87    259
ATOM   2519  H   SER W2161       5.730 139.786  38.514  1.00  0.00           H  
ATOM   2520  HA  SER W2161       7.820 138.460  40.141  1.00  0.00           H  
ATOM   2521  HB3 SER W2161       7.676 139.003  37.156  1.00  0.00           H  
ATOM   2522  HB2 SER W2161       7.675 137.449  37.939  1.00  0.00           H  
ATOM   2523  HG  SER W2161       9.790 139.233  37.619  1.00  0.00           H  
ATOM   2524  N   LEU W2162       9.251 140.560  40.319  1.00 37.01           N  
ANISOU 2524  N   LEU W2162     4479   3193   6391    113    255    373
ATOM   2525  CA  LEU W2162      10.069 141.730  40.561  1.00 39.97           C  
ANISOU 2525  CA  LEU W2162     4779   3616   6791    214    345    422
ATOM   2526  C   LEU W2162      11.445 141.268  41.016  1.00 39.09           C  
ANISOU 2526  C   LEU W2162     4772   3483   6599    290    397    409
ATOM   2527  O   LEU W2162      11.489 140.448  41.931  1.00 42.80           O  
ANISOU 2527  O   LEU W2162     5426   3895   6942    351    446    414
ATOM   2528  CB  LEU W2162       9.396 142.655  41.577  1.00 40.26           C  
ANISOU 2528  CB  LEU W2162     4839   3665   6794    281    418    494
ATOM   2529  CG  LEU W2162      10.252 143.778  42.211  1.00 40.43           C  
ANISOU 2529  CG  LEU W2162     4770   3753   6838    392    520    574
ATOM   2530  CD1 LEU W2162      10.841 144.736  41.160  1.00 36.73           C  
ANISOU 2530  CD1 LEU W2162     4089   3355   6513    342    477    588
ATOM   2531  CD2 LEU W2162       9.450 144.531  43.292  1.00 42.01           C  
ANISOU 2531  CD2 LEU W2162     4995   3968   6998    459    600    657
ATOM   2532  H   LEU W2162       9.554 139.724  40.799  1.00  0.00           H  
ATOM   2533  HA  LEU W2162      10.190 142.271  39.621  1.00  0.00           H  
ATOM   2534  HB3 LEU W2162       9.011 142.037  42.390  1.00  0.00           H  
ATOM   2535  HB2 LEU W2162       8.526 143.103  41.106  1.00  0.00           H  
ATOM   2536  HG  LEU W2162      11.088 143.320  42.742  1.00  0.00           H  
ATOM   2537 HD11 LEU W2162      10.935 145.748  41.549  1.00  0.00           H  
ATOM   2538 HD12 LEU W2162      11.844 144.435  40.864  1.00  0.00           H  
ATOM   2539 HD13 LEU W2162      10.241 144.775  40.251  1.00  0.00           H  
ATOM   2540 HD21 LEU W2162       9.968 144.482  44.249  1.00  0.00           H  
ATOM   2541 HD22 LEU W2162       9.307 145.586  43.058  1.00  0.00           H  
ATOM   2542 HD23 LEU W2162       8.460 144.101  43.446  1.00  0.00           H  
ATOM   2543  N   ASN W2163      12.555 141.745  40.451  1.00 35.55           N  
ANISOU 2543  N   ASN W2163     4222   3073   6215    291    385    391
ATOM   2544  CA  ASN W2163      13.916 141.449  40.847  1.00 37.79           C  
ANISOU 2544  CA  ASN W2163     4590   3337   6430    362    429    379
ATOM   2545  C   ASN W2163      14.258 139.965  40.824  1.00 33.83           C  
ANISOU 2545  C   ASN W2163     4290   2743   5821    318    392    323
ATOM   2546  O   ASN W2163      15.072 139.488  41.612  1.00 41.11           O  
ANISOU 2546  O   ASN W2163     5380   3610   6630    395    447    324
ATOM   2547  CB  ASN W2163      14.262 142.112  42.180  1.00 44.59           C  
ANISOU 2547  CB  ASN W2163     5481   4225   7236    512    549    455
ATOM   2548  CG  ASN W2163      14.236 143.641  42.147  1.00 46.49           C  
ANISOU 2548  CG  ASN W2163     5510   4567   7587    539    576    532
ATOM   2549  OD1 ASN W2163      14.614 144.254  41.151  1.00 48.88           O  
ANISOU 2549  OD1 ASN W2163     5657   4918   7996    475    515    520
ATOM   2550  ND2 ASN W2163      13.783 144.280  43.220  1.00 46.78           N  
ANISOU 2550  ND2 ASN W2163     5548   4635   7593    629    667    617
ATOM   2551  H   ASN W2163      12.445 142.433  39.719  1.00  0.00           H  
ATOM   2552  HA  ASN W2163      14.546 141.909  40.085  1.00  0.00           H  
ATOM   2553  HB3 ASN W2163      15.281 141.853  42.470  1.00  0.00           H  
ATOM   2554  HB2 ASN W2163      13.619 141.736  42.977  1.00  0.00           H  
ATOM   2555 HD22 ASN W2163      13.842 145.287  43.249  1.00  0.00           H  
ATOM   2556 HD21 ASN W2163      13.364 143.786  44.003  1.00  0.00           H  
ATOM   2557  N   GLY W2164      13.609 139.192  39.953  1.00 32.04           N  
ANISOU 2557  N   GLY W2164     4049   2497   5626    192    295    282
ATOM   2558  CA  GLY W2164      13.716 137.751  39.833  1.00 33.25           C  
ANISOU 2558  CA  GLY W2164     4373   2572   5688    117    237    245
ATOM   2559  C   GLY W2164      12.937 136.994  40.900  1.00 34.73           C  
ANISOU 2559  C   GLY W2164     4730   2694   5771    102    229    258
ATOM   2560  O   GLY W2164      12.933 135.765  40.888  1.00 39.64           O  
ANISOU 2560  O   GLY W2164     5509   3243   6307     22    164    234
ATOM   2561  H   GLY W2164      12.960 139.657  39.335  1.00  0.00           H  
ATOM   2562  HA3 GLY W2164      14.761 137.446  39.856  1.00  0.00           H  
ATOM   2563  HA2 GLY W2164      13.337 137.446  38.858  1.00  0.00           H  
ATOM   2564  N   VAL W2165      12.256 137.680  41.821  1.00 33.14           N  
ANISOU 2564  N   VAL W2165     4507   2514   5569    170    287    300
ATOM   2565  CA  VAL W2165      11.415 137.130  42.866  1.00 36.15           C  
ANISOU 2565  CA  VAL W2165     5061   2834   5842    170    286    316
ATOM   2566  C   VAL W2165       9.991 137.063  42.340  1.00 35.27           C  
ANISOU 2566  C   VAL W2165     4833   2759   5808     73    211    327
ATOM   2567  O   VAL W2165       9.481 138.085  41.883  1.00 40.97           O  
ANISOU 2567  O   VAL W2165     5383   3551   6633    100    241    360
ATOM   2568  CB  VAL W2165      11.459 138.007  44.117  1.00 37.55           C  
ANISOU 2568  CB  VAL W2165     5311   3010   5947    330    418    368
ATOM   2569  CG1 VAL W2165      10.556 137.529  45.270  1.00 35.68           C  
ANISOU 2569  CG1 VAL W2165     5289   2694   5573    338    420    379
ATOM   2570  CG2 VAL W2165      12.894 138.199  44.644  1.00 37.85           C  
ANISOU 2570  CG2 VAL W2165     5438   3025   5920    447    503    369
ATOM   2571  H   VAL W2165      12.234 138.688  41.768  1.00  0.00           H  
ATOM   2572  HA  VAL W2165      11.758 136.126  43.120  1.00  0.00           H  
ATOM   2573  HB  VAL W2165      11.090 139.001  43.865  1.00  0.00           H  
ATOM   2574 HG11 VAL W2165      10.717 138.119  46.172  1.00  0.00           H  
ATOM   2575 HG12 VAL W2165       9.500 137.636  45.022  1.00  0.00           H  
ATOM   2576 HG13 VAL W2165      10.740 136.483  45.518  1.00  0.00           H  
ATOM   2577 HG21 VAL W2165      12.901 138.806  45.550  1.00  0.00           H  
ATOM   2578 HG22 VAL W2165      13.364 137.244  44.878  1.00  0.00           H  
ATOM   2579 HG23 VAL W2165      13.527 138.712  43.918  1.00  0.00           H  
ATOM   2580  N   THR W2166       9.333 135.906  42.427  1.00 36.50           N  
ANISOU 2580  N   THR W2166     5085   2868   5916    -44    108    309
ATOM   2581  CA  THR W2166       7.902 135.747  42.284  1.00 37.49           C  
ANISOU 2581  CA  THR W2166     5118   3026   6100   -128     34    328
ATOM   2582  C   THR W2166       7.266 136.018  43.641  1.00 41.76           C  
ANISOU 2582  C   THR W2166     5783   3531   6551    -81     70    363
ATOM   2583  O   THR W2166       7.824 135.612  44.658  1.00 44.57           O  
ANISOU 2583  O   THR W2166     6375   3802   6757    -72     68    356
ATOM   2584  CB  THR W2166       7.525 134.371  41.735  1.00 36.94           C  
ANISOU 2584  CB  THR W2166     5077   2938   6020   -275    -95    314
ATOM   2585  OG1 THR W2166       6.133 134.245  41.503  1.00 41.36           O  
ANISOU 2585  OG1 THR W2166     5494   3545   6675   -309   -116    293
ATOM   2586  CG2 THR W2166       7.930 133.175  42.616  1.00 35.12           C  
ANISOU 2586  CG2 THR W2166     4769   2741   5834   -349   -170    348
ATOM   2587  H   THR W2166       9.796 135.128  42.877  1.00  0.00           H  
ATOM   2588  HA  THR W2166       7.553 136.499  41.575  1.00  0.00           H  
ATOM   2589  HB  THR W2166       8.011 134.256  40.765  1.00  0.00           H  
ATOM   2590  HG1 THR W2166       5.901 134.781  40.728  1.00  0.00           H  
ATOM   2591 HG21 THR W2166       7.682 132.234  42.128  1.00  0.00           H  
ATOM   2592 HG22 THR W2166       9.003 133.163  42.809  1.00  0.00           H  
ATOM   2593 HG23 THR W2166       7.418 133.179  43.579  1.00  0.00           H  
ATOM   2594  N   LEU W2167       6.126 136.726  43.659  1.00 41.37           N  
ANISOU 2594  N   LEU W2167     5593   3540   6586    -51    101    401
ATOM   2595  CA  LEU W2167       5.489 137.212  44.884  1.00 41.85           C  
ANISOU 2595  CA  LEU W2167     5753   3578   6568     12    155    444
ATOM   2596  C   LEU W2167       3.975 137.378  44.695  1.00 41.30           C  
ANISOU 2596  C   LEU W2167     5520   3566   6606    -25    127    481
ATOM   2597  O   LEU W2167       3.534 137.898  43.671  1.00 40.23           O  
ANISOU 2597  O   LEU W2167     5186   3488   6610    -59    102    478
ATOM   2598  CB  LEU W2167       6.214 138.487  45.395  1.00 47.26           C  
ANISOU 2598  CB  LEU W2167     6473   4272   7212    168    302    477
ATOM   2599  CG  LEU W2167       6.321 139.679  44.403  1.00 46.79           C  
ANISOU 2599  CG  LEU W2167     6180   4302   7297    220    364    504
ATOM   2600  CD1 LEU W2167       5.036 140.535  44.360  1.00 43.81           C  
ANISOU 2600  CD1 LEU W2167     5670   3983   6993    249    410    573
ATOM   2601  CD2 LEU W2167       7.571 140.534  44.694  1.00 50.04           C  
ANISOU 2601  CD2 LEU W2167     6639   4716   7658    343    469    516
ATOM   2602  H   LEU W2167       5.718 137.043  42.788  1.00  0.00           H  
ATOM   2603  HA  LEU W2167       5.617 136.443  45.649  1.00  0.00           H  
ATOM   2604  HB3 LEU W2167       7.221 138.175  45.673  1.00  0.00           H  
ATOM   2605  HB2 LEU W2167       5.765 138.815  46.334  1.00  0.00           H  
ATOM   2606  HG  LEU W2167       6.471 139.283  43.398  1.00  0.00           H  
ATOM   2607 HD11 LEU W2167       4.561 140.449  43.384  1.00  0.00           H  
ATOM   2608 HD12 LEU W2167       4.303 140.213  45.100  1.00  0.00           H  
ATOM   2609 HD13 LEU W2167       5.214 141.593  44.543  1.00  0.00           H  
ATOM   2610 HD21 LEU W2167       7.397 141.606  44.599  1.00  0.00           H  
ATOM   2611 HD22 LEU W2167       7.952 140.360  45.700  1.00  0.00           H  
ATOM   2612 HD23 LEU W2167       8.375 140.280  44.000  1.00  0.00           H  
ATOM   2613  N   ILE W2168       3.219 136.921  45.705  1.00 41.52           N  
ANISOU 2613  N   ILE W2168     5652   3568   6558    -14    132    516
ATOM   2614  CA  ILE W2168       1.755 136.929  45.756  1.00 38.63           C  
ANISOU 2614  CA  ILE W2168     5158   3247   6275    -24    129    564
ATOM   2615  C   ILE W2168       1.224 138.258  46.326  1.00 40.22           C  
ANISOU 2615  C   ILE W2168     5315   3479   6486     99    265    621
ATOM   2616  O   ILE W2168       1.875 138.866  47.176  1.00 45.84           O  
ANISOU 2616  O   ILE W2168     6187   4157   7072    188    347    650
ATOM   2617  CB  ILE W2168       1.252 135.735  46.627  1.00 41.46           C  
ANISOU 2617  CB  ILE W2168     5644   3565   6546    -84     52    581
ATOM   2618  CG1 ILE W2168       1.629 134.380  45.983  1.00 44.68           C  
ANISOU 2618  CG1 ILE W2168     6054   3964   6961   -217    -92    548
ATOM   2619  CG2 ILE W2168      -0.260 135.742  46.959  1.00 39.73           C  
ANISOU 2619  CG2 ILE W2168     5307   3387   6402    -75     66    637
ATOM   2620  CD1 ILE W2168       1.550 133.193  46.955  1.00 51.53           C  
ANISOU 2620  CD1 ILE W2168     7026   4804   7750   -294   -190    575
ATOM   2621  H   ILE W2168       3.674 136.534  46.518  1.00  0.00           H  
ATOM   2622  HA  ILE W2168       1.366 136.809  44.745  1.00  0.00           H  
ATOM   2623  HB  ILE W2168       1.778 135.804  47.582  1.00  0.00           H  
ATOM   2624 HG13 ILE W2168       2.641 134.412  45.577  1.00  0.00           H  
ATOM   2625 HG12 ILE W2168       0.981 134.195  45.124  1.00  0.00           H  
ATOM   2626 HG21 ILE W2168      -0.552 134.852  47.515  1.00  0.00           H  
ATOM   2627 HG22 ILE W2168      -0.541 136.590  47.584  1.00  0.00           H  
ATOM   2628 HG23 ILE W2168      -0.862 135.784  46.053  1.00  0.00           H  
ATOM   2629 HD11 ILE W2168       2.448 132.580  46.884  1.00  0.00           H  
ATOM   2630 HD12 ILE W2168       1.460 133.513  47.994  1.00  0.00           H  
ATOM   2631 HD13 ILE W2168       0.693 132.559  46.727  1.00  0.00           H  
ATOM   2632  N   GLY W2169       0.056 138.700  45.872  1.00 37.05           N  
ANISOU 2632  N   GLY W2169     4052   4438   5588   -235    218    894
ATOM   2633  CA  GLY W2169      -0.525 139.955  46.322  1.00 39.29           C  
ANISOU 2633  CA  GLY W2169     4273   4883   5772   -280    284    861
ATOM   2634  C   GLY W2169      -1.161 139.789  47.702  1.00 46.15           C  
ANISOU 2634  C   GLY W2169     5171   5893   6472   -463    279    864
ATOM   2635  O   GLY W2169      -2.320 139.386  47.788  1.00 49.79           O  
ANISOU 2635  O   GLY W2169     5729   6303   6885   -579    188    955
ATOM   2636  H   GLY W2169      -0.396 138.230  45.098  1.00  0.00           H  
ATOM   2637  HA3 GLY W2169      -1.286 140.274  45.612  1.00  0.00           H  
ATOM   2638  HA2 GLY W2169       0.242 140.728  46.353  1.00  0.00           H  
ATOM   2639  N   GLU W2170      -0.411 140.119  48.763  1.00 44.92           N  
ANISOU 2639  N   GLU W2170     4932   5917   6219   -488    376    756
ATOM   2640  CA  GLU W2170      -0.916 140.153  50.141  1.00 42.68           C  
ANISOU 2640  CA  GLU W2170     4661   5806   5750   -687    402    736
ATOM   2641  C   GLU W2170      -0.756 141.546  50.779  1.00 46.84           C  
ANISOU 2641  C   GLU W2170     5098   6505   6195   -760    471    696
ATOM   2642  O   GLU W2170      -1.461 141.836  51.741  1.00 51.37           O  
ANISOU 2642  O   GLU W2170     5731   7149   6638   -961    454    758
ATOM   2643  CB  GLU W2170      -0.231 139.075  51.016  1.00 44.14           C  
ANISOU 2643  CB  GLU W2170     4812   6089   5869   -691    473    605
ATOM   2644  CG  GLU W2170       0.009 137.701  50.341  1.00 50.43           C  
ANISOU 2644  CG  GLU W2170     5691   6740   6732   -642    413    624
ATOM   2645  CD  GLU W2170       0.659 136.635  51.239  1.00 58.80           C  
ANISOU 2645  CD  GLU W2170     6722   7898   7722   -656    492    482
ATOM   2646  OE1 GLU W2170       0.818 136.872  52.458  1.00 61.49           O  
ANISOU 2646  OE1 GLU W2170     6986   8429   7947   -725    587    373
ATOM   2647  OE2 GLU W2170       1.005 135.572  50.683  1.00 62.19           O1-
ANISOU 2647  OE2 GLU W2170     7199   8221   8210   -606    465    466
ATOM   2648  H   GLU W2170       0.576 140.282  48.613  1.00  0.00           H  
ATOM   2649  HA  GLU W2170      -1.988 139.947  50.147  1.00  0.00           H  
ATOM   2650  HB3 GLU W2170      -0.854 138.929  51.900  1.00  0.00           H  
ATOM   2651  HB2 GLU W2170       0.718 139.461  51.392  1.00  0.00           H  
ATOM   2652  HG3 GLU W2170       0.656 137.825  49.471  1.00  0.00           H  
ATOM   2653  HG2 GLU W2170      -0.938 137.308  49.970  1.00  0.00           H  
ATOM   2654  N   ALA W2171       0.163 142.378  50.265  1.00 36.74           N  
ANISOU 2654  N   ALA W2171     3681   5297   4983   -605    543    594
ATOM   2655  CA  ALA W2171       0.358 143.771  50.679  1.00 37.29           C  
ANISOU 2655  CA  ALA W2171     3640   5526   5001   -645    593    553
ATOM   2656  C   ALA W2171       0.383 144.715  49.461  1.00 40.78           C  
ANISOU 2656  C   ALA W2171     4107   5843   5545   -586    532    660
ATOM   2657  O   ALA W2171       0.892 145.830  49.564  1.00 43.66           O  
ANISOU 2657  O   ALA W2171     4386   6331   5871   -625    562    635
ATOM   2658  CB  ALA W2171       1.642 143.886  51.523  1.00 49.11           C  
ANISOU 2658  CB  ALA W2171     4963   7180   6518   -490    685    377
ATOM   2659  H   ALA W2171       0.806 142.046  49.556  1.00  0.00           H  
ATOM   2660  HA  ALA W2171      -0.479 144.102  51.295  1.00  0.00           H  
ATOM   2661  HB1 ALA W2171       1.785 144.904  51.890  1.00  0.00           H  
ATOM   2662  HB2 ALA W2171       1.602 143.233  52.394  1.00  0.00           H  
ATOM   2663  HB3 ALA W2171       2.527 143.621  50.943  1.00  0.00           H  
ATOM   2664  N   VAL W2172      -0.138 144.244  48.322  1.00 44.98           N  
ANISOU 2664  N   VAL W2172     4744   6145   6200   -502    451    763
ATOM   2665  CA  VAL W2172      -0.171 144.920  47.030  1.00 47.09           C  
ANISOU 2665  CA  VAL W2172     5045   6281   6568   -451    396    855
ATOM   2666  C   VAL W2172      -1.040 144.073  46.082  1.00 45.07           C  
ANISOU 2666  C   VAL W2172     4933   5821   6372   -489    298    972
ATOM   2667  O   VAL W2172      -1.018 142.849  46.197  1.00 48.18           O  
ANISOU 2667  O   VAL W2172     5386   6166   6754   -504    268    976
ATOM   2668  CB  VAL W2172       1.262 145.139  46.435  1.00 50.79           C  
ANISOU 2668  CB  VAL W2172     5441   6693   7164   -229    415    811
ATOM   2669  CG1 VAL W2172       2.137 143.866  46.400  1.00 43.95           C  
ANISOU 2669  CG1 VAL W2172     4648   5640   6411   -110    386    827
ATOM   2670  CG2 VAL W2172       1.269 145.812  45.047  1.00 58.37           C  
ANISOU 2670  CG2 VAL W2172     6391   7613   8174   -215    389    870
ATOM   2671  H   VAL W2172      -0.579 143.333  48.316  1.00  0.00           H  
ATOM   2672  HA  VAL W2172      -0.655 145.880  47.181  1.00  0.00           H  
ATOM   2673  HB  VAL W2172       1.770 145.841  47.098  1.00  0.00           H  
ATOM   2674 HG11 VAL W2172       3.132 144.081  46.011  1.00  0.00           H  
ATOM   2675 HG12 VAL W2172       2.276 143.444  47.395  1.00  0.00           H  
ATOM   2676 HG13 VAL W2172       1.702 143.091  45.773  1.00  0.00           H  
ATOM   2677 HG21 VAL W2172       2.284 146.078  44.748  1.00  0.00           H  
ATOM   2678 HG22 VAL W2172       0.870 145.160  44.269  1.00  0.00           H  
ATOM   2679 HG23 VAL W2172       0.682 146.731  45.048  1.00  0.00           H  
ATOM   2680  N   LYS W2173      -1.800 144.692  45.169  1.00 43.58           N  
ANISOU 2680  N   LYS W2173     4793   5519   6245   -502    243   1057
ATOM   2681  CA  LYS W2173      -2.619 143.968  44.192  1.00 43.83           C  
ANISOU 2681  CA  LYS W2173     4944   5359   6351   -516    140   1155
ATOM   2682  C   LYS W2173      -1.755 143.548  42.989  1.00 40.49           C  
ANISOU 2682  C   LYS W2173     4501   4789   6095   -342    128   1144
ATOM   2683  O   LYS W2173      -1.671 144.295  42.022  1.00 40.15           O  
ANISOU 2683  O   LYS W2173     4405   4736   6115   -261    164   1127
ATOM   2684  CB  LYS W2173      -3.858 144.817  43.803  1.00 51.12           C  
ANISOU 2684  CB  LYS W2173     5946   6230   7246   -639     88   1242
ATOM   2685  CG  LYS W2173      -4.795 144.146  42.770  1.00 59.93           C  
ANISOU 2685  CG  LYS W2173     7195   7154   8423   -657    -37   1338
ATOM   2686  CD  LYS W2173      -6.156 144.849  42.615  1.00 69.28           C  
ANISOU 2686  CD  LYS W2173     8495   8292   9537   -813    -91   1425
ATOM   2687  CE  LYS W2173      -7.036 144.198  41.529  1.00 76.52           C  
ANISOU 2687  CE  LYS W2173     9555   9011  10509   -812   -238   1520
ATOM   2688  NZ  LYS W2173      -8.382 144.794  41.465  1.00 81.77           N1+
ANISOU 2688  NZ  LYS W2173    10374   9605  11091   -972   -300   1613
ATOM   2689  H   LYS W2173      -1.735 145.691  45.043  1.00  0.00           H  
ATOM   2690  HA  LYS W2173      -3.004 143.057  44.656  1.00  0.00           H  
ATOM   2691  HB3 LYS W2173      -3.540 145.787  43.415  1.00  0.00           H  
ATOM   2692  HB2 LYS W2173      -4.427 145.026  44.709  1.00  0.00           H  
ATOM   2693  HG3 LYS W2173      -4.961 143.104  43.048  1.00  0.00           H  
ATOM   2694  HG2 LYS W2173      -4.305 144.121  41.795  1.00  0.00           H  
ATOM   2695  HD3 LYS W2173      -5.996 145.901  42.375  1.00  0.00           H  
ATOM   2696  HD2 LYS W2173      -6.678 144.831  43.573  1.00  0.00           H  
ATOM   2697  HE3 LYS W2173      -7.150 143.131  41.722  1.00  0.00           H  
ATOM   2698  HE2 LYS W2173      -6.568 144.302  40.549  1.00  0.00           H  
ATOM   2699  HZ1 LYS W2173      -8.301 145.778  41.247  1.00  0.00           H  
ATOM   2700  HZ2 LYS W2173      -8.924 144.334  40.748  1.00  0.00           H  
ATOM   2701  HZ3 LYS W2173      -8.849 144.682  42.353  1.00  0.00           H  
ATOM   2702  N   THR W2174      -1.137 142.363  43.062  1.00 36.79           N  
ANISOU 2702  N   THR W2174     4075   4218   5685   -299     79   1148
ATOM   2703  CA  THR W2174      -0.398 141.754  41.950  1.00 35.12           C  
ANISOU 2703  CA  THR W2174     3847   3879   5618   -166     79   1123
ATOM   2704  C   THR W2174      -1.333 141.184  40.862  1.00 34.81           C  
ANISOU 2704  C   THR W2174     3862   3686   5677   -164    -21   1175
ATOM   2705  O   THR W2174      -0.889 140.932  39.744  1.00 36.48           O  
ANISOU 2705  O   THR W2174     4051   3802   6009    -74    -14   1142
ATOM   2706  CB  THR W2174       0.447 140.567  42.477  1.00 33.21           C  
ANISOU 2706  CB  THR W2174     3583   3656   5379   -101    126   1046
ATOM   2707  OG1 THR W2174      -0.374 139.609  43.128  1.00 39.49           O  
ANISOU 2707  OG1 THR W2174     4420   4497   6087   -194     82   1051
ATOM   2708  CG2 THR W2174       1.525 141.005  43.476  1.00 30.22           C  
ANISOU 2708  CG2 THR W2174     3139   3390   4954    -37    224    973
ATOM   2709  H   THR W2174      -1.185 141.810  43.907  1.00  0.00           H  
ATOM   2710  HA  THR W2174       0.256 142.496  41.488  1.00  0.00           H  
ATOM   2711  HB  THR W2174       0.935 140.066  41.640  1.00  0.00           H  
ATOM   2712  HG1 THR W2174      -0.754 139.015  42.468  1.00  0.00           H  
ATOM   2713 HG21 THR W2174       2.104 140.150  43.823  1.00  0.00           H  
ATOM   2714 HG22 THR W2174       2.216 141.716  43.026  1.00  0.00           H  
ATOM   2715 HG23 THR W2174       1.088 141.479  44.351  1.00  0.00           H  
ATOM   2716  N   GLN W2175      -2.599 140.920  41.218  1.00 36.06           N  
ANISOU 2716  N   GLN W2175     4096   3820   5787   -259   -116   1247
ATOM   2717  CA  GLN W2175      -3.609 140.373  40.321  1.00 40.29           C  
ANISOU 2717  CA  GLN W2175     4678   4207   6422   -234   -233   1289
ATOM   2718  C   GLN W2175      -4.321 141.544  39.640  1.00 40.56           C  
ANISOU 2718  C   GLN W2175     4748   4165   6496   -256   -261   1340
ATOM   2719  O   GLN W2175      -5.337 142.024  40.142  1.00 40.87           O  
ANISOU 2719  O   GLN W2175     4844   4256   6428   -366   -258   1392
ATOM   2720  CB  GLN W2175      -4.551 139.436  41.111  1.00 41.79           C  
ANISOU 2720  CB  GLN W2175     4951   4392   6535   -307   -348   1343
ATOM   2721  CG  GLN W2175      -5.628 138.765  40.233  1.00 44.82           C  
ANISOU 2721  CG  GLN W2175     5357   4634   7036   -240   -485   1362
ATOM   2722  CD  GLN W2175      -6.285 137.567  40.917  1.00 50.81           C  
ANISOU 2722  CD  GLN W2175     6176   5411   7717   -287   -600   1396
ATOM   2723  OE1 GLN W2175      -6.700 137.643  42.069  1.00 55.18           O  
ANISOU 2723  OE1 GLN W2175     6793   6067   8108   -403   -590   1432
ATOM   2724  NE2 GLN W2175      -6.421 136.453  40.212  1.00 54.87           N  
ANISOU 2724  NE2 GLN W2175     6665   5843   8341   -201   -710   1375
ATOM   2725  H   GLN W2175      -2.898 141.171  42.145  1.00  0.00           H  
ATOM   2726  HA  GLN W2175      -3.127 139.780  39.542  1.00  0.00           H  
ATOM   2727  HB3 GLN W2175      -5.034 139.974  41.929  1.00  0.00           H  
ATOM   2728  HB2 GLN W2175      -3.942 138.660  41.576  1.00  0.00           H  
ATOM   2729  HG3 GLN W2175      -5.167 138.437  39.304  1.00  0.00           H  
ATOM   2730  HG2 GLN W2175      -6.404 139.480  39.960  1.00  0.00           H  
ATOM   2731 HE22 GLN W2175      -6.827 135.631  40.627  1.00  0.00           H  
ATOM   2732 HE21 GLN W2175      -6.080 136.409  39.247  1.00  0.00           H  
ATOM   2733  N   PHE W2176      -3.728 142.020  38.542  1.00 41.43           N  
ANISOU 2733  N   PHE W2176     4828   4159   6756   -165   -279   1312
ATOM   2734  CA  PHE W2176      -4.229 143.140  37.769  1.00 39.01           C  
ANISOU 2734  CA  PHE W2176     4546   3774   6504   -174   -289   1335
ATOM   2735  C   PHE W2176      -5.466 142.750  36.976  1.00 38.72           C  
ANISOU 2735  C   PHE W2176     4548   3574   6590   -121   -414   1347
ATOM   2736  O   PHE W2176      -5.687 141.574  36.699  1.00 41.19           O  
ANISOU 2736  O   PHE W2176     4834   3848   6967    -55   -483   1319
ATOM   2737  CB  PHE W2176      -3.134 143.653  36.833  1.00 37.30           C  
ANISOU 2737  CB  PHE W2176     4245   3578   6350   -114   -177   1270
ATOM   2738  CG  PHE W2176      -1.761 143.750  37.449  1.00 40.84           C  
ANISOU 2738  CG  PHE W2176     4637   4166   6715   -105    -71   1237
ATOM   2739  CD1 PHE W2176      -1.554 144.574  38.561  1.00 43.76           C  
ANISOU 2739  CD1 PHE W2176     5006   4664   6957   -183    -28   1259
ATOM   2740  CD2 PHE W2176      -0.723 142.918  37.015  1.00 41.67           C  
ANISOU 2740  CD2 PHE W2176     4691   4271   6869    -19    -15   1175
ATOM   2741  CE1 PHE W2176      -0.351 144.532  39.231  1.00 43.82           C  
ANISOU 2741  CE1 PHE W2176     4948   4802   6901   -147     58   1214
ATOM   2742  CE2 PHE W2176       0.481 142.904  37.684  1.00 39.88           C  
ANISOU 2742  CE2 PHE W2176     4430   4148   6576     10     69   1144
ATOM   2743  CZ  PHE W2176       0.660 143.705  38.791  1.00 40.70           C  
ANISOU 2743  CZ  PHE W2176     4518   4382   6565    -39    100   1160
ATOM   2744  H   PHE W2176      -2.849 141.620  38.250  1.00  0.00           H  
ATOM   2745  HA  PHE W2176      -4.497 143.931  38.469  1.00  0.00           H  
ATOM   2746  HB3 PHE W2176      -3.406 144.647  36.476  1.00  0.00           H  
ATOM   2747  HB2 PHE W2176      -3.078 143.056  35.923  1.00  0.00           H  
ATOM   2748  HD1 PHE W2176      -2.347 145.206  38.933  1.00  0.00           H  
ATOM   2749  HD2 PHE W2176      -0.861 142.264  36.167  1.00  0.00           H  
ATOM   2750  HE1 PHE W2176      -0.215 145.130  40.119  1.00  0.00           H  
ATOM   2751  HE2 PHE W2176       1.270 142.241  37.363  1.00  0.00           H  
ATOM   2752  HZ  PHE W2176       1.592 143.668  39.333  1.00  0.00           H  
ATOM   2753  N   ASN W2177      -6.200 143.778  36.548  1.00 32.55           N  
ANISOU 2753  N   ASN W2177     3825   2701   5842   -147   -447   1378
ATOM   2754  CA  ASN W2177      -7.153 143.713  35.449  1.00 36.98           C  
ANISOU 2754  CA  ASN W2177     4402   3097   6551    -65   -548   1359
ATOM   2755  C   ASN W2177      -6.365 144.027  34.174  1.00 37.17           C  
ANISOU 2755  C   ASN W2177     4316   3104   6702     10   -453   1254
ATOM   2756  O   ASN W2177      -5.796 145.115  34.074  1.00 35.24           O  
ANISOU 2756  O   ASN W2177     4042   2935   6414    -31   -336   1237
ATOM   2757  CB  ASN W2177      -8.282 144.733  35.703  1.00 41.18           C  
ANISOU 2757  CB  ASN W2177     5078   3513   7054   -136   -635   1441
ATOM   2758  CG  ASN W2177      -9.223 144.272  36.818  1.00 47.31           C  
ANISOU 2758  CG  ASN W2177     5995   4283   7697   -225   -746   1553
ATOM   2759  OD1 ASN W2177      -9.485 143.084  36.961  1.00 52.53           O  
ANISOU 2759  OD1 ASN W2177     6647   4968   8345   -187   -820   1563
ATOM   2760  ND2 ASN W2177      -9.753 145.183  37.623  1.00 50.25           N  
ANISOU 2760  ND2 ASN W2177     6506   4629   7959   -363   -755   1635
ATOM   2761  H   ASN W2177      -5.904 144.720  36.799  1.00  0.00           H  
ATOM   2762  HA  ASN W2177      -7.567 142.704  35.413  1.00  0.00           H  
ATOM   2763  HB3 ASN W2177      -8.880 144.841  34.798  1.00  0.00           H  
ATOM   2764  HB2 ASN W2177      -7.875 145.721  35.924  1.00  0.00           H  
ATOM   2765 HD22 ASN W2177     -10.387 144.888  38.348  1.00  0.00           H  
ATOM   2766 HD21 ASN W2177      -9.501 146.174  37.561  1.00  0.00           H  
ATOM   2767  N   TYR W2178      -6.293 143.044  33.276  1.00 35.91           N  
ANISOU 2767  N   TYR W2178     4094   2858   6694    114   -506   1177
ATOM   2768  CA  TYR W2178      -5.586 143.067  32.011  1.00 32.98           C  
ANISOU 2768  CA  TYR W2178     3614   2481   6435    168   -409   1061
ATOM   2769  C   TYR W2178      -6.536 143.461  30.889  1.00 31.86           C  
ANISOU 2769  C   TYR W2178     3477   2199   6430    221   -468   1009
ATOM   2770  O   TYR W2178      -7.716 143.131  30.940  1.00 35.94           O  
ANISOU 2770  O   TYR W2178     4039   2610   7005    277   -614   1027
ATOM   2771  CB  TYR W2178      -4.970 141.697  31.722  1.00 35.57           C  
ANISOU 2771  CB  TYR W2178     3835   2854   6824    228   -384    973
ATOM   2772  CG  TYR W2178      -3.749 141.282  32.507  1.00 35.89           C  
ANISOU 2772  CG  TYR W2178     3862   3018   6756    184   -275    984
ATOM   2773  CD1 TYR W2178      -3.832 141.060  33.888  1.00 34.54           C  
ANISOU 2773  CD1 TYR W2178     3740   2913   6470    148   -311   1056
ATOM   2774  CD2 TYR W2178      -2.515 141.093  31.875  1.00 37.29           C  
ANISOU 2774  CD2 TYR W2178     3990   3238   6941    179   -139    920
ATOM   2775  CE1 TYR W2178      -2.709 140.668  34.623  1.00 37.19           C  
ANISOU 2775  CE1 TYR W2178     4064   3350   6718    124   -212   1051
ATOM   2776  CE2 TYR W2178      -1.396 140.654  32.591  1.00 39.94           C  
ANISOU 2776  CE2 TYR W2178     4332   3660   7184    159    -53    932
ATOM   2777  CZ  TYR W2178      -1.496 140.425  33.969  1.00 39.18           C  
ANISOU 2777  CZ  TYR W2178     4273   3623   6992    140    -90    991
ATOM   2778  OH  TYR W2178      -0.430 139.952  34.674  1.00 40.76           O  
ANISOU 2778  OH  TYR W2178     4479   3898   7111    136     -6    987
ATOM   2779  H   TYR W2178      -6.827 142.205  33.447  1.00  0.00           H  
ATOM   2780  HA  TYR W2178      -4.786 143.804  32.068  1.00  0.00           H  
ATOM   2781  HB3 TYR W2178      -4.697 141.645  30.667  1.00  0.00           H  
ATOM   2782  HB2 TYR W2178      -5.726 140.920  31.828  1.00  0.00           H  
ATOM   2783  HD1 TYR W2178      -4.774 141.184  34.399  1.00  0.00           H  
ATOM   2784  HD2 TYR W2178      -2.416 141.269  30.814  1.00  0.00           H  
ATOM   2785  HE1 TYR W2178      -2.785 140.536  35.693  1.00  0.00           H  
ATOM   2786  HE2 TYR W2178      -0.457 140.485  32.085  1.00  0.00           H  
ATOM   2787  HH  TYR W2178      -0.592 139.805  35.609  1.00  0.00           H  
ATOM   2788  N   TYR W2179      -5.984 144.097  29.854  1.00 34.76           N  
ANISOU 2788  N   TYR W2179     3801   2569   6837    205   -358    939
ATOM   2789  CA  TYR W2179      -6.644 144.410  28.592  1.00 35.48           C  
ANISOU 2789  CA  TYR W2179     3884   2537   7060    249   -383    861
ATOM   2790  C   TYR W2179      -5.642 144.160  27.455  1.00 35.10           C  
ANISOU 2790  C   TYR W2179     3716   2538   7082    259   -248    723
ATOM   2791  O   TYR W2179      -4.432 144.230  27.686  1.00 36.40           O  
ANISOU 2791  O   TYR W2179     3860   2815   7154    197   -126    731
ATOM   2792  CB  TYR W2179      -7.072 145.891  28.555  1.00 39.89           C  
ANISOU 2792  CB  TYR W2179     4564   3041   7551    165   -385    932
ATOM   2793  CG  TYR W2179      -7.714 146.442  29.813  1.00 37.61           C  
ANISOU 2793  CG  TYR W2179     4414   2751   7126     98   -478   1072
ATOM   2794  CD1 TYR W2179      -9.050 146.134  30.117  1.00 40.87           C  
ANISOU 2794  CD1 TYR W2179     4936   3056   7537    133   -626   1098
ATOM   2795  CD2 TYR W2179      -6.980 147.277  30.677  1.00 38.48           C  
ANISOU 2795  CD2 TYR W2179     4549   2990   7082     -6   -412   1160
ATOM   2796  CE1 TYR W2179      -9.673 146.712  31.238  1.00 41.53           C  
ANISOU 2796  CE1 TYR W2179     5167   3132   7480     47   -704   1229
ATOM   2797  CE2 TYR W2179      -7.601 147.856  31.795  1.00 39.84           C  
ANISOU 2797  CE2 TYR W2179     4842   3167   7128    -92   -483   1278
ATOM   2798  CZ  TYR W2179      -8.950 147.573  32.075  1.00 40.52           C  
ANISOU 2798  CZ  TYR W2179     5053   3118   7223    -76   -629   1322
ATOM   2799  OH  TYR W2179      -9.557 148.143  33.150  1.00 40.66           O  
ANISOU 2799  OH  TYR W2179     5214   3139   7094   -187   -695   1443
ATOM   2800  H   TYR W2179      -5.009 144.390  29.909  1.00  0.00           H  
ATOM   2801  HA  TYR W2179      -7.516 143.768  28.446  1.00  0.00           H  
ATOM   2802  HB3 TYR W2179      -7.751 146.054  27.717  1.00  0.00           H  
ATOM   2803  HB2 TYR W2179      -6.207 146.513  28.336  1.00  0.00           H  
ATOM   2804  HD1 TYR W2179      -9.604 145.480  29.463  1.00  0.00           H  
ATOM   2805  HD2 TYR W2179      -5.941 147.483  30.483  1.00  0.00           H  
ATOM   2806  HE1 TYR W2179     -10.713 146.514  31.439  1.00  0.00           H  
ATOM   2807  HE2 TYR W2179      -7.032 148.522  32.423  1.00  0.00           H  
ATOM   2808  HH  TYR W2179     -10.426 147.769  33.381  1.00  0.00           H  
ATOM   2809  N   LYS W2180      -6.147 143.954  26.235  1.00 38.13           N  
ANISOU 2809  N   LYS W2180     4024   2838   7626    336   -273    593
ATOM   2810  CA  LYS W2180      -5.353 143.858  25.027  1.00 36.56           C  
ANISOU 2810  CA  LYS W2180     3707   2692   7493    328   -141    442
ATOM   2811  C   LYS W2180      -6.091 144.541  23.884  1.00 38.41           C  
ANISOU 2811  C   LYS W2180     3912   2823   7860    365   -143    321
ATOM   2812  O   LYS W2180      -7.318 144.559  23.887  1.00 40.18           O  
ANISOU 2812  O   LYS W2180     4148   2920   8201    465   -278    297
ATOM   2813  CB  LYS W2180      -4.987 142.401  24.739  1.00 36.96           C  
ANISOU 2813  CB  LYS W2180     3634   2798   7611    379   -140    346
ATOM   2814  CG  LYS W2180      -4.262 142.135  23.420  1.00 38.88           C  
ANISOU 2814  CG  LYS W2180     3762   3104   7906    340      8    181
ATOM   2815  CD  LYS W2180      -3.615 140.754  23.299  1.00 41.52           C  
ANISOU 2815  CD  LYS W2180     3983   3506   8285    360     15     89
ATOM   2816  CE  LYS W2180      -3.083 140.414  21.906  1.00 43.05           C  
ANISOU 2816  CE  LYS W2180     4062   3763   8532    300    165    -95
ATOM   2817  NZ  LYS W2180      -2.097 141.379  21.400  1.00 42.65           N1+
ANISOU 2817  NZ  LYS W2180     4093   3769   8344    173    322    -51
ATOM   2818  H   LYS W2180      -7.142 143.943  26.072  1.00  0.00           H  
ATOM   2819  HA  LYS W2180      -4.435 144.424  25.170  1.00  0.00           H  
ATOM   2820  HB3 LYS W2180      -5.898 141.805  24.746  1.00  0.00           H  
ATOM   2821  HB2 LYS W2180      -4.383 142.021  25.563  1.00  0.00           H  
ATOM   2822  HG3 LYS W2180      -3.494 142.893  23.277  1.00  0.00           H  
ATOM   2823  HG2 LYS W2180      -4.956 142.260  22.589  1.00  0.00           H  
ATOM   2824  HD3 LYS W2180      -4.334 139.993  23.596  1.00  0.00           H  
ATOM   2825  HD2 LYS W2180      -2.806 140.675  24.024  1.00  0.00           H  
ATOM   2826  HE3 LYS W2180      -3.902 140.364  21.190  1.00  0.00           H  
ATOM   2827  HE2 LYS W2180      -2.626 139.424  21.905  1.00  0.00           H  
ATOM   2828  HZ1 LYS W2180      -1.300 141.377  22.018  1.00  0.00           H  
ATOM   2829  HZ2 LYS W2180      -1.791 141.118  20.473  1.00  0.00           H  
ATOM   2830  HZ3 LYS W2180      -2.502 142.303  21.367  1.00  0.00           H  
ATOM   2831  N   LYS W2181      -5.334 145.076  22.921  1.00 35.93           N  
ANISOU 2831  N   LYS W2181     3569   2558   7525    289      2    242
ATOM   2832  CA  LYS W2181      -5.809 145.564  21.632  1.00 34.48           C  
ANISOU 2832  CA  LYS W2181     3344   2297   7459    305     35     97
ATOM   2833  C   LYS W2181      -5.082 144.830  20.497  1.00 40.42           C  
ANISOU 2833  C   LYS W2181     3961   3143   8254    269    180    -78
ATOM   2834  O   LYS W2181      -3.885 144.553  20.620  1.00 40.50           O  
ANISOU 2834  O   LYS W2181     3974   3270   8142    173    295    -48
ATOM   2835  CB  LYS W2181      -5.597 147.092  21.525  1.00 40.39           C  
ANISOU 2835  CB  LYS W2181     4206   3023   8119    210     82    159
ATOM   2836  CG  LYS W2181      -6.701 147.886  22.241  1.00 51.62           C  
ANISOU 2836  CG  LYS W2181     5770   4329   9513    221    -50    297
ATOM   2837  CD  LYS W2181      -6.469 149.403  22.310  1.00 53.43           C  
ANISOU 2837  CD  LYS W2181     6097   4561   9644    100     15    338
ATOM   2838  CE  LYS W2181      -6.533 150.086  20.934  1.00 52.66           C  
ANISOU 2838  CE  LYS W2181     5960   4391   9657     98     80    169
ATOM   2839  NZ  LYS W2181      -6.582 151.548  21.061  1.00 49.26           N1+
ANISOU 2839  NZ  LYS W2181     5617   3981   9118    -38    152    198
ATOM   2840  H   LYS W2181      -4.319 145.015  23.002  1.00  0.00           H  
ATOM   2841  HA  LYS W2181      -6.869 145.336  21.550  1.00  0.00           H  
ATOM   2842  HB3 LYS W2181      -5.612 147.381  20.472  1.00  0.00           H  
ATOM   2843  HB2 LYS W2181      -4.606 147.361  21.896  1.00  0.00           H  
ATOM   2844  HG3 LYS W2181      -6.844 147.494  23.246  1.00  0.00           H  
ATOM   2845  HG2 LYS W2181      -7.643 147.714  21.723  1.00  0.00           H  
ATOM   2846  HD3 LYS W2181      -5.500 149.603  22.770  1.00  0.00           H  
ATOM   2847  HD2 LYS W2181      -7.211 149.836  22.984  1.00  0.00           H  
ATOM   2848  HE3 LYS W2181      -7.425 149.770  20.394  1.00  0.00           H  
ATOM   2849  HE2 LYS W2181      -5.671 149.808  20.327  1.00  0.00           H  
ATOM   2850  HZ1 LYS W2181      -6.561 151.968  20.143  1.00  0.00           H  
ATOM   2851  HZ2 LYS W2181      -7.424 151.829  21.543  1.00  0.00           H  
ATOM   2852  HZ3 LYS W2181      -5.773 151.864  21.578  1.00  0.00           H  
ATOM   2853  N   VAL W2182      -5.830 144.594  19.420  1.00 39.92           N  
ANISOU 2853  N   VAL W2182     3784   3023   8361    343    172   -267
ATOM   2854  CA  VAL W2182      -5.353 144.092  18.145  1.00 41.78           C  
ANISOU 2854  CA  VAL W2182     3878   3353   8645    291    319   -467
ATOM   2855  C   VAL W2182      -5.978 144.982  17.057  1.00 49.08           C  
ANISOU 2855  C   VAL W2182     4762   4209   9678    300    365   -634
ATOM   2856  O   VAL W2182      -7.198 145.146  17.023  1.00 56.06           O  
ANISOU 2856  O   VAL W2182     5613   4963  10724    438    245   -709
ATOM   2857  CB  VAL W2182      -5.748 142.599  17.930  1.00 39.90           C  
ANISOU 2857  CB  VAL W2182     3483   3158   8519    372    279   -589
ATOM   2858  CG1 VAL W2182      -4.979 141.683  18.898  1.00 41.37           C  
ANISOU 2858  CG1 VAL W2182     3515   3444   8760    298    442   -828
ATOM   2859  CG2 VAL W2182      -7.260 142.283  18.000  1.00 36.06           C  
ANISOU 2859  CG2 VAL W2182     3043   2747   7914    339    258   -442
ATOM   2860  H   VAL W2182      -6.808 144.883  19.413  1.00  0.00           H  
ATOM   2861  HA  VAL W2182      -4.268 144.180  18.097  1.00  0.00           H  
ATOM   2862  HB  VAL W2182      -5.417 142.326  16.926  1.00  0.00           H  
ATOM   2863 HG11 VAL W2182      -5.163 140.630  18.682  1.00  0.00           H  
ATOM   2864 HG12 VAL W2182      -3.904 141.852  18.827  1.00  0.00           H  
ATOM   2865 HG13 VAL W2182      -5.279 141.862  19.931  1.00  0.00           H  
ATOM   2866 HG21 VAL W2182      -7.437 141.207  17.971  1.00  0.00           H  
ATOM   2867 HG22 VAL W2182      -7.710 142.663  18.917  1.00  0.00           H  
ATOM   2868 HG23 VAL W2182      -7.807 142.708  17.160  1.00  0.00           H  
ATOM   2869  N   ASP W2183      -5.140 145.607  16.222  1.00 50.31           N  
ANISOU 2869  N   ASP W2183     4929   4446   9743    157    531   -693
ATOM   2870  CA  ASP W2183      -5.531 146.388  15.031  1.00 53.26           C  
ANISOU 2870  CA  ASP W2183     5267   4775  10195    134    604   -865
ATOM   2871  C   ASP W2183      -6.386 147.644  15.335  1.00 48.52           C  
ANISOU 2871  C   ASP W2183     4786   4007   9643    204    485   -788
ATOM   2872  O   ASP W2183      -6.934 148.246  14.413  1.00 46.78           O  
ANISOU 2872  O   ASP W2183     4522   3673   9579    285    456   -943
ATOM   2873  CB  ASP W2183      -6.219 145.546  13.912  1.00 60.40           C  
ANISOU 2873  CB  ASP W2183     5970   5692  11287    207    639  -1139
ATOM   2874  CG  ASP W2183      -5.592 144.190  13.555  1.00 61.09           C  
ANISOU 2874  CG  ASP W2183     5950   5953  11308     86    792  -1242
ATOM   2875  OD1 ASP W2183      -4.378 144.003  13.795  1.00 57.98           O  
ANISOU 2875  OD1 ASP W2183     5653   5654  10724    -78    909  -1145
ATOM   2876  OD2 ASP W2183      -6.312 143.399  12.904  1.00 63.96           O1-
ANISOU 2876  OD2 ASP W2183     6138   6359  11806    151    791  -1424
ATOM   2877  H   ASP W2183      -4.140 145.434  16.330  1.00  0.00           H  
ATOM   2878  HA  ASP W2183      -4.595 146.767  14.618  1.00  0.00           H  
ATOM   2879  HB3 ASP W2183      -6.232 146.127  12.988  1.00  0.00           H  
ATOM   2880  HB2 ASP W2183      -7.262 145.370  14.186  1.00  0.00           H  
ATOM   2881  N   GLY W2184      -6.482 148.034  16.610  1.00 44.98           N  
ANISOU 2881  N   GLY W2184     4490   3542   9057    166    419   -557
ATOM   2882  CA  GLY W2184      -7.316 149.124  17.106  1.00 38.34           C  
ANISOU 2882  CA  GLY W2184     3789   2552   8228    192    315   -464
ATOM   2883  C   GLY W2184      -8.585 148.604  17.805  1.00 50.21           C  
ANISOU 2883  C   GLY W2184     5327   3890   9861    358    119   -416
ATOM   2884  O   GLY W2184      -9.230 149.384  18.504  1.00 55.06           O  
ANISOU 2884  O   GLY W2184     6081   4349  10490    375     25   -342
ATOM   2885  H   GLY W2184      -5.930 147.530  17.296  1.00  0.00           H  
ATOM   2886  HA3 GLY W2184      -7.606 149.809  16.308  1.00  0.00           H  
ATOM   2887  HA2 GLY W2184      -6.732 149.706  17.820  1.00  0.00           H  
ATOM   2888  N   VAL W2185      -8.940 147.316  17.676  1.00 39.55           N  
ANISOU 2888  N   VAL W2185     3866   2565   8596    471     50   -453
ATOM   2889  CA  VAL W2185     -10.047 146.689  18.379  1.00 45.15           C  
ANISOU 2889  CA  VAL W2185     4608   3197   9348    616   -154   -404
ATOM   2890  C   VAL W2185      -9.522 146.224  19.748  1.00 44.62           C  
ANISOU 2890  C   VAL W2185     4586   3202   9166    607   -228   -218
ATOM   2891  O   VAL W2185      -8.497 145.544  19.795  1.00 41.28           O  
ANISOU 2891  O   VAL W2185     4056   2886   8744    580   -147   -239
ATOM   2892  CB  VAL W2185     -10.570 145.454  17.583  1.00 48.88           C  
ANISOU 2892  CB  VAL W2185     4903   3693   9977    748   -193   -624
ATOM   2893  CG1 VAL W2185     -11.738 144.716  18.264  1.00 48.31           C  
ANISOU 2893  CG1 VAL W2185     4886   3565   9905    891   -417   -556
ATOM   2894  CG2 VAL W2185     -10.967 145.826  16.142  1.00 52.74           C  
ANISOU 2894  CG2 VAL W2185     5339   4124  10576    753   -109   -827
ATOM   2895  H   VAL W2185      -8.321 146.675  17.188  1.00  0.00           H  
ATOM   2896  HA  VAL W2185     -10.865 147.399  18.515  1.00  0.00           H  
ATOM   2897  HB  VAL W2185      -9.762 144.725  17.501  1.00  0.00           H  
ATOM   2898 HG11 VAL W2185     -12.157 143.949  17.612  1.00  0.00           H  
ATOM   2899 HG12 VAL W2185     -11.412 144.202  19.166  1.00  0.00           H  
ATOM   2900 HG13 VAL W2185     -12.544 145.398  18.534  1.00  0.00           H  
ATOM   2901 HG21 VAL W2185     -11.356 144.961  15.605  1.00  0.00           H  
ATOM   2902 HG22 VAL W2185     -11.734 146.601  16.127  1.00  0.00           H  
ATOM   2903 HG23 VAL W2185     -10.110 146.185  15.570  1.00  0.00           H  
ATOM   2904  N   VAL W2186     -10.213 146.590  20.838  1.00 40.36           N  
ANISOU 2904  N   VAL W2186     4214   2599   8523    620   -372    -46
ATOM   2905  CA  VAL W2186     -10.011 145.994  22.145  1.00 38.81           C  
ANISOU 2905  CA  VAL W2186     4064   2469   8213    614   -453    114
ATOM   2906  C   VAL W2186     -10.427 144.531  22.111  1.00 41.08           C  
ANISOU 2906  C   VAL W2186     4219   2800   8589    739   -546     21
ATOM   2907  O   VAL W2186     -11.536 144.240  21.674  1.00 46.89           O  
ANISOU 2907  O   VAL W2186     4934   3468   9416    859   -661    -71
ATOM   2908  CB  VAL W2186     -10.775 146.740  23.241  1.00 39.21           C  
ANISOU 2908  CB  VAL W2186     4330   2439   8130    584   -578    294
ATOM   2909  CG1 VAL W2186     -10.618 146.134  24.655  1.00 38.60           C  
ANISOU 2909  CG1 VAL W2186     4293   2433   7941    580   -663    436
ATOM   2910  CG2 VAL W2186     -10.390 148.233  23.281  1.00 39.49           C  
ANISOU 2910  CG2 VAL W2186     4477   2458   8068    438   -476    376
ATOM   2911  H   VAL W2186     -11.055 147.138  20.746  1.00  0.00           H  
ATOM   2912  HA  VAL W2186      -8.948 146.041  22.376  1.00  0.00           H  
ATOM   2913  HB  VAL W2186     -11.838 146.694  22.995  1.00  0.00           H  
ATOM   2914 HG11 VAL W2186     -11.152 146.730  25.395  1.00  0.00           H  
ATOM   2915 HG12 VAL W2186     -11.022 145.123  24.721  1.00  0.00           H  
ATOM   2916 HG13 VAL W2186      -9.570 146.091  24.953  1.00  0.00           H  
ATOM   2917 HG21 VAL W2186     -11.032 148.776  23.973  1.00  0.00           H  
ATOM   2918 HG22 VAL W2186      -9.357 148.370  23.600  1.00  0.00           H  
ATOM   2919 HG23 VAL W2186     -10.506 148.720  22.313  1.00  0.00           H  
ATOM   2920  N   GLN W2187      -9.549 143.621  22.546  1.00 38.94           N  
ANISOU 2920  N   GLN W2187     3860   2643   8293    712   -498     40
ATOM   2921  CA  GLN W2187      -9.776 142.184  22.464  1.00 42.45           C  
ANISOU 2921  CA  GLN W2187     4163   3150   8817    806   -571    -57
ATOM   2922  C   GLN W2187     -10.444 141.651  23.743  1.00 45.42           C  
ANISOU 2922  C   GLN W2187     4632   3539   9087    827   -718    103
ATOM   2923  O   GLN W2187     -10.013 141.968  24.853  1.00 50.27           O  
ANISOU 2923  O   GLN W2187     5355   4180   9567    735   -690    266
ATOM   2924  CB  GLN W2187      -8.438 141.472  22.175  1.00 45.64           C  
ANISOU 2924  CB  GLN W2187     4396   3668   9279    754   -404   -177
ATOM   2925  CG  GLN W2187      -8.596 139.958  21.914  1.00 56.66           C  
ANISOU 2925  CG  GLN W2187     5636   5078  10815    764   -288   -412
ATOM   2926  CD  GLN W2187      -7.318 139.323  21.378  1.00 65.95           C  
ANISOU 2926  CD  GLN W2187     6624   6382  12053    727   -160   -567
ATOM   2927  OE1 GLN W2187      -6.223 139.654  21.812  1.00 66.10           O  
ANISOU 2927  OE1 GLN W2187     6671   6495  11947    644   -118   -473
ATOM   2928  NE2 GLN W2187      -7.437 138.385  20.448  1.00 71.85           N  
ANISOU 2928  NE2 GLN W2187     7204   7177  12917    743    -89   -807
ATOM   2929  H   GLN W2187      -8.693 143.925  23.008  1.00  0.00           H  
ATOM   2930  HA  GLN W2187     -10.435 141.983  21.617  1.00  0.00           H  
ATOM   2931  HB3 GLN W2187      -7.741 141.631  22.999  1.00  0.00           H  
ATOM   2932  HB2 GLN W2187      -7.979 141.933  21.299  1.00  0.00           H  
ATOM   2933  HG3 GLN W2187      -9.403 139.790  21.199  1.00  0.00           H  
ATOM   2934  HG2 GLN W2187      -8.872 139.435  22.830  1.00  0.00           H  
ATOM   2935 HE22 GLN W2187      -6.608 137.943  20.084  1.00  0.00           H  
ATOM   2936 HE21 GLN W2187      -8.340 138.107  20.096  1.00  0.00           H  
ATOM   2937  N   GLN W2188     -11.441 140.783  23.543  1.00 50.78           N  
ANISOU 2937  N   GLN W2188     5262   4205   9825    948   -875     47
ATOM   2938  CA  GLN W2188     -12.097 139.968  24.560  1.00 50.81           C  
ANISOU 2938  CA  GLN W2188     5342   4224   9741    973  -1024    178
ATOM   2939  C   GLN W2188     -11.174 138.780  24.901  1.00 47.66           C  
ANISOU 2939  C   GLN W2188     4824   3952   9331    923   -947    168
ATOM   2940  O   GLN W2188     -11.279 137.728  24.269  1.00 50.00           O  
ANISOU 2940  O   GLN W2188     4930   4326   9741    961   -902     -2
ATOM   2941  CB  GLN W2188     -13.475 139.557  23.985  1.00 55.82           C  
ANISOU 2941  CB  GLN W2188     5949   4811  10450   1128  -1216    108
ATOM   2942  CG  GLN W2188     -14.360 138.658  24.877  1.00 63.52           C  
ANISOU 2942  CG  GLN W2188     7000   5798  11337   1160  -1387    235
ATOM   2943  CD  GLN W2188     -15.748 138.426  24.269  1.00 77.06           C  
ANISOU 2943  CD  GLN W2188     8972   7408  12898   1108  -1476    446
ATOM   2944  OE1 GLN W2188     -15.963 138.641  23.081  1.00 81.89           O  
ANISOU 2944  OE1 GLN W2188     9707   7933  13476   1057  -1421    490
ATOM   2945  NE2 GLN W2188     -16.717 137.965  25.051  1.00 83.94           N  
ANISOU 2945  NE2 GLN W2188     9930   8293  13672   1108  -1612    572
ATOM   2946  H   GLN W2188     -11.708 140.572  22.594  1.00  0.00           H  
ATOM   2947  HA  GLN W2188     -12.258 140.566  25.460  1.00  0.00           H  
ATOM   2948  HB3 GLN W2188     -13.332 139.056  23.026  1.00  0.00           H  
ATOM   2949  HB2 GLN W2188     -14.033 140.470  23.764  1.00  0.00           H  
ATOM   2950  HG3 GLN W2188     -14.469 139.109  25.861  1.00  0.00           H  
ATOM   2951  HG2 GLN W2188     -13.881 137.694  25.020  1.00  0.00           H  
ATOM   2952 HE22 GLN W2188     -17.647 137.888  24.667  1.00  0.00           H  
ATOM   2953 HE21 GLN W2188     -16.592 137.798  26.051  1.00  0.00           H  
ATOM   2954  N   LEU W2189     -10.233 139.001  25.830  1.00 41.44           N  
ANISOU 2954  N   LEU W2189     4148   3190   8407    831   -926    339
ATOM   2955  CA  LEU W2189      -9.211 138.034  26.263  1.00 40.13           C  
ANISOU 2955  CA  LEU W2189     3888   3126   8232    789   -857    336
ATOM   2956  C   LEU W2189      -9.801 136.689  26.761  1.00 45.61           C  
ANISOU 2956  C   LEU W2189     4523   3856   8952    872  -1024    320
ATOM   2957  O   LEU W2189     -10.904 136.691  27.314  1.00 49.67           O  
ANISOU 2957  O   LEU W2189     5162   4315   9396    912  -1195    427
ATOM   2958  CB  LEU W2189      -8.345 138.680  27.369  1.00 40.47           C  
ANISOU 2958  CB  LEU W2189     4063   3190   8124    673   -781    511
ATOM   2959  CG  LEU W2189      -7.425 139.824  26.888  1.00 40.34           C  
ANISOU 2959  CG  LEU W2189     4074   3199   8053    574   -590    509
ATOM   2960  CD1 LEU W2189      -6.703 140.482  28.084  1.00 40.36           C  
ANISOU 2960  CD1 LEU W2189     4194   3272   7867    464   -522    657
ATOM   2961  CD2 LEU W2189      -6.428 139.339  25.814  1.00 38.05           C  
ANISOU 2961  CD2 LEU W2189     3635   2992   7828    550   -436    340
ATOM   2962  H   LEU W2189     -10.168 139.929  26.224  1.00  0.00           H  
ATOM   2963  HA  LEU W2189      -8.608 137.843  25.377  1.00  0.00           H  
ATOM   2964  HB3 LEU W2189      -7.729 137.919  27.852  1.00  0.00           H  
ATOM   2965  HB2 LEU W2189      -9.007 139.047  28.153  1.00  0.00           H  
ATOM   2966  HG  LEU W2189      -8.042 140.598  26.428  1.00  0.00           H  
ATOM   2967 HD11 LEU W2189      -5.691 140.809  27.848  1.00  0.00           H  
ATOM   2968 HD12 LEU W2189      -7.249 141.362  28.424  1.00  0.00           H  
ATOM   2969 HD13 LEU W2189      -6.628 139.803  28.935  1.00  0.00           H  
ATOM   2970 HD21 LEU W2189      -5.442 139.783  25.927  1.00  0.00           H  
ATOM   2971 HD22 LEU W2189      -6.283 138.261  25.838  1.00  0.00           H  
ATOM   2972 HD23 LEU W2189      -6.779 139.598  24.814  1.00  0.00           H  
ATOM   2973  N   PRO W2190      -9.082 135.566  26.519  1.00 45.60           N  
ANISOU 2973  N   PRO W2190     4335   3951   9041    888   -978    184
ATOM   2974  CA  PRO W2190      -9.611 134.220  26.789  1.00 50.18           C  
ANISOU 2974  CA  PRO W2190     4825   4584   9656    971  -1143    135
ATOM   2975  C   PRO W2190      -9.799 133.905  28.282  1.00 39.80           C  
ANISOU 2975  C   PRO W2190     3627   3304   8192    914  -1221    304
ATOM   2976  O   PRO W2190      -8.973 134.283  29.110  1.00 40.64           O  
ANISOU 2976  O   PRO W2190     3845   3449   8148    784  -1093    411
ATOM   2977  CB  PRO W2190      -8.598 133.277  26.119  1.00 51.61           C  
ANISOU 2977  CB  PRO W2190     4777   4896   9934    945  -1014    -81
ATOM   2978  CG  PRO W2190      -7.294 134.050  26.123  1.00 38.51           C  
ANISOU 2978  CG  PRO W2190     3178   3278   8175    786   -769    -61
ATOM   2979  CD  PRO W2190      -7.741 135.494  25.929  1.00 37.84           C  
ANISOU 2979  CD  PRO W2190     3242   3069   8068    789   -754     54
ATOM   2980  HA  PRO W2190     -10.574 134.111  26.291  1.00  0.00           H  
ATOM   2981  HB3 PRO W2190      -8.910 133.081  25.092  1.00  0.00           H  
ATOM   2982  HB2 PRO W2190      -8.506 132.313  26.620  1.00  0.00           H  
ATOM   2983  HG3 PRO W2190      -6.572 133.709  25.380  1.00  0.00           H  
ATOM   2984  HG2 PRO W2190      -6.842 133.944  27.106  1.00  0.00           H  
ATOM   2985  HD2 PRO W2190      -7.034 136.178  26.397  1.00  0.00           H  
ATOM   2986  HD3 PRO W2190      -7.804 135.729  24.865  1.00  0.00           H  
ATOM   2987  N   GLU W2191     -10.883 133.174  28.551  1.00 45.10           N  
ANISOU 2987  N   GLU W2191     4274   3977   8886   1010  -1435    317
ATOM   2988  CA  GLU W2191     -11.304 132.560  29.801  1.00 46.44           C  
ANISOU 2988  CA  GLU W2191     4535   4217   8893    939  -1505    440
ATOM   2989  C   GLU W2191     -10.271 131.502  30.239  1.00 48.74           C  
ANISOU 2989  C   GLU W2191     4711   4673   9136    827  -1338    334
ATOM   2990  O   GLU W2191     -10.360 130.335  29.862  1.00 54.06           O  
ANISOU 2990  O   GLU W2191     5188   5427   9924    856  -1301    144
ATOM   2991  CB  GLU W2191     -12.752 132.030  29.584  1.00 53.86           C  
ANISOU 2991  CB  GLU W2191     5466   5130   9870   1071  -1786    464
ATOM   2992  CG  GLU W2191     -13.036 130.833  28.626  1.00 70.70           C  
ANISOU 2992  CG  GLU W2191     7760   7127  11976   1150  -1915    528
ATOM   2993  CD  GLU W2191     -12.482 130.906  27.198  1.00 85.83           C  
ANISOU 2993  CD  GLU W2191     9925   8942  13746   1046  -1879    730
ATOM   2994  OE1 GLU W2191     -12.629 131.969  26.554  1.00 90.80           O  
ANISOU 2994  OE1 GLU W2191    10595   9512  14393   1011  -1743    714
ATOM   2995  OE2 GLU W2191     -11.913 129.887  26.759  1.00 91.01           O1-
ANISOU 2995  OE2 GLU W2191    10730   9590  14258    985  -1984    896
ATOM   2996  H   GLU W2191     -11.447 132.865  27.767  1.00  0.00           H  
ATOM   2997  HA  GLU W2191     -11.341 133.342  30.561  1.00  0.00           H  
ATOM   2998  HB3 GLU W2191     -13.367 132.868  29.273  1.00  0.00           H  
ATOM   2999  HB2 GLU W2191     -13.158 131.760  30.556  1.00  0.00           H  
ATOM   3000  HG3 GLU W2191     -14.114 130.722  28.522  1.00  0.00           H  
ATOM   3001  HG2 GLU W2191     -12.713 129.905  29.101  1.00  0.00           H  
ATOM   3002  N   THR W2192      -9.248 131.949  30.962  1.00 49.55           N  
ANISOU 3002  N   THR W2192     4935   4825   9067    693  -1232    444
ATOM   3003  CA  THR W2192      -8.001 131.228  31.138  1.00 49.93           C  
ANISOU 3003  CA  THR W2192     4916   4990   9065    579  -1045    354
ATOM   3004  C   THR W2192      -7.809 130.766  32.595  1.00 47.35           C  
ANISOU 3004  C   THR W2192     4694   4733   8564    486  -1054    455
ATOM   3005  O   THR W2192      -8.235 131.449  33.530  1.00 43.97           O  
ANISOU 3005  O   THR W2192     4412   4267   8026    476  -1152    612
ATOM   3006  CB  THR W2192      -6.826 132.145  30.670  1.00 50.41           C  
ANISOU 3006  CB  THR W2192     5010   5024   9117    506   -822    343
ATOM   3007  OG1 THR W2192      -5.581 131.484  30.636  1.00 56.59           O  
ANISOU 3007  OG1 THR W2192     5771   5895   9836    396   -655    277
ATOM   3008  CG2 THR W2192      -6.591 133.399  31.519  1.00 46.22           C  
ANISOU 3008  CG2 THR W2192     4661   4426   8475    475   -809    522
ATOM   3009  H   THR W2192      -9.252 132.916  31.283  1.00  0.00           H  
ATOM   3010  HA  THR W2192      -8.001 130.332  30.523  1.00  0.00           H  
ATOM   3011  HB  THR W2192      -7.028 132.463  29.646  1.00  0.00           H  
ATOM   3012  HG1 THR W2192      -5.347 131.247  31.553  1.00  0.00           H  
ATOM   3013 HG21 THR W2192      -5.679 133.914  31.222  1.00  0.00           H  
ATOM   3014 HG22 THR W2192      -7.412 134.106  31.412  1.00  0.00           H  
ATOM   3015 HG23 THR W2192      -6.487 133.170  32.578  1.00  0.00           H  
ATOM   3016  N   TYR W2193      -7.132 129.622  32.750  1.00 49.80           N  
ANISOU 3016  N   TYR W2193     4932   5145   8845    404   -943    352
ATOM   3017  CA  TYR W2193      -6.417 129.231  33.967  1.00 44.29           C  
ANISOU 3017  CA  TYR W2193     4331   4512   7986    297   -882    413
ATOM   3018  C   TYR W2193      -5.066 129.976  34.025  1.00 38.20           C  
ANISOU 3018  C   TYR W2193     3650   3713   7151    224   -672    450
ATOM   3019  O   TYR W2193      -4.676 130.611  33.039  1.00 39.68           O  
ANISOU 3019  O   TYR W2193     3820   3845   7412    242   -573    423
ATOM   3020  CB  TYR W2193      -6.175 127.706  33.944  1.00 44.71           C  
ANISOU 3020  CB  TYR W2193     4273   4677   8038    241   -868    274
ATOM   3021  CG  TYR W2193      -7.423 126.841  33.877  1.00 45.71           C  
ANISOU 3021  CG  TYR W2193     4304   4863   8201    310  -1092    236
ATOM   3022  CD1 TYR W2193      -8.252 126.709  35.011  1.00 46.12           C  
ANISOU 3022  CD1 TYR W2193     4446   4958   8119    287  -1234    340
ATOM   3023  CD2 TYR W2193      -7.748 126.144  32.693  1.00 46.65           C  
ANISOU 3023  CD2 TYR W2193     4237   5006   8481    397  -1164     87
ATOM   3024  CE1 TYR W2193      -9.397 125.892  34.962  1.00 47.98           C  
ANISOU 3024  CE1 TYR W2193     4604   5250   8376    356  -1459    314
ATOM   3025  CE2 TYR W2193      -8.897 125.332  32.644  1.00 50.18           C  
ANISOU 3025  CE2 TYR W2193     4584   5516   8967    482  -1389     46
ATOM   3026  CZ  TYR W2193      -9.724 125.207  33.775  1.00 51.92           C  
ANISOU 3026  CZ  TYR W2193     4911   5769   9047    464  -1543    168
ATOM   3027  OH  TYR W2193     -10.848 124.439  33.705  1.00 55.53           O  
ANISOU 3027  OH  TYR W2193     5279   6290   9531    554  -1787    136
ATOM   3028  H   TYR W2193      -6.887 129.094  31.912  1.00  0.00           H  
ATOM   3029  HA  TYR W2193      -7.007 129.499  34.846  1.00  0.00           H  
ATOM   3030  HB3 TYR W2193      -5.620 127.403  34.832  1.00  0.00           H  
ATOM   3031  HB2 TYR W2193      -5.530 127.457  33.103  1.00  0.00           H  
ATOM   3032  HD1 TYR W2193      -8.004 127.221  35.930  1.00  0.00           H  
ATOM   3033  HD2 TYR W2193      -7.123 126.227  31.817  1.00  0.00           H  
ATOM   3034  HE1 TYR W2193     -10.016 125.797  35.843  1.00  0.00           H  
ATOM   3035  HE2 TYR W2193      -9.146 124.803  31.735  1.00  0.00           H  
ATOM   3036  HH  TYR W2193     -11.373 124.431  34.517  1.00  0.00           H  
ATOM   3037  N   PHE W2194      -4.335 129.856  35.138  1.00 37.45           N  
ANISOU 3037  N   PHE W2194     3650   3663   6916    146   -610    506
ATOM   3038  CA  PHE W2194      -2.982 130.396  35.255  1.00 41.69           C  
ANISOU 3038  CA  PHE W2194     4269   4182   7390     97   -429    533
ATOM   3039  C   PHE W2194      -2.062 129.364  35.914  1.00 44.06           C  
ANISOU 3039  C   PHE W2194     4593   4540   7610     17   -330    471
ATOM   3040  O   PHE W2194      -2.505 128.617  36.791  1.00 47.04           O  
ANISOU 3040  O   PHE W2194     4984   4983   7906    -20   -406    477
ATOM   3041  CB  PHE W2194      -2.971 131.731  36.031  1.00 41.49           C  
ANISOU 3041  CB  PHE W2194     4361   4136   7268    100   -447    682
ATOM   3042  CG  PHE W2194      -3.580 132.917  35.297  1.00 43.59           C  
ANISOU 3042  CG  PHE W2194     4631   4324   7605    161   -505    741
ATOM   3043  CD1 PHE W2194      -2.860 133.563  34.269  1.00 43.37           C  
ANISOU 3043  CD1 PHE W2194     4567   4246   7667    185   -400    693
ATOM   3044  CD2 PHE W2194      -4.916 133.303  35.539  1.00 41.44           C  
ANISOU 3044  CD2 PHE W2194     4419   4023   7302    182   -664    844
ATOM   3045  CE1 PHE W2194      -3.442 134.598  33.551  1.00 40.65           C  
ANISOU 3045  CE1 PHE W2194     4228   3829   7387    234   -446    733
ATOM   3046  CE2 PHE W2194      -5.475 134.350  34.821  1.00 40.26           C  
ANISOU 3046  CE2 PHE W2194     4292   3784   7222    232   -714    892
ATOM   3047  CZ  PHE W2194      -4.739 134.997  33.838  1.00 40.55           C  
ANISOU 3047  CZ  PHE W2194     4276   3777   7356    260   -602    830
ATOM   3048  H   PHE W2194      -4.626 129.266  35.908  1.00  0.00           H  
ATOM   3049  HA  PHE W2194      -2.578 130.577  34.261  1.00  0.00           H  
ATOM   3050  HB3 PHE W2194      -1.939 131.995  36.270  1.00  0.00           H  
ATOM   3051  HB2 PHE W2194      -3.469 131.609  36.994  1.00  0.00           H  
ATOM   3052  HD1 PHE W2194      -1.849 133.259  34.046  1.00  0.00           H  
ATOM   3053  HD2 PHE W2194      -5.506 132.796  36.289  1.00  0.00           H  
ATOM   3054  HE1 PHE W2194      -2.887 135.098  32.769  1.00  0.00           H  
ATOM   3055  HE2 PHE W2194      -6.491 134.661  35.021  1.00  0.00           H  
ATOM   3056  HZ  PHE W2194      -5.194 135.801  33.282  1.00  0.00           H  
ATOM   3057  N   THR W2195      -0.794 129.363  35.488  1.00 41.87           N  
ANISOU 3057  N   THR W2195     4334   4229   7347    -15   -163    410
ATOM   3058  CA  THR W2195       0.284 128.653  36.145  1.00 39.57           C  
ANISOU 3058  CA  THR W2195     4098   3957   6979    -86    -55    356
ATOM   3059  C   THR W2195       0.756 129.403  37.381  1.00 40.31           C  
ANISOU 3059  C   THR W2195     4299   4068   6949    -81    -34    451
ATOM   3060  O   THR W2195       0.415 130.571  37.551  1.00 43.90           O  
ANISOU 3060  O   THR W2195     4791   4509   7381    -35    -48    551
ATOM   3061  CB  THR W2195       1.452 128.385  35.197  1.00 37.33           C  
ANISOU 3061  CB  THR W2195     3839   3608   6739   -121    109    278
ATOM   3062  OG1 THR W2195       2.094 129.560  34.758  1.00 40.03           O  
ANISOU 3062  OG1 THR W2195     4226   3888   7098    -67    159    354
ATOM   3063  CG2 THR W2195       1.074 127.555  33.972  1.00 33.14           C  
ANISOU 3063  CG2 THR W2195     3189   3095   6310   -167    112    143
ATOM   3064  H   THR W2195      -0.503 130.039  34.796  1.00  0.00           H  
ATOM   3065  HA  THR W2195      -0.143 127.703  36.467  1.00  0.00           H  
ATOM   3066  HB  THR W2195       2.220 127.817  35.722  1.00  0.00           H  
ATOM   3067  HG1 THR W2195       1.624 129.949  34.017  1.00  0.00           H  
ATOM   3068 HG21 THR W2195       1.936 127.316  33.350  1.00  0.00           H  
ATOM   3069 HG22 THR W2195       0.618 126.611  34.267  1.00  0.00           H  
ATOM   3070 HG23 THR W2195       0.351 128.077  33.346  1.00  0.00           H  
ATOM   3071  N   GLN W2196       1.468 128.713  38.289  1.00 39.16           N  
ANISOU 3071  N   GLN W2196     4195   3963   6721   -136      8    404
ATOM   3072  CA  GLN W2196       1.649 129.150  39.680  1.00 36.97           C  
ANISOU 3072  CA  GLN W2196     3996   3728   6323   -140     28    462
ATOM   3073  C   GLN W2196       3.076 129.592  40.059  1.00 36.04           C  
ANISOU 3073  C   GLN W2196     3954   3552   6188   -100    172    460
ATOM   3074  O   GLN W2196       3.278 129.976  41.210  1.00 41.05           O  
ANISOU 3074  O   GLN W2196     4630   4230   6738    -79    192    504
ATOM   3075  CB  GLN W2196       1.122 128.031  40.607  1.00 41.41           C  
ANISOU 3075  CB  GLN W2196     4567   4369   6799   -217      4    399
ATOM   3076  CG  GLN W2196      -0.384 127.716  40.456  1.00 45.63           C  
ANISOU 3076  CG  GLN W2196     5042   4978   7318   -246   -169    422
ATOM   3077  CD  GLN W2196      -1.302 128.923  40.673  1.00 49.35           C  
ANISOU 3077  CD  GLN W2196     5540   5468   7744   -215   -282    561
ATOM   3078  OE1 GLN W2196      -1.099 129.703  41.599  1.00 52.30           O  
ANISOU 3078  OE1 GLN W2196     5982   5891   8000   -246   -262    618
ATOM   3079  NE2 GLN W2196      -2.327 129.071  39.833  1.00 48.75           N  
ANISOU 3079  NE2 GLN W2196     5414   5350   7760   -161   -397    605
ATOM   3080  H   GLN W2196       1.711 127.750  38.094  1.00  0.00           H  
ATOM   3081  HA  GLN W2196       1.053 130.042  39.869  1.00  0.00           H  
ATOM   3082  HB3 GLN W2196       1.323 128.277  41.649  1.00  0.00           H  
ATOM   3083  HB2 GLN W2196       1.681 127.118  40.407  1.00  0.00           H  
ATOM   3084  HG3 GLN W2196      -0.667 126.946  41.174  1.00  0.00           H  
ATOM   3085  HG2 GLN W2196      -0.571 127.292  39.469  1.00  0.00           H  
ATOM   3086 HE22 GLN W2196      -2.966 129.843  39.948  1.00  0.00           H  
ATOM   3087 HE21 GLN W2196      -2.468 128.427  39.066  1.00  0.00           H  
ATOM   3088  N   SER W2197       4.017 129.588  39.095  1.00 37.92           N  
ANISOU 3088  N   SER W2197     4213   3698   6498    -92    267    407
ATOM   3089  CA  SER W2197       5.348 130.149  39.181  1.00 41.42           C  
ANISOU 3089  CA  SER W2197     4745   4065   6930    -37    380    419
ATOM   3090  C   SER W2197       6.295 129.540  40.206  1.00 46.40           C  
ANISOU 3090  C   SER W2197     5449   4702   7477    -28    444    378
ATOM   3091  O   SER W2197       7.250 130.187  40.624  1.00 50.13           O  
ANISOU 3091  O   SER W2197     5970   5160   7916     52    489    410
ATOM   3092  CB  SER W2197       5.256 131.669  39.333  1.00 41.54           C  
ANISOU 3092  CB  SER W2197     4749   4088   6945     38    356    523
ATOM   3093  OG  SER W2197       4.536 132.274  38.282  1.00 45.92           O  
ANISOU 3093  OG  SER W2197     5246   4618   7584     34    313    545
ATOM   3094  H   SER W2197       3.709 129.311  38.175  1.00  0.00           H  
ATOM   3095  HA  SER W2197       5.827 129.958  38.220  1.00  0.00           H  
ATOM   3096  HB3 SER W2197       6.239 132.136  39.345  1.00  0.00           H  
ATOM   3097  HB2 SER W2197       4.810 131.938  40.291  1.00  0.00           H  
ATOM   3098  HG  SER W2197       4.962 133.108  38.075  1.00  0.00           H  
ATOM   3099  N   ARG W2198       6.079 128.297  40.645  1.00 45.02           N  
ANISOU 3099  N   ARG W2198     5277   4558   7272   -105    445    294
ATOM   3100  CA  ARG W2198       6.884 127.562  41.599  1.00 46.23           C  
ANISOU 3100  CA  ARG W2198     5503   4707   7353   -105    517    227
ATOM   3101  C   ARG W2198       8.073 126.882  40.936  1.00 48.03           C  
ANISOU 3101  C   ARG W2198     5844   4788   7619   -109    633    152
ATOM   3102  O   ARG W2198       8.187 126.860  39.712  1.00 49.53           O  
ANISOU 3102  O   ARG W2198     6049   4897   7874   -143    660    145
ATOM   3103  CB  ARG W2198       6.002 126.573  42.362  1.00 43.60           C  
ANISOU 3103  CB  ARG W2198     5130   4484   6952   -201    464    169
ATOM   3104  CG  ARG W2198       4.878 127.232  43.160  1.00 38.50           C  
ANISOU 3104  CG  ARG W2198     4422   3973   6233   -207    356    251
ATOM   3105  CD  ARG W2198       3.807 126.302  43.728  1.00 39.81           C  
ANISOU 3105  CD  ARG W2198     4555   4244   6326   -315    276    210
ATOM   3106  NE  ARG W2198       2.917 125.753  42.708  1.00 45.36           N  
ANISOU 3106  NE  ARG W2198     5191   4943   7102   -355    187    201
ATOM   3107  CZ  ARG W2198       1.742 125.146  42.915  1.00 48.21           C  
ANISOU 3107  CZ  ARG W2198     5502   5400   7417   -430     72    185
ATOM   3108  NH1 ARG W2198       1.223 125.000  44.142  1.00 50.19           N  
ANISOU 3108  NH1 ARG W2198     5782   5754   7534   -492     39    185
ATOM   3109  NH2 ARG W2198       1.050 124.649  41.883  1.00 46.85           N1+
ANISOU 3109  NH2 ARG W2198     5246   5228   7326   -443    -14    160
ATOM   3110  H   ARG W2198       5.357 127.766  40.183  1.00  0.00           H  
ATOM   3111  HA  ARG W2198       7.290 128.266  42.323  1.00  0.00           H  
ATOM   3112  HB3 ARG W2198       6.603 125.988  43.058  1.00  0.00           H  
ATOM   3113  HB2 ARG W2198       5.601 125.831  41.674  1.00  0.00           H  
ATOM   3114  HG3 ARG W2198       4.358 127.911  42.484  1.00  0.00           H  
ATOM   3115  HG2 ARG W2198       5.264 127.886  43.940  1.00  0.00           H  
ATOM   3116  HD3 ARG W2198       3.282 126.778  44.556  1.00  0.00           H  
ATOM   3117  HD2 ARG W2198       4.293 125.423  44.151  1.00  0.00           H  
ATOM   3118  HE  ARG W2198       3.279 125.743  41.765  1.00  0.00           H  
ATOM   3119 HH12 ARG W2198       0.361 124.496  44.281  1.00  0.00           H  
ATOM   3120 HH11 ARG W2198       1.720 125.336  44.953  1.00  0.00           H  
ATOM   3121 HH22 ARG W2198       0.216 124.105  42.041  1.00  0.00           H  
ATOM   3122 HH21 ARG W2198       1.461 124.643  40.961  1.00  0.00           H  
ATOM   3123  N   ASN W2199       8.951 126.284  41.745  1.00 47.11           N  
ANISOU 3123  N   ASN W2199     5815   4629   7454    -79    705     88
ATOM   3124  CA  ASN W2199      10.024 125.381  41.382  1.00 49.41           C  
ANISOU 3124  CA  ASN W2199     6253   4751   7769    -78    811     22
ATOM   3125  C   ASN W2199       9.926 124.152  42.276  1.00 46.13           C  
ANISOU 3125  C   ASN W2199     5885   4330   7313   -177    861   -109
ATOM   3126  O   ASN W2199       9.022 124.085  43.106  1.00 46.78           O  
ANISOU 3126  O   ASN W2199     5887   4550   7337   -229    815   -145
ATOM   3127  CB  ASN W2199      11.375 126.093  41.393  1.00 56.33           C  
ANISOU 3127  CB  ASN W2199     7223   5539   8640     81    852     58
ATOM   3128  CG  ASN W2199      11.778 126.736  42.712  1.00 64.87           C  
ANISOU 3128  CG  ASN W2199     8286   6701   9661    150    860      4
ATOM   3129  OD1 ASN W2199      11.530 126.187  43.784  1.00 69.58           O  
ANISOU 3129  OD1 ASN W2199     8978   7220  10240    153    928   -100
ATOM   3130  ND2 ASN W2199      12.393 127.920  42.702  1.00 67.50           N  
ANISOU 3130  ND2 ASN W2199     8499   7190   9957    195    797     62
ATOM   3131  H   ASN W2199       8.746 126.262  42.735  1.00  0.00           H  
ATOM   3132  HA  ASN W2199       9.849 125.033  40.364  1.00  0.00           H  
ATOM   3133  HB3 ASN W2199      11.385 126.868  40.626  1.00  0.00           H  
ATOM   3134  HB2 ASN W2199      12.178 125.413  41.109  1.00  0.00           H  
ATOM   3135 HD22 ASN W2199      12.626 128.378  43.570  1.00  0.00           H  
ATOM   3136 HD21 ASN W2199      12.604 128.384  41.829  1.00  0.00           H  
ATOM   3137  N   LEU W2200      10.833 123.180  42.139  1.00 44.07           N  
ANISOU 3137  N   LEU W2200     5772   3901   7071   -216    957   -179
ATOM   3138  CA  LEU W2200      10.891 121.936  42.881  1.00 50.88           C  
ANISOU 3138  CA  LEU W2200     6694   4738   7900   -337   1018   -316
ATOM   3139  C   LEU W2200      10.975 122.139  44.387  1.00 54.74           C  
ANISOU 3139  C   LEU W2200     7210   5262   8328   -270   1040   -380
ATOM   3140  O   LEU W2200      10.399 121.384  45.167  1.00 57.41           O  
ANISOU 3140  O   LEU W2200     7469   5740   8606   -356   1014   -448
ATOM   3141  CB  LEU W2200      12.093 121.108  42.427  1.00 55.93           C  
ANISOU 3141  CB  LEU W2200     7518   5164   8567   -402   1126   -371
ATOM   3142  CG  LEU W2200      12.254 120.797  40.939  1.00 57.00           C  
ANISOU 3142  CG  LEU W2200     7632   5311   8715   -610   1159   -456
ATOM   3143  CD1 LEU W2200      13.661 120.327  40.576  1.00 57.82           C  
ANISOU 3143  CD1 LEU W2200     7961   5187   8821   -692   1285   -515
ATOM   3144  CD2 LEU W2200      11.183 119.827  40.447  1.00 56.54           C  
ANISOU 3144  CD2 LEU W2200     7468   5406   8608   -724   1130   -566
ATOM   3145  H   LEU W2200      11.588 123.332  41.488  1.00  0.00           H  
ATOM   3146  HA  LEU W2200       9.974 121.388  42.677  1.00  0.00           H  
ATOM   3147  HB3 LEU W2200      12.117 120.167  42.977  1.00  0.00           H  
ATOM   3148  HB2 LEU W2200      12.995 121.620  42.755  1.00  0.00           H  
ATOM   3149  HG  LEU W2200      12.106 121.724  40.385  1.00  0.00           H  
ATOM   3150 HD11 LEU W2200      13.706 119.309  40.189  1.00  0.00           H  
ATOM   3151 HD12 LEU W2200      14.116 120.960  39.815  1.00  0.00           H  
ATOM   3152 HD13 LEU W2200      14.337 120.350  41.431  1.00  0.00           H  
ATOM   3153 HD21 LEU W2200      11.573 118.825  40.268  1.00  0.00           H  
ATOM   3154 HD22 LEU W2200      10.363 119.710  41.155  1.00  0.00           H  
ATOM   3155 HD23 LEU W2200      10.748 120.173  39.509  1.00  0.00           H  
ATOM   3156  N   GLN W2201      11.746 123.149  44.789  1.00 58.32           N  
ANISOU 3156  N   GLN W2201     7772   5595   8793   -114   1086   -369
ATOM   3157  CA  GLN W2201      12.139 123.492  46.140  1.00 65.30           C  
ANISOU 3157  CA  GLN W2201     8684   6496   9631    -40   1126   -465
ATOM   3158  C   GLN W2201      11.036 124.278  46.833  1.00 62.90           C  
ANISOU 3158  C   GLN W2201     8204   6431   9263    -27   1057   -444
ATOM   3159  O   GLN W2201      10.531 123.857  47.871  1.00 64.62           O  
ANISOU 3159  O   GLN W2201     8378   6767   9409   -121   1064   -536
ATOM   3160  CB  GLN W2201      13.468 124.242  46.106  1.00 76.70           C  
ANISOU 3160  CB  GLN W2201    10262   7766  11115    158   1166   -454
ATOM   3161  CG  GLN W2201      14.657 123.498  45.501  1.00 85.92           C  
ANISOU 3161  CG  GLN W2201    11655   8664  12326    142   1235   -469
ATOM   3162  CD  GLN W2201      14.756 123.503  43.982  1.00 91.24           C  
ANISOU 3162  CD  GLN W2201    12352   9278  13037    106   1206   -341
ATOM   3163  OE1 GLN W2201      13.938 124.083  43.273  1.00 89.69           O  
ANISOU 3163  OE1 GLN W2201    11997   9234  12848    108   1133   -245
ATOM   3164  NE2 GLN W2201      15.760 122.830  43.416  1.00 95.36           N  
ANISOU 3164  NE2 GLN W2201    13085   9572  13578     63   1270   -344
ATOM   3165  H   GLN W2201      12.166 123.725  44.072  1.00  0.00           H  
ATOM   3166  HA  GLN W2201      12.288 122.563  46.691  1.00  0.00           H  
ATOM   3167  HB3 GLN W2201      13.724 124.511  47.130  1.00  0.00           H  
ATOM   3168  HB2 GLN W2201      13.353 125.205  45.606  1.00  0.00           H  
ATOM   3169  HG3 GLN W2201      14.674 122.467  45.854  1.00  0.00           H  
ATOM   3170  HG2 GLN W2201      15.581 123.940  45.866  1.00  0.00           H  
ATOM   3171 HE22 GLN W2201      15.845 122.801  42.410  1.00  0.00           H  
ATOM   3172 HE21 GLN W2201      16.432 122.329  43.979  1.00  0.00           H  
ATOM   3173  N   GLU W2202      10.636 125.409  46.243  1.00 59.78           N  
ANISOU 3173  N   GLU W2202     7720   6113   8881     71    992   -323
ATOM   3174  CA  GLU W2202       9.664 126.369  46.725  1.00 61.88           C  
ANISOU 3174  CA  GLU W2202     7840   6596   9076     70    932   -292
ATOM   3175  C   GLU W2202       8.249 125.995  46.318  1.00 56.15           C  
ANISOU 3175  C   GLU W2202     7012   6004   8318    -74    836   -222
ATOM   3176  O   GLU W2202       7.441 126.873  46.021  1.00 59.78           O  
ANISOU 3176  O   GLU W2202     7376   6588   8748    -64    761   -125
ATOM   3177  CB  GLU W2202      10.056 127.772  46.256  1.00 72.29           C  
ANISOU 3177  CB  GLU W2202     9113   7936  10417    229    908   -205
ATOM   3178  CG  GLU W2202      11.490 128.196  46.641  1.00 83.91           C  
ANISOU 3178  CG  GLU W2202    10660   9306  11914    404    976   -282
ATOM   3179  CD  GLU W2202      11.800 129.625  46.188  1.00 90.78           C  
ANISOU 3179  CD  GLU W2202    11565  10077  12851    558    949   -181
ATOM   3180  OE1 GLU W2202      11.196 130.558  46.762  1.00 92.50           O  
ANISOU 3180  OE1 GLU W2202    11852  10174  13118    520    932    -96
ATOM   3181  OE2 GLU W2202      12.638 129.769  45.272  1.00 93.15           O1-
ANISOU 3181  OE2 GLU W2202    11813  10432  13147    712    946   -195
ATOM   3182  H   GLU W2202      11.042 125.636  45.346  1.00  0.00           H  
ATOM   3183  HA  GLU W2202       9.689 126.367  47.816  1.00  0.00           H  
ATOM   3184  HB3 GLU W2202       9.351 128.492  46.675  1.00  0.00           H  
ATOM   3185  HB2 GLU W2202       9.934 127.846  45.174  1.00  0.00           H  
ATOM   3186  HG3 GLU W2202      12.222 127.512  46.208  1.00  0.00           H  
ATOM   3187  HG2 GLU W2202      11.620 128.135  47.722  1.00  0.00           H  
ATOM   3188  N   PHE W2203       7.918 124.702  46.284  1.00 50.08           N  
ANISOU 3188  N   PHE W2203     6263   5212   7553   -207    832   -273
ATOM   3189  CA  PHE W2203       6.630 124.187  45.875  1.00 46.53           C  
ANISOU 3189  CA  PHE W2203     5712   4888   7081   -319    721   -216
ATOM   3190  C   PHE W2203       5.630 124.331  47.013  1.00 46.87           C  
ANISOU 3190  C   PHE W2203     5695   5116   6999   -393    669   -234
ATOM   3191  O   PHE W2203       5.265 123.352  47.660  1.00 48.31           O  
ANISOU 3191  O   PHE W2203     5916   5330   7110   -441    735   -353
ATOM   3192  CB  PHE W2203       6.724 122.775  45.299  1.00 46.97           C  
ANISOU 3192  CB  PHE W2203     5784   4888   7175   -439    728   -288
ATOM   3193  CG  PHE W2203       5.615 122.497  44.315  1.00 47.92           C  
ANISOU 3193  CG  PHE W2203     5787   5114   7307   -513    598   -230
ATOM   3194  CD1 PHE W2203       4.336 122.145  44.754  1.00 46.04           C  
ANISOU 3194  CD1 PHE W2203     5483   5031   6978   -609    505   -249
ATOM   3195  CD2 PHE W2203       5.797 122.834  42.967  1.00 51.92           C  
ANISOU 3195  CD2 PHE W2203     6252   5564   7912   -478    562   -159
ATOM   3196  CE1 PHE W2203       3.284 122.111  43.866  1.00 47.49           C  
ANISOU 3196  CE1 PHE W2203     5564   5300   7178   -650    363   -194
ATOM   3197  CE2 PHE W2203       4.741 122.774  42.085  1.00 54.84           C  
ANISOU 3197  CE2 PHE W2203     6506   6024   8308   -521    435   -121
ATOM   3198  CZ  PHE W2203       3.491 122.414  42.536  1.00 52.76           C  
ANISOU 3198  CZ  PHE W2203     6180   5903   7962   -596    327   -135
ATOM   3199  H   PHE W2203       8.618 124.030  46.564  1.00  0.00           H  
ATOM   3200  HA  PHE W2203       6.292 124.822  45.055  1.00  0.00           H  
ATOM   3201  HB3 PHE W2203       6.718 122.022  46.088  1.00  0.00           H  
ATOM   3202  HB2 PHE W2203       7.677 122.627  44.792  1.00  0.00           H  
ATOM   3203  HD1 PHE W2203       4.152 121.921  45.795  1.00  0.00           H  
ATOM   3204  HD2 PHE W2203       6.759 123.152  42.599  1.00  0.00           H  
ATOM   3205  HE1 PHE W2203       2.295 121.848  44.206  1.00  0.00           H  
ATOM   3206  HE2 PHE W2203       4.889 123.027  41.045  1.00  0.00           H  
ATOM   3207  HZ  PHE W2203       2.674 122.377  41.833  1.00  0.00           H  
ATOM   3208  N   LYS W2204       5.207 125.567  47.293  1.00 46.56           N  
ANISOU 3208  N   LYS W2204     5576   5192   6925   -411    553   -118
ATOM   3209  CA  LYS W2204       4.196 125.969  48.250  1.00 52.36           C  
ANISOU 3209  CA  LYS W2204     6274   6100   7520   -503    490   -108
ATOM   3210  C   LYS W2204       2.825 125.455  47.841  1.00 50.81           C  
ANISOU 3210  C   LYS W2204     6024   5969   7313   -573    329     -6
ATOM   3211  O   LYS W2204       2.340 125.966  46.833  1.00 47.95           O  
ANISOU 3211  O   LYS W2204     5629   5551   7039   -507    265     98
ATOM   3212  CB  LYS W2204       4.264 127.495  48.336  1.00 59.12           C  
ANISOU 3212  CB  LYS W2204     7113   7036   8315   -443    519    -65
ATOM   3213  CG  LYS W2204       5.608 128.086  48.818  1.00 66.36           C  
ANISOU 3213  CG  LYS W2204     8064   7900   9249   -342    661   -178
ATOM   3214  CD  LYS W2204       5.699 129.606  48.582  1.00 67.54           C  
ANISOU 3214  CD  LYS W2204     8162   8172   9328   -297    689   -165
ATOM   3215  CE  LYS W2204       7.100 130.180  48.869  1.00 66.49           C  
ANISOU 3215  CE  LYS W2204     8046   7992   9225   -169    816   -299
ATOM   3216  NZ  LYS W2204       7.171 131.628  48.599  1.00 65.53           N1+
ANISOU 3216  NZ  LYS W2204     7977   7861   9060   -230    892   -460
ATOM   3217  H   LYS W2204       5.664 126.301  46.769  1.00  0.00           H  
ATOM   3218  HA  LYS W2204       4.495 125.568  49.219  1.00  0.00           H  
ATOM   3219  HB3 LYS W2204       3.467 127.856  48.990  1.00  0.00           H  
ATOM   3220  HB2 LYS W2204       4.040 127.903  47.349  1.00  0.00           H  
ATOM   3221  HG3 LYS W2204       6.444 127.604  48.314  1.00  0.00           H  
ATOM   3222  HG2 LYS W2204       5.739 127.870  49.879  1.00  0.00           H  
ATOM   3223  HD3 LYS W2204       4.962 130.109  49.209  1.00  0.00           H  
ATOM   3224  HD2 LYS W2204       5.423 129.828  47.549  1.00  0.00           H  
ATOM   3225  HE3 LYS W2204       7.845 129.683  48.248  1.00  0.00           H  
ATOM   3226  HE2 LYS W2204       7.378 130.004  49.908  1.00  0.00           H  
ATOM   3227  HZ1 LYS W2204       6.945 131.808  47.632  1.00  0.00           H  
ATOM   3228  HZ2 LYS W2204       6.519 132.122  49.189  1.00  0.00           H  
ATOM   3229  HZ3 LYS W2204       8.106 131.960  48.785  1.00  0.00           H  
ATOM   3230  N   PRO W2205       2.204 124.486  48.519  1.00 53.15           N  
ANISOU 3230  N   PRO W2205     6311   6379   7504   -697    253    -38
ATOM   3231  CA  PRO W2205       0.885 124.010  48.162  1.00 55.23           C  
ANISOU 3231  CA  PRO W2205     6528   6696   7761   -742     74     57
ATOM   3232  C   PRO W2205      -0.201 125.036  48.453  1.00 57.82           C  
ANISOU 3232  C   PRO W2205     6861   7076   8030   -726    -24    210
ATOM   3233  O   PRO W2205      -0.294 125.532  49.573  1.00 62.11           O  
ANISOU 3233  O   PRO W2205     7437   7676   8488   -735     42    227
ATOM   3234  CB  PRO W2205       0.707 122.717  48.961  1.00 58.04           C  
ANISOU 3234  CB  PRO W2205     6890   7173   7990   -882     24    -26
ATOM   3235  CG  PRO W2205       1.546 122.934  50.219  1.00 60.21           C  
ANISOU 3235  CG  PRO W2205     7220   7500   8157   -926    165   -122
ATOM   3236  CD  PRO W2205       2.696 123.792  49.694  1.00 57.91           C  
ANISOU 3236  CD  PRO W2205     6949   7066   7986   -799    321   -168
ATOM   3237  HA  PRO W2205       0.849 123.750  47.104  1.00  0.00           H  
ATOM   3238  HB3 PRO W2205       1.111 121.869  48.407  1.00  0.00           H  
ATOM   3239  HB2 PRO W2205      -0.327 122.472  49.196  1.00  0.00           H  
ATOM   3240  HG3 PRO W2205       1.853 122.007  50.703  1.00  0.00           H  
ATOM   3241  HG2 PRO W2205       0.961 123.502  50.942  1.00  0.00           H  
ATOM   3242  HD2 PRO W2205       3.044 124.450  50.489  1.00  0.00           H  
ATOM   3243  HD3 PRO W2205       3.527 123.135  49.435  1.00  0.00           H  
ATOM   3244  N   ARG W2206      -0.989 125.389  47.429  1.00 55.93           N  
ANISOU 3244  N   ARG W2206     6590   6819   7841   -706   -182    312
ATOM   3245  CA  ARG W2206      -2.059 126.391  47.482  1.00 55.28           C  
ANISOU 3245  CA  ARG W2206     6535   6752   7717   -695   -289    467
ATOM   3246  C   ARG W2206      -3.455 125.769  47.671  1.00 59.53           C  
ANISOU 3246  C   ARG W2206     7089   7348   8180   -756   -500    550
ATOM   3247  O   ARG W2206      -4.449 126.476  47.508  1.00 64.31           O  
ANISOU 3247  O   ARG W2206     7728   7922   8786   -730   -622    685
ATOM   3248  CB  ARG W2206      -2.005 127.281  46.219  1.00 51.64           C  
ANISOU 3248  CB  ARG W2206     6041   6166   7415   -568   -276    530
ATOM   3249  CG  ARG W2206      -0.611 127.857  45.924  1.00 52.90           C  
ANISOU 3249  CG  ARG W2206     6201   6271   7626   -498    -96    479
ATOM   3250  CD  ARG W2206      -0.647 129.045  44.947  1.00 51.55           C  
ANISOU 3250  CD  ARG W2206     6001   5985   7600   -388    -89    538
ATOM   3251  NE  ARG W2206       0.670 129.399  44.381  1.00 52.16           N  
ANISOU 3251  NE  ARG W2206     6090   6019   7710   -316     60    504
ATOM   3252  CZ  ARG W2206       1.813 129.739  45.008  1.00 49.52           C  
ANISOU 3252  CZ  ARG W2206     5741   5592   7483   -225     94    541
ATOM   3253  NH1 ARG W2206       1.935 129.754  46.343  1.00 50.49           N  
ANISOU 3253  NH1 ARG W2206     5831   5658   7697   -201      6    600
ATOM   3254  NH2 ARG W2206       2.874 130.079  44.268  1.00 44.39           N1+
ANISOU 3254  NH2 ARG W2206     5109   4911   6847   -154    211    512
ATOM   3255  H   ARG W2206      -0.898 124.903  46.545  1.00  0.00           H  
ATOM   3256  HA  ARG W2206      -1.895 127.043  48.341  1.00  0.00           H  
ATOM   3257  HB3 ARG W2206      -2.716 128.101  46.326  1.00  0.00           H  
ATOM   3258  HB2 ARG W2206      -2.330 126.708  45.350  1.00  0.00           H  
ATOM   3259  HG3 ARG W2206       0.105 127.098  45.617  1.00  0.00           H  
ATOM   3260  HG2 ARG W2206      -0.262 128.227  46.887  1.00  0.00           H  
ATOM   3261  HD3 ARG W2206      -0.937 129.933  45.508  1.00  0.00           H  
ATOM   3262  HD2 ARG W2206      -1.407 128.918  44.177  1.00  0.00           H  
ATOM   3263  HE  ARG W2206       0.676 129.427  43.370  1.00  0.00           H  
ATOM   3264 HH12 ARG W2206       2.802 130.018  46.784  1.00  0.00           H  
ATOM   3265 HH11 ARG W2206       1.147 129.495  46.918  1.00  0.00           H  
ATOM   3266 HH22 ARG W2206       3.740 130.353  44.701  1.00  0.00           H  
ATOM   3267 HH21 ARG W2206       2.816 130.079  43.256  1.00  0.00           H  
ATOM   3268  N   SER W2207      -3.513 124.473  48.017  1.00 55.60           N  
ANISOU 3268  N   SER W2207     6579   6931   7617   -836   -553    472
ATOM   3269  CA  SER W2207      -4.728 123.716  48.230  1.00 55.53           C  
ANISOU 3269  CA  SER W2207     6591   6988   7519   -890   -773    548
ATOM   3270  C   SER W2207      -4.425 122.510  49.110  1.00 53.48           C  
ANISOU 3270  C   SER W2207     6335   6858   7126  -1018   -772    439
ATOM   3271  O   SER W2207      -3.307 122.002  49.083  1.00 53.43           O  
ANISOU 3271  O   SER W2207     6291   6857   7154  -1040   -618    287
ATOM   3272  CB  SER W2207      -5.345 123.330  46.886  1.00 60.51           C  
ANISOU 3272  CB  SER W2207     7134   7541   8317   -774   -922    572
ATOM   3273  OG  SER W2207      -6.460 122.478  47.002  1.00 63.61           O  
ANISOU 3273  OG  SER W2207     7419   7935   8816   -762   -858    417
ATOM   3274  H   SER W2207      -2.664 123.955  48.190  1.00  0.00           H  
ATOM   3275  HA  SER W2207      -5.430 124.348  48.774  1.00  0.00           H  
ATOM   3276  HB3 SER W2207      -4.611 122.832  46.253  1.00  0.00           H  
ATOM   3277  HB2 SER W2207      -5.654 124.217  46.332  1.00  0.00           H  
ATOM   3278  HG  SER W2207      -6.866 122.409  46.136  1.00  0.00           H  
ATOM   3279  N   GLN W2208      -5.438 122.011  49.821  1.00 51.95           N  
ANISOU 3279  N   GLN W2208     8502   5234   6002   -571   -881   1023
ATOM   3280  CA  GLN W2208      -5.421 120.775  50.579  1.00 50.13           C  
ANISOU 3280  CA  GLN W2208     8354   5103   5589   -666   -896    836
ATOM   3281  C   GLN W2208      -5.230 119.566  49.674  1.00 46.99           C  
ANISOU 3281  C   GLN W2208     7820   4741   5292   -643  -1060    731
ATOM   3282  O   GLN W2208      -4.616 118.593  50.107  1.00 49.64           O  
ANISOU 3282  O   GLN W2208     8133   5103   5624   -745   -987    512
ATOM   3283  CB  GLN W2208      -6.681 120.655  51.436  1.00 55.38           C  
ANISOU 3283  CB  GLN W2208     9264   5901   5876   -712  -1002    911
ATOM   3284  CG  GLN W2208      -6.700 119.513  52.455  1.00 62.74           C  
ANISOU 3284  CG  GLN W2208    10313   6980   6544   -860  -1033    721
ATOM   3285  CD  GLN W2208      -5.629 119.664  53.524  1.00 67.65           C  
ANISOU 3285  CD  GLN W2208    10969   7535   7199  -1010   -716    495
ATOM   3286  OE1 GLN W2208      -5.541 120.697  54.181  1.00 71.27           O  
ANISOU 3286  OE1 GLN W2208    11438   7878   7765  -1007   -488    531
ATOM   3287  NE2 GLN W2208      -4.781 118.653  53.725  1.00 69.29           N  
ANISOU 3287  NE2 GLN W2208    11182   7810   7333  -1152   -681    252
ATOM   3288  H   GLN W2208      -6.340 122.445  49.692  1.00  0.00           H  
ATOM   3289  HA  GLN W2208      -4.557 120.836  51.239  1.00  0.00           H  
ATOM   3290  HB3 GLN W2208      -7.548 120.551  50.786  1.00  0.00           H  
ATOM   3291  HB2 GLN W2208      -6.853 121.587  51.973  1.00  0.00           H  
ATOM   3292  HG3 GLN W2208      -6.605 118.544  51.966  1.00  0.00           H  
ATOM   3293  HG2 GLN W2208      -7.659 119.480  52.971  1.00  0.00           H  
ATOM   3294 HE22 GLN W2208      -4.063 118.739  54.428  1.00  0.00           H  
ATOM   3295 HE21 GLN W2208      -4.832 117.807  53.178  1.00  0.00           H  
ATOM   3296  N   MET W2209      -5.673 119.629  48.415  1.00 45.35           N  
ANISOU 3296  N   MET W2209     7521   4524   5187   -528  -1249    865
ATOM   3297  CA  MET W2209      -5.427 118.632  47.394  1.00 47.16           C  
ANISOU 3297  CA  MET W2209     7594   4769   5558   -509  -1380    759
ATOM   3298  C   MET W2209      -3.940 118.454  47.133  1.00 44.96           C  
ANISOU 3298  C   MET W2209     7161   4352   5569   -533  -1192    618
ATOM   3299  O   MET W2209      -3.453 117.331  47.028  1.00 49.87           O  
ANISOU 3299  O   MET W2209     7715   4989   6243   -603  -1173    415
ATOM   3300  CB  MET W2209      -6.161 118.982  46.099  1.00 48.31           C  
ANISOU 3300  CB  MET W2209     7661   4887   5807   -381  -1561    932
ATOM   3301  CG  MET W2209      -5.989 117.997  44.944  1.00 49.35           C  
ANISOU 3301  CG  MET W2209     7611   5018   6121   -361  -1676    822
ATOM   3302  SD  MET W2209      -6.540 118.614  43.334  1.00 55.41           S  
ANISOU 3302  SD  MET W2209     8278   5693   7084   -220  -1800   1009
ATOM   3303  CE  MET W2209      -8.326 118.719  43.591  1.00 59.05           C  
ANISOU 3303  CE  MET W2209     8883   6272   7280   -141  -1981   1221
ATOM   3304  H   MET W2209      -6.131 120.477  48.115  1.00  0.00           H  
ATOM   3305  HA  MET W2209      -5.801 117.675  47.755  1.00  0.00           H  
ATOM   3306  HB3 MET W2209      -5.844 119.967  45.757  1.00  0.00           H  
ATOM   3307  HB2 MET W2209      -7.223 119.086  46.313  1.00  0.00           H  
ATOM   3308  HG3 MET W2209      -6.503 117.060  45.152  1.00  0.00           H  
ATOM   3309  HG2 MET W2209      -4.945 117.729  44.788  1.00  0.00           H  
ATOM   3310  HE1 MET W2209      -8.814 119.086  42.689  1.00  0.00           H  
ATOM   3311  HE2 MET W2209      -8.731 117.733  43.816  1.00  0.00           H  
ATOM   3312  HE3 MET W2209      -8.567 119.399  44.407  1.00  0.00           H  
ATOM   3313  N   GLU W2210      -3.212 119.569  47.056  1.00 43.81           N  
ANISOU 3313  N   GLU W2210     6958   4075   5612   -484  -1049    731
ATOM   3314  CA  GLU W2210      -1.778 119.597  46.857  1.00 45.03           C  
ANISOU 3314  CA  GLU W2210     6964   4092   6052   -485   -872    655
ATOM   3315  C   GLU W2210      -1.034 119.087  48.083  1.00 51.01           C  
ANISOU 3315  C   GLU W2210     7752   4818   6811   -575   -643    475
ATOM   3316  O   GLU W2210      -0.091 118.318  47.911  1.00 60.70           O  
ANISOU 3316  O   GLU W2210     8867   5928   8270   -585   -489    357
ATOM   3317  CB  GLU W2210      -1.355 120.989  46.388  1.00 48.64           C  
ANISOU 3317  CB  GLU W2210     7342   4459   6679   -424   -810    856
ATOM   3318  CG  GLU W2210      -1.977 121.366  45.043  1.00 53.20           C  
ANISOU 3318  CG  GLU W2210     7880   5023   7310   -370   -968    992
ATOM   3319  CD  GLU W2210      -1.435 122.649  44.429  1.00 59.64           C  
ANISOU 3319  CD  GLU W2210     8597   5762   8301   -360   -899   1151
ATOM   3320  OE1 GLU W2210      -1.334 123.648  45.171  1.00 62.32           O  
ANISOU 3320  OE1 GLU W2210     8896   6088   8693   -374   -765   1206
ATOM   3321  OE2 GLU W2210      -1.112 122.653  43.221  1.00 62.19           O1-
ANISOU 3321  OE2 GLU W2210     8876   6045   8708   -350   -979   1222
ATOM   3322  H   GLU W2210      -3.664 120.455  47.232  1.00  0.00           H  
ATOM   3323  HA  GLU W2210      -1.559 118.905  46.044  1.00  0.00           H  
ATOM   3324  HB3 GLU W2210      -0.269 121.042  46.325  1.00  0.00           H  
ATOM   3325  HB2 GLU W2210      -1.625 121.729  47.141  1.00  0.00           H  
ATOM   3326  HG3 GLU W2210      -3.057 121.470  45.126  1.00  0.00           H  
ATOM   3327  HG2 GLU W2210      -1.824 120.546  44.342  1.00  0.00           H  
ATOM   3328  N   ILE W2211      -1.482 119.422  49.296  1.00 47.77           N  
ANISOU 3328  N   ILE W2211     7501   4489   6159   -647   -585    449
ATOM   3329  CA  ILE W2211      -1.006 118.874  50.551  1.00 49.03           C  
ANISOU 3329  CA  ILE W2211     7715   4613   6302   -767   -335    238
ATOM   3330  C   ILE W2211      -1.194 117.364  50.602  1.00 52.43           C  
ANISOU 3330  C   ILE W2211     8200   5136   6584   -894   -392     -6
ATOM   3331  O   ILE W2211      -0.230 116.641  50.842  1.00 54.02           O  
ANISOU 3331  O   ILE W2211     8363   5244   6918   -986   -168   -228
ATOM   3332  CB  ILE W2211      -1.621 119.542  51.783  1.00 49.88           C  
ANISOU 3332  CB  ILE W2211     7996   4774   6182   -833   -232    273
ATOM   3333  CG1 ILE W2211      -1.336 121.044  51.835  1.00 51.72           C  
ANISOU 3333  CG1 ILE W2211     8146   4931   6573   -734   -170    495
ATOM   3334  CG2 ILE W2211      -1.248 118.908  53.125  1.00 51.39           C  
ANISOU 3334  CG2 ILE W2211     8256   4908   6361   -982     72     29
ATOM   3335  CD1 ILE W2211      -2.144 121.851  52.852  1.00 53.47           C  
ANISOU 3335  CD1 ILE W2211     8537   5201   6579   -802    -68    538
ATOM   3336  H   ILE W2211      -2.269 120.054  49.342  1.00  0.00           H  
ATOM   3337  HA  ILE W2211       0.066 119.062  50.573  1.00  0.00           H  
ATOM   3338  HB  ILE W2211      -2.701 119.438  51.704  1.00  0.00           H  
ATOM   3339 HG13 ILE W2211      -1.508 121.505  50.862  1.00  0.00           H  
ATOM   3340 HG12 ILE W2211      -0.277 121.207  52.025  1.00  0.00           H  
ATOM   3341 HG21 ILE W2211      -1.679 119.424  53.983  1.00  0.00           H  
ATOM   3342 HG22 ILE W2211      -1.576 117.873  53.226  1.00  0.00           H  
ATOM   3343 HG23 ILE W2211      -0.170 118.905  53.279  1.00  0.00           H  
ATOM   3344 HD11 ILE W2211      -2.414 122.835  52.468  1.00  0.00           H  
ATOM   3345 HD12 ILE W2211      -3.073 121.352  53.123  1.00  0.00           H  
ATOM   3346 HD13 ILE W2211      -1.588 122.009  53.775  1.00  0.00           H  
ATOM   3347  N   ASP W2212      -2.399 116.862  50.326  1.00 54.54           N  
ANISOU 3347  N   ASP W2212     8544   5588   6589   -906   -685     33
ATOM   3348  CA  ASP W2212      -2.736 115.455  50.252  1.00 57.99           C  
ANISOU 3348  CA  ASP W2212     9004   6167   6861  -1046   -791   -186
ATOM   3349  C   ASP W2212      -1.936 114.733  49.177  1.00 58.45           C  
ANISOU 3349  C   ASP W2212     8866   6122   7219  -1023   -768   -310
ATOM   3350  O   ASP W2212      -1.365 113.689  49.485  1.00 64.81           O  
ANISOU 3350  O   ASP W2212     9664   6948   8011  -1181   -669   -579
ATOM   3351  CB  ASP W2212      -4.219 115.116  50.132  1.00 61.11           C  
ANISOU 3351  CB  ASP W2212     9479   6793   6945  -1030  -1143    -54
ATOM   3352  CG  ASP W2212      -5.100 115.342  51.352  1.00 64.57           C  
ANISOU 3352  CG  ASP W2212    10150   7335   7050  -1075  -1154     62
ATOM   3353  OD1 ASP W2212      -4.690 116.053  52.294  1.00 65.48           O  
ANISOU 3353  OD1 ASP W2212    10366   7358   7154  -1154   -875    -14
ATOM   3354  OD2 ASP W2212      -6.251 114.862  51.333  1.00 66.09           O1-
ANISOU 3354  OD2 ASP W2212    10419   7686   7008  -1026  -1426    238
ATOM   3355  H   ASP W2212      -3.160 117.507  50.169  1.00  0.00           H  
ATOM   3356  HA  ASP W2212      -2.402 115.030  51.199  1.00  0.00           H  
ATOM   3357  HB3 ASP W2212      -4.351 114.083  49.812  1.00  0.00           H  
ATOM   3358  HB2 ASP W2212      -4.645 115.714  49.326  1.00  0.00           H  
ATOM   3359  N   PHE W2213      -1.820 115.270  47.960  1.00 53.81           N  
ANISOU 3359  N   PHE W2213     8136   5420   6890   -854   -837   -130
ATOM   3360  CA  PHE W2213      -0.997 114.753  46.885  1.00 52.64           C  
ANISOU 3360  CA  PHE W2213     7821   5157   7025   -834   -802   -231
ATOM   3361  C   PHE W2213       0.446 114.540  47.315  1.00 50.83           C  
ANISOU 3361  C   PHE W2213     7549   4730   7035   -893   -454   -399
ATOM   3362  O   PHE W2213       0.995 113.458  47.121  1.00 53.91           O  
ANISOU 3362  O   PHE W2213     7870   5057   7555   -975   -358   -612
ATOM   3363  CB  PHE W2213      -1.104 115.611  45.623  1.00 51.69           C  
ANISOU 3363  CB  PHE W2213     7590   4941   7108   -667   -907      7
ATOM   3364  CG  PHE W2213      -0.252 115.208  44.443  1.00 55.29           C  
ANISOU 3364  CG  PHE W2213     7896   5241   7869   -646   -824    -67
ATOM   3365  CD1 PHE W2213      -0.716 114.303  43.483  1.00 57.04           C  
ANISOU 3365  CD1 PHE W2213     8036   5522   8114   -684   -966   -196
ATOM   3366  CD2 PHE W2213       1.096 115.573  44.399  1.00 58.44           C  
ANISOU 3366  CD2 PHE W2213     8229   5436   8538   -588   -604      9
ATOM   3367  CE1 PHE W2213       0.128 113.817  42.508  1.00 58.39           C  
ANISOU 3367  CE1 PHE W2213     8088   5534   8563   -679   -862   -273
ATOM   3368  CE2 PHE W2213       1.938 115.065  43.432  1.00 56.34           C  
ANISOU 3368  CE2 PHE W2213     7852   5016   8539   -570   -518    -35
ATOM   3369  CZ  PHE W2213       1.457 114.176  42.496  1.00 56.23           C  
ANISOU 3369  CZ  PHE W2213     7784   5045   8536   -623   -633   -188
ATOM   3370  H   PHE W2213      -2.348 116.108  47.762  1.00  0.00           H  
ATOM   3371  HA  PHE W2213      -1.390 113.769  46.633  1.00  0.00           H  
ATOM   3372  HB3 PHE W2213      -0.864 116.644  45.871  1.00  0.00           H  
ATOM   3373  HB2 PHE W2213      -2.136 115.656  45.282  1.00  0.00           H  
ATOM   3374  HD1 PHE W2213      -1.740 113.967  43.513  1.00  0.00           H  
ATOM   3375  HD2 PHE W2213       1.500 116.227  45.155  1.00  0.00           H  
ATOM   3376  HE1 PHE W2213      -0.229 113.129  41.758  1.00  0.00           H  
ATOM   3377  HE2 PHE W2213       2.978 115.347  43.429  1.00  0.00           H  
ATOM   3378  HZ  PHE W2213       2.123 113.752  41.760  1.00  0.00           H  
ATOM   3379  N   LEU W2214       1.061 115.549  47.932  1.00 50.79           N  
ANISOU 3379  N   LEU W2214     7574   4611   7114   -851   -242   -306
ATOM   3380  CA  LEU W2214       2.415 115.542  48.441  1.00 56.63           C  
ANISOU 3380  CA  LEU W2214     8242   5124   8152   -864    112   -413
ATOM   3381  C   LEU W2214       2.622 114.564  49.590  1.00 63.13           C  
ANISOU 3381  C   LEU W2214     9185   5956   8846  -1068    349   -724
ATOM   3382  O   LEU W2214       3.740 114.087  49.763  1.00 68.62           O  
ANISOU 3382  O   LEU W2214     9831   6484   9756  -1142    617   -931
ATOM   3383  CB  LEU W2214       2.841 116.969  48.784  1.00 59.75           C  
ANISOU 3383  CB  LEU W2214     8571   5397   8735   -727    239   -168
ATOM   3384  CG  LEU W2214       3.041 117.938  47.617  1.00 58.38           C  
ANISOU 3384  CG  LEU W2214     8285   5213   8685   -570     43    125
ATOM   3385  CD1 LEU W2214       2.961 119.410  48.020  1.00 57.57           C  
ANISOU 3385  CD1 LEU W2214     8112   5054   8710   -478    138    358
ATOM   3386  CD2 LEU W2214       4.295 117.642  46.795  1.00 57.73           C  
ANISOU 3386  CD2 LEU W2214     8074   4985   8876   -522     76    113
ATOM   3387  H   LEU W2214       0.541 116.403  48.076  1.00  0.00           H  
ATOM   3388  HA  LEU W2214       3.054 115.196  47.628  1.00  0.00           H  
ATOM   3389  HB3 LEU W2214       3.755 116.955  49.374  1.00  0.00           H  
ATOM   3390  HB2 LEU W2214       2.101 117.372  49.475  1.00  0.00           H  
ATOM   3391  HG  LEU W2214       2.209 117.783  46.933  1.00  0.00           H  
ATOM   3392 HD11 LEU W2214       2.220 119.950  47.431  1.00  0.00           H  
ATOM   3393 HD12 LEU W2214       2.671 119.545  49.062  1.00  0.00           H  
ATOM   3394 HD13 LEU W2214       3.893 119.958  47.896  1.00  0.00           H  
ATOM   3395 HD21 LEU W2214       5.041 118.433  46.827  1.00  0.00           H  
ATOM   3396 HD22 LEU W2214       4.805 116.737  47.127  1.00  0.00           H  
ATOM   3397 HD23 LEU W2214       4.064 117.502  45.739  1.00  0.00           H  
ATOM   3398  N   GLU W2215       1.575 114.269  50.375  1.00 68.05           N  
ANISOU 3398  N   GLU W2215     9982   6761   9113  -1181    279   -767
ATOM   3399  CA  GLU W2215       1.651 113.432  51.575  1.00 76.23           C  
ANISOU 3399  CA  GLU W2215    11164   7817   9982  -1419    525  -1075
ATOM   3400  C   GLU W2215       1.265 111.956  51.349  1.00 77.57           C  
ANISOU 3400  C   GLU W2215    11382   8167   9922  -1622    382  -1336
ATOM   3401  O   GLU W2215       1.927 111.069  51.890  1.00 84.77           O  
ANISOU 3401  O   GLU W2215    12325   9000  10883  -1818    658  -1648
ATOM   3402  CB  GLU W2215       0.814 114.098  52.696  1.00 88.31           C  
ANISOU 3402  CB  GLU W2215    12888   9474  11190  -1493    525  -1024
ATOM   3403  CG  GLU W2215       0.660 113.264  53.993  1.00 98.16           C  
ANISOU 3403  CG  GLU W2215    14085  10539  12672  -1361    758   -853
ATOM   3404  CD  GLU W2215      -0.029 113.968  55.170  1.00108.44           C  
ANISOU 3404  CD  GLU W2215    15598  11907  13698  -1512    916   -931
ATOM   3405  OE1 GLU W2215      -0.483 115.122  55.019  1.00113.94           O  
ANISOU 3405  OE1 GLU W2215    16482  12717  14093  -1759    986  -1193
ATOM   3406  OE2 GLU W2215      -0.095 113.316  56.234  1.00109.22           O1-
ANISOU 3406  OE2 GLU W2215    15680  11953  13865  -1406    975   -738
ATOM   3407  H   GLU W2215       0.683 114.707  50.182  1.00  0.00           H  
ATOM   3408  HA  GLU W2215       2.683 113.417  51.931  1.00  0.00           H  
ATOM   3409  HB3 GLU W2215      -0.175 114.351  52.313  1.00  0.00           H  
ATOM   3410  HB2 GLU W2215       1.285 115.051  52.943  1.00  0.00           H  
ATOM   3411  HG3 GLU W2215       1.643 112.928  54.325  1.00  0.00           H  
ATOM   3412  HG2 GLU W2215       0.076 112.369  53.783  1.00  0.00           H  
ATOM   3413  N   LEU W2216       0.153 111.715  50.648  1.00 72.00           N  
ANISOU 3413  N   LEU W2216    10672   7702   8982  -1587    -31  -1217
ATOM   3414  CA  LEU W2216      -0.500 110.410  50.544  1.00 74.32           C  
ANISOU 3414  CA  LEU W2216    10986   8230   9020  -1786   -225  -1434
ATOM   3415  C   LEU W2216       0.204 109.494  49.527  1.00 71.73           C  
ANISOU 3415  C   LEU W2216    10458   7806   8990  -1751   -238  -1533
ATOM   3416  O   LEU W2216       1.029 109.942  48.728  1.00 70.56           O  
ANISOU 3416  O   LEU W2216    10177   7416   9216  -1561   -125  -1402
ATOM   3417  CB  LEU W2216      -1.996 110.601  50.169  1.00 77.88           C  
ANISOU 3417  CB  LEU W2216    11501   8986   9102  -1753   -662  -1234
ATOM   3418  CG  LEU W2216      -2.968 110.885  51.343  1.00 85.89           C  
ANISOU 3418  CG  LEU W2216    12765  10186   9684  -1892   -693  -1214
ATOM   3419  CD1 LEU W2216      -2.632 112.105  52.227  1.00 92.55           C  
ANISOU 3419  CD1 LEU W2216    13754  11091  10320  -2234   -442  -1592
ATOM   3420  CD2 LEU W2216      -4.421 110.937  50.833  1.00 85.87           C  
ANISOU 3420  CD2 LEU W2216    12844  10016   9765  -1738   -529   -995
ATOM   3421  H   LEU W2216      -0.314 112.484  50.171  1.00  0.00           H  
ATOM   3422  HA  LEU W2216      -0.447 109.913  51.513  1.00  0.00           H  
ATOM   3423  HB3 LEU W2216      -2.361 109.685  49.701  1.00  0.00           H  
ATOM   3424  HB2 LEU W2216      -2.099 111.350  49.385  1.00  0.00           H  
ATOM   3425  HG  LEU W2216      -2.907 110.020  52.003  1.00  0.00           H  
ATOM   3426 HD11 LEU W2216      -2.239 111.783  53.191  1.00  0.00           H  
ATOM   3427 HD12 LEU W2216      -1.890 112.760  51.783  1.00  0.00           H  
ATOM   3428 HD13 LEU W2216      -3.503 112.725  52.440  1.00  0.00           H  
ATOM   3429 HD21 LEU W2216      -5.050 110.297  51.449  1.00  0.00           H  
ATOM   3430 HD22 LEU W2216      -4.844 111.940  50.864  1.00  0.00           H  
ATOM   3431 HD23 LEU W2216      -4.514 110.585  49.805  1.00  0.00           H  
ATOM   3432  N   ALA W2217      -0.187 108.211  49.547  1.00 71.18           N  
ANISOU 3432  N   ALA W2217    10369   7941   8734  -1955   -381  -1769
ATOM   3433  CA  ALA W2217       0.070 107.288  48.444  1.00 70.08           C  
ANISOU 3433  CA  ALA W2217    10043   7751   8833  -1961   -416  -1897
ATOM   3434  C   ALA W2217      -0.777 107.689  47.224  1.00 70.55           C  
ANISOU 3434  C   ALA W2217     9966   8000   8838  -1810   -859  -1676
[truncated: 3,667,827 more chars]
