# Supplementary material for: An atomistic model of the coronavirus replication-transcription complex as a hexamer assembled around nsp15
Source: J Biol Chem. 2021 Sep 23;297(4):101218. doi: 10.1016/j.jbc.2021.101218 (PMC8494237; doi:10.1016/j.jbc.2021.101218)
Supplement: Supplemental Data 4 [file mmc5.zip › jbc_101218_mmc5.pdb]

TITLE     B1_v5
REMARK   4      COMPLIES WITH FORMAT V. 3.0, 1-DEC-2006
REMARK 888
REMARK 888 WRITTEN BY MAESTRO (A PRODUCT OF SCHRODINGER, LLC)
ATOM      1  N   SER W3001      31.865 162.457  31.242  1.00 43.64           N1+
ANISOU    1  N   SER W3001     4488   4366   7728    -92   -585   -208
ATOM      2  CA  SER W3001      31.239 161.115  30.964  1.00 39.83           C  
ANISOU    2  CA  SER W3001     4016   3986   7130    -28   -555   -181
ATOM      3  C   SER W3001      31.793 160.557  29.625  1.00 35.22           C  
ANISOU    3  C   SER W3001     3422   3442   6520    -24   -371    -93
ATOM      4  O   SER W3001      32.288 161.299  28.772  1.00 37.17           O  
ANISOU    4  O   SER W3001     3632   3648   6842    -66   -267    -52
ATOM      5  CB  SER W3001      29.702 161.226  30.895  1.00 45.95           C  
ANISOU    5  CB  SER W3001     4689   4755   8016    -44   -670   -154
ATOM      6  OG  SER W3001      29.158 161.764  29.689  1.00 48.00           O  
ANISOU    6  OG  SER W3001     4813   4987   8439    -98   -577    -52
ATOM      7  H1  SER W3001      31.508 162.791  32.127  1.00  0.00           H  
ATOM      8  H2  SER W3001      32.868 162.355  31.292  1.00  0.00           H  
ATOM      9  HA  SER W3001      31.557 160.492  31.800  1.00  0.00           H  
ATOM     10  HB3 SER W3001      29.315 161.813  31.720  1.00  0.00           H  
ATOM     11  HB2 SER W3001      29.334 160.223  31.048  1.00  0.00           H  
ATOM     12  HG  SER W3001      28.320 162.215  29.888  1.00  0.00           H  
ATOM     13  H   SER W3001      31.607 163.097  30.505  1.00  0.00           H  
ATOM     14  N   LEU W3002      31.615 159.242  29.395  1.00 32.66           N  
ANISOU   14  N   LEU W3002     3132   3194   6086     32   -345    -61
ATOM     15  CA  LEU W3002      32.009 158.602  28.136  1.00 34.10           C  
ANISOU   15  CA  LEU W3002     3313   3383   6261     39   -213     10
ATOM     16  C   LEU W3002      31.242 159.181  26.931  1.00 32.68           C  
ANISOU   16  C   LEU W3002     3030   3163   6224     25   -166     57
ATOM     17  O   LEU W3002      31.851 159.508  25.913  1.00 33.30           O  
ANISOU   17  O   LEU W3002     3105   3220   6327     25    -52     80
ATOM     18  CB  LEU W3002      31.831 157.070  28.292  1.00 43.46           C  
ANISOU   18  CB  LEU W3002     4539   4636   7337     89   -227     59
ATOM     19  CG  LEU W3002      31.935 156.182  27.032  1.00 44.78           C  
ANISOU   19  CG  LEU W3002     4708   4778   7529     96   -144    132
ATOM     20  CD1 LEU W3002      33.256 156.385  26.262  1.00 43.51           C  
ANISOU   20  CD1 LEU W3002     4603   4595   7335     74    -51    124
ATOM     21  CD2 LEU W3002      31.695 154.704  27.407  1.00 47.63           C  
ANISOU   21  CD2 LEU W3002     5085   5189   7823    129   -190    214
ATOM     22  H   LEU W3002      31.221 158.620  30.095  1.00  0.00           H  
ATOM     23  HA  LEU W3002      33.066 158.818  27.976  1.00  0.00           H  
ATOM     24  HB3 LEU W3002      30.851 156.882  28.733  1.00  0.00           H  
ATOM     25  HB2 LEU W3002      32.551 156.723  29.032  1.00  0.00           H  
ATOM     26  HG  LEU W3002      31.122 156.464  26.364  1.00  0.00           H  
ATOM     27 HD11 LEU W3002      33.729 155.449  25.964  1.00  0.00           H  
ATOM     28 HD12 LEU W3002      33.079 156.950  25.345  1.00  0.00           H  
ATOM     29 HD13 LEU W3002      33.989 156.938  26.850  1.00  0.00           H  
ATOM     30 HD21 LEU W3002      30.758 154.339  26.985  1.00  0.00           H  
ATOM     31 HD22 LEU W3002      32.484 154.041  27.059  1.00  0.00           H  
ATOM     32 HD23 LEU W3002      31.631 154.565  28.486  1.00  0.00           H  
ATOM     33  N   GLU W3003      29.927 159.354  27.098  1.00 32.42           N  
ANISOU   33  N   GLU W3003     2909   3131   6280     27   -255     72
ATOM     34  CA  GLU W3003      29.031 159.948  26.114  1.00 31.28           C  
ANISOU   34  CA  GLU W3003     2641   2970   6274     34   -202    127
ATOM     35  C   GLU W3003      29.348 161.424  25.800  1.00 31.43           C  
ANISOU   35  C   GLU W3003     2583   2962   6396    -19   -134    149
ATOM     36  O   GLU W3003      29.216 161.831  24.643  1.00 30.99           O  
ANISOU   36  O   GLU W3003     2453   2923   6398     11    -16    202
ATOM     37  CB  GLU W3003      27.566 159.752  26.554  1.00 35.69           C  
ANISOU   37  CB  GLU W3003     3106   3541   6914     47   -329    149
ATOM     38  CG  GLU W3003      27.039 158.290  26.462  1.00 40.90           C  
ANISOU   38  CG  GLU W3003     3819   4232   7489    110   -381    169
ATOM     39  CD  GLU W3003      27.439 157.278  27.548  1.00 48.59           C  
ANISOU   39  CD  GLU W3003     4910   5253   8298    116   -464    132
ATOM     40  OE1 GLU W3003      28.057 157.678  28.557  1.00 50.16           O  
ANISOU   40  OE1 GLU W3003     5160   5451   8449     85   -491     65
ATOM     41  OE2 GLU W3003      27.081 156.094  27.374  1.00 49.19           O1-
ANISOU   41  OE2 GLU W3003     5026   5372   8293    162   -502    179
ATOM     42  H   GLU W3003      29.485 159.022  27.946  1.00  0.00           H  
ATOM     43  HA  GLU W3003      29.169 159.408  25.178  1.00  0.00           H  
ATOM     44  HB3 GLU W3003      26.936 160.360  25.908  1.00  0.00           H  
ATOM     45  HB2 GLU W3003      27.415 160.152  27.557  1.00  0.00           H  
ATOM     46  HG3 GLU W3003      27.321 157.876  25.495  1.00  0.00           H  
ATOM     47  HG2 GLU W3003      25.949 158.327  26.453  1.00  0.00           H  
ATOM     48  N   ASN W3004      29.794 162.194  26.803  1.00 31.40           N  
ANISOU   48  N   ASN W3004     2595   2920   6414    -86   -209    116
ATOM     49  CA  ASN W3004      30.266 163.569  26.610  1.00 32.27           C  
ANISOU   49  CA  ASN W3004     2626   2994   6639   -151   -155    168
ATOM     50  C   ASN W3004      31.629 163.604  25.896  1.00 30.45           C  
ANISOU   50  C   ASN W3004     2475   2778   6317   -133      0    177
ATOM     51  O   ASN W3004      31.794 164.408  24.975  1.00 41.25           O  
ANISOU   51  O   ASN W3004     3766   4166   7741   -139    117    257
ATOM     52  CB  ASN W3004      30.265 164.352  27.944  1.00 35.14           C  
ANISOU   52  CB  ASN W3004     2996   3278   7076   -227   -315    125
ATOM     53  CG  ASN W3004      30.756 165.799  27.795  1.00 37.39           C  
ANISOU   53  CG  ASN W3004     3205   3506   7494   -310   -271    205
ATOM     54  OD1 ASN W3004      31.800 166.158  28.326  1.00 38.01           O  
ANISOU   54  OD1 ASN W3004     3377   3551   7513   -323   -235    180
ATOM     55  ND2 ASN W3004      30.042 166.629  27.045  1.00 37.52           N  
ANISOU   55  ND2 ASN W3004     3038   3519   7698   -364   -273    322
ATOM     56  H   ASN W3004      29.818 161.826  27.749  1.00  0.00           H  
ATOM     57  HA  ASN W3004      29.541 164.056  25.960  1.00  0.00           H  
ATOM     58  HB3 ASN W3004      30.907 163.849  28.668  1.00  0.00           H  
ATOM     59  HB2 ASN W3004      29.264 164.369  28.374  1.00  0.00           H  
ATOM     60 HD22 ASN W3004      30.386 167.571  26.872  1.00  0.00           H  
ATOM     61 HD21 ASN W3004      29.179 166.323  26.589  1.00  0.00           H  
ATOM     62  N   VAL W3005      32.563 162.720  26.279  1.00 28.43           N  
ANISOU   62  N   VAL W3005     2364   2525   5913   -106      2    108
ATOM     63  CA  VAL W3005      33.855 162.566  25.601  1.00 31.30           C  
ANISOU   63  CA  VAL W3005     2806   2898   6190    -90    123    112
ATOM     64  C   VAL W3005      33.667 162.178  24.120  1.00 32.09           C  
ANISOU   64  C   VAL W3005     2884   3036   6271    -22    238    146
ATOM     65  O   VAL W3005      34.240 162.827  23.245  1.00 37.90           O  
ANISOU   65  O   VAL W3005     3612   3793   6996     -4    348    182
ATOM     66  CB  VAL W3005      34.782 161.532  26.312  1.00 37.20           C  
ANISOU   66  CB  VAL W3005     3684   3648   6800    -71     92     48
ATOM     67  CG1 VAL W3005      36.078 161.191  25.546  1.00 34.60           C  
ANISOU   67  CG1 VAL W3005     3428   3325   6394    -54    196     56
ATOM     68  CG2 VAL W3005      35.180 161.996  27.726  1.00 45.60           C  
ANISOU   68  CG2 VAL W3005     4783   4678   7864   -102    -11     -7
ATOM     69  H   VAL W3005      32.379 162.097  27.063  1.00  0.00           H  
ATOM     70  HA  VAL W3005      34.338 163.540  25.611  1.00  0.00           H  
ATOM     71  HB  VAL W3005      34.218 160.606  26.422  1.00  0.00           H  
ATOM     72 HG11 VAL W3005      36.648 160.428  26.074  1.00  0.00           H  
ATOM     73 HG12 VAL W3005      35.905 160.799  24.546  1.00  0.00           H  
ATOM     74 HG13 VAL W3005      36.705 162.072  25.437  1.00  0.00           H  
ATOM     75 HG21 VAL W3005      35.585 161.166  28.307  1.00  0.00           H  
ATOM     76 HG22 VAL W3005      35.943 162.769  27.692  1.00  0.00           H  
ATOM     77 HG23 VAL W3005      34.344 162.405  28.288  1.00  0.00           H  
ATOM     78  N   ALA W3006      32.788 161.200  23.872  1.00 30.99           N  
ANISOU   78  N   ALA W3006     2743   2909   6123     31    204    134
ATOM     79  CA  ALA W3006      32.354 160.781  22.544  1.00 28.85           C  
ANISOU   79  CA  ALA W3006     2464   2653   5845    118    285    142
ATOM     80  C   ALA W3006      31.767 161.930  21.717  1.00 31.42           C  
ANISOU   80  C   ALA W3006     2652   3025   6263    151    371    203
ATOM     81  O   ALA W3006      32.167 162.111  20.569  1.00 33.13           O  
ANISOU   81  O   ALA W3006     2873   3276   6440    240    481    204
ATOM     82  CB  ALA W3006      31.356 159.629  22.685  1.00 29.35           C  
ANISOU   82  CB  ALA W3006     2544   2698   5910    162    207    131
ATOM     83  H   ALA W3006      32.383 160.696  24.661  1.00  0.00           H  
ATOM     84  HA  ALA W3006      33.224 160.424  21.998  1.00  0.00           H  
ATOM     85  HB1 ALA W3006      30.928 159.352  21.724  1.00  0.00           H  
ATOM     86  HB2 ALA W3006      31.835 158.742  23.098  1.00  0.00           H  
ATOM     87  HB3 ALA W3006      30.528 159.894  23.339  1.00  0.00           H  
ATOM     88  N   PHE W3007      30.889 162.724  22.339  1.00 31.53           N  
ANISOU   88  N   PHE W3007     2536   3045   6399     88    317    257
ATOM     89  CA  PHE W3007      30.301 163.924  21.752  1.00 31.37           C  
ANISOU   89  CA  PHE W3007     2346   3083   6490    104    405    355
ATOM     90  C   PHE W3007      31.346 164.966  21.330  1.00 32.22           C  
ANISOU   90  C   PHE W3007     2461   3230   6552     96    537    409
ATOM     91  O   PHE W3007      31.286 165.465  20.208  1.00 38.25           O  
ANISOU   91  O   PHE W3007     3159   4081   7292    188    681    464
ATOM     92  CB  PHE W3007      29.224 164.479  22.705  1.00 34.32           C  
ANISOU   92  CB  PHE W3007     2577   3432   7031      7    284    414
ATOM     93  CG  PHE W3007      28.697 165.874  22.434  1.00 36.55           C  
ANISOU   93  CG  PHE W3007     2645   3779   7463      0    366    555
ATOM     94  CD1 PHE W3007      27.594 166.073  21.579  1.00 43.53           C  
ANISOU   94  CD1 PHE W3007     3389   4731   8418     89    409    603
ATOM     95  CD2 PHE W3007      29.385 166.995  22.944  1.00 38.74           C  
ANISOU   95  CD2 PHE W3007     2846   4051   7820    -94    401    658
ATOM     96  CE1 PHE W3007      27.161 167.359  21.300  1.00 49.20           C  
ANISOU   96  CE1 PHE W3007     3881   5534   9278     91    501    757
ATOM     97  CE2 PHE W3007      28.948 168.270  22.633  1.00 43.63           C  
ANISOU   97  CE2 PHE W3007     3242   4746   8590   -109    486    829
ATOM     98  CZ  PHE W3007      27.839 168.454  21.819  1.00 48.98           C  
ANISOU   98  CZ  PHE W3007     3766   5514   9330    -14    544    882
ATOM     99  H   PHE W3007      30.596 162.485  23.279  1.00  0.00           H  
ATOM    100  HA  PHE W3007      29.799 163.618  20.833  1.00  0.00           H  
ATOM    101  HB3 PHE W3007      29.592 164.473  23.727  1.00  0.00           H  
ATOM    102  HB2 PHE W3007      28.382 163.796  22.698  1.00  0.00           H  
ATOM    103  HD1 PHE W3007      27.053 165.235  21.170  1.00  0.00           H  
ATOM    104  HD2 PHE W3007      30.248 166.869  23.583  1.00  0.00           H  
ATOM    105  HE1 PHE W3007      26.277 167.501  20.697  1.00  0.00           H  
ATOM    106  HE2 PHE W3007      29.459 169.121  23.050  1.00  0.00           H  
ATOM    107  HZ  PHE W3007      27.492 169.457  21.617  1.00  0.00           H  
ATOM    108  N   ASN W3008      32.307 165.242  22.221  1.00 33.30           N  
ANISOU  108  N   ASN W3008     2678   3311   6663      4    491    395
ATOM    109  CA  ASN W3008      33.423 166.154  21.958  1.00 32.89           C  
ANISOU  109  CA  ASN W3008     2635   3290   6572    -12    600    463
ATOM    110  C   ASN W3008      34.283 165.645  20.793  1.00 31.47           C  
ANISOU  110  C   ASN W3008     2575   3164   6218    105    715    410
ATOM    111  O   ASN W3008      34.574 166.416  19.882  1.00 38.87           O  
ANISOU  111  O   ASN W3008     3479   4186   7102    161    850    483
ATOM    112  CB  ASN W3008      34.287 166.335  23.220  1.00 30.63           C  
ANISOU  112  CB  ASN W3008     2427   2913   6299   -120    502    441
ATOM    113  CG  ASN W3008      33.745 167.348  24.221  1.00 32.56           C  
ANISOU  113  CG  ASN W3008     2548   3091   6734   -234    385    508
ATOM    114  OD1 ASN W3008      34.284 168.443  24.341  1.00 34.61           O  
ANISOU  114  OD1 ASN W3008     2712   3342   7097   -302    418    634
ATOM    115  ND2 ASN W3008      32.719 167.006  24.981  1.00 35.44           N  
ANISOU  115  ND2 ASN W3008     2913   3402   7150   -256    233    431
ATOM    116  H   ASN W3008      32.295 164.753  23.110  1.00  0.00           H  
ATOM    117  HA  ASN W3008      32.962 167.110  21.697  1.00  0.00           H  
ATOM    118  HB3 ASN W3008      35.230 166.759  22.888  1.00  0.00           H  
ATOM    119  HB2 ASN W3008      34.528 165.390  23.705  1.00  0.00           H  
ATOM    120 HD22 ASN W3008      32.281 167.693  25.590  1.00  0.00           H  
ATOM    121 HD21 ASN W3008      32.325 166.067  24.957  1.00  0.00           H  
ATOM    122  N   VAL W3009      34.612 164.348  20.802  1.00 29.75           N  
ANISOU  122  N   VAL W3009     2495   2898   5909    146    654    292
ATOM    123  CA  VAL W3009      35.361 163.701  19.730  1.00 31.27           C  
ANISOU  123  CA  VAL W3009     2814   3109   5958    247    715    225
ATOM    124  C   VAL W3009      34.624 163.745  18.375  1.00 36.37           C  
ANISOU  124  C   VAL W3009     3403   3836   6582    394    819    232
ATOM    125  O   VAL W3009      35.251 164.120  17.391  1.00 41.53           O  
ANISOU  125  O   VAL W3009     4109   4553   7116    496    919    220
ATOM    126  CB  VAL W3009      35.786 162.260  20.126  1.00 33.86           C  
ANISOU  126  CB  VAL W3009     3271   3353   6240    241    603    127
ATOM    127  CG1 VAL W3009      36.278 161.370  18.963  1.00 38.77           C  
ANISOU  127  CG1 VAL W3009     4018   3963   6750    341    625     53
ATOM    128  CG2 VAL W3009      36.862 162.336  21.231  1.00 36.22           C  
ANISOU  128  CG2 VAL W3009     3625   3607   6532    131    529    122
ATOM    129  H   VAL W3009      34.340 163.762  21.587  1.00  0.00           H  
ATOM    130  HA  VAL W3009      36.272 164.284  19.595  1.00  0.00           H  
ATOM    131  HB  VAL W3009      34.913 161.766  20.554  1.00  0.00           H  
ATOM    132 HG11 VAL W3009      36.595 160.391  19.316  1.00  0.00           H  
ATOM    133 HG12 VAL W3009      35.497 161.182  18.225  1.00  0.00           H  
ATOM    134 HG13 VAL W3009      37.122 161.823  18.444  1.00  0.00           H  
ATOM    135 HG21 VAL W3009      37.094 161.355  21.639  1.00  0.00           H  
ATOM    136 HG22 VAL W3009      37.789 162.766  20.851  1.00  0.00           H  
ATOM    137 HG23 VAL W3009      36.544 162.954  22.069  1.00  0.00           H  
ATOM    138  N   VAL W3010      33.311 163.484  18.372  1.00 39.70           N  
ANISOU  138  N   VAL W3010     3715   4264   7106    425    794    246
ATOM    139  CA  VAL W3010      32.421 163.630  17.215  1.00 36.07           C  
ANISOU  139  CA  VAL W3010     3192   3882   6630    591    891    242
ATOM    140  C   VAL W3010      32.355 165.073  16.650  1.00 39.68           C  
ANISOU  140  C   VAL W3010     3499   4485   7093    629   1054    375
ATOM    141  O   VAL W3010      32.003 165.240  15.485  1.00 46.15           O  
ANISOU  141  O   VAL W3010     4339   5409   7788    788   1186    365
ATOM    142  CB  VAL W3010      30.991 163.110  17.590  1.00 36.08           C  
ANISOU  142  CB  VAL W3010     3104   3848   6755    613    809    235
ATOM    143  CG1 VAL W3010      29.817 163.544  16.697  1.00 44.27           C  
ANISOU  143  CG1 VAL W3010     4050   4978   7794    802    918    240
ATOM    144  CG2 VAL W3010      30.974 161.576  17.650  1.00 34.60           C  
ANISOU  144  CG2 VAL W3010     3065   3535   6548    593    663    133
ATOM    145  H   VAL W3010      32.875 163.145  19.225  1.00  0.00           H  
ATOM    146  HA  VAL W3010      32.826 163.005  16.415  1.00  0.00           H  
ATOM    147  HB  VAL W3010      30.761 163.474  18.590  1.00  0.00           H  
ATOM    148 HG11 VAL W3010      28.879 163.095  17.024  1.00  0.00           H  
ATOM    149 HG12 VAL W3010      29.663 164.624  16.692  1.00  0.00           H  
ATOM    150 HG13 VAL W3010      30.000 163.213  15.677  1.00  0.00           H  
ATOM    151 HG21 VAL W3010      30.022 161.206  18.030  1.00  0.00           H  
ATOM    152 HG22 VAL W3010      31.127 161.146  16.660  1.00  0.00           H  
ATOM    153 HG23 VAL W3010      31.757 161.190  18.297  1.00  0.00           H  
ATOM    154  N   ASN W3011      32.692 166.087  17.461  1.00 37.53           N  
ANISOU  154  N   ASN W3011     3074   4223   6963    489   1042    508
ATOM    155  CA  ASN W3011      32.678 167.497  17.059  1.00 39.45           C  
ANISOU  155  CA  ASN W3011     3124   4604   7261    504   1188    685
ATOM    156  C   ASN W3011      34.086 168.024  16.717  1.00 40.90           C  
ANISOU  156  C   ASN W3011     3353   4835   7353    461   1276    768
ATOM    157  O   ASN W3011      34.162 168.912  15.869  1.00 46.01           O  
ANISOU  157  O   ASN W3011     3893   5639   7949    546   1447    901
ATOM    158  CB  ASN W3011      32.032 168.351  18.181  1.00 39.69           C  
ANISOU  158  CB  ASN W3011     2948   4603   7529    360   1105    811
ATOM    159  CG  ASN W3011      30.499 168.324  18.205  1.00 47.71           C  
ANISOU  159  CG  ASN W3011     3886   5601   8641    415   1029    762
ATOM    160  OD1 ASN W3011      29.843 169.283  17.800  1.00 49.57           O  
ANISOU  160  OD1 ASN W3011     3953   5952   8929    526   1132    842
ATOM    161  ND2 ASN W3011      29.894 167.276  18.741  1.00 52.74           N  
ANISOU  161  ND2 ASN W3011     4639   6106   9295    348    853    641
ATOM    162  H   ASN W3011      33.016 165.876  18.395  1.00  0.00           H  
ATOM    163  HA  ASN W3011      32.046 167.589  16.172  1.00  0.00           H  
ATOM    164  HB3 ASN W3011      32.296 169.396  18.018  1.00  0.00           H  
ATOM    165  HB2 ASN W3011      32.438 168.099  19.161  1.00  0.00           H  
ATOM    166 HD22 ASN W3011      28.893 167.238  18.822  1.00  0.00           H  
ATOM    167 HD21 ASN W3011      30.451 166.532  19.172  1.00  0.00           H  
ATOM    168  N   LYS W3012      35.152 167.552  17.390  1.00 39.00           N  
ANISOU  168  N   LYS W3012     3261   4476   7083    345   1169    705
ATOM    169  CA  LYS W3012      36.477 168.188  17.350  1.00 40.37           C  
ANISOU  169  CA  LYS W3012     3472   4674   7195    290   1226    794
ATOM    170  C   LYS W3012      37.649 167.204  17.184  1.00 38.35           C  
ANISOU  170  C   LYS W3012     3446   4386   6740    347   1211    659
ATOM    171  O   LYS W3012      38.774 167.657  16.996  1.00 39.13           O  
ANISOU  171  O   LYS W3012     3596   4497   6777    306   1241    722
ATOM    172  CB  LYS W3012      36.692 168.984  18.664  1.00 41.80           C  
ANISOU  172  CB  LYS W3012     3592   4733   7556     89   1101    874
ATOM    173  CG  LYS W3012      35.583 169.975  19.071  1.00 45.92           C  
ANISOU  173  CG  LYS W3012     3869   5274   8304      3   1094   1045
ATOM    174  CD  LYS W3012      35.448 171.182  18.136  1.00 51.67           C  
ANISOU  174  CD  LYS W3012     4431   6169   9031     48   1287   1270
ATOM    175  CE  LYS W3012      34.222 172.045  18.471  1.00 55.66           C  
ANISOU  175  CE  LYS W3012     4666   6682   9799    -64   1263   1474
ATOM    176  NZ  LYS W3012      34.177 173.266  17.652  1.00 56.94           N1+
ANISOU  176  NZ  LYS W3012     4719   7016   9901    -22   1420   1703
ATOM    177  H   LYS W3012      34.993 166.893  18.146  1.00  0.00           H  
ATOM    178  HA  LYS W3012      36.558 168.866  16.498  1.00  0.00           H  
ATOM    179  HB3 LYS W3012      37.641 169.516  18.621  1.00  0.00           H  
ATOM    180  HB2 LYS W3012      36.802 168.272  19.485  1.00  0.00           H  
ATOM    181  HG3 LYS W3012      35.796 170.343  20.072  1.00  0.00           H  
ATOM    182  HG2 LYS W3012      34.628 169.458  19.168  1.00  0.00           H  
ATOM    183  HD3 LYS W3012      35.377 170.839  17.107  1.00  0.00           H  
ATOM    184  HD2 LYS W3012      36.359 171.780  18.201  1.00  0.00           H  
ATOM    185  HE3 LYS W3012      34.226 172.331  19.522  1.00  0.00           H  
ATOM    186  HE2 LYS W3012      33.307 171.481  18.299  1.00  0.00           H  
ATOM    187  HZ1 LYS W3012      34.139 173.017  16.675  1.00  0.00           H  
ATOM    188  HZ2 LYS W3012      33.358 173.803  17.894  1.00  0.00           H  
ATOM    189  HZ3 LYS W3012      35.003 173.819  17.828  1.00  0.00           H  
ATOM    190  N   GLY W3013      37.422 165.893  17.327  1.00 39.74           N  
ANISOU  190  N   GLY W3013     3754   4513   6831    436   1151    487
ATOM    191  CA  GLY W3013      38.492 164.888  17.318  1.00 36.95           C  
ANISOU  191  CA  GLY W3013     3605   4112   6324    475   1104    364
ATOM    192  C   GLY W3013      39.327 164.890  18.608  1.00 39.22           C  
ANISOU  192  C   GLY W3013     3976   4273   6654    329    972    327
ATOM    193  O   GLY W3013      40.366 164.236  18.664  1.00 41.58           O  
ANISOU  193  O   GLY W3013     4424   4519   6855    348    909    228
ATOM    194  H   GLY W3013      36.470 165.541  17.333  1.00  0.00           H  
ATOM    195  HA3 GLY W3013      39.145 165.031  16.454  1.00  0.00           H  
ATOM    196  HA2 GLY W3013      38.046 163.902  17.226  1.00  0.00           H  
ATOM    197  N   HIS W3014      38.888 165.603  19.648  1.00 41.05           N  
ANISOU  197  N   HIS W3014     4114   4454   7030    195    918    400
ATOM    198  CA  HIS W3014      39.522 165.702  20.956  1.00 33.94           C  
ANISOU  198  CA  HIS W3014     3286   3446   6165     84    795    357
ATOM    199  C   HIS W3014      38.447 166.120  21.966  1.00 28.86           C  
ANISOU  199  C   HIS W3014     2521   2749   5695    -22    720    411
ATOM    200  O   HIS W3014      37.334 166.464  21.572  1.00 33.13           O  
ANISOU  200  O   HIS W3014     2917   3332   6338    -25    759    496
ATOM    201  CB  HIS W3014      40.707 166.694  20.912  1.00 30.56           C  
ANISOU  201  CB  HIS W3014     2934   3015   5662     58    817    395
ATOM    202  CG  HIS W3014      40.373 168.152  20.705  1.00 31.47           C  
ANISOU  202  CG  HIS W3014     2939   3157   5861     -4    876    555
ATOM    203  ND1 HIS W3014      40.016 169.009  21.733  1.00 33.73           N  
ANISOU  203  ND1 HIS W3014     3241   3363   6213   -101    810    603
ATOM    204  CD2 HIS W3014      40.376 168.932  19.575  1.00 31.31           C  
ANISOU  204  CD2 HIS W3014     2778   3234   5885     18    990    697
ATOM    205  CE1 HIS W3014      39.779 170.209  21.210  1.00 35.31           C  
ANISOU  205  CE1 HIS W3014     3320   3590   6508   -152    867    774
ATOM    206  NE2 HIS W3014      39.985 170.234  19.905  1.00 34.32           N  
ANISOU  206  NE2 HIS W3014     3087   3583   6369    -85    985    846
ATOM    207  H   HIS W3014      38.025 166.126  19.571  1.00  0.00           H  
ATOM    208  HA  HIS W3014      39.887 164.715  21.244  1.00  0.00           H  
ATOM    209  HB3 HIS W3014      41.399 166.397  20.124  1.00  0.00           H  
ATOM    210  HB2 HIS W3014      41.280 166.614  21.836  1.00  0.00           H  
ATOM    211  HD1 HIS W3014      39.914 168.796  22.733  1.00  0.00           H  
ATOM    212  HD2 HIS W3014      40.616 168.647  18.559  1.00  0.00           H  
ATOM    213  HE1 HIS W3014      39.468 171.069  21.788  1.00  0.00           H  
ATOM    214  N   PHE W3015      38.791 166.102  23.255  1.00 31.45           N  
ANISOU  214  N   PHE W3015     2906   2986   6057    -99    603    360
ATOM    215  CA  PHE W3015      37.973 166.675  24.315  1.00 35.78           C  
ANISOU  215  CA  PHE W3015     3368   3464   6761   -189    495    384
ATOM    216  C   PHE W3015      38.189 168.193  24.300  1.00 38.46           C  
ANISOU  216  C   PHE W3015     3613   3785   7216   -263    522    527
ATOM    217  O   PHE W3015      39.341 168.626  24.314  1.00 41.36           O  
ANISOU  217  O   PHE W3015     4044   4124   7546   -284    537    558
ATOM    218  CB  PHE W3015      38.371 166.071  25.672  1.00 33.22           C  
ANISOU  218  CB  PHE W3015     3146   3062   6415   -214    364    273
ATOM    219  CG  PHE W3015      37.331 166.300  26.750  1.00 34.99           C  
ANISOU  219  CG  PHE W3015     3313   3209   6774   -276    220    253
ATOM    220  CD1 PHE W3015      36.211 165.453  26.813  1.00 34.91           C  
ANISOU  220  CD1 PHE W3015     3253   3214   6797   -262    154    214
ATOM    221  CD2 PHE W3015      37.360 167.456  27.555  1.00 36.43           C  
ANISOU  221  CD2 PHE W3015     3495   3290   7056   -344    130    269
ATOM    222  CE1 PHE W3015      35.180 165.723  27.703  1.00 35.01           C  
ANISOU  222  CE1 PHE W3015     3224   3153   6925   -311     -6    182
ATOM    223  CE2 PHE W3015      36.327 167.700  28.452  1.00 40.13           C  
ANISOU  223  CE2 PHE W3015     3927   3667   7655   -392    -39    228
ATOM    224  CZ  PHE W3015      35.242 166.839  28.523  1.00 39.56           C  
ANISOU  224  CZ  PHE W3015     3810   3620   7600   -375   -109    179
ATOM    225  H   PHE W3015      39.747 165.859  23.513  1.00  0.00           H  
ATOM    226  HA  PHE W3015      36.932 166.431  24.133  1.00  0.00           H  
ATOM    227  HB3 PHE W3015      39.332 166.469  25.994  1.00  0.00           H  
ATOM    228  HB2 PHE W3015      38.511 164.996  25.578  1.00  0.00           H  
ATOM    229  HD1 PHE W3015      36.156 164.596  26.161  1.00  0.00           H  
ATOM    230  HD2 PHE W3015      38.182 168.152  27.482  1.00  0.00           H  
ATOM    231  HE1 PHE W3015      34.317 165.075  27.753  1.00  0.00           H  
ATOM    232  HE2 PHE W3015      36.359 168.575  29.083  1.00  0.00           H  
ATOM    233  HZ  PHE W3015      34.428 167.043  29.206  1.00  0.00           H  
ATOM    234  N   ASP W3016      37.103 168.964  24.238  1.00 36.09           N  
ANISOU  234  N   ASP W3016     3147   3496   7070   -307    522    634
ATOM    235  CA  ASP W3016      37.128 170.425  24.167  1.00 36.75           C  
ANISOU  235  CA  ASP W3016     3100   3563   7300   -394    546    817
ATOM    236  C   ASP W3016      36.483 171.038  25.430  1.00 38.43           C  
ANISOU  236  C   ASP W3016     3205   3648   7750   -514    367    849
ATOM    237  O   ASP W3016      36.712 172.207  25.725  1.00 41.45           O  
ANISOU  237  O   ASP W3016     3430   4008   8312   -606    366   1033
ATOM    238  CB  ASP W3016      36.401 170.887  22.879  1.00 46.01           C  
ANISOU  238  CB  ASP W3016     4136   4896   8450   -331    737    974
ATOM    239  CG  ASP W3016      36.538 172.367  22.486  1.00 53.84           C  
ANISOU  239  CG  ASP W3016     5028   5919   9510   -392    820   1194
ATOM    240  OD1 ASP W3016      37.604 172.964  22.754  1.00 55.85           O  
ANISOU  240  OD1 ASP W3016     5404   6154   9664   -390    839   1194
ATOM    241  OD2 ASP W3016      35.640 172.837  21.756  1.00 57.75           O1-
ANISOU  241  OD2 ASP W3016     5313   6464  10166   -443    866   1386
ATOM    242  H   ASP W3016      36.181 168.549  24.176  1.00  0.00           H  
ATOM    243  HA  ASP W3016      38.158 170.780  24.139  1.00  0.00           H  
ATOM    244  HB3 ASP W3016      35.345 170.619  22.939  1.00  0.00           H  
ATOM    245  HB2 ASP W3016      36.791 170.299  22.049  1.00  0.00           H  
ATOM    246  N   GLY W3017      35.689 170.248  26.166  1.00 35.12           N  
ANISOU  246  N   GLY W3017     2860   3147   7335   -515    207    684
ATOM    247  CA  GLY W3017      34.870 170.734  27.278  1.00 37.19           C  
ANISOU  247  CA  GLY W3017     3049   3277   7805   -613      0    678
ATOM    248  C   GLY W3017      33.514 171.229  26.759  1.00 44.72           C  
ANISOU  248  C   GLY W3017     3807   4269   8914   -647    -22    778
ATOM    249  O   GLY W3017      32.834 171.987  27.447  1.00 52.10           O  
ANISOU  249  O   GLY W3017     4706   5111   9980   -705   -214    777
ATOM    250  H   GLY W3017      35.513 169.308  25.842  1.00  0.00           H  
ATOM    251  HA3 GLY W3017      35.369 171.530  27.830  1.00  0.00           H  
ATOM    252  HA2 GLY W3017      34.688 169.922  27.981  1.00  0.00           H  
ATOM    253  N   GLN W3018      33.132 170.803  25.546  1.00 45.42           N  
ANISOU  253  N   GLN W3018     3810   4512   8936   -570    157    844
ATOM    254  CA  GLN W3018      31.856 171.068  24.898  1.00 41.49           C  
ANISOU  254  CA  GLN W3018     3128   4074   8564   -574    150    943
ATOM    255  C   GLN W3018      30.778 170.208  25.584  1.00 36.47           C  
ANISOU  255  C   GLN W3018     2507   3392   7956   -560    -10    796
ATOM    256  O   GLN W3018      31.059 169.077  25.993  1.00 43.35           O  
ANISOU  256  O   GLN W3018     3563   4262   8646   -485    -36    625
ATOM    257  CB  GLN W3018      32.017 170.718  23.403  1.00 41.18           C  
ANISOU  257  CB  GLN W3018     2986   4219   8443   -466    399   1048
ATOM    258  CG  GLN W3018      31.010 171.409  22.466  1.00 48.02           C  
ANISOU  258  CG  GLN W3018     3849   5166   9232   -451    576   1191
ATOM    259  CD  GLN W3018      31.167 170.925  21.024  1.00 59.21           C  
ANISOU  259  CD  GLN W3018     5159   6565  10774   -542    527   1390
ATOM    260  OE1 GLN W3018      32.266 170.622  20.570  1.00 68.44           O  
ANISOU  260  OE1 GLN W3018     6210   7706  12087   -590    416   1454
ATOM    261  NE2 GLN W3018      30.078 170.865  20.273  1.00 59.42           N  
ANISOU  261  NE2 GLN W3018     5220   6602  10755   -567    601   1498
ATOM    262  H   GLN W3018      33.712 170.115  25.077  1.00  0.00           H  
ATOM    263  HA  GLN W3018      31.622 172.129  25.012  1.00  0.00           H  
ATOM    264  HB3 GLN W3018      31.961 169.636  23.267  1.00  0.00           H  
ATOM    265  HB2 GLN W3018      33.017 171.002  23.073  1.00  0.00           H  
ATOM    266  HG3 GLN W3018      31.169 172.488  22.484  1.00  0.00           H  
ATOM    267  HG2 GLN W3018      29.987 171.242  22.803  1.00  0.00           H  
ATOM    268 HE22 GLN W3018      30.134 170.490  19.333  1.00  0.00           H  
ATOM    269 HE21 GLN W3018      29.161 171.118  20.610  1.00  0.00           H  
ATOM    270  N   GLN W3019      29.573 170.762  25.721  1.00 45.69           N  
ANISOU  270  N   GLN W3019     3548   4548   9264   -596   -124    861
ATOM    271  CA  GLN W3019      28.486 170.160  26.486  1.00 48.89           C  
ANISOU  271  CA  GLN W3019     3948   4925   9705   -581   -284    746
ATOM    272  C   GLN W3019      27.431 169.595  25.527  1.00 45.91           C  
ANISOU  272  C   GLN W3019     3470   4687   9286   -474   -140    776
ATOM    273  O   GLN W3019      27.110 170.236  24.526  1.00 45.96           O  
ANISOU  273  O   GLN W3019     3367   4805   9290   -423     40    916
ATOM    274  CB  GLN W3019      27.893 171.235  27.422  1.00 57.66           C  
ANISOU  274  CB  GLN W3019     4987   5936  10985   -665   -512    786
ATOM    275  CG  GLN W3019      28.915 171.858  28.402  1.00 70.67           C  
ANISOU  275  CG  GLN W3019     6772   7416  12662   -730   -740    665
ATOM    276  CD  GLN W3019      29.614 170.818  29.280  1.00 83.70           C  
ANISOU  276  CD  GLN W3019     8373   8957  14472   -789  -1006    658
ATOM    277  OE1 GLN W3019      28.955 170.047  29.968  1.00 89.24           O  
ANISOU  277  OE1 GLN W3019     9194   9552  15160   -788  -1233    483
ATOM    278  NE2 GLN W3019      30.940 170.774  29.266  1.00 86.55           N  
ANISOU  278  NE2 GLN W3019     8559   9346  14978   -832   -985    845
ATOM    279  H   GLN W3019      29.362 171.646  25.285  1.00  0.00           H  
ATOM    280  HA  GLN W3019      28.855 169.333  27.096  1.00  0.00           H  
ATOM    281  HB3 GLN W3019      27.079 170.790  27.998  1.00  0.00           H  
ATOM    282  HB2 GLN W3019      27.435 172.030  26.831  1.00  0.00           H  
ATOM    283  HG3 GLN W3019      28.405 172.564  29.058  1.00  0.00           H  
ATOM    284  HG2 GLN W3019      29.659 172.439  27.854  1.00  0.00           H  
ATOM    285 HE22 GLN W3019      31.414 170.085  29.829  1.00  0.00           H  
ATOM    286 HE21 GLN W3019      31.494 171.374  28.658  1.00  0.00           H  
ATOM    287  N   GLY W3020      26.926 168.408  25.865  1.00 44.78           N  
ANISOU  287  N   GLY W3020     3433   4547   9033   -402   -222    636
ATOM    288  CA  GLY W3020      26.106 167.563  25.005  1.00 42.68           C  
ANISOU  288  CA  GLY W3020     3132   4388   8697   -277   -112    637
ATOM    289  C   GLY W3020      26.631 166.131  25.181  1.00 41.28           C  
ANISOU  289  C   GLY W3020     3168   4206   8312   -195   -145    482
ATOM    290  O   GLY W3020      27.657 165.912  25.837  1.00 43.93           O  
ANISOU  290  O   GLY W3020     3674   4492   8524   -214   -187    386
ATOM    291  H   GLY W3020      27.293 167.932  26.677  1.00  0.00           H  
ATOM    292  HA3 GLY W3020      26.169 167.854  23.957  1.00  0.00           H  
ATOM    293  HA2 GLY W3020      25.061 167.623  25.309  1.00  0.00           H  
ATOM    294  N   GLU W3021      25.918 165.154  24.615  1.00 38.98           N  
ANISOU  294  N   GLU W3021     2849   3968   7993    -98   -125    474
ATOM    295  CA  GLU W3021      26.208 163.725  24.710  1.00 38.90           C  
ANISOU  295  CA  GLU W3021     3010   3952   7818    -28   -167    368
ATOM    296  C   GLU W3021      25.718 163.028  23.435  1.00 43.49           C  
ANISOU  296  C   GLU W3021     3575   4585   8364     99    -48    385
ATOM    297  O   GLU W3021      24.687 163.420  22.893  1.00 48.87           O  
ANISOU  297  O   GLU W3021     4090   5314   9165    150      6    462
ATOM    298  CB  GLU W3021      25.543 163.099  25.960  1.00 42.81           C  
ANISOU  298  CB  GLU W3021     3516   4417   8331    -54   -385    321
ATOM    299  CG  GLU W3021      26.207 163.519  27.293  1.00 53.50           C  
ANISOU  299  CG  GLU W3021     4950   5707   9670   -141   -535    250
ATOM    300  CD  GLU W3021      25.821 162.715  28.542  1.00 69.19           C  
ANISOU  300  CD  GLU W3021     6858   7658  11772   -184   -767    236
ATOM    301  OE1 GLU W3021      24.999 161.776  28.453  1.00 73.61           O  
ANISOU  301  OE1 GLU W3021     7424   8139  12407   -266   -909    195
ATOM    302  OE2 GLU W3021      26.392 163.052  29.601  1.00 75.08           O1-
ANISOU  302  OE2 GLU W3021     7539   8444  12544   -134   -825    263
ATOM    303  H   GLU W3021      25.165 165.389  23.976  1.00  0.00           H  
ATOM    304  HA  GLU W3021      27.286 163.583  24.773  1.00  0.00           H  
ATOM    305  HB3 GLU W3021      25.537 162.015  25.861  1.00  0.00           H  
ATOM    306  HB2 GLU W3021      24.490 163.385  25.990  1.00  0.00           H  
ATOM    307  HG3 GLU W3021      25.978 164.566  27.496  1.00  0.00           H  
ATOM    308  HG2 GLU W3021      27.289 163.459  27.186  1.00  0.00           H  
ATOM    309  N   VAL W3022      26.439 161.994  22.997  1.00 43.56           N  
ANISOU  309  N   VAL W3022     3753   4579   8220    156    -16    316
ATOM    310  CA  VAL W3022      26.026 161.100  21.914  1.00 41.88           C  
ANISOU  310  CA  VAL W3022     3561   4372   7980    280     46    309
ATOM    311  C   VAL W3022      25.829 159.686  22.506  1.00 40.94           C  
ANISOU  311  C   VAL W3022     3579   4210   7766    290    -59    269
ATOM    312  O   VAL W3022      26.543 159.338  23.451  1.00 40.02           O  
ANISOU  312  O   VAL W3022     3576   4082   7548    226   -106    236
ATOM    313  CB  VAL W3022      27.110 161.031  20.800  1.00 39.00           C  
ANISOU  313  CB  VAL W3022     3258   4022   7539    353    212    285
ATOM    314  CG1 VAL W3022      27.242 162.342  20.015  1.00 41.73           C  
ANISOU  314  CG1 VAL W3022     3443   4448   7966    381    343    360
ATOM    315  CG2 VAL W3022      28.489 160.552  21.281  1.00 35.77           C  
ANISOU  315  CG2 VAL W3022     3004   3583   7006    284    226    237
ATOM    316  H   VAL W3022      27.248 161.680  23.520  1.00  0.00           H  
ATOM    317  HA  VAL W3022      25.091 161.449  21.484  1.00  0.00           H  
ATOM    318  HB  VAL W3022      26.771 160.304  20.062  1.00  0.00           H  
ATOM    319 HG11 VAL W3022      28.026 162.275  19.260  1.00  0.00           H  
ATOM    320 HG12 VAL W3022      26.320 162.578  19.490  1.00  0.00           H  
ATOM    321 HG13 VAL W3022      27.481 163.174  20.668  1.00  0.00           H  
ATOM    322 HG21 VAL W3022      29.232 160.632  20.488  1.00  0.00           H  
ATOM    323 HG22 VAL W3022      28.833 161.141  22.125  1.00  0.00           H  
ATOM    324 HG23 VAL W3022      28.474 159.509  21.596  1.00  0.00           H  
ATOM    325  N   PRO W3023      24.854 158.907  21.984  1.00 42.00           N  
ANISOU  325  N   PRO W3023     3693   4326   7938    377    -96    286
ATOM    326  CA  PRO W3023      24.603 157.538  22.469  1.00 39.76           C  
ANISOU  326  CA  PRO W3023     3522   4004   7580    381   -197    290
ATOM    327  C   PRO W3023      25.751 156.582  22.091  1.00 40.70           C  
ANISOU  327  C   PRO W3023     3792   4078   7594    378   -141    259
ATOM    328  O   PRO W3023      25.862 156.196  20.925  1.00 41.55           O  
ANISOU  328  O   PRO W3023     3929   4154   7704    435    -45    221
ATOM    329  CB  PRO W3023      23.262 157.175  21.808  1.00 42.17           C  
ANISOU  329  CB  PRO W3023     3758   4281   7985    484   -241    327
ATOM    330  CG  PRO W3023      23.223 157.988  20.523  1.00 41.49           C  
ANISOU  330  CG  PRO W3023     3572   4213   7980    572   -112    309
ATOM    331  CD  PRO W3023      23.928 159.281  20.909  1.00 40.61           C  
ANISOU  331  CD  PRO W3023     3383   4168   7880    485    -48    318
ATOM    332  HA  PRO W3023      24.484 157.533  23.555  1.00  0.00           H  
ATOM    333  HB3 PRO W3023      22.450 157.490  22.460  1.00  0.00           H  
ATOM    334  HB2 PRO W3023      23.139 156.108  21.624  1.00  0.00           H  
ATOM    335  HG3 PRO W3023      22.218 158.139  20.126  1.00  0.00           H  
ATOM    336  HG2 PRO W3023      23.812 157.481  19.761  1.00  0.00           H  
ATOM    337  HD2 PRO W3023      24.427 159.718  20.042  1.00  0.00           H  
ATOM    338  HD3 PRO W3023      23.207 160.005  21.293  1.00  0.00           H  
ATOM    339  N   VAL W3024      26.631 156.279  23.051  1.00 38.93           N  
ANISOU  339  N   VAL W3024     3659   3862   7272    319   -206    279
ATOM    340  CA  VAL W3024      27.765 155.386  22.848  1.00 37.11           C  
ANISOU  340  CA  VAL W3024     3548   3601   6953    292   -167    271
ATOM    341  C   VAL W3024      27.326 153.911  22.900  1.00 37.82           C  
ANISOU  341  C   VAL W3024     3689   3666   7013    292   -254    356
ATOM    342  O   VAL W3024      26.401 153.563  23.636  1.00 40.70           O  
ANISOU  342  O   VAL W3024     4031   4092   7341    283   -336    413
ATOM    343  CB  VAL W3024      28.880 155.667  23.896  1.00 34.43           C  
ANISOU  343  CB  VAL W3024     3248   3316   6517    217   -133    237
ATOM    344  CG1 VAL W3024      29.969 154.581  24.040  1.00 32.48           C  
ANISOU  344  CG1 VAL W3024     3102   3047   6190    191   -100    246
ATOM    345  CG2 VAL W3024      29.554 157.012  23.584  1.00 37.21           C  
ANISOU  345  CG2 VAL W3024     3543   3679   6918    204    -54    187
ATOM    346  H   VAL W3024      26.515 156.651  23.982  1.00  0.00           H  
ATOM    347  HA  VAL W3024      28.172 155.585  21.855  1.00  0.00           H  
ATOM    348  HB  VAL W3024      28.409 155.760  24.875  1.00  0.00           H  
ATOM    349 HG11 VAL W3024      30.797 154.924  24.657  1.00  0.00           H  
ATOM    350 HG12 VAL W3024      29.577 153.680  24.511  1.00  0.00           H  
ATOM    351 HG13 VAL W3024      30.386 154.299  23.074  1.00  0.00           H  
ATOM    352 HG21 VAL W3024      30.265 157.293  24.359  1.00  0.00           H  
ATOM    353 HG22 VAL W3024      30.095 156.964  22.638  1.00  0.00           H  
ATOM    354 HG23 VAL W3024      28.826 157.818  23.501  1.00  0.00           H  
ATOM    355  N   SER W3025      28.033 153.081  22.137  1.00 36.52           N  
ANISOU  355  N   SER W3025     3593   3414   6868    302   -248    373
ATOM    356  CA  SER W3025      27.897 151.642  22.064  1.00 38.39           C  
ANISOU  356  CA  SER W3025     3871   3617   7098    277   -328    488
ATOM    357  C   SER W3025      29.307 151.081  22.298  1.00 34.73           C  
ANISOU  357  C   SER W3025     3476   3151   6571    211   -292    506
ATOM    358  O   SER W3025      30.207 151.372  21.504  1.00 34.93           O  
ANISOU  358  O   SER W3025     3544   3114   6613    215   -241    422
ATOM    359  CB  SER W3025      27.328 151.329  20.664  1.00 46.71           C  
ANISOU  359  CB  SER W3025     4933   4530   8286    342   -402    516
ATOM    360  OG  SER W3025      27.079 149.957  20.429  1.00 56.84           O  
ANISOU  360  OG  SER W3025     6138   5825   9634    410   -442    519
ATOM    361  H   SER W3025      28.808 153.456  21.589  1.00  0.00           H  
ATOM    362  HA  SER W3025      27.217 151.268  22.833  1.00  0.00           H  
ATOM    363  HB3 SER W3025      27.994 151.698  19.887  1.00  0.00           H  
ATOM    364  HB2 SER W3025      26.395 151.874  20.531  1.00  0.00           H  
ATOM    365  HG  SER W3025      26.752 149.863  19.529  1.00  0.00           H  
ATOM    366  N   ILE W3026      29.502 150.364  23.413  1.00 31.79           N  
ANISOU  366  N   ILE W3026     3104   2859   6116    161   -316    622
ATOM    367  CA  ILE W3026      30.757 149.688  23.730  1.00 29.41           C  
ANISOU  367  CA  ILE W3026     2836   2578   5760    100   -282    670
ATOM    368  C   ILE W3026      30.652 148.217  23.290  1.00 37.16           C  
ANISOU  368  C   ILE W3026     3810   3500   6810     62   -362    847
ATOM    369  O   ILE W3026      29.886 147.457  23.888  1.00 37.27           O  
ANISOU  369  O   ILE W3026     3785   3597   6780     63   -400    989
ATOM    370  CB  ILE W3026      31.067 149.728  25.257  1.00 28.93           C  
ANISOU  370  CB  ILE W3026     2766   2686   5539     87   -224    668
ATOM    371  CG1 ILE W3026      31.294 151.165  25.781  1.00 27.99           C  
ANISOU  371  CG1 ILE W3026     2660   2581   5394    100   -162    504
ATOM    372  CG2 ILE W3026      32.167 148.782  25.776  1.00 28.93           C  
ANISOU  372  CG2 ILE W3026     2771   2731   5489     38   -193    769
ATOM    373  CD1 ILE W3026      32.575 151.848  25.270  1.00 35.62           C  
ANISOU  373  CD1 ILE W3026     3637   3675   6222    100   -125    472
ATOM    374  H   ILE W3026      28.741 150.224  24.067  1.00  0.00           H  
ATOM    375  HA  ILE W3026      31.588 150.161  23.202  1.00  0.00           H  
ATOM    376  HB  ILE W3026      30.153 149.384  25.746  1.00  0.00           H  
ATOM    377 HG13 ILE W3026      31.312 151.148  26.872  1.00  0.00           H  
ATOM    378 HG12 ILE W3026      30.434 151.783  25.525  1.00  0.00           H  
ATOM    379 HG21 ILE W3026      32.091 148.753  26.858  1.00  0.00           H  
ATOM    380 HG22 ILE W3026      32.053 147.746  25.460  1.00  0.00           H  
ATOM    381 HG23 ILE W3026      33.169 149.106  25.493  1.00  0.00           H  
ATOM    382 HD11 ILE W3026      32.355 152.843  24.883  1.00  0.00           H  
ATOM    383 HD12 ILE W3026      33.305 151.958  26.073  1.00  0.00           H  
ATOM    384 HD13 ILE W3026      33.060 151.294  24.467  1.00  0.00           H  
ATOM    385  N  AILE W3027      31.442 147.850  22.277  0.61 30.68           N  
ANISOU  385  N  AILE W3027     3027   2527   6105     32   -405    847
ATOM    386  N  BILE W3027      31.422 148.018  23.692  0.39 31.49           N  
ANISOU  386  N  BILE W3027     3129   2639   6198     26   -399    851
ATOM    387  CA AILE W3027      31.657 146.485  21.802  0.61 31.95           C  
ANISOU  387  CA AILE W3027     3174   2584   6381    -25   -510   1025
ATOM    388  CA BILE W3027      31.581 146.592  23.444  0.39 31.86           C  
ANISOU  388  CA BILE W3027     3160   2594   6354    -35   -499   1035
ATOM    389  C  AILE W3027      33.169 146.362  21.503  0.61 41.52           C  
ANISOU  389  C  AILE W3027     4404   3746   7625   -100   -514   1046
ATOM    390  C  BILE W3027      32.939 146.368  22.787  0.39 41.84           C  
ANISOU  390  C  BILE W3027     4461   3747   7688    -94   -524   1010
ATOM    391  O  AILE W3027      33.836 147.390  21.370  0.61 40.26           O  
ANISOU  391  O  AILE W3027     4306   3523   7469    -82   -490    881
ATOM    392  O  BILE W3027      33.383 147.165  21.954  0.39 42.78           O  
ANISOU  392  O  BILE W3027     4648   3785   7821    -55   -510    828
ATOM    393  CB AILE W3027      30.809 146.176  20.521  0.61 36.44           C  
ANISOU  393  CB AILE W3027     3775   2948   7124     24   -632   1000
ATOM    394  CB BILE W3027      30.423 146.040  22.582  0.39 36.87           C  
ANISOU  394  CB BILE W3027     3802   3069   7140      9   -619   1067
ATOM    395  CG1AILE W3027      29.281 146.272  20.779  0.61 38.59           C  
ANISOU  395  CG1AILE W3027     4024   3267   7371    118   -615    929
ATOM    396  CG1BILE W3027      30.523 144.523  22.441  0.39 38.87           C  
ANISOU  396  CG1BILE W3027     4026   3214   7528    -70   -743   1296
ATOM    397  CG2AILE W3027      31.129 144.805  19.874  0.61 38.72           C  
ANISOU  397  CG2AILE W3027     4034   3132   7548    -43   -763   1228
ATOM    398  CG2BILE W3027      30.403 146.704  21.213  0.39 37.38           C  
ANISOU  398  CG2BILE W3027     3938   2968   7296     86   -646    863
ATOM    399  CD1AILE W3027      28.692 145.145  21.643  0.61 40.47           C  
ANISOU  399  CD1AILE W3027     4285   3317   7776    194   -727    900
ATOM    400  CD1BILE W3027      29.416 143.923  21.603  0.39 40.66           C  
ANISOU  400  CD1BILE W3027     4267   3257   7924    -25   -884   1336
ATOM    401  H  AILE W3027      32.115 148.514  21.908  0.61  0.00           H  
ATOM    402  H  BILE W3027      31.953 148.656  23.115  0.39  0.00           H  
ATOM    403  HA AILE W3027      31.417 145.775  22.598  0.61  0.00           H  
ATOM    404  HA BILE W3027      31.571 146.072  24.402  0.39  0.00           H  
ATOM    405  HB AILE W3027      31.038 146.936  19.775  0.61  0.00           H  
ATOM    406  HB BILE W3027      29.483 146.269  23.085  0.39  0.00           H  
ATOM    407 HG13AILE W3027      28.754 146.258  19.829  0.61  0.00           H  
ATOM    408 HG13BILE W3027      30.513 144.065  23.429  0.39  0.00           H  
ATOM    409 HG12AILE W3027      29.022 147.237  21.215  0.61  0.00           H  
ATOM    410 HG12BILE W3027      31.489 144.265  22.006  0.39  0.00           H  
ATOM    411 HG21AILE W3027      30.359 144.474  19.181  0.61  0.00           H  
ATOM    412 HG21BILE W3027      29.579 146.298  20.626  0.39  0.00           H  
ATOM    413 HG22AILE W3027      32.059 144.831  19.308  0.61  0.00           H  
ATOM    414 HG22BILE W3027      30.268 147.777  21.330  0.39  0.00           H  
ATOM    415 HG23AILE W3027      31.209 144.019  20.626  0.61  0.00           H  
ATOM    416 HG23BILE W3027      31.346 146.512  20.699  0.39  0.00           H  
ATOM    417 HD11AILE W3027      27.624 145.300  21.791  0.61  0.00           H  
ATOM    418 HD11BILE W3027      29.549 142.844  21.545  0.39  0.00           H  
ATOM    419 HD12AILE W3027      28.801 144.170  21.167  0.61  0.00           H  
ATOM    420 HD12BILE W3027      28.451 144.143  22.059  0.39  0.00           H  
ATOM    421 HD13AILE W3027      29.160 145.097  22.625  0.61  0.00           H  
ATOM    422 HD13BILE W3027      29.451 144.349  20.600  0.39  0.00           H  
ATOM    423  N  AASN W3028      33.710 145.135  21.421  0.61 45.27           N  
ANISOU  423  N  AASN W3028     4814   4261   8124   -183   -545   1265
ATOM    424  N  BASN W3028      33.609 145.286  23.192  0.39 44.63           N  
ANISOU  424  N  BASN W3028     4762   4115   8082   -186   -563   1207
ATOM    425  CA AASN W3028      35.135 144.843  21.207  0.61 44.31           C  
ANISOU  425  CA AASN W3028     4675   4115   8047   -269   -555   1329
ATOM    426  CA BASN W3028      34.846 144.820  22.560  0.39 45.01           C  
ANISOU  426  CA BASN W3028     4826   4035   8241   -262   -634   1228
ATOM    427  C  AASN W3028      35.959 145.408  22.375  0.61 41.53           C  
ANISOU  427  C  AASN W3028     4340   3911   7528   -238   -417   1183
ATOM    428  C  BASN W3028      35.959 145.869  22.636  0.39 42.46           C  
ANISOU  428  C  BASN W3028     4544   3781   7810   -250   -536   1062
ATOM    429  O  AASN W3028      35.702 145.033  23.519  0.61 37.12           O  
ANISOU  429  O  AASN W3028     3754   3542   6808   -191   -314   1178
ATOM    430  O  BASN W3028      36.668 146.128  21.659  0.39 39.52           O  
ANISOU  430  O  BASN W3028     4245   3269   7503   -249   -596    937
ATOM    431  CB AASN W3028      35.581 145.310  19.783  0.61 46.89           C  
ANISOU  431  CB AASN W3028     5069   4173   8575   -298   -710   1268
ATOM    432  CB BASN W3028      34.594 144.401  21.111  0.39 49.88           C  
ANISOU  432  CB BASN W3028     5519   4376   9056   -250   -805   1162
ATOM    433  CG AASN W3028      34.927 144.475  18.685  0.61 52.31           C  
ANISOU  433  CG AASN W3028     5762   4684   9430   -293   -858   1358
ATOM    434  CG BASN W3028      33.475 143.387  20.988  0.39 53.06           C  
ANISOU  434  CG BASN W3028     5884   4706   9569   -257   -914   1316
ATOM    435  OD1AASN W3028      34.918 143.257  18.793  0.61 54.42           O  
ANISOU  435  OD1AASN W3028     5942   4999   9735   -352   -897   1595
ATOM    436  OD1BASN W3028      33.362 142.467  21.798  0.39 54.28           O  
ANISOU  436  OD1BASN W3028     5940   4949   9734   -333   -918   1567
ATOM    437  ND2AASN W3028      34.359 145.069  17.642  0.61 52.35           N  
ANISOU  437  ND2AASN W3028     5864   4549   9478   -204   -926   1147
ATOM    438  ND2BASN W3028      32.633 143.555  19.974  0.39 52.61           N  
ANISOU  438  ND2BASN W3028     5899   4523   9566   -166   -991   1165
ATOM    439  H  AASN W3028      33.120 144.333  21.572  0.61  0.00           H  
ATOM    440  H  BASN W3028      33.265 144.743  23.973  0.39  0.00           H  
ATOM    441  HA AASN W3028      35.202 143.757  21.275  0.61  0.00           H  
ATOM    442  HA BASN W3028      35.183 143.941  23.107  0.39  0.00           H  
ATOM    443  HB3AASN W3028      36.657 145.173  19.667  0.61  0.00           H  
ATOM    444  HB3BASN W3028      35.510 143.987  20.690  0.39  0.00           H  
ATOM    445  HB2AASN W3028      35.386 146.369  19.619  0.61  0.00           H  
ATOM    446  HB2BASN W3028      34.354 145.280  20.515  0.39  0.00           H  
ATOM    447 HD22AASN W3028      33.891 144.499  16.948  0.61  0.00           H  
ATOM    448 HD22BASN W3028      31.867 142.910  19.842  0.39  0.00           H  
ATOM    449 HD21AASN W3028      34.303 146.081  17.530  0.61  0.00           H  
ATOM    450 HD21BASN W3028      32.761 144.328  19.336  0.39  0.00           H  
ATOM    451  N  AASN W3029      36.897 146.329  22.100  0.61 39.20           N  
ANISOU  451  N  AASN W3029     4099   3530   7266   -255   -425   1060
ATOM    452  N  BASN W3029      36.111 146.471  23.818  0.39 38.39           N  
ANISOU  452  N  BASN W3029     3987   3478   7120   -229   -397   1059
ATOM    453  CA AASN W3029      37.478 147.206  23.094  0.61 37.43           C  
ANISOU  453  CA AASN W3029     3903   3415   6906   -221   -309    914
ATOM    454  CA BASN W3029      37.152 147.477  24.061  0.39 37.76           C  
ANISOU  454  CA BASN W3029     3937   3471   6938   -216   -304    926
ATOM    455  C  AASN W3029      37.494 148.567  22.412  0.61 35.29           C  
ANISOU  455  C  AASN W3029     3725   3053   6630   -151   -297    693
ATOM    456  C  BASN W3029      37.068 148.618  23.050  0.39 35.44           C  
ANISOU  456  C  BASN W3029     3740   3077   6649   -154   -298    704
ATOM    457  O  AASN W3029      38.538 149.182  22.216  0.61 33.97           O  
ANISOU  457  O  AASN W3029     3606   2878   6422   -144   -261    580
ATOM    458  O  BASN W3029      38.061 149.286  22.750  0.39 34.26           O  
ANISOU  458  O  BASN W3029     3634   2916   6465   -153   -268    602
ATOM    459  CB AASN W3029      38.841 146.721  23.585  0.61 40.91           C  
ANISOU  459  CB AASN W3029     4315   3864   7364   -289   -314    970
ATOM    460  CB BASN W3029      38.548 146.846  24.048  0.39 40.64           C  
ANISOU  460  CB BASN W3029     4265   3818   7359   -299   -338   1024
ATOM    461  CG AASN W3029      38.709 145.791  24.792  0.61 42.60           C  
ANISOU  461  CG AASN W3029     4437   4295   7454   -292   -207   1091
ATOM    462  CG BASN W3029      39.331 147.125  25.317  0.39 42.59           C  
ANISOU  462  CG BASN W3029     4449   4270   7463   -292   -215   1068
ATOM    463  OD1AASN W3029      37.858 146.004  25.645  0.61 42.55           O  
ANISOU  463  OD1AASN W3029     4428   4434   7304   -222   -115   1046
ATOM    464  OD1BASN W3029      38.782 147.606  26.308  0.39 42.80           O  
ANISOU  464  OD1BASN W3029     4464   4452   7348   -227   -122   1042
ATOM    465  ND2AASN W3029      39.552 144.780  24.927  0.61 45.41           N  
ANISOU  465  ND2AASN W3029     4714   4676   7866   -362   -227   1241
ATOM    466  ND2BASN W3029      40.622 146.813  25.293  0.39 44.51           N  
ANISOU  466  ND2BASN W3029     4653   4509   7749   -350   -231   1128
ATOM    467  H  AASN W3029      36.993 146.647  21.145  0.61  0.00           H  
ATOM    468  H  BASN W3029      35.496 146.239  24.586  0.39  0.00           H  
ATOM    469  HA AASN W3029      36.808 147.353  23.942  0.61  0.00           H  
ATOM    470  HA BASN W3029      36.983 147.893  25.052  0.39  0.00           H  
ATOM    471  HB3AASN W3029      39.423 147.558  23.968  0.61  0.00           H  
ATOM    472  HB3BASN W3029      39.108 147.219  23.189  0.39  0.00           H  
ATOM    473  HB2AASN W3029      39.434 146.284  22.781  0.61  0.00           H  
ATOM    474  HB2BASN W3029      38.456 145.771  23.910  0.39  0.00           H  
ATOM    475 HD22AASN W3029      39.462 144.169  25.721  0.61  0.00           H  
ATOM    476 HD22BASN W3029      41.196 146.974  26.107  0.39  0.00           H  
ATOM    477 HD21AASN W3029      40.317 144.630  24.260  0.61  0.00           H  
ATOM    478 HD21BASN W3029      41.030 146.413  24.462  0.39  0.00           H  
ATOM    479  N   THR W3030      36.316 148.980  21.921  1.00 36.34           N  
ANISOU  479  N   THR W3030     3876   3130   6800    -91   -323    643
ATOM    480  CA  THR W3030      36.161 150.049  20.955  1.00 36.27           C  
ANISOU  480  CA  THR W3030     3935   3054   6793     -8   -301    461
ATOM    481  C   THR W3030      34.944 150.896  21.356  1.00 33.77           C  
ANISOU  481  C   THR W3030     3577   2832   6421     52   -228    418
ATOM    482  O   THR W3030      33.920 150.349  21.776  1.00 37.85           O  
ANISOU  482  O   THR W3030     4041   3394   6945     48   -255    514
ATOM    483  CB  THR W3030      35.931 149.443  19.545  1.00 37.42           C  
ANISOU  483  CB  THR W3030     4143   3001   7075     33   -430    420
ATOM    484  OG1 THR W3030      36.968 148.525  19.224  1.00 41.92           O  
ANISOU  484  OG1 THR W3030     4735   3460   7733    -47   -545    494
ATOM    485  CG2 THR W3030      35.834 150.459  18.402  1.00 38.09           C  
ANISOU  485  CG2 THR W3030     4304   3045   7123    145   -389    226
ATOM    486  H   THR W3030      35.476 148.428  22.053  1.00  0.00           H  
ATOM    487  HA  THR W3030      37.042 150.688  20.938  1.00  0.00           H  
ATOM    488  HB  THR W3030      35.007 148.868  19.562  1.00  0.00           H  
ATOM    489  HG1 THR W3030      36.928 148.358  18.276  1.00  0.00           H  
ATOM    490 HG21 THR W3030      35.683 149.961  17.444  1.00  0.00           H  
ATOM    491 HG22 THR W3030      34.997 151.144  18.534  1.00  0.00           H  
ATOM    492 HG23 THR W3030      36.746 151.049  18.321  1.00  0.00           H  
ATOM    493  N   VAL W3031      35.079 152.218  21.236  1.00 32.60           N  
ANISOU  493  N   VAL W3031     3446   2720   6222    104   -143    288
ATOM    494  CA  VAL W3031      33.986 153.150  21.457  1.00 32.23           C  
ANISOU  494  CA  VAL W3031     3342   2750   6152    149    -85    248
ATOM    495  C   VAL W3031      33.360 153.441  20.085  1.00 37.24           C  
ANISOU  495  C   VAL W3031     3984   3308   6857    249    -88    170
ATOM    496  O   VAL W3031      34.021 154.036  19.227  1.00 39.26           O  
ANISOU  496  O   VAL W3031     4298   3517   7100    303    -58     79
ATOM    497  CB  VAL W3031      34.477 154.483  22.086  1.00 33.52           C  
ANISOU  497  CB  VAL W3031     3492   3012   6231    129     11    193
ATOM    498  CG1 VAL W3031      33.342 155.505  22.296  1.00 37.77           C  
ANISOU  498  CG1 VAL W3031     3955   3611   6784    156     38    172
ATOM    499  CG2 VAL W3031      35.190 154.230  23.427  1.00 29.26           C  
ANISOU  499  CG2 VAL W3031     2955   2546   5616     62     13    250
ATOM    500  H   VAL W3031      35.922 152.594  20.811  1.00  0.00           H  
ATOM    501  HA  VAL W3031      33.232 152.717  22.120  1.00  0.00           H  
ATOM    502  HB  VAL W3031      35.207 154.942  21.415  1.00  0.00           H  
ATOM    503 HG11 VAL W3031      33.706 156.407  22.775  1.00  0.00           H  
ATOM    504 HG12 VAL W3031      32.879 155.812  21.358  1.00  0.00           H  
ATOM    505 HG13 VAL W3031      32.563 155.096  22.937  1.00  0.00           H  
ATOM    506 HG21 VAL W3031      35.498 155.162  23.893  1.00  0.00           H  
ATOM    507 HG22 VAL W3031      34.541 153.710  24.132  1.00  0.00           H  
ATOM    508 HG23 VAL W3031      36.091 153.631  23.293  1.00  0.00           H  
ATOM    509  N   TYR W3032      32.109 153.018  19.910  1.00 28.82           N  
ANISOU  509  N   TYR W3032     2860   2240   5851    291   -125    203
ATOM    510  CA  TYR W3032      31.278 153.384  18.771  1.00 29.81           C  
ANISOU  510  CA  TYR W3032     2972   2306   6050    409   -126    138
ATOM    511  C   TYR W3032      30.163 154.321  19.267  1.00 34.82           C  
ANISOU  511  C   TYR W3032     3493   3044   6691    440    -61    135
ATOM    512  O   TYR W3032      29.865 154.332  20.464  1.00 35.78           O  
ANISOU  512  O   TYR W3032     3561   3252   6783    367    -64    186
ATOM    513  CB  TYR W3032      30.639 152.129  18.148  1.00 35.68           C  
ANISOU  513  CB  TYR W3032     3733   2921   6902    444   -256    191
ATOM    514  CG  TYR W3032      31.547 150.979  17.755  1.00 38.68           C  
ANISOU  514  CG  TYR W3032     4212   3158   7326    412   -356    203
ATOM    515  CD1 TYR W3032      31.867 149.982  18.701  1.00 36.99           C  
ANISOU  515  CD1 TYR W3032     3996   2941   7119    290   -420    342
ATOM    516  CD2 TYR W3032      32.013 150.858  16.429  1.00 40.47           C  
ANISOU  516  CD2 TYR W3032     4529   3257   7592    511   -397     80
ATOM    517  CE1 TYR W3032      32.644 148.874  18.323  1.00 41.58           C  
ANISOU  517  CE1 TYR W3032     4640   3381   7775    242   -529    380
ATOM    518  CE2 TYR W3032      32.796 149.748  16.054  1.00 44.78           C  
ANISOU  518  CE2 TYR W3032     5165   3645   8203    472   -528     86
ATOM    519  CZ  TYR W3032      33.113 148.758  17.004  1.00 47.68           C  
ANISOU  519  CZ  TYR W3032     5508   3998   8608    325   -598    246
ATOM    520  OH  TYR W3032      33.881 147.687  16.658  1.00 50.85           O  
ANISOU  520  OH  TYR W3032     5977   4236   9110    268   -744    277
ATOM    521  H   TYR W3032      31.626 152.506  20.644  1.00  0.00           H  
ATOM    522  HA  TYR W3032      31.870 153.896  18.020  1.00  0.00           H  
ATOM    523  HB3 TYR W3032      30.079 152.434  17.264  1.00  0.00           H  
ATOM    524  HB2 TYR W3032      29.903 151.714  18.833  1.00  0.00           H  
ATOM    525  HD1 TYR W3032      31.513 150.055  19.719  1.00  0.00           H  
ATOM    526  HD2 TYR W3032      31.763 151.607  15.689  1.00  0.00           H  
ATOM    527  HE1 TYR W3032      32.886 148.114  19.049  1.00  0.00           H  
ATOM    528  HE2 TYR W3032      33.155 149.667  15.037  1.00  0.00           H  
ATOM    529  HH  TYR W3032      33.903 147.560  15.689  1.00  0.00           H  
ATOM    530  N   THR W3033      29.510 155.050  18.361  1.00 40.75           N  
ANISOU  530  N   THR W3033     4206   3788   7487    559    -11     73
ATOM    531  CA  THR W3033      28.317 155.830  18.670  1.00 40.17           C  
ANISOU  531  CA  THR W3033     3995   3804   7463    595     38     93
ATOM    532  C   THR W3033      27.458 155.995  17.404  1.00 36.98           C  
ANISOU  532  C   THR W3033     3556   3352   7143    754     32     57
ATOM    533  O   THR W3033      27.999 155.977  16.296  1.00 39.65           O  
ANISOU  533  O   THR W3033     3988   3603   7472    855     24    -22
ATOM    534  CB  THR W3033      28.686 157.211  19.282  1.00 40.73           C  
ANISOU  534  CB  THR W3033     4008   3980   7486    570    167     77
ATOM    535  OG1 THR W3033      27.533 157.921  19.681  1.00 43.61           O  
ANISOU  535  OG1 THR W3033     4216   4423   7932    568    183    128
ATOM    536  CG2 THR W3033      29.443 158.145  18.325  1.00 40.48           C  
ANISOU  536  CG2 THR W3033     4020   3955   7406    689    272      2
ATOM    537  H   THR W3033      29.845 155.116  17.400  1.00  0.00           H  
ATOM    538  HA  THR W3033      27.721 155.263  19.388  1.00  0.00           H  
ATOM    539  HB  THR W3033      29.295 157.052  20.173  1.00  0.00           H  
ATOM    540  HG1 THR W3033      26.971 157.324  20.204  1.00  0.00           H  
ATOM    541 HG21 THR W3033      29.819 159.019  18.853  1.00  0.00           H  
ATOM    542 HG22 THR W3033      30.294 157.637  17.872  1.00  0.00           H  
ATOM    543 HG23 THR W3033      28.807 158.503  17.516  1.00  0.00           H  
ATOM    544  N   LYS W3034      26.133 156.109  17.573  1.00 40.11           N  
ANISOU  544  N   LYS W3034     3816   3799   7624    785     20    107
ATOM    545  CA  LYS W3034      25.202 156.326  16.468  1.00 43.13           C  
ANISOU  545  CA  LYS W3034     4142   4146   8100    949     10     84
ATOM    546  C   LYS W3034      25.265 157.774  15.953  1.00 45.65           C  
ANISOU  546  C   LYS W3034     4364   4574   8405   1071    172     42
ATOM    547  O   LYS W3034      24.894 158.689  16.688  1.00 50.89           O  
ANISOU  547  O   LYS W3034     4893   5360   9082   1008    252    105
ATOM    548  CB  LYS W3034      23.766 155.955  16.893  1.00 48.00           C  
ANISOU  548  CB  LYS W3034     4644   4772   8821    933    -91    173
ATOM    549  CG  LYS W3034      23.522 154.449  17.097  1.00 53.91           C  
ANISOU  549  CG  LYS W3034     5480   5396   9608    912   -250    221
ATOM    550  CD  LYS W3034      23.644 153.618  15.808  1.00 55.53           C  
ANISOU  550  CD  LYS W3034     5572   5594   9931    980   -341    288
ATOM    551  CE  LYS W3034      22.920 152.264  15.901  1.00 55.58           C  
ANISOU  551  CE  LYS W3034     5439   5734   9946    895   -347    353
ATOM    552  NZ  LYS W3034      23.104 151.459  14.682  1.00 57.26           N1+
ANISOU  552  NZ  LYS W3034     5534   5943  10278    964   -450    420
ATOM    553  H   LYS W3034      25.761 156.197  18.508  1.00  0.00           H  
ATOM    554  HA  LYS W3034      25.484 155.658  15.659  1.00  0.00           H  
ATOM    555  HB3 LYS W3034      23.065 156.309  16.135  1.00  0.00           H  
ATOM    556  HB2 LYS W3034      23.500 156.496  17.800  1.00  0.00           H  
ATOM    557  HG3 LYS W3034      22.529 154.317  17.531  1.00  0.00           H  
ATOM    558  HG2 LYS W3034      24.225 154.064  17.834  1.00  0.00           H  
ATOM    559  HD3 LYS W3034      24.701 153.444  15.598  1.00  0.00           H  
ATOM    560  HD2 LYS W3034      23.255 154.189  14.965  1.00  0.00           H  
ATOM    561  HE3 LYS W3034      21.852 152.423  16.051  1.00  0.00           H  
ATOM    562  HE2 LYS W3034      23.282 151.690  16.753  1.00  0.00           H  
ATOM    563  HZ1 LYS W3034      24.080 151.197  14.610  1.00  0.00           H  
ATOM    564  HZ2 LYS W3034      22.544 150.622  14.739  1.00  0.00           H  
ATOM    565  HZ3 LYS W3034      22.835 151.999  13.871  1.00  0.00           H  
ATOM    566  N   VAL W3035      25.686 157.944  14.697  1.00 44.95           N  
ANISOU  566  N   VAL W3035     4344   4443   8293   1252    212    -56
ATOM    567  CA  VAL W3035      25.646 159.209  13.968  1.00 46.90           C  
ANISOU  567  CA  VAL W3035     4495   4817   8506   1422    378    -90
ATOM    568  C   VAL W3035      24.932 158.909  12.634  1.00 55.79           C  
ANISOU  568  C   VAL W3035     5589   5890   9719   1638    341   -143
ATOM    569  O   VAL W3035      25.210 157.870  12.030  1.00 61.07           O  
ANISOU  569  O   VAL W3035     6419   6426  10359   1764    264   -263
ATOM    570  CB  VAL W3035      27.073 159.741  13.659  1.00 42.22           C  
ANISOU  570  CB  VAL W3035     4034   4255   7754   1483    478   -184
ATOM    571  CG1 VAL W3035      27.076 161.136  13.024  1.00 43.98           C  
ANISOU  571  CG1 VAL W3035     4156   4640   7916   1696    663   -205
ATOM    572  CG2 VAL W3035      27.988 159.753  14.900  1.00 38.38           C  
ANISOU  572  CG2 VAL W3035     3570   3816   7198   1276    510   -123
ATOM    573  H   VAL W3035      25.981 157.138  14.149  1.00  0.00           H  
ATOM    574  HA  VAL W3035      25.081 159.962  14.520  1.00  0.00           H  
ATOM    575  HB  VAL W3035      27.512 159.081  12.917  1.00  0.00           H  
ATOM    576 HG11 VAL W3035      28.091 161.458  12.794  1.00  0.00           H  
ATOM    577 HG12 VAL W3035      26.520 161.153  12.089  1.00  0.00           H  
ATOM    578 HG13 VAL W3035      26.638 161.860  13.708  1.00  0.00           H  
ATOM    579 HG21 VAL W3035      28.971 160.165  14.671  1.00  0.00           H  
ATOM    580 HG22 VAL W3035      27.555 160.343  15.709  1.00  0.00           H  
ATOM    581 HG23 VAL W3035      28.149 158.744  15.278  1.00  0.00           H  
ATOM    582  N   ASP W3036      23.974 159.763  12.236  1.00 59.20           N  
ANISOU  582  N   ASP W3036     5824   6421  10250   1673    373    -54
ATOM    583  CA  ASP W3036      22.961 159.513  11.192  1.00 60.62           C  
ANISOU  583  CA  ASP W3036     5982   6592  10459   1850    330    -86
ATOM    584  C   ASP W3036      22.047 158.351  11.619  1.00 55.35           C  
ANISOU  584  C   ASP W3036     5468   5712   9849   1830    119   -122
ATOM    585  O   ASP W3036      20.951 158.579  12.131  1.00 57.87           O  
ANISOU  585  O   ASP W3036     5919   5934  10135   1992     60   -228
ATOM    586  CB  ASP W3036      23.495 159.287   9.740  1.00 73.64           C  
ANISOU  586  CB  ASP W3036     7669   8336  11975   2107    468   -200
ATOM    587  CG  ASP W3036      24.194 160.463   9.045  1.00 87.09           C  
ANISOU  587  CG  ASP W3036     9167  10292  13633   2147    679   -111
ATOM    588  OD1 ASP W3036      23.908 161.624   9.406  1.00 89.54           O  
ANISOU  588  OD1 ASP W3036     9299  10678  14042   1968    693     40
ATOM    589  OD2 ASP W3036      24.869 160.192   8.029  1.00 94.10           O1-
ANISOU  589  OD2 ASP W3036    10073  11304  14378   2355    819   -188
ATOM    590  H   ASP W3036      23.799 160.578  12.802  1.00  0.00           H  
ATOM    591  HA  ASP W3036      22.324 160.397  11.186  1.00  0.00           H  
ATOM    592  HB3 ASP W3036      22.665 158.992   9.096  1.00  0.00           H  
ATOM    593  HB2 ASP W3036      24.200 158.455   9.725  1.00  0.00           H  
ATOM    594  N   GLY W3037      22.559 157.133  11.439  1.00 49.16           N  
ANISOU  594  N   GLY W3037     4673   4859   9147   1631      0    -24
ATOM    595  CA  GLY W3037      21.994 155.894  11.947  1.00 52.54           C  
ANISOU  595  CA  GLY W3037     5202   5120   9641   1587   -193      5
ATOM    596  C   GLY W3037      23.079 154.807  12.043  1.00 55.32           C  
ANISOU  596  C   GLY W3037     5757   5309   9953   1513   -291    -40
ATOM    597  O   GLY W3037      22.743 153.678  12.397  1.00 60.71           O  
ANISOU  597  O   GLY W3037     6501   5868  10696   1427   -449     35
ATOM    598  H   GLY W3037      23.504 157.106  11.075  1.00  0.00           H  
ATOM    599  HA3 GLY W3037      21.195 155.555  11.286  1.00  0.00           H  
ATOM    600  HA2 GLY W3037      21.561 156.047  12.937  1.00  0.00           H  
ATOM    601  N   VAL W3038      24.354 155.103  11.733  1.00 52.87           N  
ANISOU  601  N   VAL W3038     5544   4999   9543   1539   -209   -142
ATOM    602  CA  VAL W3038      25.434 154.126  11.702  1.00 46.57           C  
ANISOU  602  CA  VAL W3038     4934   4049   8712   1461   -316   -184
ATOM    603  C   VAL W3038      26.310 154.246  12.963  1.00 41.74           C  
ANISOU  603  C   VAL W3038     4324   3502   8032   1301   -242   -149
ATOM    604  O   VAL W3038      26.489 155.345  13.485  1.00 39.90           O  
ANISOU  604  O   VAL W3038     4001   3441   7716   1283    -87   -145
ATOM    605  CB  VAL W3038      26.324 154.331  10.442  1.00 46.94           C  
ANISOU  605  CB  VAL W3038     5141   4018   8675   1635   -330   -354
ATOM    606  CG1 VAL W3038      25.576 153.919   9.161  1.00 44.48           C  
ANISOU  606  CG1 VAL W3038     4849   3633   8417   1790   -417   -388
ATOM    607  CG2 VAL W3038      26.943 155.729  10.267  1.00 50.02           C  
ANISOU  607  CG2 VAL W3038     5496   4566   8942   1768   -134   -452
ATOM    608  H   VAL W3038      24.653 156.058  11.572  1.00  0.00           H  
ATOM    609  HA  VAL W3038      25.028 153.114  11.671  1.00  0.00           H  
ATOM    610  HB  VAL W3038      27.153 153.648  10.545  1.00  0.00           H  
ATOM    611 HG11 VAL W3038      26.215 154.000   8.281  1.00  0.00           H  
ATOM    612 HG12 VAL W3038      25.234 152.885   9.219  1.00  0.00           H  
ATOM    613 HG13 VAL W3038      24.699 154.544   8.987  1.00  0.00           H  
ATOM    614 HG21 VAL W3038      27.607 155.737   9.406  1.00  0.00           H  
ATOM    615 HG22 VAL W3038      26.185 156.491  10.088  1.00  0.00           H  
ATOM    616 HG23 VAL W3038      27.531 156.038  11.128  1.00  0.00           H  
ATOM    617  N   ASP W3039      26.835 153.103  13.429  1.00 40.35           N  
ANISOU  617  N   ASP W3039     4259   3215   7857   1161   -355   -107
ATOM    618  CA  ASP W3039      27.786 152.988  14.539  1.00 38.61           C  
ANISOU  618  CA  ASP W3039     4064   3079   7528    989   -298    -64
ATOM    619  C   ASP W3039      29.170 153.490  14.098  1.00 38.88           C  
ANISOU  619  C   ASP W3039     4216   3091   7467   1038   -250   -193
ATOM    620  O   ASP W3039      30.003 152.692  13.665  1.00 39.35           O  
ANISOU  620  O   ASP W3039     4397   2990   7564   1129   -357   -287
ATOM    621  CB  ASP W3039      27.899 151.551  15.117  1.00 39.52           C  
ANISOU  621  CB  ASP W3039     4214   3117   7683    826   -427     69
ATOM    622  CG  ASP W3039      26.590 150.781  15.290  1.00 46.16           C  
ANISOU  622  CG  ASP W3039     4949   4020   8571    772   -468    205
ATOM    623  OD1 ASP W3039      26.026 150.833  16.405  1.00 51.42           O  
ANISOU  623  OD1 ASP W3039     5506   4828   9204    784   -380    207
ATOM    624  OD2 ASP W3039      26.097 150.264  14.265  1.00 50.06           O1-
ANISOU  624  OD2 ASP W3039     5463   4420   9138    717   -598    322
ATOM    625  H   ASP W3039      26.601 152.236  12.975  1.00  0.00           H  
ATOM    626  HA  ASP W3039      27.433 153.629  15.348  1.00  0.00           H  
ATOM    627  HB3 ASP W3039      28.391 151.593  16.088  1.00  0.00           H  
ATOM    628  HB2 ASP W3039      28.535 150.922  14.492  1.00  0.00           H  
ATOM    629  N   VAL W3040      29.378 154.803  14.166  1.00 36.99           N  
ANISOU  629  N   VAL W3040     3946   3001   7107    979   -110   -197
ATOM    630  CA  VAL W3040      30.650 155.463  13.916  1.00 37.11           C  
ANISOU  630  CA  VAL W3040     4067   3027   7007   1013    -57   -298
ATOM    631  C   VAL W3040      31.635 155.084  15.030  1.00 37.28           C  
ANISOU  631  C   VAL W3040     4112   3078   6974    821    -60   -226
ATOM    632  O   VAL W3040      31.361 155.366  16.197  1.00 36.69           O  
ANISOU  632  O   VAL W3040     3942   3115   6882    710      4   -134
ATOM    633  CB  VAL W3040      30.474 157.006  13.892  1.00 38.47           C  
ANISOU  633  CB  VAL W3040     4173   3364   7080   1140    128   -352
ATOM    634  CG1 VAL W3040      31.761 157.829  13.811  1.00 38.05           C  
ANISOU  634  CG1 VAL W3040     4242   3334   6884   1186    177   -448
ATOM    635  CG2 VAL W3040      29.566 157.405  12.725  1.00 43.60           C  
ANISOU  635  CG2 VAL W3040     4773   4012   7782   1353    148   -413
ATOM    636  H   VAL W3040      28.656 155.382  14.588  1.00  0.00           H  
ATOM    637  HA  VAL W3040      31.043 155.132  12.952  1.00  0.00           H  
ATOM    638  HB  VAL W3040      29.980 157.305  14.818  1.00  0.00           H  
ATOM    639 HG11 VAL W3040      31.536 158.890  13.900  1.00  0.00           H  
ATOM    640 HG12 VAL W3040      32.480 157.591  14.593  1.00  0.00           H  
ATOM    641 HG13 VAL W3040      32.230 157.658  12.846  1.00  0.00           H  
ATOM    642 HG21 VAL W3040      29.574 158.482  12.562  1.00  0.00           H  
ATOM    643 HG22 VAL W3040      29.896 156.941  11.799  1.00  0.00           H  
ATOM    644 HG23 VAL W3040      28.538 157.091  12.903  1.00  0.00           H  
ATOM    645  N   GLU W3041      32.736 154.433  14.645  1.00 41.10           N  
ANISOU  645  N   GLU W3041     4722   3457   7436    792   -147   -273
ATOM    646  CA  GLU W3041      33.855 154.114  15.517  1.00 39.13           C  
ANISOU  646  CA  GLU W3041     4488   3239   7140    628   -150   -203
ATOM    647  C   GLU W3041      34.629 155.396  15.843  1.00 38.03           C  
ANISOU  647  C   GLU W3041     4324   3253   6872    620      6   -227
ATOM    648  O   GLU W3041      35.026 156.100  14.916  1.00 37.68           O  
ANISOU  648  O   GLU W3041     4331   3243   6744    738     73   -324
ATOM    649  CB  GLU W3041      34.720 153.043  14.823  1.00 44.46           C  
ANISOU  649  CB  GLU W3041     5286   3756   7848    600   -300   -240
ATOM    650  CG  GLU W3041      36.025 152.684  15.571  1.00 49.55           C  
ANISOU  650  CG  GLU W3041     5949   4452   8426    471   -282   -196
ATOM    651  CD  GLU W3041      36.793 151.476  15.012  1.00 62.68           C  
ANISOU  651  CD  GLU W3041     7716   5954  10147    435   -450   -222
ATOM    652  OE1 GLU W3041      36.332 150.850  14.033  1.00 67.71           O  
ANISOU  652  OE1 GLU W3041     8366   6432  10927    411   -607   -174
ATOM    653  OE2 GLU W3041      37.860 151.187  15.592  1.00 68.05           O1-
ANISOU  653  OE2 GLU W3041     8460   6655  10741    428   -441   -280
ATOM    654  H   GLU W3041      32.888 154.275  13.662  1.00  0.00           H  
ATOM    655  HA  GLU W3041      33.474 153.683  16.445  1.00  0.00           H  
ATOM    656  HB3 GLU W3041      34.973 153.373  13.814  1.00  0.00           H  
ATOM    657  HB2 GLU W3041      34.113 152.146  14.706  1.00  0.00           H  
ATOM    658  HG3 GLU W3041      35.795 152.494  16.618  1.00  0.00           H  
ATOM    659  HG2 GLU W3041      36.705 153.537  15.559  1.00  0.00           H  
ATOM    660  N   LEU W3042      34.814 155.681  17.133  1.00 35.07           N  
ANISOU  660  N   LEU W3042     3875   2973   6477    492     58   -134
ATOM    661  CA  LEU W3042      35.479 156.893  17.596  1.00 33.74           C  
ANISOU  661  CA  LEU W3042     3682   2922   6216    462    180   -135
ATOM    662  C   LEU W3042      36.917 156.618  18.029  1.00 36.65           C  
ANISOU  662  C   LEU W3042     4111   3283   6532    361    154   -117
ATOM    663  O   LEU W3042      37.743 157.521  17.942  1.00 41.59           O  
ANISOU  663  O   LEU W3042     4765   3964   7074    368    226   -144
ATOM    664  CB  LEU W3042      34.698 157.482  18.789  1.00 31.72           C  
ANISOU  664  CB  LEU W3042     3299   2766   5989    406    244    -63
ATOM    665  CG  LEU W3042      33.223 157.818  18.501  1.00 37.38           C  
ANISOU  665  CG  LEU W3042     3914   3525   6762    499    296    -62
ATOM    666  CD1 LEU W3042      32.517 158.289  19.782  1.00 36.73           C  
ANISOU  666  CD1 LEU W3042     3708   3524   6725    418    323     10
ATOM    667  CD2 LEU W3042      33.071 158.837  17.359  1.00 41.44           C  
ANISOU  667  CD2 LEU W3042     4439   4093   7216    630    406   -121
ATOM    668  H   LEU W3042      34.450 155.056  17.852  1.00  0.00           H  
ATOM    669  HA  LEU W3042      35.538 157.638  16.799  1.00  0.00           H  
ATOM    670  HB3 LEU W3042      35.206 158.387  19.125  1.00  0.00           H  
ATOM    671  HB2 LEU W3042      34.748 156.784  19.627  1.00  0.00           H  
ATOM    672  HG  LEU W3042      32.723 156.901  18.184  1.00  0.00           H  
ATOM    673 HD11 LEU W3042      32.128 159.302  19.680  1.00  0.00           H  
ATOM    674 HD12 LEU W3042      31.681 157.634  20.025  1.00  0.00           H  
ATOM    675 HD13 LEU W3042      33.180 158.283  20.646  1.00  0.00           H  
ATOM    676 HD21 LEU W3042      32.022 159.014  17.131  1.00  0.00           H  
ATOM    677 HD22 LEU W3042      33.534 159.793  17.605  1.00  0.00           H  
ATOM    678 HD23 LEU W3042      33.524 158.487  16.433  1.00  0.00           H  
ATOM    679  N   PHE W3043      37.188 155.407  18.532  1.00 35.96           N  
ANISOU  679  N   PHE W3043     4032   3140   6491    272     56    -53
ATOM    680  CA  PHE W3043      38.463 155.047  19.135  1.00 33.51           C  
ANISOU  680  CA  PHE W3043     3747   2844   6141    180     40    -15
ATOM    681  C   PHE W3043      38.496 153.539  19.378  1.00 33.42           C  
ANISOU  681  C   PHE W3043     3738   2756   6207    112    -80     70
ATOM    682  O   PHE W3043      37.503 152.987  19.856  1.00 32.98           O  
ANISOU  682  O   PHE W3043     3624   2707   6202     90   -110    151
ATOM    683  CB  PHE W3043      38.657 155.849  20.438  1.00 34.20           C  
ANISOU  683  CB  PHE W3043     3766   3048   6180    122    123     29
ATOM    684  CG  PHE W3043      39.853 155.524  21.311  1.00 32.91           C  
ANISOU  684  CG  PHE W3043     3613   2912   5980     48    111     74
ATOM    685  CD1 PHE W3043      41.119 156.059  21.003  1.00 32.72           C  
ANISOU  685  CD1 PHE W3043     3641   2887   5903     45    133     36
ATOM    686  CD2 PHE W3043      39.727 154.619  22.387  1.00 31.65           C  
ANISOU  686  CD2 PHE W3043     3403   2796   5826     -5     82    161
ATOM    687  CE1 PHE W3043      42.208 155.749  21.802  1.00 29.15           C  
ANISOU  687  CE1 PHE W3043     3185   2464   5428    -13    120     81
ATOM    688  CE2 PHE W3043      40.826 154.334  23.179  1.00 28.82           C  
ANISOU  688  CE2 PHE W3043     3037   2485   5430    -50     85    207
ATOM    689  CZ  PHE W3043      42.060 154.900  22.893  1.00 27.81           C  
ANISOU  689  CZ  PHE W3043     2954   2342   5272    -57    101    165
ATOM    690  H   PHE W3043      36.467 154.701  18.585  1.00  0.00           H  
ATOM    691  HA  PHE W3043      39.259 155.307  18.434  1.00  0.00           H  
ATOM    692  HB3 PHE W3043      37.760 155.751  21.051  1.00  0.00           H  
ATOM    693  HB2 PHE W3043      38.743 156.907  20.192  1.00  0.00           H  
ATOM    694  HD1 PHE W3043      41.245 156.733  20.165  1.00  0.00           H  
ATOM    695  HD2 PHE W3043      38.775 154.161  22.612  1.00  0.00           H  
ATOM    696  HE1 PHE W3043      43.172 156.178  21.577  1.00  0.00           H  
ATOM    697  HE2 PHE W3043      40.719 153.664  24.020  1.00  0.00           H  
ATOM    698  HZ  PHE W3043      42.911 154.671  23.514  1.00  0.00           H  
ATOM    699  N   GLU W3044      39.650 152.922  19.081  1.00 33.74           N  
ANISOU  699  N   GLU W3044     3835   2726   6259     76   -156     68
ATOM    700  CA  GLU W3044      40.005 151.551  19.386  1.00 34.04           C  
ANISOU  700  CA  GLU W3044     3848   2693   6391    -12   -273    186
ATOM    701  C   GLU W3044      40.976 151.620  20.555  1.00 33.03           C  
ANISOU  701  C   GLU W3044     3668   2668   6212    -92   -227    267
ATOM    702  O   GLU W3044      42.015 152.260  20.425  1.00 33.40           O  
ANISOU  702  O   GLU W3044     3760   2720   6212    -94   -218    211
ATOM    703  CB  GLU W3044      40.660 150.914  18.158  1.00 39.21           C  
ANISOU  703  CB  GLU W3044     4593   3169   7135      3   -430    131
ATOM    704  CG  GLU W3044      41.145 149.474  18.329  1.00 54.41           C  
ANISOU  704  CG  GLU W3044     6475   5002   9198   -111   -574    281
ATOM    705  CD  GLU W3044      41.972 148.896  17.188  1.00 69.99           C  
ANISOU  705  CD  GLU W3044     8546   6766  11279   -104   -769    209
ATOM    706  OE1 GLU W3044      42.191 149.585  16.167  1.00 76.20           O  
ANISOU  706  OE1 GLU W3044     9450   7489  12012     18   -789     25
ATOM    707  OE2 GLU W3044      42.432 147.744  17.343  1.00 74.13           O1-
ANISOU  707  OE2 GLU W3044     9023   7256  11888   -208   -895    332
ATOM    708  H   GLU W3044      40.435 153.497  18.810  1.00  0.00           H  
ATOM    709  HA  GLU W3044      39.123 150.979  19.669  1.00  0.00           H  
ATOM    710  HB3 GLU W3044      41.495 151.541  17.847  1.00  0.00           H  
ATOM    711  HB2 GLU W3044      39.963 150.956  17.322  1.00  0.00           H  
ATOM    712  HG3 GLU W3044      40.288 148.824  18.495  1.00  0.00           H  
ATOM    713  HG2 GLU W3044      41.749 149.377  19.230  1.00  0.00           H  
ATOM    714  N   ASN W3045      40.667 150.952  21.670  1.00 33.01           N  
ANISOU  714  N   ASN W3045     3576   2760   6208   -140   -198    399
ATOM    715  CA  ASN W3045      41.544 150.853  22.819  1.00 32.27           C  
ANISOU  715  CA  ASN W3045     3423   2790   6048   -181   -136    470
ATOM    716  C   ASN W3045      42.610 149.796  22.568  1.00 32.90           C  
ANISOU  716  C   ASN W3045     3480   2811   6210   -256   -228    563
ATOM    717  O   ASN W3045      42.433 148.631  22.917  1.00 39.69           O  
ANISOU  717  O   ASN W3045     4282   3623   7177   -315   -314    707
ATOM    718  CB  ASN W3045      40.708 150.601  24.076  1.00 31.26           C  
ANISOU  718  CB  ASN W3045     3212   2798   5869   -179    -82    578
ATOM    719  CG  ASN W3045      41.532 150.441  25.354  1.00 29.12           C  
ANISOU  719  CG  ASN W3045     2884   2673   5510   -183    -10    636
ATOM    720  OD1 ASN W3045      42.630 150.981  25.468  1.00 29.99           O  
ANISOU  720  OD1 ASN W3045     3022   2790   5584   -177     22    562
ATOM    721  ND2 ASN W3045      41.001 149.714  26.327  1.00 26.79           N  
ANISOU  721  ND2 ASN W3045     2507   2502   5168   -177     17    772
ATOM    722  H   ASN W3045      39.841 150.374  21.705  1.00  0.00           H  
ATOM    723  HA  ASN W3045      42.041 151.812  22.960  1.00  0.00           H  
ATOM    724  HB3 ASN W3045      40.135 149.688  23.958  1.00  0.00           H  
ATOM    725  HB2 ASN W3045      39.991 151.409  24.224  1.00  0.00           H  
ATOM    726 HD22 ASN W3045      41.486 149.586  27.218  1.00  0.00           H  
ATOM    727 HD21 ASN W3045      40.127 149.230  26.205  1.00  0.00           H  
ATOM    728  N   LYS W3046      43.732 150.216  21.979  1.00 31.68           N  
ANISOU  728  N   LYS W3046     3360   2656   6019   -258   -221    498
ATOM    729  CA  LYS W3046      44.939 149.436  21.794  1.00 33.08           C  
ANISOU  729  CA  LYS W3046     3499   2794   6276   -331   -312    588
ATOM    730  C   LYS W3046      45.739 149.256  23.076  1.00 36.84           C  
ANISOU  730  C   LYS W3046     3878   3431   6687   -342   -219    677
ATOM    731  O   LYS W3046      46.766 148.583  23.052  1.00 40.77           O  
ANISOU  731  O   LYS W3046     4327   3922   7243   -394   -276    749
ATOM    732  CB  LYS W3046      45.779 150.090  20.694  1.00 38.48           C  
ANISOU  732  CB  LYS W3046     4296   3355   6969   -315   -402    452
ATOM    733  CG  LYS W3046      45.069 150.190  19.331  1.00 49.19           C  
ANISOU  733  CG  LYS W3046     5754   4540   8395   -282   -524    357
ATOM    734  CD  LYS W3046      45.973 150.807  18.254  1.00 64.33           C  
ANISOU  734  CD  LYS W3046     7798   6363  10282   -238   -617    211
ATOM    735  CE  LYS W3046      45.265 150.940  16.897  1.00 73.53           C  
ANISOU  735  CE  LYS W3046     9076   7348  11515   -180   -765    100
ATOM    736  NZ  LYS W3046      46.161 151.492  15.868  1.00 79.17           N1+
ANISOU  736  NZ  LYS W3046     9932   7986  12162   -107   -864    -62
ATOM    737  H   LYS W3046      43.733 151.163  21.629  1.00  0.00           H  
ATOM    738  HA  LYS W3046      44.652 148.442  21.453  1.00  0.00           H  
ATOM    739  HB3 LYS W3046      46.697 149.515  20.560  1.00  0.00           H  
ATOM    740  HB2 LYS W3046      46.095 151.085  21.015  1.00  0.00           H  
ATOM    741  HG3 LYS W3046      44.163 150.792  19.420  1.00  0.00           H  
ATOM    742  HG2 LYS W3046      44.743 149.198  19.015  1.00  0.00           H  
ATOM    743  HD3 LYS W3046      46.873 150.199  18.147  1.00  0.00           H  
ATOM    744  HD2 LYS W3046      46.307 151.791  18.588  1.00  0.00           H  
ATOM    745  HE3 LYS W3046      44.392 151.586  16.989  1.00  0.00           H  
ATOM    746  HE2 LYS W3046      44.914 149.966  16.557  1.00  0.00           H  
ATOM    747  HZ1 LYS W3046      46.543 152.374  16.182  1.00  0.00           H  
ATOM    748  HZ2 LYS W3046      46.921 150.850  15.705  1.00  0.00           H  
ATOM    749  HZ3 LYS W3046      45.649 151.629  15.009  1.00  0.00           H  
ATOM    750  N   THR W3047      45.329 149.866  24.192  1.00 36.79           N  
ANISOU  750  N   THR W3047     3845   3567   6569   -285    -91    666
ATOM    751  CA  THR W3047      46.023 149.941  25.462  1.00 33.03           C  
ANISOU  751  CA  THR W3047     3297   3243   6008   -254      0    711
ATOM    752  C   THR W3047      45.576 148.846  26.422  1.00 33.56           C  
ANISOU  752  C   THR W3047     3238   3448   6065   -256     38    895
ATOM    753  O   THR W3047      44.664 148.081  26.125  1.00 36.11           O  
ANISOU  753  O   THR W3047     3527   3740   6455   -297    -10   1003
ATOM    754  CB  THR W3047      45.872 151.335  26.074  1.00 33.18           C  
ANISOU  754  CB  THR W3047     3379   3319   5908   -172     94    566
ATOM    755  OG1 THR W3047      44.783 151.493  26.962  1.00 36.33           O  
ANISOU  755  OG1 THR W3047     3760   3798   6248   -129    138    577
ATOM    756  CG2 THR W3047      45.849 152.502  25.070  1.00 29.56           C  
ANISOU  756  CG2 THR W3047     3032   2740   5460   -168     72    423
ATOM    757  H   THR W3047      44.403 150.269  24.198  1.00  0.00           H  
ATOM    758  HA  THR W3047      47.082 149.771  25.270  1.00  0.00           H  
ATOM    759  HB  THR W3047      46.760 151.492  26.689  1.00  0.00           H  
ATOM    760  HG1 THR W3047      43.960 151.331  26.456  1.00  0.00           H  
ATOM    761 HG21 THR W3047      45.907 153.461  25.582  1.00  0.00           H  
ATOM    762 HG22 THR W3047      46.689 152.442  24.377  1.00  0.00           H  
ATOM    763 HG23 THR W3047      44.937 152.510  24.473  1.00  0.00           H  
ATOM    764  N   THR W3048      46.194 148.770  27.604  1.00 32.78           N  
ANISOU  764  N   THR W3048     3068   3512   5874   -197    128    937
ATOM    765  CA  THR W3048      45.893 147.912  28.734  1.00 34.61           C  
ANISOU  765  CA  THR W3048     3179   3931   6042   -158    198   1108
ATOM    766  C   THR W3048      44.811 148.480  29.644  1.00 31.67           C  
ANISOU  766  C   THR W3048     2851   3676   5505    -45    276   1021
ATOM    767  O   THR W3048      44.387 147.783  30.565  1.00 33.54           O  
ANISOU  767  O   THR W3048     3007   4098   5639     24    345   1141
ATOM    768  CB  THR W3048      47.188 147.726  29.523  1.00 37.22           C  
ANISOU  768  CB  THR W3048     3392   4397   6354   -127    254   1211
ATOM    769  OG1 THR W3048      47.107 146.709  30.501  1.00 42.46           O  
ANISOU  769  OG1 THR W3048     4128   5085   6920    -33    307   1034
ATOM    770  CG2 THR W3048      47.693 148.983  30.265  1.00 38.05           C  
ANISOU  770  CG2 THR W3048     3433   4383   6640   -252    147   1319
ATOM    771  H   THR W3048      46.941 149.408  27.832  1.00  0.00           H  
ATOM    772  HA  THR W3048      45.570 146.946  28.347  1.00  0.00           H  
ATOM    773  HB  THR W3048      47.973 147.412  28.835  1.00  0.00           H  
ATOM    774  HG1 THR W3048      46.282 146.828  30.992  1.00  0.00           H  
ATOM    775 HG21 THR W3048      48.563 148.740  30.871  1.00  0.00           H  
ATOM    776 HG22 THR W3048      47.986 149.772  29.572  1.00  0.00           H  
ATOM    777 HG23 THR W3048      46.962 149.400  30.956  1.00  0.00           H  
ATOM    778  N   LEU W3049      44.351 149.719  29.460  1.00 30.94           N  
ANISOU  778  N   LEU W3049     2881   3489   5386    -20    262    826
ATOM    779  CA  LEU W3049      43.383 150.433  30.272  1.00 31.48           C  
ANISOU  779  CA  LEU W3049     3001   3629   5331     72    294    723
ATOM    780  C   LEU W3049      41.937 150.065  29.980  1.00 32.65           C  
ANISOU  780  C   LEU W3049     3162   3732   5511     39    247    762
ATOM    781  O   LEU W3049      41.716 149.431  28.951  1.00 33.35           O  
ANISOU  781  O   LEU W3049     3251   3691   5731    -50    184    816
ATOM    782  CB  LEU W3049      43.640 151.932  30.112  1.00 29.34           C  
ANISOU  782  CB  LEU W3049     2830   3265   5053     97    286    521
ATOM    783  CG  LEU W3049      44.980 152.421  30.706  1.00 32.52           C  
ANISOU  783  CG  LEU W3049     3236   3688   5432    139    318    468
ATOM    784  CD1 LEU W3049      45.514 153.656  29.951  1.00 36.59           C  
ANISOU  784  CD1 LEU W3049     3845   4074   5985    129    294    310
ATOM    785  CD2 LEU W3049      44.863 152.648  32.229  1.00 34.19           C  
ANISOU  785  CD2 LEU W3049     3410   4079   5501    272    375    471
ATOM    786  H   LEU W3049      44.674 150.211  28.637  1.00  0.00           H  
ATOM    787  HA  LEU W3049      43.587 150.170  31.311  1.00  0.00           H  
ATOM    788  HB3 LEU W3049      42.830 152.538  30.516  1.00  0.00           H  
ATOM    789  HB2 LEU W3049      43.612 152.149  29.049  1.00  0.00           H  
ATOM    790  HG  LEU W3049      45.729 151.642  30.558  1.00  0.00           H  
ATOM    791 HD11 LEU W3049      46.398 153.395  29.369  1.00  0.00           H  
ATOM    792 HD12 LEU W3049      44.784 154.056  29.249  1.00  0.00           H  
ATOM    793 HD13 LEU W3049      45.803 154.467  30.617  1.00  0.00           H  
ATOM    794 HD21 LEU W3049      45.006 153.690  32.513  1.00  0.00           H  
ATOM    795 HD22 LEU W3049      43.891 152.350  32.620  1.00  0.00           H  
ATOM    796 HD23 LEU W3049      45.611 152.062  32.764  1.00  0.00           H  
ATOM    797  N   PRO W3050      40.945 150.479  30.774  1.00 28.74           N  
ANISOU  797  N   PRO W3050     2683   3337   4899    119    260    729
ATOM    798  CA  PRO W3050      39.542 150.434  30.418  1.00 27.73           C  
ANISOU  798  CA  PRO W3050     2572   3157   4807     95    204    750
ATOM    799  C   PRO W3050      39.192 151.234  29.170  1.00 29.11           C  
ANISOU  799  C   PRO W3050     2813   3139   5110     36    153    625
ATOM    800  O   PRO W3050      39.798 152.271  28.917  1.00 29.38           O  
ANISOU  800  O   PRO W3050     2895   3109   5160     36    168    494
ATOM    801  CB  PRO W3050      38.782 150.980  31.629  1.00 28.30           C  
ANISOU  801  CB  PRO W3050     2673   3363   4716    208    211    677
ATOM    802  CG  PRO W3050      39.755 150.816  32.784  1.00 29.12           C  
ANISOU  802  CG  PRO W3050     2743   3645   4678    302    285    710
ATOM    803  CD  PRO W3050      41.114 151.007  32.131  1.00 28.35           C  
ANISOU  803  CD  PRO W3050     2635   3466   4672    252    313    683
ATOM    804  HA  PRO W3050      39.259 149.393  30.270  1.00  0.00           H  
ATOM    805  HB3 PRO W3050      37.862 150.431  31.811  1.00  0.00           H  
ATOM    806  HB2 PRO W3050      38.516 152.027  31.501  1.00  0.00           H  
ATOM    807  HG3 PRO W3050      39.687 149.794  33.160  1.00  0.00           H  
ATOM    808  HG2 PRO W3050      39.567 151.493  33.617  1.00  0.00           H  
ATOM    809  HD2 PRO W3050      41.364 152.065  32.094  1.00  0.00           H  
ATOM    810  HD3 PRO W3050      41.885 150.492  32.706  1.00  0.00           H  
ATOM    811  N   VAL W3051      38.191 150.775  28.382  1.00 34.58           N  
ANISOU  811  N   VAL W3051     3501   3747   5891     -3     97    679
ATOM    812  CA  VAL W3051      37.785 151.327  27.080  1.00 34.81           C  
ANISOU  812  CA  VAL W3051     3580   3608   6038    -37     59    580
ATOM    813  C   VAL W3051      37.460 152.839  27.106  1.00 32.40           C  
ANISOU  813  C   VAL W3051     3313   3295   5703      4     78    425
ATOM    814  O   VAL W3051      37.978 153.611  26.295  1.00 34.18           O  
ANISOU  814  O   VAL W3051     3574   3440   5974     -8     97    330
ATOM    815  CB  VAL W3051      36.575 150.529  26.511  1.00 34.89           C  
ANISOU  815  CB  VAL W3051     3577   3530   6150    -61    -15    667
ATOM    816  CG1 VAL W3051      36.128 150.995  25.110  1.00 34.33           C  
ANISOU  816  CG1 VAL W3051     3469   3566   6009    -21    -30    746
ATOM    817  CG2 VAL W3051      36.853 149.015  26.470  1.00 30.06           C  
ANISOU  817  CG2 VAL W3051     3017   2775   5630    -50    -42    543
ATOM    818  H   VAL W3051      37.702 149.941  28.686  1.00  0.00           H  
ATOM    819  HA  VAL W3051      38.627 151.199  26.400  1.00  0.00           H  
ATOM    820  HB  VAL W3051      35.721 150.673  27.176  1.00  0.00           H  
ATOM    821 HG11 VAL W3051      35.347 150.351  24.703  1.00  0.00           H  
ATOM    822 HG12 VAL W3051      35.721 152.003  25.132  1.00  0.00           H  
ATOM    823 HG13 VAL W3051      36.958 150.987  24.402  1.00  0.00           H  
ATOM    824 HG21 VAL W3051      36.014 148.467  26.038  1.00  0.00           H  
ATOM    825 HG22 VAL W3051      37.735 148.788  25.872  1.00  0.00           H  
ATOM    826 HG23 VAL W3051      37.011 148.592  27.463  1.00  0.00           H  
ATOM    827  N   ASN W3052      36.641 153.228  28.087  1.00 28.09           N  
ANISOU  827  N   ASN W3052     2755   2834   5084     52     63    408
ATOM    828  CA  ASN W3052      36.192 154.593  28.344  1.00 25.74           C  
ANISOU  828  CA  ASN W3052     2475   2510   4794     73     50    279
ATOM    829  C   ASN W3052      37.333 155.483  28.851  1.00 26.91           C  
ANISOU  829  C   ASN W3052     2654   2664   4906     79     84    188
ATOM    830  O   ASN W3052      37.435 156.636  28.436  1.00 27.29           O  
ANISOU  830  O   ASN W3052     2711   2641   5018     61     84    107
ATOM    831  CB  ASN W3052      34.965 154.595  29.302  1.00 26.54           C  
ANISOU  831  CB  ASN W3052     2562   2693   4827    123    -10    276
ATOM    832  CG  ASN W3052      35.201 154.097  30.727  1.00 27.24           C  
ANISOU  832  CG  ASN W3052     2662   2934   4753    189     -2    307
ATOM    833  OD1 ASN W3052      35.768 153.026  30.951  1.00 27.53           O  
ANISOU  833  OD1 ASN W3052     2674   3042   4743    189     43    429
ATOM    834  ND2 ASN W3052      34.746 154.862  31.705  1.00 29.29           N  
ANISOU  834  ND2 ASN W3052     2954   3247   4928    254    -53    200
ATOM    835  H   ASN W3052      36.336 152.529  28.753  1.00  0.00           H  
ATOM    836  HA  ASN W3052      35.871 155.021  27.392  1.00  0.00           H  
ATOM    837  HB3 ASN W3052      34.167 153.991  28.871  1.00  0.00           H  
ATOM    838  HB2 ASN W3052      34.576 155.613  29.346  1.00  0.00           H  
ATOM    839 HD22 ASN W3052      34.965 154.584  32.668  1.00  0.00           H  
ATOM    840 HD21 ASN W3052      34.203 155.702  31.553  1.00  0.00           H  
ATOM    841  N   VAL W3053      38.187 154.911  29.703  1.00 33.52           N  
ANISOU  841  N   VAL W3053     3497   3588   5652    109    114    218
ATOM    842  CA  VAL W3053      39.324 155.572  30.320  1.00 28.80           C  
ANISOU  842  CA  VAL W3053     2931   2987   5026    131    135    132
ATOM    843  C   VAL W3053      40.413 155.902  29.287  1.00 30.41           C  
ANISOU  843  C   VAL W3053     3148   3091   5316     69    172    130
ATOM    844  O   VAL W3053      40.815 157.058  29.188  1.00 33.14           O  
ANISOU  844  O   VAL W3053     3518   3365   5708     53    174     56
ATOM    845  CB  VAL W3053      39.897 154.689  31.462  1.00 27.11           C  
ANISOU  845  CB  VAL W3053     2708   2913   4681    208    165    167
ATOM    846  CG1 VAL W3053      41.260 155.116  32.036  1.00 28.01           C  
ANISOU  846  CG1 VAL W3053     2856   3006   4779    245    177     73
ATOM    847  CG2 VAL W3053      38.863 154.548  32.584  1.00 27.63           C  
ANISOU  847  CG2 VAL W3053     2777   3100   4623    296    127    159
ATOM    848  H   VAL W3053      38.047 153.942  29.947  1.00  0.00           H  
ATOM    849  HA  VAL W3053      38.974 156.516  30.741  1.00  0.00           H  
ATOM    850  HB  VAL W3053      40.057 153.692  31.058  1.00  0.00           H  
ATOM    851 HG11 VAL W3053      41.505 154.555  32.938  1.00  0.00           H  
ATOM    852 HG12 VAL W3053      42.065 154.927  31.328  1.00  0.00           H  
ATOM    853 HG13 VAL W3053      41.278 156.176  32.289  1.00  0.00           H  
ATOM    854 HG21 VAL W3053      39.244 153.919  33.388  1.00  0.00           H  
ATOM    855 HG22 VAL W3053      38.602 155.525  32.990  1.00  0.00           H  
ATOM    856 HG23 VAL W3053      37.932 154.097  32.241  1.00  0.00           H  
ATOM    857  N   ALA W3054      40.812 154.903  28.488  1.00 30.76           N  
ANISOU  857  N   ALA W3054     3175   3126   5386     33    189    220
ATOM    858  CA  ALA W3054      41.781 155.048  27.401  1.00 28.81           C  
ANISOU  858  CA  ALA W3054     2956   2790   5200    -11    202    207
ATOM    859  C   ALA W3054      41.350 156.091  26.358  1.00 30.13           C  
ANISOU  859  C   ALA W3054     3151   2868   5430    -26    204    145
ATOM    860  O   ALA W3054      42.174 156.885  25.907  1.00 31.47           O  
ANISOU  860  O   ALA W3054     3353   2990   5613    -35    230    105
ATOM    861  CB  ALA W3054      41.981 153.691  26.730  1.00 31.48           C  
ANISOU  861  CB  ALA W3054     3272   3112   5576    -51    177    310
ATOM    862  H   ALA W3054      40.406 153.978  28.614  1.00  0.00           H  
ATOM    863  HA  ALA W3054      42.728 155.370  27.833  1.00  0.00           H  
ATOM    864  HB1 ALA W3054      42.726 153.746  25.934  1.00  0.00           H  
ATOM    865  HB2 ALA W3054      42.317 152.941  27.443  1.00  0.00           H  
ATOM    866  HB3 ALA W3054      41.053 153.323  26.297  1.00  0.00           H  
ATOM    867  N   PHE W3055      40.051 156.097  26.044  1.00 31.14           N  
ANISOU  867  N   PHE W3055     3257   2984   5590    -17    182    150
ATOM    868  CA  PHE W3055      39.436 157.078  25.160  1.00 27.45           C  
ANISOU  868  CA  PHE W3055     2790   2458   5181    -10    198    103
ATOM    869  C   PHE W3055      39.472 158.499  25.740  1.00 27.97           C  
ANISOU  869  C   PHE W3055     2842   2527   5256    -15    224     53
ATOM    870  O   PHE W3055      39.823 159.436  25.024  1.00 32.07           O  
ANISOU  870  O   PHE W3055     3367   3015   5803    -19    270     40
ATOM    871  CB  PHE W3055      38.000 156.640  24.845  1.00 27.66           C  
ANISOU  871  CB  PHE W3055     2780   2480   5250      9    161    126
ATOM    872  CG  PHE W3055      37.219 157.549  23.915  1.00 33.04           C  
ANISOU  872  CG  PHE W3055     3434   3126   5995     34    187     89
ATOM    873  CD1 PHE W3055      37.773 157.959  22.685  1.00 38.14           C  
ANISOU  873  CD1 PHE W3055     4111   3728   6653     61    232     61
ATOM    874  CD2 PHE W3055      35.882 157.874  24.204  1.00 35.50           C  
ANISOU  874  CD2 PHE W3055     3682   3460   6347     42    163     86
ATOM    875  CE1 PHE W3055      36.994 158.632  21.760  1.00 37.65           C  
ANISOU  875  CE1 PHE W3055     4007   3666   6634    108    279     42
ATOM    876  CE2 PHE W3055      35.127 158.576  23.278  1.00 37.08           C  
ANISOU  876  CE2 PHE W3055     3825   3644   6619     68    196     75
ATOM    877  CZ  PHE W3055      35.678 158.944  22.056  1.00 38.46           C  
ANISOU  877  CZ  PHE W3055     4021   3795   6796    107    268     59
ATOM    878  H   PHE W3055      39.445 155.388  26.438  1.00  0.00           H  
ATOM    879  HA  PHE W3055      40.014 157.084  24.232  1.00  0.00           H  
ATOM    880  HB3 PHE W3055      37.446 156.534  25.780  1.00  0.00           H  
ATOM    881  HB2 PHE W3055      38.008 155.648  24.396  1.00  0.00           H  
ATOM    882  HD1 PHE W3055      38.796 157.723  22.438  1.00  0.00           H  
ATOM    883  HD2 PHE W3055      35.443 157.569  25.140  1.00  0.00           H  
ATOM    884  HE1 PHE W3055      37.415 158.898  20.802  1.00  0.00           H  
ATOM    885  HE2 PHE W3055      34.104 158.814  23.514  1.00  0.00           H  
ATOM    886  HZ  PHE W3055      35.090 159.472  21.322  1.00  0.00           H  
ATOM    887  N   GLU W3056      39.142 158.639  27.031  1.00 27.97           N  
ANISOU  887  N   GLU W3056     2828   2566   5235     -9    184     32
ATOM    888  CA  GLU W3056      39.170 159.913  27.743  1.00 25.79           C  
ANISOU  888  CA  GLU W3056     2539   2260   5000    -24    169    -13
ATOM    889  C   GLU W3056      40.596 160.479  27.873  1.00 27.77           C  
ANISOU  889  C   GLU W3056     2829   2482   5242    -39    207    -19
ATOM    890  O   GLU W3056      40.778 161.678  27.664  1.00 33.11           O  
ANISOU  890  O   GLU W3056     3488   3109   5981    -68    225    -12
ATOM    891  CB  GLU W3056      38.412 159.768  29.078  1.00 27.60           C  
ANISOU  891  CB  GLU W3056     2770   2522   5194      6     85    -62
ATOM    892  CG  GLU W3056      38.287 161.071  29.905  1.00 35.64           C  
ANISOU  892  CG  GLU W3056     3783   3473   6285    -14     23   -119
ATOM    893  CD  GLU W3056      37.375 160.980  31.140  1.00 47.42           C  
ANISOU  893  CD  GLU W3056     5295   4985   7739     33    -96   -197
ATOM    894  OE1 GLU W3056      36.787 159.907  31.393  1.00 52.76           O  
ANISOU  894  OE1 GLU W3056     5979   5750   8316     86   -111   -192
ATOM    895  OE2 GLU W3056      37.287 162.009  31.840  1.00 53.30           O1-
ANISOU  895  OE2 GLU W3056     6048   5651   8553     22   -187   -261
ATOM    896  H   GLU W3056      38.849 157.830  27.570  1.00  0.00           H  
ATOM    897  HA  GLU W3056      38.619 160.633  27.138  1.00  0.00           H  
ATOM    898  HB3 GLU W3056      38.889 158.997  29.684  1.00  0.00           H  
ATOM    899  HB2 GLU W3056      37.412 159.393  28.853  1.00  0.00           H  
ATOM    900  HG3 GLU W3056      37.906 161.867  29.265  1.00  0.00           H  
ATOM    901  HG2 GLU W3056      39.274 161.394  30.237  1.00  0.00           H  
ATOM    902  N   LEU W3057      41.583 159.606  28.125  1.00 26.90           N  
ANISOU  902  N   LEU W3057     2757   2405   5061    -19    217    -10
ATOM    903  CA  LEU W3057      43.010 159.928  28.066  1.00 26.28           C  
ANISOU  903  CA  LEU W3057     2712   2300   4974    -27    241    -11
ATOM    904  C   LEU W3057      43.434 160.433  26.675  1.00 26.14           C  
ANISOU  904  C   LEU W3057     2710   2248   4974    -51    292     22
ATOM    905  O   LEU W3057      44.076 161.475  26.581  1.00 31.06           O  
ANISOU  905  O   LEU W3057     3346   2839   5617    -66    316     32
ATOM    906  CB  LEU W3057      43.854 158.689  28.428  1.00 29.23           C  
ANISOU  906  CB  LEU W3057     3098   2732   5276      6    239      4
ATOM    907  CG  LEU W3057      43.795 158.241  29.900  1.00 33.98           C  
ANISOU  907  CG  LEU W3057     3690   3405   5816     70    205    -30
ATOM    908  CD1 LEU W3057      44.418 156.843  30.047  1.00 38.19           C  
ANISOU  908  CD1 LEU W3057     4212   4020   6280    116    230      9
ATOM    909  CD2 LEU W3057      44.461 159.251  30.836  1.00 37.20           C  
ANISOU  909  CD2 LEU W3057     4123   3756   6257     92    151   -116
ATOM    910  H   LEU W3057      41.340 158.638  28.323  1.00  0.00           H  
ATOM    911  HA  LEU W3057      43.204 160.727  28.782  1.00  0.00           H  
ATOM    912  HB3 LEU W3057      44.898 158.871  28.168  1.00  0.00           H  
ATOM    913  HB2 LEU W3057      43.537 157.866  27.793  1.00  0.00           H  
ATOM    914  HG  LEU W3057      42.755 158.165  30.211  1.00  0.00           H  
ATOM    915 HD11 LEU W3057      43.732 156.165  30.549  1.00  0.00           H  
ATOM    916 HD12 LEU W3057      44.657 156.397  29.081  1.00  0.00           H  
ATOM    917 HD13 LEU W3057      45.343 156.851  30.621  1.00  0.00           H  
ATOM    918 HD21 LEU W3057      45.015 158.765  31.639  1.00  0.00           H  
ATOM    919 HD22 LEU W3057      45.165 159.881  30.299  1.00  0.00           H  
ATOM    920 HD23 LEU W3057      43.723 159.896  31.311  1.00  0.00           H  
ATOM    921  N   TRP W3058      43.054 159.696  25.624  1.00 25.79           N  
ANISOU  921  N   TRP W3058     2671   2209   4917    -45    302     38
ATOM    922  CA  TRP W3058      43.319 160.052  24.228  1.00 26.13           C  
ANISOU  922  CA  TRP W3058     2750   2229   4951    -35    339     42
ATOM    923  C   TRP W3058      42.668 161.384  23.826  1.00 28.63           C  
ANISOU  923  C   TRP W3058     3028   2547   5302    -27    396     51
ATOM    924  O   TRP W3058      43.315 162.229  23.210  1.00 30.78           O  
ANISOU  924  O   TRP W3058     3321   2826   5546    -14    449     72
ATOM    925  CB  TRP W3058      42.874 158.904  23.308  1.00 26.89           C  
ANISOU  925  CB  TRP W3058     2868   2305   5044    -15    307     37
ATOM    926  CG  TRP W3058      42.947 159.141  21.833  1.00 26.60           C  
ANISOU  926  CG  TRP W3058     2878   2247   4982     33    334      8
ATOM    927  CD1 TRP W3058      44.055 159.032  21.067  1.00 26.20           C  
ANISOU  927  CD1 TRP W3058     2899   2185   4870     55    332    -11
ATOM    928  CD2 TRP W3058      41.885 159.584  20.940  1.00 25.91           C  
ANISOU  928  CD2 TRP W3058     2771   2160   4912     90    368    -14
ATOM    929  NE1 TRP W3058      43.737 159.312  19.754  1.00 29.96           N  
ANISOU  929  NE1 TRP W3058     3415   2663   5305    134    364    -52
ATOM    930  CE2 TRP W3058      42.410 159.656  19.615  1.00 28.76           C  
ANISOU  930  CE2 TRP W3058     3202   2521   5205    161    394    -54
ATOM    931  CE3 TRP W3058      40.524 159.929  21.113  1.00 25.60           C  
ANISOU  931  CE3 TRP W3058     2662   2130   4934    101    374     -6
ATOM    932  CZ2 TRP W3058      41.619 160.022  18.512  1.00 34.04           C  
ANISOU  932  CZ2 TRP W3058     3870   3207   5857    258    441    -89
ATOM    933  CZ3 TRP W3058      39.731 160.319  20.017  1.00 37.03           C  
ANISOU  933  CZ3 TRP W3058     4096   3585   6389    181    415    -29
ATOM    934  CH2 TRP W3058      40.269 160.356  18.718  1.00 38.18           C  
ANISOU  934  CH2 TRP W3058     4309   3738   6458    266    456    -73
ATOM    935  H   TRP W3058      42.552 158.828  25.780  1.00  0.00           H  
ATOM    936  HA  TRP W3058      44.394 160.182  24.106  1.00  0.00           H  
ATOM    937  HB3 TRP W3058      41.839 158.642  23.525  1.00  0.00           H  
ATOM    938  HB2 TRP W3058      43.443 158.007  23.527  1.00  0.00           H  
ATOM    939  HD1 TRP W3058      45.029 158.757  21.437  1.00  0.00           H  
ATOM    940  HE1 TRP W3058      44.416 159.282  19.006  1.00  0.00           H  
ATOM    941  HE3 TRP W3058      40.093 159.896  22.103  1.00  0.00           H  
ATOM    942  HZ2 TRP W3058      42.046 160.062  17.521  1.00  0.00           H  
ATOM    943  HZ3 TRP W3058      38.703 160.592  20.170  1.00  0.00           H  
ATOM    944  HH2 TRP W3058      39.651 160.648  17.882  1.00  0.00           H  
ATOM    945  N   ALA W3059      41.399 161.568  24.199  1.00 29.30           N  
ANISOU  945  N   ALA W3059     3048   2637   5448    -34    384     52
ATOM    946  CA  ALA W3059      40.644 162.777  23.907  1.00 27.73           C  
ANISOU  946  CA  ALA W3059     2777   2447   5312    -38    433     89
ATOM    947  C   ALA W3059      41.211 164.012  24.627  1.00 29.76           C  
ANISOU  947  C   ALA W3059     3015   2679   5613    -87    436    130
ATOM    948  O   ALA W3059      41.202 165.094  24.042  1.00 33.25           O  
ANISOU  948  O   ALA W3059     3410   3138   6085    -94    504    201
ATOM    949  CB  ALA W3059      39.171 162.544  24.258  1.00 29.23           C  
ANISOU  949  CB  ALA W3059     2890   2639   5577    -42    391     85
ATOM    950  H   ALA W3059      40.905 160.805  24.660  1.00  0.00           H  
ATOM    951  HA  ALA W3059      40.713 162.956  22.831  1.00  0.00           H  
ATOM    952  HB1 ALA W3059      38.548 163.374  23.930  1.00  0.00           H  
ATOM    953  HB2 ALA W3059      38.790 161.649  23.768  1.00  0.00           H  
ATOM    954  HB3 ALA W3059      39.036 162.416  25.334  1.00  0.00           H  
ATOM    955  N   LYS W3060      41.704 163.839  25.859  1.00 29.52           N  
ANISOU  955  N   LYS W3060     3016   2611   5588   -113    364     95
ATOM    956  CA  LYS W3060      42.329 164.880  26.680  1.00 30.39           C  
ANISOU  956  CA  LYS W3060     3121   2664   5760   -154    334    122
ATOM    957  C   LYS W3060      43.865 164.931  26.517  1.00 29.64           C  
ANISOU  957  C   LYS W3060     3096   2566   5600   -144    363    140
ATOM    958  O   LYS W3060      44.562 165.412  27.414  1.00 36.89           O  
ANISOU  958  O   LYS W3060     4030   3425   6562   -164    316    146
ATOM    959  CB  LYS W3060      41.892 164.692  28.150  1.00 31.55           C  
ANISOU  959  CB  LYS W3060     3273   2763   5950   -159    219     50
ATOM    960  CG  LYS W3060      40.393 164.947  28.390  1.00 31.26           C  
ANISOU  960  CG  LYS W3060     3168   2720   5988   -175    159     33
ATOM    961  CD  LYS W3060      39.962 164.728  29.849  1.00 28.74           C  
ANISOU  961  CD  LYS W3060     2882   2358   5681   -155     25    -62
ATOM    962  CE  LYS W3060      38.518 165.198  30.096  1.00 30.95           C  
ANISOU  962  CE  LYS W3060     3096   2625   6038   -173    -62    -80
ATOM    963  NZ  LYS W3060      38.101 165.017  31.495  1.00 36.10           N1+
ANISOU  963  NZ  LYS W3060     3800   3239   6676   -132   -214   -196
ATOM    964  H   LYS W3060      41.680 162.912  26.275  1.00  0.00           H  
ATOM    965  HA  LYS W3060      41.971 165.859  26.353  1.00  0.00           H  
ATOM    966  HB3 LYS W3060      42.448 165.381  28.788  1.00  0.00           H  
ATOM    967  HB2 LYS W3060      42.161 163.688  28.475  1.00  0.00           H  
ATOM    968  HG3 LYS W3060      39.797 164.303  27.743  1.00  0.00           H  
ATOM    969  HG2 LYS W3060      40.166 165.973  28.103  1.00  0.00           H  
ATOM    970  HD3 LYS W3060      40.645 165.256  30.517  1.00  0.00           H  
ATOM    971  HD2 LYS W3060      40.055 163.669  30.095  1.00  0.00           H  
ATOM    972  HE3 LYS W3060      37.819 164.667  29.449  1.00  0.00           H  
ATOM    973  HE2 LYS W3060      38.434 166.258  29.863  1.00  0.00           H  
ATOM    974  HZ1 LYS W3060      38.773 165.442  32.117  1.00  0.00           H  
ATOM    975  HZ2 LYS W3060      37.191 165.429  31.637  1.00  0.00           H  
ATOM    976  HZ3 LYS W3060      38.048 164.026  31.703  1.00  0.00           H  
ATOM    977  N   ARG W3061      44.378 164.456  25.373  1.00 28.16           N  
ANISOU  977  N   ARG W3061     2955   2429   5316   -107    418    142
ATOM    978  CA  ARG W3061      45.787 164.566  25.004  1.00 24.46           C  
ANISOU  978  CA  ARG W3061     2551   1960   4782    -96    430    162
ATOM    979  C   ARG W3061      46.217 166.025  24.777  1.00 32.92           C  
ANISOU  979  C   ARG W3061     3604   3023   5882   -118    477    258
ATOM    980  O   ARG W3061      45.383 166.892  24.508  1.00 32.47           O  
ANISOU  980  O   ARG W3061     3475   2984   5876   -134    530    324
ATOM    981  CB  ARG W3061      46.068 163.694  23.759  1.00 27.64           C  
ANISOU  981  CB  ARG W3061     3011   2404   5087    -52    449    137
ATOM    982  CG  ARG W3061      45.366 164.141  22.453  1.00 34.14           C  
ANISOU  982  CG  ARG W3061     3832   3273   5865     -8    526    161
ATOM    983  CD  ARG W3061      45.478 163.100  21.315  1.00 36.02           C  
ANISOU  983  CD  ARG W3061     4136   3520   6029     50    503     95
ATOM    984  NE  ARG W3061      44.393 163.249  20.327  1.00 36.48           N  
ANISOU  984  NE  ARG W3061     4199   3631   6031    129    578     92
ATOM    985  CZ  ARG W3061      44.379 162.899  19.028  1.00 34.77           C  
ANISOU  985  CZ  ARG W3061     3912   3435   5864    154    619     92
ATOM    986  NH1 ARG W3061      45.444 162.385  18.403  1.00 33.27           N  
ANISOU  986  NH1 ARG W3061     3651   3210   5778     95    579     93
ATOM    987  NH2 ARG W3061      43.257 163.070  18.329  1.00 34.94           N1+
ANISOU  987  NH2 ARG W3061     3932   3522   5821    253    698     90
ATOM    988  H   ARG W3061      43.761 164.040  24.693  1.00  0.00           H  
ATOM    989  HA  ARG W3061      46.358 164.176  25.841  1.00  0.00           H  
ATOM    990  HB3 ARG W3061      45.779 162.669  23.995  1.00  0.00           H  
ATOM    991  HB2 ARG W3061      47.144 163.653  23.584  1.00  0.00           H  
ATOM    992  HG3 ARG W3061      45.878 165.045  22.118  1.00  0.00           H  
ATOM    993  HG2 ARG W3061      44.335 164.452  22.628  1.00  0.00           H  
ATOM    994  HD3 ARG W3061      45.562 162.074  21.678  1.00  0.00           H  
ATOM    995  HD2 ARG W3061      46.397 163.315  20.775  1.00  0.00           H  
ATOM    996  HE  ARG W3061      43.516 163.530  20.739  1.00  0.00           H  
ATOM    997 HH12 ARG W3061      45.403 162.203  17.403  1.00  0.00           H  
ATOM    998 HH11 ARG W3061      46.335 162.347  18.874  1.00  0.00           H  
ATOM    999 HH22 ARG W3061      43.282 162.927  17.320  1.00  0.00           H  
ATOM   1000 HH21 ARG W3061      42.396 163.416  18.733  1.00  0.00           H  
ATOM   1001  N   ASN W3062      47.541 166.266  24.823  1.00 33.86           N  
ANISOU 1001  N   ASN W3062     3773   3119   5972   -119    459    286
ATOM   1002  CA  ASN W3062      48.136 167.533  24.451  1.00 33.20           C  
ANISOU 1002  CA  ASN W3062     3675   3028   5911   -142    498    405
ATOM   1003  C   ASN W3062      48.032 167.769  22.950  1.00 34.01           C  
ANISOU 1003  C   ASN W3062     3805   3235   5883    -87    596    455
ATOM   1004  O   ASN W3062      48.884 167.348  22.170  1.00 34.48           O  
ANISOU 1004  O   ASN W3062     3950   3328   5823    -34    583    398
ATOM   1005  CB  ASN W3062      49.583 167.626  24.929  1.00 37.35           C  
ANISOU 1005  CB  ASN W3062     4251   3491   6451   -149    433    419
ATOM   1006  CG  ASN W3062      49.974 169.058  25.259  1.00 42.93           C  
ANISOU 1006  CG  ASN W3062     4927   4154   7230   -192    446    564
ATOM   1007  OD1 ASN W3062      50.025 169.930  24.393  1.00 45.67           O  
ANISOU 1007  OD1 ASN W3062     5286   4575   7492   -175    523    669
ATOM   1008  ND2 ASN W3062      50.250 169.353  26.531  1.00 47.62           N  
ANISOU 1008  ND2 ASN W3062     5486   4627   7982   -243    359    574
ATOM   1009  H   ASN W3062      48.156 165.516  25.102  1.00  0.00           H  
ATOM   1010  HA  ASN W3062      47.575 168.349  24.907  1.00  0.00           H  
ATOM   1011  HB3 ASN W3062      50.287 167.200  24.213  1.00  0.00           H  
ATOM   1012  HB2 ASN W3062      49.727 167.027  25.829  1.00  0.00           H  
ATOM   1013 HD22 ASN W3062      50.612 170.264  26.768  1.00  0.00           H  
ATOM   1014 HD21 ASN W3062      50.033 168.672  27.246  1.00  0.00           H  
ATOM   1015  N   ILE W3063      46.944 168.433  22.526  1.00 35.64           N  
ANISOU 1015  N   ILE W3063     3935   3495   6111    -90    686    563
ATOM   1016  CA  ILE W3063      46.645 168.837  21.154  1.00 35.06           C  
ANISOU 1016  CA  ILE W3063     3882   3550   5889     -2    798    608
ATOM   1017  C   ILE W3063      47.477 170.059  20.673  1.00 37.21           C  
ANISOU 1017  C   ILE W3063     4170   3875   6095      5    852    757
ATOM   1018  O   ILE W3063      46.951 170.973  20.038  1.00 40.23           O  
ANISOU 1018  O   ILE W3063     4551   4391   6344     89    965    832
ATOM   1019  CB  ILE W3063      45.119 169.098  21.010  1.00 31.28           C  
ANISOU 1019  CB  ILE W3063     3294   3143   5448     23    890    648
ATOM   1020  CG1 ILE W3063      44.578 170.158  22.003  1.00 34.65           C  
ANISOU 1020  CG1 ILE W3063     3577   3551   6039    -69    921    822
ATOM   1021  CG2 ILE W3063      44.321 167.783  21.119  1.00 30.95           C  
ANISOU 1021  CG2 ILE W3063     3245   3050   5466     20    826    510
ATOM   1022  CD1 ILE W3063      43.160 170.646  21.676  1.00 36.20           C  
ANISOU 1022  CD1 ILE W3063     3634   3851   6269    -38   1035    913
ATOM   1023  H   ILE W3063      46.221 168.614  23.209  1.00  0.00           H  
ATOM   1024  HA  ILE W3063      46.913 168.010  20.495  1.00  0.00           H  
ATOM   1025  HB  ILE W3063      44.946 169.479  20.002  1.00  0.00           H  
ATOM   1026 HG13 ILE W3063      45.234 171.028  22.032  1.00  0.00           H  
ATOM   1027 HG12 ILE W3063      44.584 169.752  23.015  1.00  0.00           H  
ATOM   1028 HG21 ILE W3063      43.276 167.942  20.857  1.00  0.00           H  
ATOM   1029 HG22 ILE W3063      44.711 167.020  20.445  1.00  0.00           H  
ATOM   1030 HG23 ILE W3063      44.348 167.374  22.128  1.00  0.00           H  
ATOM   1031 HD11 ILE W3063      42.437 170.206  22.362  1.00  0.00           H  
ATOM   1032 HD12 ILE W3063      43.085 171.729  21.771  1.00  0.00           H  
ATOM   1033 HD13 ILE W3063      42.854 170.387  20.662  1.00  0.00           H  
ATOM   1034  N   LYS W3064      48.778 170.053  20.973  1.00 36.09           N  
ANISOU 1034  N   LYS W3064     4043   3637   6034    -64    774    806
ATOM   1035  CA  LYS W3064      49.763 171.034  20.527  1.00 33.77           C  
ANISOU 1035  CA  LYS W3064     3773   3377   5683    -61    804    958
ATOM   1036  C   LYS W3064      51.056 170.279  20.155  1.00 35.74           C  
ANISOU 1036  C   LYS W3064     4157   3621   5801     -9    730    871
ATOM   1037  O   LYS W3064      51.229 169.150  20.617  1.00 41.92           O  
ANISOU 1037  O   LYS W3064     4990   4345   6593     -5    642    715
ATOM   1038  CB  LYS W3064      50.056 172.038  21.665  1.00 38.17           C  
ANISOU 1038  CB  LYS W3064     4250   3805   6448   -173    743   1088
ATOM   1039  CG  LYS W3064      48.830 172.811  22.192  1.00 48.34           C  
ANISOU 1039  CG  LYS W3064     5387   5076   7906   -247    783   1198
ATOM   1040  CD  LYS W3064      49.186 173.883  23.237  1.00 60.42           C  
ANISOU 1040  CD  LYS W3064     6846   6461   9650   -361    701   1356
ATOM   1041  CE  LYS W3064      49.752 173.302  24.545  1.00 67.78           C  
ANISOU 1041  CE  LYS W3064     7860   7214  10679   -386    531   1212
ATOM   1042  NZ  LYS W3064      50.153 174.361  25.487  1.00 73.84           N1+
ANISOU 1042  NZ  LYS W3064     8581   7810  11667   -482    421   1347
ATOM   1043  H   LYS W3064      49.176 169.229  21.421  1.00  0.00           H  
ATOM   1044  HA  LYS W3064      49.378 171.558  19.652  1.00  0.00           H  
ATOM   1045  HB3 LYS W3064      50.799 172.758  21.323  1.00  0.00           H  
ATOM   1046  HB2 LYS W3064      50.531 171.496  22.481  1.00  0.00           H  
ATOM   1047  HG3 LYS W3064      48.116 172.115  22.634  1.00  0.00           H  
ATOM   1048  HG2 LYS W3064      48.313 173.280  21.354  1.00  0.00           H  
ATOM   1049  HD3 LYS W3064      48.292 174.471  23.454  1.00  0.00           H  
ATOM   1050  HD2 LYS W3064      49.904 174.579  22.799  1.00  0.00           H  
ATOM   1051  HE3 LYS W3064      50.632 172.696  24.344  1.00  0.00           H  
ATOM   1052  HE2 LYS W3064      49.028 172.646  25.029  1.00  0.00           H  
ATOM   1053  HZ1 LYS W3064      50.624 173.922  26.269  1.00  0.00           H  
ATOM   1054  HZ2 LYS W3064      50.798 174.989  25.032  1.00  0.00           H  
ATOM   1055  HZ3 LYS W3064      49.344 174.870  25.807  1.00  0.00           H  
ATOM   1056  N   PRO W3065      51.999 170.923  19.386  1.00 35.92           N  
ANISOU 1056  N   PRO W3065     4233   3715   5700     33    760    984
ATOM   1057  CA  PRO W3065      53.364 170.451  19.272  1.00 34.72           C  
ANISOU 1057  CA  PRO W3065     4200   3548   5443     74    663    912
ATOM   1058  C   PRO W3065      54.059 170.298  20.617  1.00 36.21           C  
ANISOU 1058  C   PRO W3065     4380   3584   5796      3    539    866
ATOM   1059  O   PRO W3065      54.339 171.320  21.238  1.00 38.42           O  
ANISOU 1059  O   PRO W3065     4610   3776   6214    -59    514    975
ATOM   1060  CB  PRO W3065      54.033 171.487  18.366  1.00 35.75           C  
ANISOU 1060  CB  PRO W3065     4366   3780   5439    120    721   1090
ATOM   1061  CG  PRO W3065      52.904 172.131  17.583  1.00 34.70           C  
ANISOU 1061  CG  PRO W3065     4156   3781   5247    157    880   1204
ATOM   1062  CD  PRO W3065      51.780 172.143  18.605  1.00 33.88           C  
ANISOU 1062  CD  PRO W3065     3924   3583   5366     61    890   1190
ATOM   1063  HA  PRO W3065      53.369 169.495  18.750  1.00  0.00           H  
ATOM   1064  HB3 PRO W3065      54.776 171.035  17.712  1.00  0.00           H  
ATOM   1065  HB2 PRO W3065      54.547 172.259  18.942  1.00  0.00           H  
ATOM   1066  HG3 PRO W3065      52.624 171.492  16.744  1.00  0.00           H  
ATOM   1067  HG2 PRO W3065      53.149 173.118  17.188  1.00  0.00           H  
ATOM   1068  HD2 PRO W3065      51.867 173.011  19.259  1.00  0.00           H  
ATOM   1069  HD3 PRO W3065      50.812 172.178  18.105  1.00  0.00           H  
ATOM   1070  N   VAL W3066      54.300 169.077  21.099  1.00 29.39           N  
ANISOU 1070  N   VAL W3066     3558   2688   4922     19    457    709
ATOM   1071  CA  VAL W3066      54.956 168.752  22.351  1.00 28.57           C  
ANISOU 1071  CA  VAL W3066     3434   2473   4947    -16    357    651
ATOM   1072  C   VAL W3066      56.352 168.178  22.151  1.00 36.89           C  
ANISOU 1072  C   VAL W3066     4557   3541   5918     25    270    614
ATOM   1073  O   VAL W3066      56.605 167.642  21.074  1.00 33.90           O  
ANISOU 1073  O   VAL W3066     4247   3238   5396     72    262    581
ATOM   1074  CB  VAL W3066      54.143 167.764  23.190  1.00 27.38           C  
ANISOU 1074  CB  VAL W3066     3232   2287   4882    -37    346    528
ATOM   1075  CG1 VAL W3066      52.978 168.448  23.906  1.00 28.71           C  
ANISOU 1075  CG1 VAL W3066     3327   2421   5162    -85    396    569
ATOM   1076  CG2 VAL W3066      53.657 166.520  22.448  1.00 29.59           C  
ANISOU 1076  CG2 VAL W3066     3545   2636   5062     -3    355    433
ATOM   1077  H   VAL W3066      54.025 168.284  20.538  1.00  0.00           H  
ATOM   1078  HA  VAL W3066      55.044 169.680  22.915  1.00  0.00           H  
ATOM   1079  HB  VAL W3066      54.760 167.366  23.995  1.00  0.00           H  
ATOM   1080 HG11 VAL W3066      52.477 167.766  24.594  1.00  0.00           H  
ATOM   1081 HG12 VAL W3066      53.303 169.300  24.502  1.00  0.00           H  
ATOM   1082 HG13 VAL W3066      52.237 168.814  23.196  1.00  0.00           H  
ATOM   1083 HG21 VAL W3066      53.195 165.795  23.119  1.00  0.00           H  
ATOM   1084 HG22 VAL W3066      52.908 166.767  21.697  1.00  0.00           H  
ATOM   1085 HG23 VAL W3066      54.468 165.999  21.940  1.00  0.00           H  
ATOM   1086  N   PRO W3067      57.213 168.221  23.171  1.00 37.75           N  
ANISOU 1086  N   PRO W3067     4648   3575   6120     18    190    614
ATOM   1087  CA  PRO W3067      58.400 167.395  23.263  1.00 36.77           C  
ANISOU 1087  CA  PRO W3067     4560   3466   5946     52     97    586
ATOM   1088  C   PRO W3067      58.149 165.924  22.971  1.00 39.07           C  
ANISOU 1088  C   PRO W3067     4843   3792   6210     54     64    473
ATOM   1089  O   PRO W3067      57.212 165.360  23.533  1.00 43.39           O  
ANISOU 1089  O   PRO W3067     5339   4331   6815     33    100    410
ATOM   1090  CB  PRO W3067      58.874 167.565  24.708  1.00 33.47           C  
ANISOU 1090  CB  PRO W3067     4093   2961   5661     57     37    598
ATOM   1091  CG  PRO W3067      58.372 168.951  25.111  1.00 28.99           C  
ANISOU 1091  CG  PRO W3067     3507   2317   5189     28     77    668
ATOM   1092  CD  PRO W3067      57.034 169.003  24.379  1.00 28.57           C  
ANISOU 1092  CD  PRO W3067     3436   2305   5116     -8    168    648
ATOM   1093  HA  PRO W3067      59.158 167.792  22.587  1.00  0.00           H  
ATOM   1094  HB3 PRO W3067      59.947 167.451  24.850  1.00  0.00           H  
ATOM   1095  HB2 PRO W3067      58.391 166.839  25.361  1.00  0.00           H  
ATOM   1096  HG3 PRO W3067      59.036 169.714  24.706  1.00  0.00           H  
ATOM   1097  HG2 PRO W3067      58.311 169.096  26.190  1.00  0.00           H  
ATOM   1098  HD2 PRO W3067      56.277 168.567  25.032  1.00  0.00           H  
ATOM   1099  HD3 PRO W3067      56.756 170.043  24.210  1.00  0.00           H  
ATOM   1100  N   GLU W3068      58.924 165.306  22.076  1.00 37.66           N  
ANISOU 1100  N   GLU W3068     4714   3643   5950     76    -22    459
ATOM   1101  CA  GLU W3068      58.808 163.901  21.746  1.00 35.13           C  
ANISOU 1101  CA  GLU W3068     4379   3329   5638     63    -88    375
ATOM   1102  C   GLU W3068      59.163 163.036  22.950  1.00 35.81           C  
ANISOU 1102  C   GLU W3068     4354   3394   5859     41   -114    369
ATOM   1103  O   GLU W3068      60.100 163.369  23.669  1.00 38.81           O  
ANISOU 1103  O   GLU W3068     4690   3756   6300     60   -123    413
ATOM   1104  CB  GLU W3068      59.628 163.569  20.497  1.00 33.15           C  
ANISOU 1104  CB  GLU W3068     4208   3094   5293     87   -214    361
ATOM   1105  CG  GLU W3068      59.416 164.528  19.323  1.00 39.05           C  
ANISOU 1105  CG  GLU W3068     5080   3892   5867    144   -189    333
ATOM   1106  CD  GLU W3068      59.564 163.975  17.911  1.00 49.47           C  
ANISOU 1106  CD  GLU W3068     6500   5220   7076    186   -345    287
ATOM   1107  OE1 GLU W3068      59.832 162.768  17.735  1.00 54.61           O  
ANISOU 1107  OE1 GLU W3068     7171   5878   7699    199   -424    348
ATOM   1108  OE2 GLU W3068      59.410 164.774  16.961  1.00 51.13           O1-
ANISOU 1108  OE2 GLU W3068     6776   5418   7234    211   -408    182
ATOM   1109  H   GLU W3068      59.688 165.809  21.648  1.00  0.00           H  
ATOM   1110  HA  GLU W3068      57.762 163.725  21.504  1.00  0.00           H  
ATOM   1111  HB3 GLU W3068      59.377 162.546  20.219  1.00  0.00           H  
ATOM   1112  HB2 GLU W3068      60.687 163.526  20.748  1.00  0.00           H  
ATOM   1113  HG3 GLU W3068      60.090 165.377  19.418  1.00  0.00           H  
ATOM   1114  HG2 GLU W3068      58.422 164.968  19.389  1.00  0.00           H  
ATOM   1115  N   VAL W3069      58.427 161.948  23.185  1.00 36.27           N  
ANISOU 1115  N   VAL W3069     4364   3460   5958     13   -122    322
ATOM   1116  CA  VAL W3069      58.455 161.095  24.358  1.00 35.35           C  
ANISOU 1116  CA  VAL W3069     4130   3360   5943      7   -112    334
ATOM   1117  C   VAL W3069      59.845 160.611  24.743  1.00 34.90           C  
ANISOU 1117  C   VAL W3069     4005   3316   5937     21   -197    390
ATOM   1118  O   VAL W3069      60.136 160.556  25.937  1.00 37.64           O  
ANISOU 1118  O   VAL W3069     4262   3692   6346     61   -166    414
ATOM   1119  CB  VAL W3069      57.443 159.956  24.246  1.00 38.45           C  
ANISOU 1119  CB  VAL W3069     4480   3764   6364    -33   -112    308
ATOM   1120  CG1 VAL W3069      57.564 158.818  25.281  1.00 41.06           C  
ANISOU 1120  CG1 VAL W3069     4683   4148   6770    -24    -78    343
ATOM   1121  CG2 VAL W3069      56.006 160.501  24.275  1.00 36.07           C  
ANISOU 1121  CG2 VAL W3069     4238   3450   6017    -35    -34    253
ATOM   1122  H   VAL W3069      57.714 161.725  22.506  1.00  0.00           H  
ATOM   1123  HA  VAL W3069      58.126 161.738  25.175  1.00  0.00           H  
ATOM   1124  HB  VAL W3069      57.566 159.494  23.266  1.00  0.00           H  
ATOM   1125 HG11 VAL W3069      56.732 158.118  25.204  1.00  0.00           H  
ATOM   1126 HG12 VAL W3069      58.471 158.235  25.130  1.00  0.00           H  
ATOM   1127 HG13 VAL W3069      57.579 159.202  26.303  1.00  0.00           H  
ATOM   1128 HG21 VAL W3069      55.280 159.706  24.109  1.00  0.00           H  
ATOM   1129 HG22 VAL W3069      55.790 160.946  25.245  1.00  0.00           H  
ATOM   1130 HG23 VAL W3069      55.832 161.259  23.511  1.00  0.00           H  
ATOM   1131  N   LYS W3070      60.756 160.360  23.797  1.00 31.02           N  
ANISOU 1131  N   LYS W3070     3556   2811   5419      2   -314    407
ATOM   1132  CA  LYS W3070      62.157 160.061  24.008  1.00 31.61           C  
ANISOU 1132  CA  LYS W3070     3554   2900   5557     12   -410    473
ATOM   1133  C   LYS W3070      62.894 161.120  24.810  1.00 34.37           C  
ANISOU 1133  C   LYS W3070     3908   3243   5906     77   -378    506
ATOM   1134  O   LYS W3070      63.649 160.776  25.716  1.00 37.42           O  
ANISOU 1134  O   LYS W3070     4189   3655   6372    116   -400    555
ATOM   1135  CB  LYS W3070      62.862 159.773  22.681  1.00 29.54           C  
ANISOU 1135  CB  LYS W3070     3356   2608   5262    -20   -573    472
ATOM   1136  CG  LYS W3070      62.849 160.893  21.639  1.00 30.36           C  
ANISOU 1136  CG  LYS W3070     3630   2694   5212     14   -587    430
ATOM   1137  CD  LYS W3070      63.381 160.467  20.269  1.00 31.17           C  
ANISOU 1137  CD  LYS W3070     3808   2771   5264      6   -776    406
ATOM   1138  CE  LYS W3070      63.108 161.498  19.173  1.00 33.31           C  
ANISOU 1138  CE  LYS W3070     4257   3061   5339     71   -776    364
ATOM   1139  NZ  LYS W3070      63.547 161.029  17.849  1.00 34.49           N1+
ANISOU 1139  NZ  LYS W3070     4506   3186   5412     87   -983    311
ATOM   1140  H   LYS W3070      60.436 160.407  22.841  1.00  0.00           H  
ATOM   1141  HA  LYS W3070      62.187 159.142  24.593  1.00  0.00           H  
ATOM   1142  HB3 LYS W3070      62.417 158.887  22.232  1.00  0.00           H  
ATOM   1143  HB2 LYS W3070      63.896 159.485  22.864  1.00  0.00           H  
ATOM   1144  HG3 LYS W3070      63.440 161.738  21.986  1.00  0.00           H  
ATOM   1145  HG2 LYS W3070      61.837 161.277  21.518  1.00  0.00           H  
ATOM   1146  HD3 LYS W3070      62.952 159.506  19.990  1.00  0.00           H  
ATOM   1147  HD2 LYS W3070      64.452 160.283  20.337  1.00  0.00           H  
ATOM   1148  HE3 LYS W3070      63.607 162.441  19.388  1.00  0.00           H  
ATOM   1149  HE2 LYS W3070      62.042 161.709  19.116  1.00  0.00           H  
ATOM   1150  HZ1 LYS W3070      63.279 161.712  17.154  1.00  0.00           H  
ATOM   1151  HZ2 LYS W3070      64.550 160.926  17.857  1.00  0.00           H  
ATOM   1152  HZ3 LYS W3070      63.110 160.143  17.645  1.00  0.00           H  
ATOM   1153  N   ILE W3071      62.649 162.407  24.547  1.00 35.37           N  
ANISOU 1153  N   ILE W3071     4145   3338   5958     94   -325    494
ATOM   1154  CA  ILE W3071      63.198 163.559  25.231  1.00 32.38           C  
ANISOU 1154  CA  ILE W3071     3772   2922   5607    145   -308    538
ATOM   1155  C   ILE W3071      62.704 163.559  26.673  1.00 32.91           C  
ANISOU 1155  C   ILE W3071     3760   2980   5765    188   -232    505
ATOM   1156  O   ILE W3071      63.485 163.712  27.608  1.00 36.53           O  
ANISOU 1156  O   ILE W3071     4158   3429   6293    258   -256    524
ATOM   1157  CB  ILE W3071      62.832 164.892  24.573  1.00 29.76           C  
ANISOU 1157  CB  ILE W3071     3558   2560   5188    138   -268    569
ATOM   1158  CG1 ILE W3071      63.055 164.951  23.059  1.00 33.19           C  
ANISOU 1158  CG1 ILE W3071     4086   3029   5495    137   -351    597
ATOM   1159  CG2 ILE W3071      63.451 166.128  25.224  1.00 30.20           C  
ANISOU 1159  CG2 ILE W3071     3614   2548   5312    176   -260    631
ATOM   1160  CD1 ILE W3071      64.513 165.066  22.615  1.00 34.95           C  
ANISOU 1160  CD1 ILE W3071     4290   3250   5741    165   -480    653
ATOM   1161  H   ILE W3071      61.894 162.615  23.910  1.00  0.00           H  
ATOM   1162  HA  ILE W3071      64.281 163.445  25.250  1.00  0.00           H  
ATOM   1163  HB  ILE W3071      61.761 165.039  24.702  1.00  0.00           H  
ATOM   1164 HG13 ILE W3071      62.515 165.800  22.640  1.00  0.00           H  
ATOM   1165 HG12 ILE W3071      62.607 164.096  22.556  1.00  0.00           H  
ATOM   1166 HG21 ILE W3071      63.181 167.053  24.715  1.00  0.00           H  
ATOM   1167 HG22 ILE W3071      63.142 166.257  26.263  1.00  0.00           H  
ATOM   1168 HG23 ILE W3071      64.539 166.077  25.224  1.00  0.00           H  
ATOM   1169 HD11 ILE W3071      64.827 166.106  22.551  1.00  0.00           H  
ATOM   1170 HD12 ILE W3071      65.188 164.570  23.312  1.00  0.00           H  
ATOM   1171 HD13 ILE W3071      64.684 164.622  21.633  1.00  0.00           H  
ATOM   1172  N   LEU W3072      61.402 163.345  26.871  1.00 28.22           N  
ANISOU 1172  N   LEU W3072     3169   2390   5163    165   -149    446
ATOM   1173  CA  LEU W3072      60.731 163.297  28.157  1.00 28.10           C  
ANISOU 1173  CA  LEU W3072     3098   2371   5208    220    -93    394
ATOM   1174  C   LEU W3072      61.150 162.092  28.989  1.00 28.43           C  
ANISOU 1174  C   LEU W3072     3018   2500   5284    276    -96    398
ATOM   1175  O   LEU W3072      61.407 162.259  30.180  1.00 31.07           O  
ANISOU 1175  O   LEU W3072     3303   2846   5656    376    -78    368
ATOM   1176  CB  LEU W3072      59.221 163.436  27.974  1.00 33.27           C  
ANISOU 1176  CB  LEU W3072     3778   3023   5840    178    -21    337
ATOM   1177  CG  LEU W3072      58.739 164.695  27.250  1.00 35.65           C  
ANISOU 1177  CG  LEU W3072     4168   3266   6111    123      4    357
ATOM   1178  CD1 LEU W3072      57.215 164.770  27.191  1.00 38.78           C  
ANISOU 1178  CD1 LEU W3072     4562   3671   6503     89     69    304
ATOM   1179  CD2 LEU W3072      59.342 165.985  27.802  1.00 34.58           C  
ANISOU 1179  CD2 LEU W3072     4065   3036   6037    146    -21    397
ATOM   1180  H   LEU W3072      60.836 163.163  26.055  1.00  0.00           H  
ATOM   1181  HA  LEU W3072      61.072 164.170  28.711  1.00  0.00           H  
ATOM   1182  HB3 LEU W3072      58.740 163.399  28.953  1.00  0.00           H  
ATOM   1183  HB2 LEU W3072      58.844 162.551  27.464  1.00  0.00           H  
ATOM   1184  HG  LEU W3072      59.072 164.619  26.213  1.00  0.00           H  
ATOM   1185 HD11 LEU W3072      56.853 164.880  26.169  1.00  0.00           H  
ATOM   1186 HD12 LEU W3072      56.741 163.875  27.593  1.00  0.00           H  
ATOM   1187 HD13 LEU W3072      56.799 165.606  27.754  1.00  0.00           H  
ATOM   1188 HD21 LEU W3072      58.666 166.837  27.736  1.00  0.00           H  
ATOM   1189 HD22 LEU W3072      59.625 165.908  28.852  1.00  0.00           H  
ATOM   1190 HD23 LEU W3072      60.239 166.275  27.254  1.00  0.00           H  
ATOM   1191  N   ASN W3073      61.292 160.908  28.391  1.00 34.09           N  
ANISOU 1191  N   ASN W3073     3679   3282   5994    221   -125    440
ATOM   1192  CA  ASN W3073      61.819 159.692  28.979  1.00 34.02           C  
ANISOU 1192  CA  ASN W3073     3520   3373   6032    261   -123    491
ATOM   1193  C   ASN W3073      63.240 159.885  29.483  1.00 34.09           C  
ANISOU 1193  C   ASN W3073     3465   3394   6095    334   -179    545
ATOM   1194  O   ASN W3073      63.530 159.527  30.623  1.00 37.14           O  
ANISOU 1194  O   ASN W3073     3741   3858   6512    441   -136    557
ATOM   1195  CB  ASN W3073      61.757 158.517  28.002  1.00 39.20           C  
ANISOU 1195  CB  ASN W3073     4124   4064   6707    161   -172    549
ATOM   1196  CG  ASN W3073      60.360 157.931  27.780  1.00 43.46           C  
ANISOU 1196  CG  ASN W3073     4687   4611   7214    113   -109    510
ATOM   1197  OD1 ASN W3073      59.418 158.244  28.499  1.00 46.29           O  
ANISOU 1197  OD1 ASN W3073     5058   4989   7539    165    -19    453
ATOM   1198  ND2 ASN W3073      60.194 157.056  26.792  1.00 46.67           N  
ANISOU 1198  ND2 ASN W3073     5103   4990   7638     19   -177    534
ATOM   1199  H   ASN W3073      60.977 160.834  27.434  1.00  0.00           H  
ATOM   1200  HA  ASN W3073      61.171 159.482  29.832  1.00  0.00           H  
ATOM   1201  HB3 ASN W3073      62.354 157.692  28.396  1.00  0.00           H  
ATOM   1202  HB2 ASN W3073      62.207 158.786  27.046  1.00  0.00           H  
ATOM   1203 HD22 ASN W3073      59.281 156.651  26.665  1.00  0.00           H  
ATOM   1204 HD21 ASN W3073      60.919 156.811  26.127  1.00  0.00           H  
ATOM   1205  N   ASN W3074      64.113 160.507  28.685  1.00 32.82           N  
ANISOU 1205  N   ASN W3074     3372   3167   5932    295   -276    578
ATOM   1206  CA  ASN W3074      65.477 160.834  29.040  1.00 35.50           C  
ANISOU 1206  CA  ASN W3074     3650   3510   6327    363   -348    638
ATOM   1207  C   ASN W3074      65.560 161.884  30.137  1.00 37.29           C  
ANISOU 1207  C   ASN W3074     3901   3690   6577    487   -307    594
ATOM   1208  O   ASN W3074      66.397 161.756  31.026  1.00 41.53           O  
ANISOU 1208  O   ASN W3074     4359   4246   7175    584   -344    631
ATOM   1209  CB  ASN W3074      66.251 161.306  27.808  1.00 40.62           C  
ANISOU 1209  CB  ASN W3074     4390   4099   6946    300   -472    680
ATOM   1210  CG  ASN W3074      66.573 160.226  26.786  1.00 39.34           C  
ANISOU 1210  CG  ASN W3074     4204   3963   6783    200   -564    710
ATOM   1211  OD1 ASN W3074      66.436 159.025  27.006  1.00 40.71           O  
ANISOU 1211  OD1 ASN W3074     4246   4201   7023    171   -554    745
ATOM   1212  ND2 ASN W3074      67.062 160.656  25.619  1.00 40.17           N  
ANISOU 1212  ND2 ASN W3074     4436   4016   6810    152   -664    701
ATOM   1213  H   ASN W3074      63.822 160.740  27.746  1.00  0.00           H  
ATOM   1214  HA  ASN W3074      65.931 159.910  29.397  1.00  0.00           H  
ATOM   1215  HB3 ASN W3074      67.204 161.741  28.102  1.00  0.00           H  
ATOM   1216  HB2 ASN W3074      65.709 162.114  27.318  1.00  0.00           H  
ATOM   1217 HD22 ASN W3074      67.208 160.027  24.843  1.00  0.00           H  
ATOM   1218 HD21 ASN W3074      67.192 161.650  25.503  1.00  0.00           H  
ATOM   1219  N   LEU W3075      64.669 162.879  30.133  1.00 37.08           N  
ANISOU 1219  N   LEU W3075     3978   3592   6519    488   -248    515
ATOM   1220  CA  LEU W3075      64.443 163.824  31.208  1.00 37.62           C  
ANISOU 1220  CA  LEU W3075     4084   3577   6632    598   -242    457
ATOM   1221  C   LEU W3075      63.792 163.205  32.440  1.00 38.26           C  
ANISOU 1221  C   LEU W3075     4107   3722   6707    706   -164    363
ATOM   1222  O   LEU W3075      63.646 163.883  33.454  1.00 45.93           O  
ANISOU 1222  O   LEU W3075     5127   4612   7714    810   -175    279
ATOM   1223  CB  LEU W3075      63.661 165.033  30.691  1.00 37.52           C  
ANISOU 1223  CB  LEU W3075     4211   3429   6614    527   -254    446
ATOM   1224  CG  LEU W3075      64.410 166.000  29.773  1.00 39.78           C  
ANISOU 1224  CG  LEU W3075     4566   3669   6878    458   -323    550
ATOM   1225  CD1 LEU W3075      63.463 166.999  29.109  1.00 38.99           C  
ANISOU 1225  CD1 LEU W3075     4577   3480   6758    382   -302    574
ATOM   1226  CD2 LEU W3075      65.535 166.736  30.497  1.00 40.37           C  
ANISOU 1226  CD2 LEU W3075     4617   3697   7025    548   -410    603
ATOM   1227  H   LEU W3075      64.064 162.963  29.328  1.00  0.00           H  
ATOM   1228  HA  LEU W3075      65.417 164.179  31.540  1.00  0.00           H  
ATOM   1229  HB3 LEU W3075      63.295 165.621  31.534  1.00  0.00           H  
ATOM   1230  HB2 LEU W3075      62.755 164.676  30.205  1.00  0.00           H  
ATOM   1231  HG  LEU W3075      64.866 165.423  28.967  1.00  0.00           H  
ATOM   1232 HD11 LEU W3075      63.863 167.368  28.163  1.00  0.00           H  
ATOM   1233 HD12 LEU W3075      62.489 166.566  28.892  1.00  0.00           H  
ATOM   1234 HD13 LEU W3075      63.289 167.868  29.743  1.00  0.00           H  
ATOM   1235 HD21 LEU W3075      65.647 167.768  30.167  1.00  0.00           H  
ATOM   1236 HD22 LEU W3075      65.376 166.760  31.576  1.00  0.00           H  
ATOM   1237 HD23 LEU W3075      66.498 166.253  30.335  1.00  0.00           H  
ATOM   1238  N   GLY W3076      63.402 161.924  32.378  1.00 33.64           N  
ANISOU 1238  N   GLY W3076     3426   3277   6078    688    -97    378
ATOM   1239  CA  GLY W3076      62.898 161.150  33.506  1.00 33.62           C  
ANISOU 1239  CA  GLY W3076     3364   3373   6036    809    -15    306
ATOM   1240  C   GLY W3076      61.448 161.494  33.865  1.00 34.99           C  
ANISOU 1240  C   GLY W3076     3647   3479   6169    797     12    192
ATOM   1241  O   GLY W3076      61.088 161.303  35.023  1.00 38.53           O  
ANISOU 1241  O   GLY W3076     4096   3960   6584    936     41     91
ATOM   1242  H   GLY W3076      63.512 161.418  31.508  1.00  0.00           H  
ATOM   1243  HA3 GLY W3076      63.534 161.304  34.379  1.00  0.00           H  
ATOM   1244  HA2 GLY W3076      62.950 160.090  33.260  1.00  0.00           H  
ATOM   1245  N   VAL W3077      60.645 162.025  32.926  1.00 35.69           N  
ANISOU 1245  N   VAL W3077     3824   3482   6256    646     -3    202
ATOM   1246  CA  VAL W3077      59.245 162.355  33.097  1.00 30.80           C  
ANISOU 1246  CA  VAL W3077     3286   2800   5618    619     14    113
ATOM   1247  C   VAL W3077      58.409 161.146  33.489  1.00 30.43           C  
ANISOU 1247  C   VAL W3077     3175   2893   5493    640     90     90
ATOM   1248  O   VAL W3077      58.472 160.120  32.817  1.00 35.03           O  
ANISOU 1248  O   VAL W3077     3690   3569   6051    563    125    175
ATOM   1249  CB  VAL W3077      58.643 163.048  31.872  1.00 31.18           C  
ANISOU 1249  CB  VAL W3077     3416   2750   5680    465     -3    155
ATOM   1250  CG1 VAL W3077      57.125 163.215  31.848  1.00 32.74           C  
ANISOU 1250  CG1 VAL W3077     3667   2894   5878    430     13     82
ATOM   1251  CG2 VAL W3077      59.282 164.416  31.632  1.00 32.65           C  
ANISOU 1251  CG2 VAL W3077     3662   2815   5930    451    -71    207
ATOM   1252  H   VAL W3077      61.019 162.132  31.992  1.00  0.00           H  
ATOM   1253  HA  VAL W3077      59.206 163.060  33.927  1.00  0.00           H  
ATOM   1254  HB  VAL W3077      58.878 162.427  31.007  1.00  0.00           H  
ATOM   1255 HG11 VAL W3077      56.775 163.726  30.950  1.00  0.00           H  
ATOM   1256 HG12 VAL W3077      56.585 162.270  31.864  1.00  0.00           H  
ATOM   1257 HG13 VAL W3077      56.779 163.795  32.704  1.00  0.00           H  
ATOM   1258 HG21 VAL W3077      58.857 164.940  30.776  1.00  0.00           H  
ATOM   1259 HG22 VAL W3077      59.145 165.067  32.496  1.00  0.00           H  
ATOM   1260 HG23 VAL W3077      60.353 164.342  31.449  1.00  0.00           H  
ATOM   1261  N   ASP W3078      57.618 161.289  34.559  1.00 31.73           N  
ANISOU 1261  N   ASP W3078     3367   3066   5622    750     99    -24
ATOM   1262  CA  ASP W3078      56.783 160.224  35.121  1.00 29.34           C  
ANISOU 1262  CA  ASP W3078     3014   2912   5223    793    170    -42
ATOM   1263  C   ASP W3078      55.294 160.449  34.823  1.00 31.96           C  
ANISOU 1263  C   ASP W3078     3422   3182   5540    715    158   -106
ATOM   1264  O   ASP W3078      54.528 159.487  34.842  1.00 34.93           O  
ANISOU 1264  O   ASP W3078     3756   3671   5846    698    213    -82
ATOM   1265  CB  ASP W3078      56.946 160.097  36.658  1.00 37.86           C  
ANISOU 1265  CB  ASP W3078     4062   4096   6227   1015    193   -130
ATOM   1266  CG  ASP W3078      58.354 159.786  37.185  1.00 47.05           C  
ANISOU 1266  CG  ASP W3078     5117   5358   7404   1118    222    -54
ATOM   1267  OD1 ASP W3078      59.125 159.104  36.476  1.00 51.60           O  
ANISOU 1267  OD1 ASP W3078     5586   6009   8008   1018    256     97
ATOM   1268  OD2 ASP W3078      58.581 160.096  38.374  1.00 51.61           O1-
ANISOU 1268  OD2 ASP W3078     5710   5926   7973   1302    198   -149
ATOM   1269  H   ASP W3078      57.596 162.186  35.034  1.00  0.00           H  
ATOM   1270  HA  ASP W3078      57.045 159.263  34.672  1.00  0.00           H  
ATOM   1271  HB3 ASP W3078      56.295 159.300  37.020  1.00  0.00           H  
ATOM   1272  HB2 ASP W3078      56.607 161.022  37.126  1.00  0.00           H  
ATOM   1273  N   ILE W3079      54.887 161.707  34.618  1.00 31.36           N  
ANISOU 1273  N   ILE W3079     3442   2931   5541    663     84   -167
ATOM   1274  CA  ILE W3079      53.509 162.150  34.581  1.00 31.06           C  
ANISOU 1274  CA  ILE W3079     3458   2830   5512    596     60   -224
ATOM   1275  C   ILE W3079      53.451 163.539  33.960  1.00 34.57           C  
ANISOU 1275  C   ILE W3079     3965   3090   6078    490     -5   -205
ATOM   1276  O   ILE W3079      54.495 164.174  33.842  1.00 31.79           O  
ANISOU 1276  O   ILE W3079     3634   2651   5793    500    -47   -175
ATOM   1277  CB  ILE W3079      52.905 162.117  35.989  1.00 35.08           C  
ANISOU 1277  CB  ILE W3079     4002   3367   5962    744     19   -370
ATOM   1278  CG1 ILE W3079      51.378 162.123  36.038  1.00 35.46           C  
ANISOU 1278  CG1 ILE W3079     4069   3419   5984    679     10   -404
ATOM   1279  CG2 ILE W3079      53.470 163.156  36.956  1.00 37.85           C  
ANISOU 1279  CG2 ILE W3079     4434   3546   6403    825   -102   -480
ATOM   1280  CD1 ILE W3079      50.820 161.497  37.319  1.00 32.75           C  
ANISOU 1280  CD1 ILE W3079     3762   3142   5541    835    -33   -543
ATOM   1281  H   ILE W3079      55.560 162.456  34.546  1.00  0.00           H  
ATOM   1282  HA  ILE W3079      52.963 161.476  33.924  1.00  0.00           H  
ATOM   1283  HB  ILE W3079      53.184 161.161  36.432  1.00  0.00           H  
ATOM   1284 HG13 ILE W3079      50.985 161.564  35.190  1.00  0.00           H  
ATOM   1285 HG12 ILE W3079      50.984 163.132  35.920  1.00  0.00           H  
ATOM   1286 HG21 ILE W3079      53.143 163.004  37.986  1.00  0.00           H  
ATOM   1287 HG22 ILE W3079      54.558 163.136  36.980  1.00  0.00           H  
ATOM   1288 HG23 ILE W3079      53.165 164.166  36.681  1.00  0.00           H  
ATOM   1289 HD11 ILE W3079      49.754 161.287  37.256  1.00  0.00           H  
ATOM   1290 HD12 ILE W3079      51.310 160.556  37.566  1.00  0.00           H  
ATOM   1291 HD13 ILE W3079      50.961 162.167  38.166  1.00  0.00           H  
ATOM   1292  N   ALA W3080      52.286 164.066  33.577  1.00 36.29           N  
ANISOU 1292  N   ALA W3080     4201   3260   6328    388    -10   -201
ATOM   1293  CA  ALA W3080      52.103 165.407  33.058  1.00 34.17           C  
ANISOU 1293  CA  ALA W3080     3963   2844   6176    281    -54   -148
ATOM   1294  C   ALA W3080      50.950 166.130  33.740  1.00 38.71           C  
ANISOU 1294  C   ALA W3080     4570   3295   6843    288   -160   -240
ATOM   1295  O   ALA W3080      50.008 165.492  34.203  1.00 42.29           O  
ANISOU 1295  O   ALA W3080     5028   3800   7242    349   -183   -342
ATOM   1296  CB  ALA W3080      51.917 165.386  31.539  1.00 32.02           C  
ANISOU 1296  CB  ALA W3080     3664   2620   5882    159     26    -50
ATOM   1297  H   ALA W3080      51.434 163.539  33.695  1.00  0.00           H  
ATOM   1298  HA  ALA W3080      52.997 165.992  33.260  1.00  0.00           H  
ATOM   1299  HB1 ALA W3080      51.952 166.390  31.117  1.00  0.00           H  
ATOM   1300  HB2 ALA W3080      52.696 164.806  31.042  1.00  0.00           H  
ATOM   1301  HB3 ALA W3080      50.957 164.959  31.258  1.00  0.00           H  
ATOM   1302  N   ALA W3081      51.062 167.457  33.810  1.00 36.46           N  
ANISOU 1302  N   ALA W3081     4304   2843   6704    222   -237   -190
ATOM   1303  CA  ALA W3081      50.154 168.370  34.475  1.00 35.19           C  
ANISOU 1303  CA  ALA W3081     4170   2520   6682    208   -380   -261
ATOM   1304  C   ALA W3081      48.974 168.758  33.599  1.00 34.80           C  
ANISOU 1304  C   ALA W3081     4063   2460   6702     65   -356   -173
ATOM   1305  O   ALA W3081      49.122 169.590  32.706  1.00 40.53           O  
ANISOU 1305  O   ALA W3081     4748   3143   7510    -47   -317    -17
ATOM   1306  CB  ALA W3081      50.946 169.619  34.853  1.00 38.03           C  
ANISOU 1306  CB  ALA W3081     4568   2681   7200    210   -501   -235
ATOM   1307  H   ALA W3081      51.866 167.884  33.374  1.00  0.00           H  
ATOM   1308  HA  ALA W3081      49.783 167.913  35.394  1.00  0.00           H  
ATOM   1309  HB1 ALA W3081      50.286 170.417  35.193  1.00  0.00           H  
ATOM   1310  HB2 ALA W3081      51.674 169.430  35.641  1.00  0.00           H  
ATOM   1311  HB3 ALA W3081      51.496 170.015  33.998  1.00  0.00           H  
ATOM   1312  N   ASN W3082      47.793 168.182  33.874  1.00 31.49           N  
ANISOU 1312  N   ASN W3082     3632   2094   6239     80   -375   -263
ATOM   1313  CA  ASN W3082      46.491 168.520  33.261  1.00 36.76           C  
ANISOU 1313  CA  ASN W3082     4233   2742   6992    -37   -378   -198
ATOM   1314  C   ASN W3082      46.468 168.274  31.745  1.00 37.60           C  
ANISOU 1314  C   ASN W3082     4275   2960   7050   -122   -212    -41
ATOM   1315  O   ASN W3082      45.873 169.047  30.995  1.00 42.51           O  
ANISOU 1315  O   ASN W3082     4829   3542   7780   -227   -193     85
ATOM   1316  CB  ASN W3082      46.017 169.943  33.655  1.00 39.55           C  
ANISOU 1316  CB  ASN W3082     4570   2882   7577   -120   -538   -163
ATOM   1317  CG  ASN W3082      45.813 170.089  35.161  1.00 45.39           C  
ANISOU 1317  CG  ASN W3082     5394   3503   8347    -17   -734   -345
ATOM   1318  OD1 ASN W3082      46.697 170.554  35.873  1.00 53.26           O  
ANISOU 1318  OD1 ASN W3082     6446   4427   9363     34   -804   -365
ATOM   1319  ND2 ASN W3082      44.658 169.677  35.670  1.00 47.04           N  
ANISOU 1319  ND2 ASN W3082     5622   3710   8540     29   -828   -485
ATOM   1320  H   ASN W3082      47.739 167.441  34.563  1.00  0.00           H  
ATOM   1321  HA  ASN W3082      45.751 167.827  33.653  1.00  0.00           H  
ATOM   1322  HB3 ASN W3082      45.067 170.169  33.169  1.00  0.00           H  
ATOM   1323  HB2 ASN W3082      46.721 170.698  33.304  1.00  0.00           H  
ATOM   1324 HD22 ASN W3082      44.530 169.655  36.680  1.00  0.00           H  
ATOM   1325 HD21 ASN W3082      43.963 169.244  35.077  1.00  0.00           H  
ATOM   1326  N   THR W3083      47.118 167.188  31.321  1.00 36.42           N  
ANISOU 1326  N   THR W3083     4145   2955   6739    -69    -99    -46
ATOM   1327  CA  THR W3083      47.288 166.814  29.930  1.00 36.42           C  
ANISOU 1327  CA  THR W3083     4109   3059   6668   -118     35     59
ATOM   1328  C   THR W3083      47.802 165.382  29.890  1.00 36.79           C  
ANISOU 1328  C   THR W3083     4179   3236   6563    -53     98      8
ATOM   1329  O   THR W3083      48.262 164.871  30.910  1.00 36.49           O  
ANISOU 1329  O   THR W3083     4167   3224   6472     28     63    -72
ATOM   1330  CB  THR W3083      48.238 167.786  29.228  1.00 39.14           C  
ANISOU 1330  CB  THR W3083     4458   3374   7040   -162     80    191
ATOM   1331  OG1 THR W3083      48.217 167.607  27.828  1.00 40.61           O  
ANISOU 1331  OG1 THR W3083     4622   3669   7138   -185    200    269
ATOM   1332  CG2 THR W3083      49.704 167.708  29.652  1.00 40.49           C  
ANISOU 1332  CG2 THR W3083     4689   3541   7156    -96     60    166
ATOM   1333  H   THR W3083      47.585 166.582  31.981  1.00  0.00           H  
ATOM   1334  HA  THR W3083      46.303 166.832  29.467  1.00  0.00           H  
ATOM   1335  HB  THR W3083      47.914 168.814  29.384  1.00  0.00           H  
ATOM   1336  HG1 THR W3083      47.351 167.859  27.503  1.00  0.00           H  
ATOM   1337 HG21 THR W3083      50.303 168.522  29.245  1.00  0.00           H  
ATOM   1338 HG22 THR W3083      49.803 167.771  30.736  1.00  0.00           H  
ATOM   1339 HG23 THR W3083      50.182 166.779  29.343  1.00  0.00           H  
ATOM   1340  N   VAL W3084      47.746 164.731  28.726  1.00 39.22           N  
ANISOU 1340  N   VAL W3084     4470   3625   6807    -81    188     65
ATOM   1341  CA  VAL W3084      48.379 163.460  28.440  1.00 33.61           C  
ANISOU 1341  CA  VAL W3084     3772   3011   5988    -45    228     45
ATOM   1342  C   VAL W3084      49.342 163.677  27.279  1.00 32.59           C  
ANISOU 1342  C   VAL W3084     3671   2904   5808    -59    274    111
ATOM   1343  O   VAL W3084      48.921 164.144  26.222  1.00 29.96           O  
ANISOU 1343  O   VAL W3084     3337   2579   5467    -86    325    162
ATOM   1344  CB  VAL W3084      47.419 162.336  28.058  1.00 31.05           C  
ANISOU 1344  CB  VAL W3084     3415   2742   5639    -52    250     24
ATOM   1345  CG1 VAL W3084      48.066 160.953  27.970  1.00 29.08           C  
ANISOU 1345  CG1 VAL W3084     3175   2563   5313    -36    277     37
ATOM   1346  CG2 VAL W3084      46.223 162.267  29.009  1.00 33.25           C  
ANISOU 1346  CG2 VAL W3084     3678   3022   5933    -19    190    -49
ATOM   1347  H   VAL W3084      47.402 165.230  27.917  1.00  0.00           H  
ATOM   1348  HA  VAL W3084      48.957 163.135  29.306  1.00  0.00           H  
ATOM   1349  HB  VAL W3084      46.992 162.525  27.073  1.00  0.00           H  
ATOM   1350 HG11 VAL W3084      47.340 160.164  27.780  1.00  0.00           H  
ATOM   1351 HG12 VAL W3084      48.799 160.889  27.165  1.00  0.00           H  
ATOM   1352 HG13 VAL W3084      48.580 160.691  28.894  1.00  0.00           H  
ATOM   1353 HG21 VAL W3084      45.560 161.441  28.761  1.00  0.00           H  
ATOM   1354 HG22 VAL W3084      46.550 162.141  30.041  1.00  0.00           H  
ATOM   1355 HG23 VAL W3084      45.619 163.173  28.955  1.00  0.00           H  
ATOM   1356  N   ILE W3085      50.607 163.292  27.453  1.00 34.38           N  
ANISOU 1356  N   ILE W3085     3919   3151   5993    -27    254    111
ATOM   1357  CA  ILE W3085      51.550 163.100  26.368  1.00 32.00           C  
ANISOU 1357  CA  ILE W3085     3653   2875   5632    -33    266    156
ATOM   1358  C   ILE W3085      51.253 161.714  25.817  1.00 30.77           C  
ANISOU 1358  C   ILE W3085     3488   2770   5432    -34    262    136
ATOM   1359  O   ILE W3085      51.567 160.715  26.460  1.00 31.57           O  
ANISOU 1359  O   ILE W3085     3550   2907   5538    -19    238    127
ATOM   1360  CB  ILE W3085      53.003 163.240  26.820  1.00 29.82           C  
ANISOU 1360  CB  ILE W3085     3390   2582   5357     -5    222    178
ATOM   1361  CG1 ILE W3085      53.289 164.495  27.645  1.00 25.97           C  
ANISOU 1361  CG1 ILE W3085     2912   2013   4942     -2    202    199
ATOM   1362  CG2 ILE W3085      53.993 163.137  25.656  1.00 30.62           C  
ANISOU 1362  CG2 ILE W3085     3537   2705   5394    -11    209    222
ATOM   1363  CD1 ILE W3085      53.135 165.827  26.909  1.00 30.95           C  
ANISOU 1363  CD1 ILE W3085     3559   2614   5585    -50    240    278
ATOM   1364  H   ILE W3085      50.884 162.922  28.352  1.00  0.00           H  
ATOM   1365  HA  ILE W3085      51.357 163.836  25.586  1.00  0.00           H  
ATOM   1366  HB  ILE W3085      53.229 162.399  27.476  1.00  0.00           H  
ATOM   1367 HG13 ILE W3085      54.298 164.451  28.050  1.00  0.00           H  
ATOM   1368 HG12 ILE W3085      52.661 164.519  28.537  1.00  0.00           H  
ATOM   1369 HG21 ILE W3085      55.029 163.145  25.990  1.00  0.00           H  
ATOM   1370 HG22 ILE W3085      53.868 162.224  25.076  1.00  0.00           H  
ATOM   1371 HG23 ILE W3085      53.889 163.963  24.951  1.00  0.00           H  
ATOM   1372 HD11 ILE W3085      52.674 166.587  27.540  1.00  0.00           H  
ATOM   1373 HD12 ILE W3085      54.098 166.221  26.586  1.00  0.00           H  
ATOM   1374 HD13 ILE W3085      52.515 165.748  26.017  1.00  0.00           H  
ATOM   1375  N   TRP W3086      50.545 161.623  24.689  1.00 30.23           N  
ANISOU 1375  N   TRP W3086     3452   2708   5325    -43    284    138
ATOM   1376  CA  TRP W3086      50.165 160.383  24.047  1.00 28.36           C  
ANISOU 1376  CA  TRP W3086     3216   2484   5075    -46    256    115
ATOM   1377  C   TRP W3086      51.342 159.876  23.225  1.00 34.29           C  
ANISOU 1377  C   TRP W3086     4010   3225   5793    -46    186    124
ATOM   1378  O   TRP W3086      51.833 160.591  22.353  1.00 36.56           O  
ANISOU 1378  O   TRP W3086     4365   3508   6019    -24    180    123
ATOM   1379  CB  TRP W3086      48.889 160.578  23.229  1.00 31.04           C  
ANISOU 1379  CB  TRP W3086     3574   2823   5398    -32    299     90
ATOM   1380  CG  TRP W3086      48.195 159.337  22.773  1.00 29.29           C  
ANISOU 1380  CG  TRP W3086     3350   2587   5191    -31    255     63
ATOM   1381  CD1 TRP W3086      48.394 158.726  21.583  1.00 28.30           C  
ANISOU 1381  CD1 TRP W3086     3288   2430   5036     -7    202     29
ATOM   1382  CD2 TRP W3086      47.248 158.498  23.500  1.00 27.47           C  
ANISOU 1382  CD2 TRP W3086     3059   2364   5014    -51    243     71
ATOM   1383  NE1 TRP W3086      47.585 157.612  21.501  1.00 32.30           N  
ANISOU 1383  NE1 TRP W3086     3770   2902   5599    -22    150     23
ATOM   1384  CE2 TRP W3086      46.877 157.411  22.670  1.00 31.31           C  
ANISOU 1384  CE2 TRP W3086     3564   2812   5520    -51    184     62
ATOM   1385  CE3 TRP W3086      46.652 158.549  24.772  1.00 27.50           C  
ANISOU 1385  CE3 TRP W3086     3002   2403   5042    -58    264     83
ATOM   1386  CZ2 TRP W3086      45.967 156.429  23.076  1.00 36.06           C  
ANISOU 1386  CZ2 TRP W3086     4114   3413   6174    -70    156     93
ATOM   1387  CZ3 TRP W3086      45.744 157.573  25.196  1.00 26.48           C  
ANISOU 1387  CZ3 TRP W3086     2829   2296   4936    -63    243    101
ATOM   1388  CH2 TRP W3086      45.407 156.505  24.359  1.00 33.68           C  
ANISOU 1388  CH2 TRP W3086     3749   3173   5876    -76    196    120
ATOM   1389  H   TRP W3086      50.300 162.475  24.204  1.00  0.00           H  
ATOM   1390  HA  TRP W3086      49.931 159.657  24.828  1.00  0.00           H  
ATOM   1391  HB3 TRP W3086      49.083 161.214  22.364  1.00  0.00           H  
ATOM   1392  HB2 TRP W3086      48.157 161.124  23.825  1.00  0.00           H  
ATOM   1393  HD1 TRP W3086      49.061 159.083  20.812  1.00  0.00           H  
ATOM   1394  HE1 TRP W3086      47.516 157.057  20.660  1.00  0.00           H  
ATOM   1395  HE3 TRP W3086      46.888 159.367  25.435  1.00  0.00           H  
ATOM   1396  HZ2 TRP W3086      45.704 155.616  22.417  1.00  0.00           H  
ATOM   1397  HZ3 TRP W3086      45.278 157.640  26.170  1.00  0.00           H  
ATOM   1398  HH2 TRP W3086      44.698 155.761  24.690  1.00  0.00           H  
ATOM   1399  N   ASP W3087      51.823 158.666  23.521  1.00 31.81           N  
ANISOU 1399  N   ASP W3087     3649   2915   5521    -69    125    146
ATOM   1400  CA  ASP W3087      52.966 158.028  22.898  1.00 30.09           C  
ANISOU 1400  CA  ASP W3087     3450   2673   5310    -86     25    165
ATOM   1401  C   ASP W3087      52.490 157.335  21.629  1.00 30.98           C  
ANISOU 1401  C   ASP W3087     3619   2729   5422    -91    -41    121
ATOM   1402  O   ASP W3087      52.155 156.154  21.662  1.00 34.71           O  
ANISOU 1402  O   ASP W3087     4043   3179   5965   -124    -81    144
ATOM   1403  CB  ASP W3087      53.696 157.083  23.854  1.00 32.46           C  
ANISOU 1403  CB  ASP W3087     3645   3010   5678   -113    -10    238
ATOM   1404  CG  ASP W3087      54.969 156.398  23.313  1.00 39.58           C  
ANISOU 1404  CG  ASP W3087     4541   3888   6611   -138   -122    279
ATOM   1405  OD1 ASP W3087      55.539 156.891  22.315  1.00 43.23           O  
ANISOU 1405  OD1 ASP W3087     5093   4286   7045   -143   -209    234
ATOM   1406  OD2 ASP W3087      55.425 155.445  23.981  1.00 42.63           O1-
ANISOU 1406  OD2 ASP W3087     4829   4324   7044   -141   -131    352
ATOM   1407  H   ASP W3087      51.287 158.061  24.127  1.00  0.00           H  
ATOM   1408  HA  ASP W3087      53.667 158.808  22.605  1.00  0.00           H  
ATOM   1409  HB3 ASP W3087      53.008 156.318  24.218  1.00  0.00           H  
ATOM   1410  HB2 ASP W3087      53.985 157.638  24.744  1.00  0.00           H  
ATOM   1411  N   TYR W3088      52.487 158.050  20.500  1.00 33.57           N  
ANISOU 1411  N   TYR W3088     4053   3037   5666    -44    -56     61
ATOM   1412  CA  TYR W3088      52.173 157.562  19.172  1.00 34.75           C  
ANISOU 1412  CA  TYR W3088     4280   3124   5799    -13   -133    -13
ATOM   1413  C   TYR W3088      53.115 156.500  18.622  1.00 39.94           C  
ANISOU 1413  C   TYR W3088     4948   3698   6530    -57   -312    -10
ATOM   1414  O   TYR W3088      52.838 155.965  17.551  1.00 42.80           O  
ANISOU 1414  O   TYR W3088     5349   3973   6940    -54   -411    -58
ATOM   1415  CB  TYR W3088      52.025 158.753  18.222  1.00 34.20           C  
ANISOU 1415  CB  TYR W3088     4324   3084   5586     82    -91    -82
ATOM   1416  CG  TYR W3088      51.175 159.924  18.691  1.00 31.92           C  
ANISOU 1416  CG  TYR W3088     4007   2862   5258    123     70    -74
ATOM   1417  CD1 TYR W3088      49.781 159.914  18.484  1.00 39.14           C  
ANISOU 1417  CD1 TYR W3088     4946   3772   6156    187    101   -135
ATOM   1418  CD2 TYR W3088      51.780 161.047  19.297  1.00 30.10           C  
ANISOU 1418  CD2 TYR W3088     3719   2689   5028     98    175      0
ATOM   1419  CE1 TYR W3088      48.996 161.005  18.908  1.00 40.57           C  
ANISOU 1419  CE1 TYR W3088     5075   4020   6321    219    243   -109
ATOM   1420  CE2 TYR W3088      50.995 162.135  19.723  1.00 30.51           C  
ANISOU 1420  CE2 TYR W3088     3727   2788   5077    117    298     26
ATOM   1421  CZ  TYR W3088      49.601 162.112  19.533  1.00 33.89           C  
ANISOU 1421  CZ  TYR W3088     4161   3227   5488    174    336    -22
ATOM   1422  OH  TYR W3088      48.838 163.167  19.939  1.00 34.83           O  
ANISOU 1422  OH  TYR W3088     4210   3399   5622    188    454     22
ATOM   1423  H   TYR W3088      52.650 159.040  20.603  1.00  0.00           H  
ATOM   1424  HA  TYR W3088      51.195 157.089  19.244  1.00  0.00           H  
ATOM   1425  HB3 TYR W3088      51.630 158.403  17.266  1.00  0.00           H  
ATOM   1426  HB2 TYR W3088      53.018 159.143  17.993  1.00  0.00           H  
ATOM   1427  HD1 TYR W3088      49.304 159.068  18.010  1.00  0.00           H  
ATOM   1428  HD2 TYR W3088      52.849 161.076  19.457  1.00  0.00           H  
ATOM   1429  HE1 TYR W3088      47.929 160.978  18.757  1.00  0.00           H  
ATOM   1430  HE2 TYR W3088      51.473 162.974  20.208  1.00  0.00           H  
ATOM   1431  HH  TYR W3088      49.307 163.773  20.521  1.00  0.00           H  
ATOM   1432  N   LYS W3089      54.200 156.137  19.308  1.00 39.08           N  
ANISOU 1432  N   LYS W3089     4799   3601   6447    -99   -372     51
ATOM   1433  CA  LYS W3089      55.007 154.971  19.008  1.00 34.95           C  
ANISOU 1433  CA  LYS W3089     4247   2998   6033   -164   -555     86
ATOM   1434  C   LYS W3089      54.380 153.696  19.556  1.00 36.70           C  
ANISOU 1434  C   LYS W3089     4343   3197   6404   -242   -571    181
ATOM   1435  O   LYS W3089      54.811 152.608  19.182  1.00 44.71           O  
ANISOU 1435  O   LYS W3089     5346   4107   7536   -300   -734    205
ATOM   1436  CB  LYS W3089      56.438 155.166  19.506  1.00 34.00           C  
ANISOU 1436  CB  LYS W3089     4076   2917   5925   -190   -599    155
ATOM   1437  CG  LYS W3089      57.139 156.487  19.189  1.00 35.75           C  
ANISOU 1437  CG  LYS W3089     4421   3160   6002   -118   -610     90
ATOM   1438  CD  LYS W3089      57.148 156.923  17.721  1.00 36.96           C  
ANISOU 1438  CD  LYS W3089     4713   3223   6108    -84   -795    -14
ATOM   1439  CE  LYS W3089      58.089 158.072  17.362  1.00 39.39           C  
ANISOU 1439  CE  LYS W3089     5134   3577   6256     -8   -821    -52
ATOM   1440  NZ  LYS W3089      57.802 159.329  18.068  1.00 41.76           N1+
ANISOU 1440  NZ  LYS W3089     5480   3981   6408     70   -617    -56
ATOM   1441  H   LYS W3089      54.395 156.598  20.186  1.00  0.00           H  
ATOM   1442  HA  LYS W3089      55.069 154.858  17.925  1.00  0.00           H  
ATOM   1443  HB3 LYS W3089      57.053 154.346  19.136  1.00  0.00           H  
ATOM   1444  HB2 LYS W3089      56.444 155.028  20.588  1.00  0.00           H  
ATOM   1445  HG3 LYS W3089      58.171 156.415  19.528  1.00  0.00           H  
ATOM   1446  HG2 LYS W3089      56.710 157.281  19.800  1.00  0.00           H  
ATOM   1447  HD3 LYS W3089      56.137 157.190  17.419  1.00  0.00           H  
ATOM   1448  HD2 LYS W3089      57.402 156.062  17.103  1.00  0.00           H  
ATOM   1449  HE3 LYS W3089      58.039 158.280  16.292  1.00  0.00           H  
ATOM   1450  HE2 LYS W3089      59.124 157.798  17.561  1.00  0.00           H  
ATOM   1451  HZ1 LYS W3089      58.003 159.217  19.052  1.00  0.00           H  
ATOM   1452  HZ2 LYS W3089      58.387 160.073  17.717  1.00  0.00           H  
ATOM   1453  HZ3 LYS W3089      56.834 159.589  17.948  1.00  0.00           H  
ATOM   1454  N   ARG W3090      53.377 153.787  20.434  1.00 32.51           N  
ANISOU 1454  N   ARG W3090     3720   2761   5871   -243   -416    241
ATOM   1455  CA  ARG W3090      52.563 152.717  20.975  1.00 32.60           C  
ANISOU 1455  CA  ARG W3090     3607   2791   5988   -300   -405    351
ATOM   1456  C   ARG W3090      51.085 152.908  20.667  1.00 36.16           C  
ANISOU 1456  C   ARG W3090     4085   3236   6419   -272   -331    310
ATOM   1457  O   ARG W3090      50.372 151.912  20.596  1.00 42.06           O  
ANISOU 1457  O   ARG W3090     4741   3998   7241   -312   -328    407
ATOM   1458  CB  ARG W3090      52.762 152.625  22.490  1.00 30.74           C  
ANISOU 1458  CB  ARG W3090     3240   2691   5750   -299   -300    455
ATOM   1459  CG  ARG W3090      52.020 151.523  23.236  1.00 32.29           C  
ANISOU 1459  CG  ARG W3090     3370   2906   5993   -325   -372    527
ATOM   1460  CD  ARG W3090      52.281 150.112  22.702  1.00 36.14           C  
ANISOU 1460  CD  ARG W3090     3759   3534   6440   -272   -244    582
ATOM   1461  NE  ARG W3090      51.419 149.185  23.422  1.00 35.95           N  
ANISOU 1461  NE  ARG W3090     3643   3611   6406   -250   -136    648
ATOM   1462  CZ  ARG W3090      50.125 148.937  23.213  1.00 30.00           C  
ANISOU 1462  CZ  ARG W3090     2928   2915   5556   -178    -17    574
ATOM   1463  NH1 ARG W3090      49.457 149.425  22.164  1.00 27.06           N  
ANISOU 1463  NH1 ARG W3090     2480   2642   5159   -148     61    631
ATOM   1464  NH2 ARG W3090      49.487 148.195  24.115  1.00 31.35           N1+
ANISOU 1464  NH2 ARG W3090     3210   3044   5659   -135     14    453
ATOM   1465  H   ARG W3090      53.102 154.716  20.720  1.00  0.00           H  
ATOM   1466  HA  ARG W3090      52.845 151.763  20.530  1.00  0.00           H  
ATOM   1467  HB3 ARG W3090      52.503 153.581  22.949  1.00  0.00           H  
ATOM   1468  HB2 ARG W3090      53.829 152.496  22.682  1.00  0.00           H  
ATOM   1469  HG3 ARG W3090      50.952 151.730  23.295  1.00  0.00           H  
ATOM   1470  HG2 ARG W3090      52.385 151.568  24.265  1.00  0.00           H  
ATOM   1471  HD3 ARG W3090      53.298 149.820  22.966  1.00  0.00           H  
ATOM   1472  HD2 ARG W3090      52.191 150.005  21.622  1.00  0.00           H  
ATOM   1473  HE  ARG W3090      51.834 148.850  24.290  1.00  0.00           H  
ATOM   1474 HH12 ARG W3090      48.485 149.176  22.032  1.00  0.00           H  
ATOM   1475 HH11 ARG W3090      49.906 150.025  21.481  1.00  0.00           H  
ATOM   1476 HH22 ARG W3090      48.511 147.957  23.964  1.00  0.00           H  
ATOM   1477 HH21 ARG W3090      49.970 147.789  24.904  1.00  0.00           H  
ATOM   1478  N   ASP W3091      50.599 154.146  20.547  1.00 35.80           N  
ANISOU 1478  N   ASP W3091     4147   3180   6276   -201   -270    189
ATOM   1479  CA  ASP W3091      49.208 154.549  20.551  1.00 36.53           C  
ANISOU 1479  CA  ASP W3091     4248   3279   6352   -166   -192    153
ATOM   1480  C   ASP W3091      48.600 154.298  21.927  1.00 30.64           C  
ANISOU 1480  C   ASP W3091     3398   2638   5607   -179    -84    228
ATOM   1481  O   ASP W3091      47.574 153.639  22.063  1.00 32.03           O  
ANISOU 1481  O   ASP W3091     3530   2820   5818   -186    -72    265
ATOM   1482  CB  ASP W3091      48.340 154.036  19.403  1.00 46.92           C  
ANISOU 1482  CB  ASP W3091     5589   4480   7759   -180   -309    145
ATOM   1483  CG  ASP W3091      48.772 154.367  17.979  1.00 58.93           C  
ANISOU 1483  CG  ASP W3091     7246   5893   9250   -123   -420     20
ATOM   1484  OD1 ASP W3091      49.484 155.374  17.785  1.00 64.65           O  
ANISOU 1484  OD1 ASP W3091     8051   6664   9847    -38   -341    -74
ATOM   1485  OD2 ASP W3091      48.262 153.710  17.048  1.00 61.46           O1-
ANISOU 1485  OD2 ASP W3091     7594   6084   9675   -158   -594     21
ATOM   1486  H   ASP W3091      51.255 154.896  20.705  1.00  0.00           H  
ATOM   1487  HA  ASP W3091      49.227 155.634  20.460  1.00  0.00           H  
ATOM   1488  HB3 ASP W3091      47.321 154.406  19.506  1.00  0.00           H  
ATOM   1489  HB2 ASP W3091      48.254 152.952  19.473  1.00  0.00           H  
ATOM   1490  N   ALA W3092      49.255 154.817  22.967  1.00 28.47           N  
ANISOU 1490  N   ALA W3092     3089   2442   5285   -168    -19    245
ATOM   1491  CA  ALA W3092      48.895 154.739  24.371  1.00 27.90           C  
ANISOU 1491  CA  ALA W3092     2933   2473   5197   -154     60    296
ATOM   1492  C   ALA W3092      49.456 155.938  25.119  1.00 30.81           C  
ANISOU 1492  C   ALA W3092     3325   2878   5503   -110    128    242
ATOM   1493  O   ALA W3092      50.328 156.589  24.548  1.00 31.27           O  
ANISOU 1493  O   ALA W3092     3441   2898   5543   -105    111    209
ATOM   1494  CB  ALA W3092      49.408 153.406  24.918  1.00 30.52           C  
ANISOU 1494  CB  ALA W3092     3154   2864   5578   -187     29    426
ATOM   1495  H   ALA W3092      50.053 155.408  22.787  1.00  0.00           H  
ATOM   1496  HA  ALA W3092      47.808 154.757  24.438  1.00  0.00           H  
ATOM   1497  HB1 ALA W3092      49.061 153.227  25.934  1.00  0.00           H  
ATOM   1498  HB2 ALA W3092      49.063 152.567  24.315  1.00  0.00           H  
ATOM   1499  HB3 ALA W3092      50.498 153.385  24.944  1.00  0.00           H  
ATOM   1500  N   PRO W3093      49.040 156.239  26.354  1.00 29.27           N  
ANISOU 1500  N   PRO W3093     3094   2750   5278    -70    188    232
ATOM   1501  CA  PRO W3093      49.676 157.250  27.172  1.00 27.02           C  
ANISOU 1501  CA  PRO W3093     2832   2471   4964    -28    221    183
ATOM   1502  C   PRO W3093      51.155 157.007  27.428  1.00 29.31           C  
ANISOU 1502  C   PRO W3093     3093   2787   5258    -13    201    225
ATOM   1503  O   PRO W3093      51.504 155.874  27.752  1.00 33.35           O  
ANISOU 1503  O   PRO W3093     3525   3363   5783    -14    188    303
ATOM   1504  CB  PRO W3093      48.890 157.232  28.486  1.00 28.43           C  
ANISOU 1504  CB  PRO W3093     2980   2710   5112     23    252    153
ATOM   1505  CG  PRO W3093      47.558 156.590  28.159  1.00 27.58           C  
ANISOU 1505  CG  PRO W3093     2854   2615   5010     -1    250    175
ATOM   1506  CD  PRO W3093      47.934 155.598  27.070  1.00 29.18           C  
ANISOU 1506  CD  PRO W3093     3036   2798   5254    -54    212    254
ATOM   1507  HA  PRO W3093      49.533 158.221  26.696  1.00  0.00           H  
ATOM   1508  HB3 PRO W3093      48.772 158.223  28.922  1.00  0.00           H  
ATOM   1509  HB2 PRO W3093      49.396 156.611  29.228  1.00  0.00           H  
ATOM   1510  HG3 PRO W3093      46.882 157.349  27.769  1.00  0.00           H  
ATOM   1511  HG2 PRO W3093      47.085 156.125  29.024  1.00  0.00           H  
ATOM   1512  HD2 PRO W3093      48.292 154.671  27.518  1.00  0.00           H  
ATOM   1513  HD3 PRO W3093      47.073 155.366  26.445  1.00  0.00           H  
ATOM   1514  N   ALA W3094      52.027 158.010  27.315  1.00 28.62           N  
ANISOU 1514  N   ALA W3094     3056   2653   5166      0    197    192
ATOM   1515  CA  ALA W3094      53.416 157.942  27.720  1.00 28.87           C  
ANISOU 1515  CA  ALA W3094     3059   2703   5206     24    170    230
ATOM   1516  C   ALA W3094      53.588 157.783  29.225  1.00 29.25           C  
ANISOU 1516  C   ALA W3094     3041   2832   5242    109    202    229
ATOM   1517  O   ALA W3094      54.603 157.281  29.699  1.00 34.66           O  
ANISOU 1517  O   ALA W3094     3665   3564   5938    145    190    279
ATOM   1518  CB  ALA W3094      54.167 159.188  27.250  1.00 26.53           C  
ANISOU 1518  CB  ALA W3094     2839   2336   4906     24    153    210
ATOM   1519  H   ALA W3094      51.710 158.924  27.026  1.00  0.00           H  
ATOM   1520  HA  ALA W3094      53.879 157.078  27.242  1.00  0.00           H  
ATOM   1521  HB1 ALA W3094      55.241 159.075  27.402  1.00  0.00           H  
ATOM   1522  HB2 ALA W3094      54.002 159.383  26.192  1.00  0.00           H  
ATOM   1523  HB3 ALA W3094      53.852 160.076  27.799  1.00  0.00           H  
ATOM   1524  N   HIS W3095      52.574 158.205  29.985  1.00 31.11           N  
ANISOU 1524  N   HIS W3095     3106   2662   6054    -65    -20     42
ATOM   1525  CA  HIS W3095      52.411 158.061  31.420  1.00 30.46           C  
ANISOU 1525  CA  HIS W3095     2986   2593   5994    -23    -14     28
ATOM   1526  C   HIS W3095      50.979 157.593  31.624  1.00 30.44           C  
ANISOU 1526  C   HIS W3095     3016   2592   5959     14      1     -5
ATOM   1527  O   HIS W3095      50.062 158.291  31.200  1.00 34.62           O  
ANISOU 1527  O   HIS W3095     3578   3108   6468     20     -1    -22
ATOM   1528  CB  HIS W3095      52.725 159.391  32.103  1.00 34.16           C  
ANISOU 1528  CB  HIS W3095     3429   3038   6510      4    -33     11
ATOM   1529  CG  HIS W3095      52.003 160.608  31.560  1.00 31.55           C  
ANISOU 1529  CG  HIS W3095     3071   2705   6211    -27    -47     45
ATOM   1530  ND1 HIS W3095      50.808 161.061  32.090  1.00 30.56           N  
ANISOU 1530  ND1 HIS W3095     2951   2558   6101    -49    -62     49
ATOM   1531  CD2 HIS W3095      52.299 161.467  30.525  1.00 30.93           C  
ANISOU 1531  CD2 HIS W3095     2954   2649   6148    -37    -47     86
ATOM   1532  CE1 HIS W3095      50.413 162.099  31.354  1.00 30.65           C  
ANISOU 1532  CE1 HIS W3095     2942   2572   6133    -72    -72     83
ATOM   1533  NE2 HIS W3095      51.267 162.396  30.379  1.00 32.20           N  
ANISOU 1533  NE2 HIS W3095     3108   2795   6331    -67    -68    107
ATOM   1534  H   HIS W3095      51.763 158.595  29.528  1.00  0.00           H  
ATOM   1535  HA  HIS W3095      53.085 157.291  31.795  1.00  0.00           H  
ATOM   1536  HB3 HIS W3095      53.797 159.583  32.043  1.00  0.00           H  
ATOM   1537  HB2 HIS W3095      52.499 159.301  33.166  1.00  0.00           H  
ATOM   1538  HD1 HIS W3095      50.266 160.569  32.812  1.00  0.00           H  
ATOM   1539  HD2 HIS W3095      53.150 161.463  29.859  1.00  0.00           H  
ATOM   1540  HE1 HIS W3095      49.489 162.636  31.523  1.00  0.00           H  
ATOM   1541  N   ILE W3096      50.760 156.405  32.193  1.00 35.86           N  
ANISOU 1541  N   ILE W3096     3691   3297   6635     50     21     -6
ATOM   1542  CA  ILE W3096      49.453 155.816  32.396  1.00 40.48           C  
ANISOU 1542  CA  ILE W3096     4315   3885   7180     86     38    -33
ATOM   1543  C   ILE W3096      48.696 156.495  33.531  1.00 38.51           C  
ANISOU 1543  C   ILE W3096     4092   3605   6934    123      9    -82
ATOM   1544  O   ILE W3096      47.477 156.629  33.476  1.00 42.81           O  
ANISOU 1544  O   ILE W3096     4664   4147   7456    126     -2    -98
ATOM   1545  CB  ILE W3096      49.538 154.302  32.596  1.00 53.58           C  
ANISOU 1545  CB  ILE W3096     5958   5579   8823    122     77     -9
ATOM   1546  CG1 ILE W3096      50.226 153.582  31.404  1.00 65.51           C  
ANISOU 1546  CG1 ILE W3096     7433   7130  10326     62     92     57
ATOM   1547  CG2 ILE W3096      48.204 153.599  32.929  1.00 55.52           C  
ANISOU 1547  CG2 ILE W3096     6253   5822   9020    173     94    -42
ATOM   1548  CD1 ILE W3096      49.426 153.562  30.089  1.00 69.97           C  
ANISOU 1548  CD1 ILE W3096     8052   7683  10849     10     86     59
ATOM   1549  H   ILE W3096      51.556 155.844  32.462  1.00  0.00           H  
ATOM   1550  HA  ILE W3096      48.868 156.012  31.498  1.00  0.00           H  
ATOM   1551  HB  ILE W3096      50.184 154.134  33.460  1.00  0.00           H  
ATOM   1552 HG13 ILE W3096      50.432 152.550  31.693  1.00  0.00           H  
ATOM   1553 HG12 ILE W3096      51.209 154.014  31.211  1.00  0.00           H  
ATOM   1554 HG21 ILE W3096      48.330 152.518  32.984  1.00  0.00           H  
ATOM   1555 HG22 ILE W3096      47.794 153.918  33.887  1.00  0.00           H  
ATOM   1556 HG23 ILE W3096      47.456 153.806  32.166  1.00  0.00           H  
ATOM   1557 HD11 ILE W3096      49.006 152.572  29.905  1.00  0.00           H  
ATOM   1558 HD12 ILE W3096      48.603 154.273  30.085  1.00  0.00           H  
ATOM   1559 HD13 ILE W3096      50.069 153.807  29.242  1.00  0.00           H  
ATOM   1560  N   SER W3097      49.403 156.972  34.557  1.00 39.08           N  
ANISOU 1560  N   SER W3097     4162   3653   7032    149     -9    -99
ATOM   1561  CA  SER W3097      48.914 157.872  35.582  1.00 35.20           C  
ANISOU 1561  CA  SER W3097     3711   3124   6540    166    -54   -142
ATOM   1562  C   SER W3097      48.816 159.285  35.024  1.00 31.99           C  
ANISOU 1562  C   SER W3097     3277   2696   6184    121   -100   -134
ATOM   1563  O   SER W3097      49.638 159.671  34.196  1.00 31.05           O  
ANISOU 1563  O   SER W3097     3116   2585   6096     90    -88   -102
ATOM   1564  CB  SER W3097      49.876 157.832  36.770  1.00 38.38           C  
ANISOU 1564  CB  SER W3097     4165   3495   6924    227    -48   -168
ATOM   1565  OG  SER W3097      50.027 156.523  37.271  1.00 40.99           O  
ANISOU 1565  OG  SER W3097     4517   3854   7204    279      4   -165
ATOM   1566  H   SER W3097      50.404 156.839  34.546  1.00  0.00           H  
ATOM   1567  HA  SER W3097      47.929 157.541  35.907  1.00  0.00           H  
ATOM   1568  HB3 SER W3097      49.520 158.474  37.576  1.00  0.00           H  
ATOM   1569  HB2 SER W3097      50.855 158.217  36.487  1.00  0.00           H  
ATOM   1570  HG  SER W3097      49.184 156.218  37.610  1.00  0.00           H  
ATOM   1571  N   THR W3098      47.847 160.081  35.484  1.00 32.49           N  
ANISOU 1571  N   THR W3098     3364   2731   6250    111   -156   -156
ATOM   1572  CA  THR W3098      47.640 161.451  35.060  1.00 35.53           C  
ANISOU 1572  CA  THR W3098     3714   3101   6683     60   -205   -135
ATOM   1573  C   THR W3098      47.349 162.342  36.260  1.00 38.70           C  
ANISOU 1573  C   THR W3098     4174   3442   7090     48   -274   -165
ATOM   1574  O   THR W3098      47.127 161.858  37.369  1.00 30.83           O  
ANISOU 1574  O   THR W3098     3255   2411   6046     86   -284   -207
ATOM   1575  CB  THR W3098      46.481 161.531  34.068  1.00 33.43           C  
ANISOU 1575  CB  THR W3098     3404   2877   6419     39   -218   -104
ATOM   1576  OG1 THR W3098      45.284 160.970  34.560  1.00 34.97           O  
ANISOU 1576  OG1 THR W3098     3636   3081   6572     59   -243   -127
ATOM   1577  CG2 THR W3098      46.786 160.844  32.735  1.00 32.64           C  
ANISOU 1577  CG2 THR W3098     3279   2816   6307     51   -152    -75
ATOM   1578  H   THR W3098      47.174 159.731  36.152  1.00  0.00           H  
ATOM   1579  HA  THR W3098      48.541 161.848  34.593  1.00  0.00           H  
ATOM   1580  HB  THR W3098      46.277 162.576  33.838  1.00  0.00           H  
ATOM   1581  HG1 THR W3098      44.922 161.512  35.265  1.00  0.00           H  
ATOM   1582 HG21 THR W3098      46.005 161.064  32.009  1.00  0.00           H  
ATOM   1583 HG22 THR W3098      47.721 161.195  32.301  1.00  0.00           H  
ATOM   1584 HG23 THR W3098      46.860 159.762  32.835  1.00  0.00           H  
ATOM   1585  N   ILE W3099      47.366 163.658  36.042  1.00 36.22           N  
ANISOU 1585  N   ILE W3099     3831   3106   6826     -8   -322   -139
ATOM   1586  CA  ILE W3099      46.983 164.689  36.985  1.00 36.02           C  
ANISOU 1586  CA  ILE W3099     3871   3008   6807    -45   -404   -158
ATOM   1587  C   ILE W3099      45.929 165.505  36.251  1.00 34.82           C  
ANISOU 1587  C   ILE W3099     3656   2881   6695   -127   -476   -109
ATOM   1588  O   ILE W3099      46.266 166.113  35.236  1.00 36.26           O  
ANISOU 1588  O   ILE W3099     3759   3088   6930   -165   -467    -54
ATOM   1589  CB  ILE W3099      48.174 165.577  37.337  1.00 40.26           C  
ANISOU 1589  CB  ILE W3099     4440   3485   7372    -41   -397   -160
ATOM   1590  CG1 ILE W3099      49.285 164.811  38.054  1.00 39.83           C  
ANISOU 1590  CG1 ILE W3099     4431   3423   7280     51   -322   -188
ATOM   1591  CG2 ILE W3099      47.810 166.830  38.135  1.00 39.77           C  
ANISOU 1591  CG2 ILE W3099     4467   3332   7312    -92   -492   -176
ATOM   1592  CD1 ILE W3099      50.676 165.435  37.961  1.00 37.64           C  
ANISOU 1592  CD1 ILE W3099     4173   3099   7028     74   -304   -177
ATOM   1593  H   ILE W3099      47.604 164.024  35.129  1.00  0.00           H  
ATOM   1594  HA  ILE W3099      46.552 164.254  37.888  1.00  0.00           H  
ATOM   1595  HB  ILE W3099      48.603 165.937  36.400  1.00  0.00           H  
ATOM   1596 HG13 ILE W3099      49.377 163.806  37.643  1.00  0.00           H  
ATOM   1597 HG12 ILE W3099      49.018 164.638  39.098  1.00  0.00           H  
ATOM   1598 HG21 ILE W3099      48.693 167.442  38.310  1.00  0.00           H  
ATOM   1599 HG22 ILE W3099      47.104 167.486  37.627  1.00  0.00           H  
ATOM   1600 HG23 ILE W3099      47.386 166.580  39.108  1.00  0.00           H  
ATOM   1601 HD11 ILE W3099      51.415 164.832  38.487  1.00  0.00           H  
ATOM   1602 HD12 ILE W3099      51.003 165.517  36.923  1.00  0.00           H  
ATOM   1603 HD13 ILE W3099      50.712 166.433  38.393  1.00  0.00           H  
ATOM   1604  N   GLY W3100      44.691 165.519  36.753  1.00 37.55           N  
ANISOU 1604  N   GLY W3100     4032   3224   7011   -152   -546   -118
ATOM   1605  CA  GLY W3100      43.574 166.318  36.243  1.00 40.81           C  
ANISOU 1605  CA  GLY W3100     4368   3676   7464   -235   -624    -52
ATOM   1606  C   GLY W3100      43.227 166.060  34.768  1.00 41.46           C  
ANISOU 1606  C   GLY W3100     4318   3859   7575   -217   -561     18
ATOM   1607  O   GLY W3100      43.092 167.020  34.008  1.00 40.64           O  
ANISOU 1607  O   GLY W3100     4122   3792   7527   -268   -578     95
ATOM   1608  H   GLY W3100      44.501 164.962  37.582  1.00  0.00           H  
ATOM   1609  HA3 GLY W3100      43.795 167.370  36.391  1.00  0.00           H  
ATOM   1610  HA2 GLY W3100      42.696 166.101  36.845  1.00  0.00           H  
ATOM   1611  N   VAL W3101      43.099 164.785  34.381  1.00 40.37           N  
ANISOU 1611  N   VAL W3101     4180   3763   7395   -141   -485     -1
ATOM   1612  CA  VAL W3101      42.706 164.323  33.053  1.00 40.45           C  
ANISOU 1612  CA  VAL W3101     4102   3852   7414   -105   -414     59
ATOM   1613  C   VAL W3101      41.490 163.379  33.218  1.00 41.77           C  
ANISOU 1613  C   VAL W3101     4267   4067   7535    -62   -410     63
ATOM   1614  O   VAL W3101      40.373 163.880  33.324  1.00 46.57           O  
ANISOU 1614  O   VAL W3101     4794   4743   8159    -61   -421    136
ATOM   1615  CB  VAL W3101      43.877 163.599  32.321  1.00 44.35           C  
ANISOU 1615  CB  VAL W3101     4613   4339   7899    -58   -316     41
ATOM   1616  CG1 VAL W3101      43.521 163.075  30.914  1.00 46.60           C  
ANISOU 1616  CG1 VAL W3101     4849   4685   8171    -12   -244     95
ATOM   1617  CG2 VAL W3101      45.119 164.495  32.201  1.00 46.25           C  
ANISOU 1617  CG2 VAL W3101     4847   4540   8185    -96   -321     48
ATOM   1618  H   VAL W3101      43.182 164.061  35.088  1.00  0.00           H  
ATOM   1619  HA  VAL W3101      42.377 165.165  32.440  1.00  0.00           H  
ATOM   1620  HB  VAL W3101      44.165 162.737  32.920  1.00  0.00           H  
ATOM   1621 HG11 VAL W3101      44.186 162.260  30.641  1.00  0.00           H  
ATOM   1622 HG12 VAL W3101      42.509 162.685  30.811  1.00  0.00           H  
ATOM   1623 HG13 VAL W3101      43.640 163.862  30.172  1.00  0.00           H  
ATOM   1624 HG21 VAL W3101      45.919 163.975  31.677  1.00  0.00           H  
ATOM   1625 HG22 VAL W3101      44.894 165.410  31.651  1.00  0.00           H  
ATOM   1626 HG23 VAL W3101      45.510 164.785  33.174  1.00  0.00           H  
ATOM   1627  N   CYS W3102      41.706 162.054  33.226  1.00 37.02           N  
ANISOU 1627  N   CYS W3102     3752   3438   6878    -19   -389     -6
ATOM   1628  CA  CYS W3102      40.670 161.040  33.376  1.00 35.26           C  
ANISOU 1628  CA  CYS W3102     3543   3252   6602     30   -376     -7
ATOM   1629  C   CYS W3102      40.635 160.644  34.852  1.00 34.63           C  
ANISOU 1629  C   CYS W3102     3559   3127   6471     31   -428    -73
ATOM   1630  O   CYS W3102      41.674 160.324  35.424  1.00 41.42           O  
ANISOU 1630  O   CYS W3102     4493   3933   7311     48   -404   -130
ATOM   1631  CB  CYS W3102      40.901 159.813  32.462  1.00 43.05           C  
ANISOU 1631  CB  CYS W3102     4549   4253   7555     95   -270    -12
ATOM   1632  SG  CYS W3102      39.648 158.513  32.712  1.00 51.56           S  
ANISOU 1632  SG  CYS W3102     5677   5356   8559    158   -245    -26
ATOM   1633  H   CYS W3102      42.652 161.704  33.276  1.00  0.00           H  
ATOM   1634  HA  CYS W3102      39.705 161.470  33.105  1.00  0.00           H  
ATOM   1635  HB3 CYS W3102      41.875 159.368  32.654  1.00  0.00           H  
ATOM   1636  HB2 CYS W3102      40.897 160.107  31.413  1.00  0.00           H  
ATOM   1637  HG  CYS W3102      38.620 159.166  32.147  1.00  0.00           H  
ATOM   1638  N   SER W3103      39.433 160.643  35.425  1.00 33.94           N  
ANISOU 1638  N   SER W3103     3472   3066   6357     23   -496    -57
ATOM   1639  CA  SER W3103      39.119 160.321  36.812  1.00 39.37           C  
ANISOU 1639  CA  SER W3103     4269   3705   6983     23   -556   -118
ATOM   1640  C   SER W3103      39.760 159.020  37.343  1.00 39.73           C  
ANISOU 1640  C   SER W3103     4394   3735   6967    103   -468   -173
ATOM   1641  O   SER W3103      40.248 158.998  38.471  1.00 46.63           O  
ANISOU 1641  O   SER W3103     5374   4555   7788    123   -482   -231
ATOM   1642  CB  SER W3103      37.584 160.301  36.880  1.00 48.85           C  
ANISOU 1642  CB  SER W3103     5448   4948   8162     -5   -651    -79
ATOM   1643  OG  SER W3103      37.031 159.413  35.917  1.00 57.21           O  
ANISOU 1643  OG  SER W3103     6453   6080   9204     59   -590    -37
ATOM   1644  H   SER W3103      38.615 160.783  34.848  1.00  0.00           H  
ATOM   1645  HA  SER W3103      39.486 161.138  37.435  1.00  0.00           H  
ATOM   1646  HB3 SER W3103      37.201 161.296  36.659  1.00  0.00           H  
ATOM   1647  HB2 SER W3103      37.249 160.043  37.886  1.00  0.00           H  
ATOM   1648  HG  SER W3103      36.075 159.526  35.903  1.00  0.00           H  
ATOM   1649  N   MET W3104      39.785 157.987  36.494  1.00 36.31           N  
ANISOU 1649  N   MET W3104     3919   3345   6532    149   -377   -149
ATOM   1650  CA  MET W3104      40.320 156.661  36.789  1.00 35.70           C  
ANISOU 1650  CA  MET W3104     3906   3259   6400    208   -299   -184
ATOM   1651  C   MET W3104      41.856 156.587  36.885  1.00 35.59           C  
ANISOU 1651  C   MET W3104     3909   3211   6402    213   -241   -209
ATOM   1652  O   MET W3104      42.354 155.695  37.572  1.00 35.69           O  
ANISOU 1652  O   MET W3104     3984   3207   6370    254   -201   -240
ATOM   1653  CB  MET W3104      39.803 155.683  35.718  1.00 31.36           C  
ANISOU 1653  CB  MET W3104     3326   2754   5834    244   -234   -146
ATOM   1654  CG  MET W3104      38.331 155.269  35.918  1.00 33.57           C  
ANISOU 1654  CG  MET W3104     3630   3064   6061    278   -260   -134
ATOM   1655  SD  MET W3104      37.997 154.225  37.363  1.00 39.75           S  
ANISOU 1655  SD  MET W3104     4528   3813   6762    313   -267   -195
ATOM   1656  CE  MET W3104      39.214 152.899  37.130  1.00 42.90           C  
ANISOU 1656  CE  MET W3104     4951   4194   7153    336   -154   -209
ATOM   1657  H   MET W3104      39.336 158.120  35.597  1.00  0.00           H  
ATOM   1658  HA  MET W3104      39.944 156.352  37.766  1.00  0.00           H  
ATOM   1659  HB3 MET W3104      40.426 154.789  35.688  1.00  0.00           H  
ATOM   1660  HB2 MET W3104      39.931 156.133  34.734  1.00  0.00           H  
ATOM   1661  HG3 MET W3104      37.964 154.712  35.061  1.00  0.00           H  
ATOM   1662  HG2 MET W3104      37.701 156.156  35.972  1.00  0.00           H  
ATOM   1663  HE1 MET W3104      38.951 152.038  37.743  1.00  0.00           H  
ATOM   1664  HE2 MET W3104      39.252 152.581  36.088  1.00  0.00           H  
ATOM   1665  HE3 MET W3104      40.208 153.236  37.426  1.00  0.00           H  
ATOM   1666  N   THR W3105      42.581 157.474  36.195  1.00 35.66           N  
ANISOU 1666  N   THR W3105     3860   3218   6472    177   -233   -187
ATOM   1667  CA  THR W3105      44.028 157.495  36.143  1.00 35.33           C  
ANISOU 1667  CA  THR W3105     3819   3154   6449    181   -182   -196
ATOM   1668  C   THR W3105      44.606 158.643  36.955  1.00 34.35           C  
ANISOU 1668  C   THR W3105     3718   2981   6355    162   -226   -218
ATOM   1669  O   THR W3105      45.814 158.700  37.159  1.00 35.02           O  
ANISOU 1669  O   THR W3105     3804   3049   6453    178   -185   -221
ATOM   1670  CB  THR W3105      44.482 157.625  34.686  1.00 36.54           C  
ANISOU 1670  CB  THR W3105     3912   3333   6639    159   -137   -155
ATOM   1671  OG1 THR W3105      43.856 158.714  34.045  1.00 37.31           O  
ANISOU 1671  OG1 THR W3105     3955   3438   6783    124   -176   -124
ATOM   1672  CG2 THR W3105      44.177 156.380  33.855  1.00 37.52           C  
ANISOU 1672  CG2 THR W3105     4049   3487   6722    182    -88   -136
ATOM   1673  H   THR W3105      42.155 158.199  35.637  1.00  0.00           H  
ATOM   1674  HA  THR W3105      44.439 156.571  36.552  1.00  0.00           H  
ATOM   1675  HB  THR W3105      45.554 157.808  34.632  1.00  0.00           H  
ATOM   1676  HG1 THR W3105      44.364 159.509  34.218  1.00  0.00           H  
ATOM   1677 HG21 THR W3105      44.530 156.481  32.827  1.00  0.00           H  
ATOM   1678 HG22 THR W3105      44.664 155.499  34.271  1.00  0.00           H  
ATOM   1679 HG23 THR W3105      43.108 156.178  33.820  1.00  0.00           H  
ATOM   1680  N   ASP W3106      43.741 159.539  37.448  1.00 34.64           N  
ANISOU 1680  N   ASP W3106     3773   2990   6399    125   -313   -226
ATOM   1681  CA  ASP W3106      44.111 160.667  38.283  1.00 31.51           C  
ANISOU 1681  CA  ASP W3106     3422   2528   6023     99   -364   -246
ATOM   1682  C   ASP W3106      44.603 160.263  39.670  1.00 34.20           C  
ANISOU 1682  C   ASP W3106     3879   2813   6302    165   -344   -299
ATOM   1683  O   ASP W3106      43.823 159.780  40.488  1.00 41.02           O  
ANISOU 1683  O   ASP W3106     4818   3668   7098    199   -358   -329
ATOM   1684  CB  ASP W3106      43.004 161.731  38.419  1.00 32.20           C  
ANISOU 1684  CB  ASP W3106     3511   2597   6128     25   -478   -232
ATOM   1685  CG  ASP W3106      42.772 162.624  37.201  1.00 42.26           C  
ANISOU 1685  CG  ASP W3106     4673   3905   7480    -39   -495   -169
ATOM   1686  OD1 ASP W3106      43.624 162.645  36.287  1.00 43.36           O  
ANISOU 1686  OD1 ASP W3106     4754   4069   7651    -20   -419   -147
ATOM   1687  OD2 ASP W3106      41.785 163.384  37.258  1.00 42.97           O1-
ANISOU 1687  OD2 ASP W3106     4733   3998   7595   -110   -586   -133
ATOM   1688  H   ASP W3106      42.758 159.436  37.232  1.00  0.00           H  
ATOM   1689  HA  ASP W3106      44.949 161.131  37.781  1.00  0.00           H  
ATOM   1690  HB3 ASP W3106      43.217 162.367  39.276  1.00  0.00           H  
ATOM   1691  HB2 ASP W3106      42.067 161.219  38.639  1.00  0.00           H  
ATOM   1692  N   ILE W3107      45.863 160.614  39.937  1.00 33.98           N  
ANISOU 1692  N   ILE W3107     3870   2750   6292    193   -306   -304
ATOM   1693  CA  ILE W3107      46.408 160.709  41.287  1.00 35.03           C  
ANISOU 1693  CA  ILE W3107     4128   2816   6365    267   -291   -346
ATOM   1694  C   ILE W3107      46.028 162.043  41.975  1.00 38.78           C  
ANISOU 1694  C   ILE W3107     4706   3192   6837    226   -387   -375
ATOM   1695  O   ILE W3107      46.284 162.208  43.166  1.00 42.47           O  
ANISOU 1695  O   ILE W3107     5324   3580   7233    284   -397   -420
ATOM   1696  CB  ILE W3107      47.959 160.619  41.251  1.00 37.73           C  
ANISOU 1696  CB  ILE W3107     4440   3178   6720    340   -190   -323
ATOM   1697  CG1 ILE W3107      48.661 161.720  40.415  1.00 38.81           C  
ANISOU 1697  CG1 ILE W3107     4506   3306   6933    292   -199   -291
ATOM   1698  CG2 ILE W3107      48.438 159.223  40.815  1.00 41.78           C  
ANISOU 1698  CG2 ILE W3107     4867   3780   7227    363   -109   -288
ATOM   1699  CD1 ILE W3107      49.951 162.217  41.072  1.00 35.49           C  
ANISOU 1699  CD1 ILE W3107     4046   2911   6528    358   -114   -257
ATOM   1700  H   ILE W3107      46.446 160.960  39.181  1.00  0.00           H  
ATOM   1701  HA  ILE W3107      46.015 159.897  41.903  1.00  0.00           H  
ATOM   1702  HB  ILE W3107      48.292 160.733  42.285  1.00  0.00           H  
ATOM   1703 HG13 ILE W3107      48.022 162.586  40.258  1.00  0.00           H  
ATOM   1704 HG12 ILE W3107      48.871 161.350  39.413  1.00  0.00           H  
ATOM   1705 HG21 ILE W3107      49.524 159.141  40.878  1.00  0.00           H  
ATOM   1706 HG22 ILE W3107      48.014 158.446  41.451  1.00  0.00           H  
ATOM   1707 HG23 ILE W3107      48.148 159.002  39.787  1.00  0.00           H  
ATOM   1708 HD11 ILE W3107      50.538 162.824  40.385  1.00  0.00           H  
ATOM   1709 HD12 ILE W3107      49.729 162.831  41.945  1.00  0.00           H  
ATOM   1710 HD13 ILE W3107      50.566 161.386  41.410  1.00  0.00           H  
ATOM   1711  N   ALA W3108      45.488 163.001  41.206  1.00 37.35           N  
ANISOU 1711  N   ALA W3108     4458   3009   6724    127   -456   -345
ATOM   1712  CA  ALA W3108      45.352 164.396  41.594  1.00 34.61           C  
ANISOU 1712  CA  ALA W3108     4201   2567   6382     60   -561   -359
ATOM   1713  C   ALA W3108      44.552 165.164  40.541  1.00 34.15           C  
ANISOU 1713  C   ALA W3108     4021   2552   6402    -58   -632   -301
ATOM   1714  O   ALA W3108      44.344 164.654  39.440  1.00 36.09           O  
ANISOU 1714  O   ALA W3108     4126   2888   6700    -65   -578   -254
ATOM   1715  CB  ALA W3108      46.750 165.014  41.689  1.00 37.00           C  
ANISOU 1715  CB  ALA W3108     4571   2794   6692    108   -524   -370
ATOM   1716  H   ALA W3108      45.270 162.800  40.240  1.00  0.00           H  
ATOM   1717  HA  ALA W3108      44.831 164.455  42.552  1.00  0.00           H  
ATOM   1718  HB1 ALA W3108      46.729 166.099  41.782  1.00  0.00           H  
ATOM   1719  HB2 ALA W3108      47.290 164.633  42.554  1.00  0.00           H  
ATOM   1720  HB3 ALA W3108      47.332 164.784  40.798  1.00  0.00           H  
ATOM   1721  N   LYS W3109      44.151 166.393  40.883  1.00 36.06           N  
ANISOU 1721  N   LYS W3109     4328   2727   6646   -152   -757   -298
ATOM   1722  CA  LYS W3109      43.496 167.324  39.963  1.00 38.00           C  
ANISOU 1722  CA  LYS W3109     4450   3018   6972   -268   -825   -223
ATOM   1723  C   LYS W3109      44.458 168.442  39.496  1.00 38.97           C  
ANISOU 1723  C   LYS W3109     4537   3110   7161   -296   -805   -192
ATOM   1724  O   LYS W3109      44.230 169.022  38.434  1.00 37.43           O  
ANISOU 1724  O   LYS W3109     4197   2988   7037   -339   -785   -122
ATOM   1725  CB  LYS W3109      42.224 167.872  40.654  1.00 45.66           C  
ANISOU 1725  CB  LYS W3109     5487   3941   7922   -380   -982   -213
ATOM   1726  CG  LYS W3109      41.266 168.654  39.731  1.00 58.10           C  
ANISOU 1726  CG  LYS W3109     7042   5581   9453   -378  -1020   -210
ATOM   1727  CD  LYS W3109      39.953 169.098  40.407  1.00 74.82           C  
ANISOU 1727  CD  LYS W3109     8960   7840  11629   -366   -954   -135
ATOM   1728  CE  LYS W3109      39.006 167.938  40.779  1.00 88.04           C  
ANISOU 1728  CE  LYS W3109    10596   9582  13274   -392  -1023   -104
ATOM   1729  NZ  LYS W3109      37.716 168.417  41.306  1.00 95.35           N1+
ANISOU 1729  NZ  LYS W3109    11666  10463  14098   -321  -1019   -186
ATOM   1730  H   LYS W3109      44.376 166.747  41.809  1.00  0.00           H  
ATOM   1731  HA  LYS W3109      43.175 166.798  39.064  1.00  0.00           H  
ATOM   1732  HB3 LYS W3109      41.680 167.022  41.065  1.00  0.00           H  
ATOM   1733  HB2 LYS W3109      42.503 168.493  41.507  1.00  0.00           H  
ATOM   1734  HG3 LYS W3109      41.036 168.055  38.848  1.00  0.00           H  
ATOM   1735  HG2 LYS W3109      41.773 169.545  39.358  1.00  0.00           H  
ATOM   1736  HD3 LYS W3109      39.438 169.788  39.735  1.00  0.00           H  
ATOM   1737  HD2 LYS W3109      40.190 169.677  41.301  1.00  0.00           H  
ATOM   1738  HE3 LYS W3109      39.458 167.294  41.532  1.00  0.00           H  
ATOM   1739  HE2 LYS W3109      38.807 167.324  39.903  1.00  0.00           H  
ATOM   1740  HZ1 LYS W3109      37.870 168.950  42.148  1.00  0.00           H  
ATOM   1741  HZ2 LYS W3109      37.119 167.628  41.514  1.00  0.00           H  
ATOM   1742  HZ3 LYS W3109      37.265 169.001  40.618  1.00  0.00           H  
ATOM   1743  N   LYS W3110      45.496 168.743  40.289  1.00 40.41           N  
ANISOU 1743  N   LYS W3110     4856   3182   7314   -260   -803   -239
ATOM   1744  CA  LYS W3110      46.452 169.832  40.079  1.00 42.95           C  
ANISOU 1744  CA  LYS W3110     5169   3459   7690   -281   -790   -213
ATOM   1745  C   LYS W3110      47.864 169.327  40.426  1.00 42.17           C  
ANISOU 1745  C   LYS W3110     5123   3336   7564   -150   -678   -250
ATOM   1746  O   LYS W3110      48.003 168.582  41.400  1.00 41.79           O  
ANISOU 1746  O   LYS W3110     5187   3250   7440    -57   -645   -306
ATOM   1747  CB  LYS W3110      46.065 171.002  41.013  1.00 47.19           C  
ANISOU 1747  CB  LYS W3110     5839   3871   8222   -381   -920   -215
ATOM   1748  CG  LYS W3110      44.771 171.739  40.620  1.00 55.63           C  
ANISOU 1748  CG  LYS W3110     6873   4961   9304   -519  -1054   -172
ATOM   1749  CD  LYS W3110      44.931 172.665  39.404  1.00 63.55           C  
ANISOU 1749  CD  LYS W3110     8015   5830  10300   -642  -1199   -166
ATOM   1750  CE  LYS W3110      43.583 173.226  38.922  1.00 68.36           C  
ANISOU 1750  CE  LYS W3110     8602   6464  10910   -785  -1350   -120
ATOM   1751  NZ  LYS W3110      43.761 174.275  37.905  1.00 70.24           N1+
ANISOU 1751  NZ  LYS W3110     8586   6870  11232   -830  -1326    -17
ATOM   1752  H   LYS W3110      45.618 168.238  41.159  1.00  0.00           H  
ATOM   1753  HA  LYS W3110      46.414 170.146  39.035  1.00  0.00           H  
ATOM   1754  HB3 LYS W3110      46.874 171.735  41.043  1.00  0.00           H  
ATOM   1755  HB2 LYS W3110      45.976 170.634  42.037  1.00  0.00           H  
ATOM   1756  HG3 LYS W3110      44.433 172.335  41.467  1.00  0.00           H  
ATOM   1757  HG2 LYS W3110      43.969 171.027  40.435  1.00  0.00           H  
ATOM   1758  HD3 LYS W3110      45.420 172.141  38.582  1.00  0.00           H  
ATOM   1759  HD2 LYS W3110      45.590 173.491  39.681  1.00  0.00           H  
ATOM   1760  HE3 LYS W3110      43.018 173.646  39.754  1.00  0.00           H  
ATOM   1761  HE2 LYS W3110      42.974 172.426  38.502  1.00  0.00           H  
ATOM   1762  HZ1 LYS W3110      44.264 173.902  37.114  1.00  0.00           H  
ATOM   1763  HZ2 LYS W3110      42.859 174.610  37.604  1.00  0.00           H  
ATOM   1764  HZ3 LYS W3110      44.282 175.040  38.308  1.00  0.00           H  
ATOM   1765  N   PRO W3111      48.902 169.724  39.649  1.00 43.30           N  
ANISOU 1765  N   PRO W3111     5182   3506   7765   -138   -618   -210
ATOM   1766  CA  PRO W3111      50.250 169.240  39.865  1.00 42.80           C  
ANISOU 1766  CA  PRO W3111     5139   3440   7684    -18   -515   -225
ATOM   1767  C   PRO W3111      50.977 169.758  41.097  1.00 44.30           C  
ANISOU 1767  C   PRO W3111     5510   3501   7820     50   -525   -267
ATOM   1768  O   PRO W3111      52.105 169.357  41.370  1.00 44.65           O  
ANISOU 1768  O   PRO W3111     5576   3550   7839    172   -433   -272
ATOM   1769  CB  PRO W3111      50.993 169.639  38.587  1.00 41.10           C  
ANISOU 1769  CB  PRO W3111     4796   3276   7542    -47   -478   -164
ATOM   1770  CG  PRO W3111      50.313 170.951  38.196  1.00 41.96           C  
ANISOU 1770  CG  PRO W3111     4878   3364   7701   -174   -569   -125
ATOM   1771  CD  PRO W3111      48.855 170.612  38.503  1.00 42.68           C  
ANISOU 1771  CD  PRO W3111     4976   3472   7767   -230   -638   -139
ATOM   1772  HA  PRO W3111      50.265 168.153  39.932  1.00  0.00           H  
ATOM   1773  HB3 PRO W3111      50.828 168.899  37.805  1.00  0.00           H  
ATOM   1774  HB2 PRO W3111      52.070 169.741  38.702  1.00  0.00           H  
ATOM   1775  HG3 PRO W3111      50.508 171.278  37.173  1.00  0.00           H  
ATOM   1776  HG2 PRO W3111      50.643 171.744  38.864  1.00  0.00           H  
ATOM   1777  HD2 PRO W3111      48.289 171.531  38.654  1.00  0.00           H  
ATOM   1778  HD3 PRO W3111      48.429 170.100  37.642  1.00  0.00           H  
ATOM   1779  N   THR W3112      50.348 170.668  41.846  1.00 48.82           N  
ANISOU 1779  N   THR W3112     6220   3959   8373    -22   -632   -290
ATOM   1780  CA  THR W3112      50.863 171.255  43.076  1.00 51.20           C  
ANISOU 1780  CA  THR W3112     6733   4112   8607     47   -646   -334
ATOM   1781  C   THR W3112      50.601 170.365  44.315  1.00 50.91           C  
ANISOU 1781  C   THR W3112     6856   4026   8461    135   -639   -401
ATOM   1782  O   THR W3112      51.199 170.613  45.360  1.00 52.51           O  
ANISOU 1782  O   THR W3112     7270   4094   8587    210   -646   -444
ATOM   1783  CB  THR W3112      50.138 172.608  43.287  1.00 54.70           C  
ANISOU 1783  CB  THR W3112     7281   4435   9069    -85   -778   -325
ATOM   1784  OG1 THR W3112      48.738 172.472  43.062  1.00 52.35           O  
ANISOU 1784  OG1 THR W3112     6935   4168   8788   -230   -890   -311
ATOM   1785  CG2 THR W3112      50.599 173.679  42.294  1.00 55.77           C  
ANISOU 1785  CG2 THR W3112     7309   4588   9294   -129   -759   -261
ATOM   1786  H   THR W3112      49.420 170.998  41.628  1.00  0.00           H  
ATOM   1787  HA  THR W3112      51.940 171.418  42.994  1.00  0.00           H  
ATOM   1788  HB  THR W3112      50.302 172.974  44.304  1.00  0.00           H  
ATOM   1789  HG1 THR W3112      48.347 173.348  43.150  1.00  0.00           H  
ATOM   1790 HG21 THR W3112      50.137 174.640  42.521  1.00  0.00           H  
ATOM   1791 HG22 THR W3112      51.678 173.820  42.341  1.00  0.00           H  
ATOM   1792 HG23 THR W3112      50.347 173.416  41.266  1.00  0.00           H  
ATOM   1793  N   GLU W3113      49.665 169.409  44.199  1.00 46.64           N  
ANISOU 1793  N   GLU W3113     6235   3583   7904    138   -622   -410
ATOM   1794  CA  GLU W3113      49.284 168.486  45.263  1.00 46.41           C  
ANISOU 1794  CA  GLU W3113     6352   3515   7767    228   -606   -468
ATOM   1795  C   GLU W3113      50.488 167.602  45.619  1.00 46.10           C  
ANISOU 1795  C   GLU W3113     6326   3504   7687    413   -455   -468
ATOM   1796  O   GLU W3113      51.175 167.127  44.716  1.00 45.96           O  
ANISOU 1796  O   GLU W3113     6147   3583   7735    451   -365   -416
ATOM   1797  CB  GLU W3113      48.067 167.658  44.798  1.00 47.85           C  
ANISOU 1797  CB  GLU W3113     6437   3796   7946    170   -636   -468
ATOM   1798  CG  GLU W3113      46.816 168.524  44.500  1.00 54.54           C  
ANISOU 1798  CG  GLU W3113     7306   4609   8809      5   -797   -464
ATOM   1799  CD  GLU W3113      45.594 167.759  43.964  1.00 59.17           C  
ANISOU 1799  CD  GLU W3113     7756   5314   9410    -48   -818   -441
ATOM   1800  OE1 GLU W3113      45.496 166.533  44.171  1.00 59.60           O  
ANISOU 1800  OE1 GLU W3113     7636   5455   9553   -143   -843   -379
ATOM   1801  OE2 GLU W3113      44.759 168.414  43.304  1.00 61.54           O1-
ANISOU 1801  OE2 GLU W3113     8129   5622   9630     15   -802   -482
ATOM   1802  H   GLU W3113      49.204 169.276  43.311  1.00  0.00           H  
ATOM   1803  HA  GLU W3113      49.002 169.069  46.142  1.00  0.00           H  
ATOM   1804  HB3 GLU W3113      47.824 166.923  45.563  1.00  0.00           H  
ATOM   1805  HB2 GLU W3113      48.331 167.081  43.910  1.00  0.00           H  
ATOM   1806  HG3 GLU W3113      47.066 169.313  43.791  1.00  0.00           H  
ATOM   1807  HG2 GLU W3113      46.508 169.030  45.415  1.00  0.00           H  
ATOM   1808  N   THR W3114      50.764 167.403  46.909  1.00 47.57           N  
ANISOU 1808  N   THR W3114     6711   3606   7758    529   -429   -519
ATOM   1809  CA  THR W3114      52.006 166.791  47.380  1.00 46.09           C  
ANISOU 1809  CA  THR W3114     6561   3430   7522    723   -283   -505
ATOM   1810  C   THR W3114      52.197 165.297  47.032  1.00 46.46           C  
ANISOU 1810  C   THR W3114     6393   3650   7610    774   -169   -452
ATOM   1811  O   THR W3114      53.293 164.782  47.214  1.00 45.30           O  
ANISOU 1811  O   THR W3114     6178   3560   7475    894    -52   -400
ATOM   1812  CB  THR W3114      52.189 166.980  48.909  1.00 47.00           C  
ANISOU 1812  CB  THR W3114     6943   3425   7491    845   -272   -568
ATOM   1813  OG1 THR W3114      51.119 167.737  49.463  1.00 55.26           O  
ANISOU 1813  OG1 THR W3114     8002   4509   8487    804   -312   -602
ATOM   1814  CG2 THR W3114      53.467 167.770  49.224  1.00 43.92           C  
ANISOU 1814  CG2 THR W3114     6799   2839   7048    797   -388   -619
ATOM   1815  H   THR W3114      50.241 167.847  47.656  1.00  0.00           H  
ATOM   1816  HA  THR W3114      52.816 167.311  46.864  1.00  0.00           H  
ATOM   1817  HB  THR W3114      52.228 166.020  49.423  1.00  0.00           H  
ATOM   1818  HG1 THR W3114      51.032 167.471  50.392  1.00  0.00           H  
ATOM   1819 HG21 THR W3114      53.631 167.873  50.295  1.00  0.00           H  
ATOM   1820 HG22 THR W3114      54.337 167.257  48.814  1.00  0.00           H  
ATOM   1821 HG23 THR W3114      53.437 168.771  48.793  1.00  0.00           H  
ATOM   1822  N   ILE W3115      51.152 164.658  46.495  1.00 47.83           N  
ANISOU 1822  N   ILE W3115     6461   3910   7804    683   -205   -455
ATOM   1823  CA  ILE W3115      51.203 163.353  45.839  1.00 46.35           C  
ANISOU 1823  CA  ILE W3115     6094   3871   7647    717   -108   -406
ATOM   1824  C   ILE W3115      51.812 163.434  44.413  1.00 46.95           C  
ANISOU 1824  C   ILE W3115     5974   4036   7831    665    -79   -339
ATOM   1825  O   ILE W3115      52.364 162.451  43.928  1.00 47.56           O  
ANISOU 1825  O   ILE W3115     5914   4223   7932    701      6   -284
ATOM   1826  CB  ILE W3115      49.763 162.757  45.780  1.00 43.26           C  
ANISOU 1826  CB  ILE W3115     5663   3532   7241    637   -158   -428
ATOM   1827  CG1 ILE W3115      49.706 161.331  45.190  1.00 42.93           C  
ANISOU 1827  CG1 ILE W3115     5509   3613   7191    703    -50   -387
ATOM   1828  CG2 ILE W3115      48.734 163.665  45.071  1.00 41.06           C  
ANISOU 1828  CG2 ILE W3115     5265   3284   7050    476   -252   -413
ATOM   1829  CD1 ILE W3115      48.469 160.531  45.626  1.00 50.07           C  
ANISOU 1829  CD1 ILE W3115     6390   4562   8071    644    -87   -406
ATOM   1830  H   ILE W3115      50.294 165.172  46.377  1.00  0.00           H  
ATOM   1831  HA  ILE W3115      51.837 162.688  46.431  1.00  0.00           H  
ATOM   1832  HB  ILE W3115      49.445 162.674  46.821  1.00  0.00           H  
ATOM   1833 HG13 ILE W3115      50.596 160.779  45.486  1.00  0.00           H  
ATOM   1834 HG12 ILE W3115      49.745 161.373  44.101  1.00  0.00           H  
ATOM   1835 HG21 ILE W3115      47.726 163.268  45.179  1.00  0.00           H  
ATOM   1836 HG22 ILE W3115      48.712 164.675  45.475  1.00  0.00           H  
ATOM   1837 HG23 ILE W3115      48.935 163.744  44.003  1.00  0.00           H  
ATOM   1838 HD11 ILE W3115      48.595 159.473  45.397  1.00  0.00           H  
ATOM   1839 HD12 ILE W3115      48.291 160.615  46.699  1.00  0.00           H  
ATOM   1840 HD13 ILE W3115      47.572 160.872  45.110  1.00  0.00           H  
ATOM   1841  N   CYS W3116      51.727 164.608  43.771  1.00 46.64           N  
ANISOU 1841  N   CYS W3116     5923   3946   7853    575   -151   -336
ATOM   1842  CA  CYS W3116      52.291 164.878  42.449  1.00 44.19           C  
ANISOU 1842  CA  CYS W3116     5446   3710   7635    519   -134   -276
ATOM   1843  C   CYS W3116      53.771 165.234  42.563  1.00 47.95           C  
ANISOU 1843  C   CYS W3116     5931   4162   8127    607    -76   -236
ATOM   1844  O   CYS W3116      54.560 164.770  41.752  1.00 51.88           O  
ANISOU 1844  O   CYS W3116     6304   4714   8695    565    -68   -184
ATOM   1845  CB  CYS W3116      51.615 166.068  41.744  1.00 45.15           C  
ANISOU 1845  CB  CYS W3116     5530   3808   7818    370   -238   -279
ATOM   1846  SG  CYS W3116      49.838 165.812  41.619  1.00 48.39           S  
ANISOU 1846  SG  CYS W3116     5929   4245   8211    272   -316   -310
ATOM   1847  H   CYS W3116      51.295 165.406  44.225  1.00  0.00           H  
ATOM   1848  HA  CYS W3116      52.195 163.989  41.823  1.00  0.00           H  
ATOM   1849  HB3 CYS W3116      52.023 166.199  40.741  1.00  0.00           H  
ATOM   1850  HB2 CYS W3116      51.794 167.001  42.276  1.00  0.00           H  
ATOM   1851  HG  CYS W3116      49.475 167.102  41.614  1.00  0.00           H  
ATOM   1852  N   ALA W3117      54.116 166.093  43.533  1.00 47.77           N  
ANISOU 1852  N   ALA W3117     6060   4058   8032    738    -35   -256
ATOM   1853  CA  ALA W3117      55.433 166.726  43.618  1.00 49.79           C  
ANISOU 1853  CA  ALA W3117     6332   4288   8299    840     24   -211
ATOM   1854  C   ALA W3117      56.683 165.805  43.642  1.00 48.04           C  
ANISOU 1854  C   ALA W3117     5932   4209   8112    912    129   -122
ATOM   1855  O   ALA W3117      57.698 166.230  43.086  1.00 46.50           O  
ANISOU 1855  O   ALA W3117     5632   4054   7983    888    133    -64
ATOM   1856  CB  ALA W3117      55.450 167.761  44.758  1.00 55.52           C  
ANISOU 1856  CB  ALA W3117     7292   4877   8926    979     49   -254
ATOM   1857  H   ALA W3117      53.387 166.432  44.146  1.00  0.00           H  
ATOM   1858  HA  ALA W3117      55.532 167.292  42.689  1.00  0.00           H  
ATOM   1859  HB1 ALA W3117      56.429 168.228  44.860  1.00  0.00           H  
ATOM   1860  HB2 ALA W3117      54.734 168.562  44.566  1.00  0.00           H  
ATOM   1861  HB3 ALA W3117      55.196 167.316  45.719  1.00  0.00           H  
ATOM   1862  N   PRO W3118      56.613 164.590  44.240  1.00 49.13           N  
ANISOU 1862  N   PRO W3118     6025   4432   8210    989    208    -98
ATOM   1863  CA  PRO W3118      57.674 163.576  44.107  1.00 49.22           C  
ANISOU 1863  CA  PRO W3118     5856   4586   8260   1038    294      7
ATOM   1864  C   PRO W3118      57.814 162.941  42.713  1.00 48.25           C  
ANISOU 1864  C   PRO W3118     5555   4563   8214    884    248     42
ATOM   1865  O   PRO W3118      58.920 162.533  42.368  1.00 50.94           O  
ANISOU 1865  O   PRO W3118     5748   5015   8591    893    294    134
ATOM   1866  CB  PRO W3118      57.319 162.520  45.166  1.00 49.68           C  
ANISOU 1866  CB  PRO W3118     5933   4697   8246   1150    384     22
ATOM   1867  CG  PRO W3118      56.453 163.244  46.178  1.00 50.50           C  
ANISOU 1867  CG  PRO W3118     6163   4726   8299   1088    318    -78
ATOM   1868  CD  PRO W3118      55.675 164.206  45.294  1.00 50.27           C  
ANISOU 1868  CD  PRO W3118     6281   4552   8269   1035    222   -152
ATOM   1869  HA  PRO W3118      58.622 164.045  44.373  1.00  0.00           H  
ATOM   1870  HB3 PRO W3118      58.204 162.069  45.615  1.00  0.00           H  
ATOM   1871  HB2 PRO W3118      56.732 161.714  44.720  1.00  0.00           H  
ATOM   1872  HG3 PRO W3118      57.081 163.801  46.875  1.00  0.00           H  
ATOM   1873  HG2 PRO W3118      55.811 162.577  46.757  1.00  0.00           H  
ATOM   1874  HD2 PRO W3118      54.815 163.699  44.853  1.00  0.00           H  
ATOM   1875  HD3 PRO W3118      55.324 165.056  45.872  1.00  0.00           H  
ATOM   1876  N   LEU W3119      56.735 162.855  41.925  1.00 45.32           N  
ANISOU 1876  N   LEU W3119     5198   4157   7866    747    160    -19
ATOM   1877  CA  LEU W3119      56.811 162.393  40.539  1.00 40.13           C  
ANISOU 1877  CA  LEU W3119     4404   3578   7265    617    123      9
ATOM   1878  C   LEU W3119      57.446 163.496  39.685  1.00 39.73           C  
ANISOU 1878  C   LEU W3119     4321   3500   7275    548     72     25
ATOM   1879  O   LEU W3119      57.187 164.675  39.924  1.00 45.92           O  
ANISOU 1879  O   LEU W3119     5201   4185   8062    550     32    -12
ATOM   1880  CB  LEU W3119      55.396 162.085  40.001  1.00 41.97           C  
ANISOU 1880  CB  LEU W3119     4662   3803   7484    527     71    -52
ATOM   1881  CG  LEU W3119      54.721 160.849  40.631  1.00 45.08           C  
ANISOU 1881  CG  LEU W3119     5086   4228   7816    578    114    -69
ATOM   1882  CD1 LEU W3119      53.186 160.968  40.639  1.00 48.46           C  
ANISOU 1882  CD1 LEU W3119     5533   4645   8234    488     54   -122
ATOM   1883  CD2 LEU W3119      55.160 159.559  39.922  1.00 47.12           C  
ANISOU 1883  CD2 LEU W3119     5224   4601   8080    603    186     13
ATOM   1884  H   LEU W3119      55.877 163.335  42.171  1.00  0.00           H  
ATOM   1885  HA  LEU W3119      57.427 161.494  40.488  1.00  0.00           H  
ATOM   1886  HB3 LEU W3119      55.431 161.950  38.920  1.00  0.00           H  
ATOM   1887  HB2 LEU W3119      54.776 162.968  40.140  1.00  0.00           H  
ATOM   1888  HG  LEU W3119      55.031 160.785  41.676  1.00  0.00           H  
ATOM   1889 HD11 LEU W3119      52.816 160.939  41.664  1.00  0.00           H  
ATOM   1890 HD12 LEU W3119      52.833 161.899  40.196  1.00  0.00           H  
ATOM   1891 HD13 LEU W3119      52.702 160.155  40.097  1.00  0.00           H  
ATOM   1892 HD21 LEU W3119      54.648 158.687  40.330  1.00  0.00           H  
ATOM   1893 HD22 LEU W3119      54.927 159.596  38.859  1.00  0.00           H  
ATOM   1894 HD23 LEU W3119      56.232 159.389  40.024  1.00  0.00           H  
ATOM   1895  N   THR W3120      58.225 163.116  38.673  1.00 39.25           N  
ANISOU 1895  N   THR W3120     4134   3523   7256    481     70     85
ATOM   1896  CA  THR W3120      58.727 164.048  37.677  1.00 39.20           C  
ANISOU 1896  CA  THR W3120     4092   3503   7300    412     26    107
ATOM   1897  C   THR W3120      57.588 164.477  36.726  1.00 36.00           C  
ANISOU 1897  C   THR W3120     3697   3074   6908    298    -34     62
ATOM   1898  O   THR W3120      57.382 163.878  35.667  1.00 34.50           O  
ANISOU 1898  O   THR W3120     3447   2943   6717    232    -39     75
ATOM   1899  CB  THR W3120      59.885 163.436  36.861  1.00 43.38           C  
ANISOU 1899  CB  THR W3120     4498   4130   7855    394     44    196
ATOM   1900  OG1 THR W3120      60.835 162.835  37.718  1.00 43.89           O  
ANISOU 1900  OG1 THR W3120     4531   4235   7910    511    107    258
ATOM   1901  CG2 THR W3120      60.630 164.465  35.993  1.00 44.35           C  
ANISOU 1901  CG2 THR W3120     4599   4232   8019    334      0    220
ATOM   1902  H   THR W3120      58.490 162.144  38.551  1.00  0.00           H  
ATOM   1903  HA  THR W3120      59.106 164.935  38.184  1.00  0.00           H  
ATOM   1904  HB  THR W3120      59.485 162.641  36.235  1.00  0.00           H  
ATOM   1905  HG1 THR W3120      61.243 162.121  37.207  1.00  0.00           H  
ATOM   1906 HG21 THR W3120      61.456 164.008  35.448  1.00  0.00           H  
ATOM   1907 HG22 THR W3120      59.971 164.918  35.253  1.00  0.00           H  
ATOM   1908 HG23 THR W3120      61.048 165.268  36.601  1.00  0.00           H  
ATOM   1909  N   VAL W3121      56.811 165.469  37.169  1.00 31.66           N  
ANISOU 1909  N   VAL W3121     3229   2436   6367    277    -80     17
ATOM   1910  CA  VAL W3121      55.717 166.052  36.419  1.00 31.16           C  
ANISOU 1910  CA  VAL W3121     3164   2358   6318    180   -133    -10
ATOM   1911  C   VAL W3121      56.265 166.863  35.250  1.00 31.90           C  
ANISOU 1911  C   VAL W3121     3198   2466   6455    114   -152     33
ATOM   1912  O   VAL W3121      57.069 167.763  35.469  1.00 34.49           O  
ANISOU 1912  O   VAL W3121     3534   2761   6808    130   -156     60
ATOM   1913  CB  VAL W3121      54.824 166.949  37.278  1.00 32.54           C  
ANISOU 1913  CB  VAL W3121     3443   2438   6481    171   -187    -62
ATOM   1914  CG1 VAL W3121      53.602 167.495  36.541  1.00 32.30           C  
ANISOU 1914  CG1 VAL W3121     3386   2418   6470     74   -240    -68
ATOM   1915  CG2 VAL W3121      54.387 166.341  38.614  1.00 32.19           C  
ANISOU 1915  CG2 VAL W3121     3486   2369   6377    252   -166   -106
ATOM   1916  H   VAL W3121      56.947 165.814  38.109  1.00  0.00           H  
ATOM   1917  HA  VAL W3121      55.119 165.230  36.030  1.00  0.00           H  
ATOM   1918  HB  VAL W3121      55.415 167.818  37.561  1.00  0.00           H  
ATOM   1919 HG11 VAL W3121      52.949 168.068  37.201  1.00  0.00           H  
ATOM   1920 HG12 VAL W3121      53.866 168.172  35.728  1.00  0.00           H  
ATOM   1921 HG13 VAL W3121      53.001 166.695  36.112  1.00  0.00           H  
ATOM   1922 HG21 VAL W3121      53.726 167.002  39.176  1.00  0.00           H  
ATOM   1923 HG22 VAL W3121      53.863 165.395  38.495  1.00  0.00           H  
ATOM   1924 HG23 VAL W3121      55.232 166.148  39.273  1.00  0.00           H  
ATOM   1925  N   PHE W3122      55.825 166.577  34.023  1.00 37.97           N  
ANISOU 1925  N   PHE W3122     3918   3281   7226     50   -158     42
ATOM   1926  CA  PHE W3122      55.957 167.442  32.866  1.00 35.59           C  
ANISOU 1926  CA  PHE W3122     3577   2993   6952     -5   -168     83
ATOM   1927  C   PHE W3122      54.954 168.582  32.971  1.00 35.19           C  
ANISOU 1927  C   PHE W3122     3545   2894   6932    -54   -210     80
ATOM   1928  O   PHE W3122      53.754 168.364  32.840  1.00 35.21           O  
ANISOU 1928  O   PHE W3122     3555   2894   6927    -77   -232     58
ATOM   1929  CB  PHE W3122      55.855 166.658  31.557  1.00 38.39           C  
ANISOU 1929  CB  PHE W3122     3894   3411   7281    -38   -147     99
ATOM   1930  CG  PHE W3122      55.894 167.479  30.288  1.00 39.43           C  
ANISOU 1930  CG  PHE W3122     4009   3550   7423    -83   -150    138
ATOM   1931  CD1 PHE W3122      57.091 168.074  29.875  1.00 35.43           C  
ANISOU 1931  CD1 PHE W3122     3489   3049   6924    -91   -150    178
ATOM   1932  CD2 PHE W3122      54.720 167.800  29.598  1.00 46.59           C  
ANISOU 1932  CD2 PHE W3122     4911   4463   8327   -110   -148    142
ATOM   1933  CE1 PHE W3122      57.112 168.924  28.788  1.00 37.85           C  
ANISOU 1933  CE1 PHE W3122     3795   3359   7228   -125   -148    214
ATOM   1934  CE2 PHE W3122      54.756 168.642  28.504  1.00 48.17           C  
ANISOU 1934  CE2 PHE W3122     5101   4672   8528   -134   -136    185
ATOM   1935  CZ  PHE W3122      55.950 169.197  28.099  1.00 44.01           C  
ANISOU 1935  CZ  PHE W3122     4578   4143   8002   -142   -136    217
ATOM   1936  H   PHE W3122      55.246 165.759  33.907  1.00  0.00           H  
ATOM   1937  HA  PHE W3122      56.957 167.872  32.880  1.00  0.00           H  
ATOM   1938  HB3 PHE W3122      54.966 166.030  31.560  1.00  0.00           H  
ATOM   1939  HB2 PHE W3122      56.693 165.963  31.512  1.00  0.00           H  
ATOM   1940  HD1 PHE W3122      58.006 167.877  30.412  1.00  0.00           H  
ATOM   1941  HD2 PHE W3122      53.773 167.396  29.922  1.00  0.00           H  
ATOM   1942  HE1 PHE W3122      58.040 169.380  28.479  1.00  0.00           H  
ATOM   1943  HE2 PHE W3122      53.849 168.880  27.971  1.00  0.00           H  
ATOM   1944  HZ  PHE W3122      55.972 169.860  27.245  1.00  0.00           H  
ATOM   1945  N   PHE W3123      55.457 169.785  33.248  1.00 35.50           N  
ANISOU 1945  N   PHE W3123     3584   2899   7005    -73   -225    114
ATOM   1946  CA  PHE W3123      54.726 171.035  33.206  1.00 34.80           C  
ANISOU 1946  CA  PHE W3123     3506   2766   6952   -131   -268    130
ATOM   1947  C   PHE W3123      54.877 171.620  31.807  1.00 41.07           C  
ANISOU 1947  C   PHE W3123     4244   3596   7765   -172   -252    190
ATOM   1948  O   PHE W3123      55.988 171.880  31.354  1.00 39.23           O  
ANISOU 1948  O   PHE W3123     3999   3383   7525   -154   -225    216
ATOM   1949  CB  PHE W3123      55.274 171.999  34.257  1.00 34.73           C  
ANISOU 1949  CB  PHE W3123     3572   2664   6961   -120   -304    122
ATOM   1950  CG  PHE W3123      55.035 171.629  35.703  1.00 32.58           C  
ANISOU 1950  CG  PHE W3123     3385   2338   6655    -68   -317     64
ATOM   1951  CD1 PHE W3123      53.888 172.073  36.373  1.00 34.11           C  
ANISOU 1951  CD1 PHE W3123     3632   2487   6841   -112   -375     32
ATOM   1952  CD2 PHE W3123      55.901 170.749  36.363  1.00 36.39           C  
ANISOU 1952  CD2 PHE W3123     3897   2820   7110     27   -272     50
ATOM   1953  CE1 PHE W3123      53.679 171.710  37.689  1.00 36.37           C  
ANISOU 1953  CE1 PHE W3123     4023   2716   7082    -60   -388    -26
ATOM   1954  CE2 PHE W3123      55.683 170.412  37.684  1.00 37.17           C  
ANISOU 1954  CE2 PHE W3123     4087   2870   7167     92   -270      1
ATOM   1955  CZ  PHE W3123      54.572 170.891  38.347  1.00 35.31           C  
ANISOU 1955  CZ  PHE W3123     3926   2576   6912     50   -328    -43
ATOM   1956  H   PHE W3123      56.454 169.877  33.373  1.00  0.00           H  
ATOM   1957  HA  PHE W3123      53.673 170.859  33.420  1.00  0.00           H  
ATOM   1958  HB3 PHE W3123      54.850 172.988  34.088  1.00  0.00           H  
ATOM   1959  HB2 PHE W3123      56.346 172.119  34.105  1.00  0.00           H  
ATOM   1960  HD1 PHE W3123      53.181 172.717  35.872  1.00  0.00           H  
ATOM   1961  HD2 PHE W3123      56.760 170.346  35.846  1.00  0.00           H  
ATOM   1962  HE1 PHE W3123      52.812 172.073  38.219  1.00  0.00           H  
ATOM   1963  HE2 PHE W3123      56.377 169.762  38.196  1.00  0.00           H  
ATOM   1964  HZ  PHE W3123      54.397 170.621  39.379  1.00  0.00           H  
ATOM   1965  N   ASP W3124      53.753 171.887  31.141  1.00 47.33           N  
ANISOU 1965  N   ASP W3124     5003   4402   8577   -223   -268    220
ATOM   1966  CA  ASP W3124      53.719 172.597  29.876  1.00 44.81           C  
ANISOU 1966  CA  ASP W3124     4634   4122   8269   -249   -240    286
ATOM   1967  C   ASP W3124      53.597 174.066  30.248  1.00 38.94           C  
ANISOU 1967  C   ASP W3124     3884   3332   7578   -308   -282    334
ATOM   1968  O   ASP W3124      52.493 174.590  30.377  1.00 38.28           O  
ANISOU 1968  O   ASP W3124     3782   3239   7522   -361   -328    351
ATOM   1969  CB  ASP W3124      52.607 172.063  28.976  1.00 46.74           C  
ANISOU 1969  CB  ASP W3124     4833   4434   8491   -246   -208    305
ATOM   1970  CG  ASP W3124      52.609 172.550  27.532  1.00 47.20           C  
ANISOU 1970  CG  ASP W3124     4856   4536   8541   -243   -157    376
ATOM   1971  OD1 ASP W3124      53.224 173.591  27.221  1.00 49.49           O  
ANISOU 1971  OD1 ASP W3124     5157   4806   8842   -252   -150    407
ATOM   1972  OD2 ASP W3124      51.901 171.930  26.712  1.00 47.20           O1-
ANISOU 1972  OD2 ASP W3124     4825   4590   8517   -222   -118    403
ATOM   1973  H   ASP W3124      52.874 171.813  31.633  1.00  0.00           H  
ATOM   1974  HA  ASP W3124      54.659 172.448  29.345  1.00  0.00           H  
ATOM   1975  HB3 ASP W3124      51.636 172.282  29.420  1.00  0.00           H  
ATOM   1976  HB2 ASP W3124      52.652 170.975  28.968  1.00  0.00           H  
ATOM   1977  N   GLY W3125      54.738 174.739  30.436  1.00 38.35           N  
ANISOU 1977  N   GLY W3125     3825   3230   7517   -308   -273    365
ATOM   1978  CA  GLY W3125      54.829 176.122  30.922  1.00 36.93           C  
ANISOU 1978  CA  GLY W3125     3648   2997   7386   -368   -312    418
ATOM   1979  C   GLY W3125      54.262 177.166  29.949  1.00 41.95           C  
ANISOU 1979  C   GLY W3125     4204   3686   8048   -422   -301    501
ATOM   1980  O   GLY W3125      54.167 178.336  30.310  1.00 48.95           O  
ANISOU 1980  O   GLY W3125     5082   4536   8983   -494   -346    556
ATOM   1981  H   GLY W3125      55.614 174.259  30.285  1.00  0.00           H  
ATOM   1982  HA3 GLY W3125      55.870 176.375  31.109  1.00  0.00           H  
ATOM   1983  HA2 GLY W3125      54.307 176.209  31.875  1.00  0.00           H  
ATOM   1984  N   ARG W3126      53.860 176.752  28.740  1.00 40.76           N  
ANISOU 1984  N   ARG W3126     4001   3620   7866   -387   -240    522
ATOM   1985  CA  ARG W3126      53.074 177.567  27.817  1.00 39.75           C  
ANISOU 1985  CA  ARG W3126     3788   3559   7758   -412   -212    615
ATOM   1986  C   ARG W3126      51.597 177.668  28.254  1.00 43.90           C  
ANISOU 1986  C   ARG W3126     4260   4104   8317   -467   -268    633
ATOM   1987  O   ARG W3126      50.907 178.582  27.808  1.00 52.47           O  
ANISOU 1987  O   ARG W3126     5254   5250   9435   -502   -259    732
ATOM   1988  CB  ARG W3126      53.169 176.989  26.393  1.00 40.22           C  
ANISOU 1988  CB  ARG W3126     3835   3692   7756   -335   -121    630
ATOM   1989  CG  ARG W3126      54.607 176.718  25.886  1.00 41.22           C  
ANISOU 1989  CG  ARG W3126     4021   3802   7837   -295    -78    623
ATOM   1990  CD  ARG W3126      54.642 176.041  24.506  1.00 39.43           C  
ANISOU 1990  CD  ARG W3126     3829   3623   7531   -224     -6    613
ATOM   1991  NE  ARG W3126      54.088 174.682  24.548  1.00 39.59           N  
ANISOU 1991  NE  ARG W3126     3878   3642   7521   -202    -22    532
ATOM   1992  CZ  ARG W3126      53.870 173.844  23.528  1.00 40.36           C  
ANISOU 1992  CZ  ARG W3126     4029   3761   7545   -151     22    506
ATOM   1993  NH1 ARG W3126      54.086 174.202  22.257  1.00 39.38           N  
ANISOU 1993  NH1 ARG W3126     3950   3653   7360   -111     84    548
ATOM   1994  NH2 ARG W3126      53.423 172.617  23.808  1.00 39.98           N1+
ANISOU 1994  NH2 ARG W3126     4004   3710   7477   -141      4    440
ATOM   1995  H   ARG W3126      53.909 175.762  28.547  1.00  0.00           H  
ATOM   1996  HA  ARG W3126      53.489 178.577  27.807  1.00  0.00           H  
ATOM   1997  HB3 ARG W3126      52.674 177.673  25.702  1.00  0.00           H  
ATOM   1998  HB2 ARG W3126      52.585 176.070  26.357  1.00  0.00           H  
ATOM   1999  HG3 ARG W3126      55.125 176.067  26.593  1.00  0.00           H  
ATOM   2000  HG2 ARG W3126      55.191 177.639  25.861  1.00  0.00           H  
ATOM   2001  HD3 ARG W3126      55.654 176.005  24.107  1.00  0.00           H  
ATOM   2002  HD2 ARG W3126      54.031 176.619  23.813  1.00  0.00           H  
ATOM   2003  HE  ARG W3126      53.885 174.336  25.487  1.00  0.00           H  
ATOM   2004 HH12 ARG W3126      54.037 173.508  21.523  1.00  0.00           H  
ATOM   2005 HH11 ARG W3126      54.436 175.130  22.034  1.00  0.00           H  
ATOM   2006 HH22 ARG W3126      53.372 171.915  23.081  1.00  0.00           H  
ATOM   2007 HH21 ARG W3126      53.175 172.359  24.762  1.00  0.00           H  
ATOM   2008  N   VAL W3127      51.129 176.734  29.098  1.00 40.45           N  
ANISOU 2008  N   VAL W3127     3875   3623   7871   -472   -326    549
ATOM   2009  CA  VAL W3127      49.839 176.811  29.769  1.00 41.67           C  
ANISOU 2009  CA  VAL W3127     3999   3784   8050   -533   -399    559
ATOM   2010  C   VAL W3127      49.980 177.784  30.953  1.00 42.30           C  
ANISOU 2010  C   VAL W3127     4145   3761   8167   -625   -501    551
ATOM   2011  O   VAL W3127      50.877 177.614  31.783  1.00 45.86           O  
ANISOU 2011  O   VAL W3127     4699   4122   8602   -600   -513    483
ATOM   2012  CB  VAL W3127      49.380 175.426  30.311  1.00 40.81           C  
ANISOU 2012  CB  VAL W3127     3926   3687   7892   -478   -397    472
ATOM   2013  CG1 VAL W3127      48.040 175.461  31.075  1.00 40.73           C  
ANISOU 2013  CG1 VAL W3127     3882   3693   7900   -541   -477    491
ATOM   2014  CG2 VAL W3127      49.306 174.378  29.186  1.00 41.21           C  
ANISOU 2014  CG2 VAL W3127     3946   3815   7896   -389   -298    473
ATOM   2015  H   VAL W3127      51.758 176.035  29.485  1.00  0.00           H  
ATOM   2016  HA  VAL W3127      49.092 177.185  29.067  1.00  0.00           H  
ATOM   2017  HB  VAL W3127      50.124 175.072  31.023  1.00  0.00           H  
ATOM   2018 HG11 VAL W3127      47.744 174.460  31.388  1.00  0.00           H  
ATOM   2019 HG12 VAL W3127      48.092 176.066  31.980  1.00  0.00           H  
ATOM   2020 HG13 VAL W3127      47.241 175.863  30.452  1.00  0.00           H  
ATOM   2021 HG21 VAL W3127      49.010 173.404  29.577  1.00  0.00           H  
ATOM   2022 HG22 VAL W3127      48.588 174.668  28.419  1.00  0.00           H  
ATOM   2023 HG23 VAL W3127      50.272 174.241  28.701  1.00  0.00           H  
ATOM   2024  N   ASP W3128      49.086 178.780  30.983  1.00 46.71           N  
ANISOU 2024  N   ASP W3128     4646   4330   8772   -729   -577    628
ATOM   2025  CA  ASP W3128      49.044 179.906  31.916  1.00 55.46           C  
ANISOU 2025  CA  ASP W3128     5834   5327   9910   -837   -689    631
ATOM   2026  C   ASP W3128      49.226 179.479  33.382  1.00 51.52           C  
ANISOU 2026  C   ASP W3128     5486   4725   9366   -819   -751    510
ATOM   2027  O   ASP W3128      48.334 178.863  33.963  1.00 50.98           O  
ANISOU 2027  O   ASP W3128     5420   4688   9262   -790   -762    461
ATOM   2028  CB  ASP W3128      47.756 180.768  31.784  1.00 69.51           C  
ANISOU 2028  CB  ASP W3128     7514   7151  11746   -971   -774    748
ATOM   2029  CG  ASP W3128      47.402 181.323  30.393  1.00 83.24           C  
ANISOU 2029  CG  ASP W3128     9111   8983  13534   -992   -711    889
ATOM   2030  OD1 ASP W3128      48.243 181.258  29.472  1.00 87.82           O  
ANISOU 2030  OD1 ASP W3128     9712   9548  14109   -934   -632    889
ATOM   2031  OD2 ASP W3128      46.298 181.898  30.293  1.00 87.97           O1-
ANISOU 2031  OD2 ASP W3128     9575   9676  14176  -1063   -740   1009
ATOM   2032  H   ASP W3128      48.432 178.849  30.219  1.00  0.00           H  
ATOM   2033  HA  ASP W3128      49.888 180.543  31.645  1.00  0.00           H  
ATOM   2034  HB3 ASP W3128      47.827 181.617  32.466  1.00  0.00           H  
ATOM   2035  HB2 ASP W3128      46.900 180.178  32.117  1.00  0.00           H  
ATOM   2036  N   GLY W3129      50.388 179.821  33.944  1.00 48.96           N  
ANISOU 2036  N   GLY W3129     5295   4274   9033   -824   -784    465
ATOM   2037  CA  GLY W3129      50.693 179.630  35.355  1.00 46.61           C  
ANISOU 2037  CA  GLY W3129     5164   3862   8683   -797   -838    361
ATOM   2038  C   GLY W3129      51.404 178.302  35.640  1.00 42.74           C  
ANISOU 2038  C   GLY W3129     4724   3375   8139   -648   -747    269
ATOM   2039  O   GLY W3129      51.877 178.145  36.764  1.00 47.51           O  
ANISOU 2039  O   GLY W3129     5475   3883   8695   -599   -770    191
ATOM   2040  H   GLY W3129      51.092 180.267  33.375  1.00  0.00           H  
ATOM   2041  HA3 GLY W3129      49.790 179.687  35.967  1.00  0.00           H  
ATOM   2042  HA2 GLY W3129      51.337 180.446  35.682  1.00  0.00           H  
ATOM   2043  N   GLN W3130      51.563 177.366  34.683  1.00 40.68           N  
ANISOU 2043  N   GLN W3130     4356   3222   7879   -574   -645    284
ATOM   2044  CA  GLN W3130      52.281 176.101  34.933  1.00 41.81           C  
ANISOU 2044  CA  GLN W3130     4530   3383   7974   -451   -569    213
ATOM   2045  C   GLN W3130      53.770 176.270  35.283  1.00 44.24           C  
ANISOU 2045  C   GLN W3130     4912   3623   8276   -387   -537    198
ATOM   2046  O   GLN W3130      54.315 175.440  36.009  1.00 47.50           O  
ANISOU 2046  O   GLN W3130     5386   4015   8646   -292   -502    140
ATOM   2047  CB  GLN W3130      52.055 175.061  33.822  1.00 39.41           C  
ANISOU 2047  CB  GLN W3130     4105   3204   7664   -409   -487    237
ATOM   2048  CG  GLN W3130      50.670 174.383  33.905  1.00 40.62           C  
ANISOU 2048  CG  GLN W3130     4191   3430   7814   -440   -502    251
ATOM   2049  CD  GLN W3130      50.612 173.001  33.251  1.00 43.49           C  
ANISOU 2049  CD  GLN W3130     4557   3842   8126   -360   -451    191
ATOM   2050  OE1 GLN W3130      51.622 172.431  32.855  1.00 46.09           O  
ANISOU 2050  OE1 GLN W3130     4878   4201   8432   -294   -382    176
ATOM   2051  NE2 GLN W3130      49.431 172.409  33.186  1.00 49.84           N  
ANISOU 2051  NE2 GLN W3130     5374   4653   8908   -373   -494    163
ATOM   2052  H   GLN W3130      51.190 177.517  33.748  1.00  0.00           H  
ATOM   2053  HA  GLN W3130      51.848 175.682  35.843  1.00  0.00           H  
ATOM   2054  HB3 GLN W3130      52.833 174.301  33.909  1.00  0.00           H  
ATOM   2055  HB2 GLN W3130      52.192 175.506  32.836  1.00  0.00           H  
ATOM   2056  HG3 GLN W3130      49.914 175.038  33.472  1.00  0.00           H  
ATOM   2057  HG2 GLN W3130      50.391 174.233  34.948  1.00  0.00           H  
ATOM   2058 HE22 GLN W3130      49.375 171.458  32.820  1.00  0.00           H  
ATOM   2059 HE21 GLN W3130      48.595 172.852  33.526  1.00  0.00           H  
ATOM   2060  N   VAL W3131      54.369 177.387  34.854  1.00 41.70           N  
ANISOU 2060  N   VAL W3131     4580   3272   7994   -431   -546    258
ATOM   2061  CA  VAL W3131      55.665 177.869  35.330  1.00 38.25           C  
ANISOU 2061  CA  VAL W3131     4217   2765   7550   -367   -522    251
ATOM   2062  C   VAL W3131      55.699 178.073  36.861  1.00 39.27           C  
ANISOU 2062  C   VAL W3131     4514   2762   7647   -339   -571    193
ATOM   2063  O   VAL W3131      56.681 177.709  37.503  1.00 40.63           O  
ANISOU 2063  O   VAL W3131     4753   2901   7782   -225   -526    156
ATOM   2064  CB  VAL W3131      56.035 179.206  34.617  1.00 39.37           C  
ANISOU 2064  CB  VAL W3131     4325   2895   7740   -428   -526    332
ATOM   2065  CG1 VAL W3131      57.173 180.020  35.266  1.00 38.76           C  
ANISOU 2065  CG1 VAL W3131     4339   2733   7655   -362   -512    330
ATOM   2066  CG2 VAL W3131      56.346 178.961  33.129  1.00 39.27           C  
ANISOU 2066  CG2 VAL W3131     4177   3007   7738   -425   -461    385
ATOM   2067  H   VAL W3131      53.845 178.006  34.256  1.00  0.00           H  
ATOM   2068  HA  VAL W3131      56.407 177.110  35.093  1.00  0.00           H  
ATOM   2069  HB  VAL W3131      55.156 179.851  34.649  1.00  0.00           H  
ATOM   2070 HG11 VAL W3131      57.447 180.878  34.655  1.00  0.00           H  
ATOM   2071 HG12 VAL W3131      56.888 180.423  36.239  1.00  0.00           H  
ATOM   2072 HG13 VAL W3131      58.058 179.402  35.411  1.00  0.00           H  
ATOM   2073 HG21 VAL W3131      56.553 179.892  32.602  1.00  0.00           H  
ATOM   2074 HG22 VAL W3131      57.210 178.309  33.001  1.00  0.00           H  
ATOM   2075 HG23 VAL W3131      55.504 178.494  32.619  1.00  0.00           H  
ATOM   2076  N   ASP W3132      54.613 178.619  37.416  1.00 42.32           N  
ANISOU 2076  N   ASP W3132     4973   3070   8039   -440   -666    190
ATOM   2077  CA  ASP W3132      54.450 178.906  38.844  1.00 45.83           C  
ANISOU 2077  CA  ASP W3132     5612   3368   8433   -418   -723    129
ATOM   2078  C   ASP W3132      54.181 177.608  39.620  1.00 41.36           C  
ANISOU 2078  C   ASP W3132     5094   2820   7801   -318   -690     50
ATOM   2079  O   ASP W3132      54.761 177.390  40.685  1.00 45.68           O  
ANISOU 2079  O   ASP W3132     5794   3271   8290   -217   -674     -3
ATOM   2080  CB  ASP W3132      53.332 179.944  39.132  1.00 58.99           C  
ANISOU 2080  CB  ASP W3132     7350   4948  10116   -575   -853    152
ATOM   2081  CG  ASP W3132      53.360 181.225  38.279  1.00 75.41           C  
ANISOU 2081  CG  ASP W3132     9383   7009  12262   -681   -885    243
ATOM   2082  OD1 ASP W3132      54.464 181.666  37.891  1.00 80.80           O  
ANISOU 2082  OD1 ASP W3132    10102   7648  12951   -618   -836    258
ATOM   2083  OD2 ASP W3132      52.277 181.830  38.129  1.00 82.37           O1-
ANISOU 2083  OD2 ASP W3132    10182   7926  13189   -824   -957    310
ATOM   2084  H   ASP W3132      53.791 178.786  36.853  1.00  0.00           H  
ATOM   2085  HA  ASP W3132      55.391 179.316  39.215  1.00  0.00           H  
ATOM   2086  HB3 ASP W3132      53.397 180.257  40.176  1.00  0.00           H  
ATOM   2087  HB2 ASP W3132      52.352 179.477  39.012  1.00  0.00           H  
ATOM   2088  N   LEU W3133      53.350 176.730  39.040  1.00 38.10           N  
ANISOU 2088  N   LEU W3133     4559   2526   7392   -333   -671     46
ATOM   2089  CA  LEU W3133      53.078 175.397  39.583  1.00 39.14           C  
ANISOU 2089  CA  LEU W3133     4720   2688   7463   -235   -628    -19
ATOM   2090  C   LEU W3133      54.347 174.529  39.649  1.00 39.80           C  
ANISOU 2090  C   LEU W3133     4776   2816   7529    -93   -518    -25
ATOM   2091  O   LEU W3133      54.533 173.821  40.637  1.00 41.42           O  
ANISOU 2091  O   LEU W3133     5060   3003   7677     15   -477    -72
ATOM   2092  CB  LEU W3133      51.966 174.672  38.794  1.00 38.99           C  
ANISOU 2092  CB  LEU W3133     4572   2789   7454   -282   -628    -12
ATOM   2093  CG  LEU W3133      50.637 175.429  38.562  1.00 36.00           C  
ANISOU 2093  CG  LEU W3133     4199   2392   7088   -414   -739      4
ATOM   2094  CD1 LEU W3133      49.610 174.536  37.840  1.00 36.58           C  
ANISOU 2094  CD1 LEU W3133     4119   2602   7178   -436   -716     32
ATOM   2095  CD2 LEU W3133      50.043 176.114  39.807  1.00 37.00           C  
ANISOU 2095  CD2 LEU W3133     4511   2402   7145   -410   -813    -65
ATOM   2096  H   LEU W3133      52.883 177.005  38.183  1.00  0.00           H  
ATOM   2097  HA  LEU W3133      52.752 175.528  40.616  1.00  0.00           H  
ATOM   2098  HB3 LEU W3133      51.744 173.748  39.328  1.00  0.00           H  
ATOM   2099  HB2 LEU W3133      52.363 174.369  37.824  1.00  0.00           H  
ATOM   2100  HG  LEU W3133      50.863 176.230  37.867  1.00  0.00           H  
ATOM   2101 HD11 LEU W3133      48.853 174.139  38.516  1.00  0.00           H  
ATOM   2102 HD12 LEU W3133      49.091 175.097  37.062  1.00  0.00           H  
ATOM   2103 HD13 LEU W3133      50.083 173.684  37.353  1.00  0.00           H  
ATOM   2104 HD21 LEU W3133      50.002 177.193  39.649  1.00  0.00           H  
ATOM   2105 HD22 LEU W3133      49.027 175.785  40.027  1.00  0.00           H  
ATOM   2106 HD23 LEU W3133      50.627 175.959  40.709  1.00  0.00           H  
ATOM   2107  N   PHE W3134      55.227 174.656  38.644  1.00 36.32           N  
ANISOU 2107  N   PHE W3134     4226   2440   7135    -92   -472     32
ATOM   2108  CA  PHE W3134      56.531 174.028  38.595  1.00 34.61           C  
ANISOU 2108  CA  PHE W3134     3974   2270   6906     25   -386     45
ATOM   2109  C   PHE W3134      57.422 174.362  39.781  1.00 44.81           C  
ANISOU 2109  C   PHE W3134     5406   3449   8172    119   -375     36
ATOM   2110  O   PHE W3134      58.142 173.495  40.270  1.00 52.95           O  
ANISOU 2110  O   PHE W3134     6450   4501   9167    248   -306     33
ATOM   2111  CB  PHE W3134      57.193 174.254  37.232  1.00 37.92           C  
ANISOU 2111  CB  PHE W3134     4260   2776   7373    -10   -356    110
ATOM   2112  CG  PHE W3134      58.638 173.856  37.053  1.00 38.59           C  
ANISOU 2112  CG  PHE W3134     4300   2912   7450     88   -289    140
ATOM   2113  CD1 PHE W3134      59.002 172.510  36.931  1.00 35.78           C  
ANISOU 2113  CD1 PHE W3134     3874   2651   7069    143   -237    136
ATOM   2114  CD2 PHE W3134      59.656 174.813  37.097  1.00 42.52           C  
ANISOU 2114  CD2 PHE W3134     4821   3368   7968    117   -283    185
ATOM   2115  CE1 PHE W3134      60.319 172.151  36.744  1.00 35.83           C  
ANISOU 2115  CE1 PHE W3134     3823   2717   7073    217   -188    183
ATOM   2116  CE2 PHE W3134      60.972 174.436  36.937  1.00 40.13           C  
ANISOU 2116  CE2 PHE W3134     4462   3125   7660    204   -230    228
ATOM   2117  CZ  PHE W3134      61.302 173.115  36.726  1.00 37.22           C  
ANISOU 2117  CZ  PHE W3134     4013   2859   7270    249   -186    231
ATOM   2118  H   PHE W3134      54.953 175.195  37.834  1.00  0.00           H  
ATOM   2119  HA  PHE W3134      56.360 172.956  38.681  1.00  0.00           H  
ATOM   2120  HB3 PHE W3134      57.084 175.297  36.934  1.00  0.00           H  
ATOM   2121  HB2 PHE W3134      56.620 173.711  36.483  1.00  0.00           H  
ATOM   2122  HD1 PHE W3134      58.250 171.737  36.948  1.00  0.00           H  
ATOM   2123  HD2 PHE W3134      59.414 175.858  37.223  1.00  0.00           H  
ATOM   2124  HE1 PHE W3134      60.594 171.115  36.610  1.00  0.00           H  
ATOM   2125  HE2 PHE W3134      61.760 175.172  36.967  1.00  0.00           H  
ATOM   2126  HZ  PHE W3134      62.332 172.830  36.573  1.00  0.00           H  
ATOM   2127  N   ARG W3135      57.357 175.601  40.289  1.00 44.98           N  
ANISOU 2127  N   ARG W3135     5535   3351   8206     58   -442     41
ATOM   2128  CA  ARG W3135      58.137 176.026  41.459  1.00 42.88           C  
ANISOU 2128  CA  ARG W3135     5434   2955   7904    153   -433     31
ATOM   2129  C   ARG W3135      57.637 175.407  42.785  1.00 48.07           C  
ANISOU 2129  C   ARG W3135     6251   3535   8479    247   -426    -39
ATOM   2130  O   ARG W3135      58.379 175.409  43.764  1.00 58.90           O  
ANISOU 2130  O   ARG W3135     7722   4856   9803    400   -362    -43
ATOM   2131  CB  ARG W3135      58.233 177.564  41.510  1.00 38.45           C  
ANISOU 2131  CB  ARG W3135     4970   2269   7371     46   -518     53
ATOM   2132  CG  ARG W3135      58.767 178.209  40.210  1.00 37.94           C  
ANISOU 2132  CG  ARG W3135     4771   2267   7377    -22   -512    130
ATOM   2133  CD  ARG W3135      60.275 178.031  39.928  1.00 46.02           C  
ANISOU 2133  CD  ARG W3135     5904   3156   8424   -119   -591    160
ATOM   2134  NE  ARG W3135      61.119 178.952  40.714  1.00 47.79           N  
ANISOU 2134  NE  ARG W3135     6014   3435   8709   -171   -575    239
ATOM   2135  CZ  ARG W3135      61.685 180.102  40.300  1.00 45.79           C  
ANISOU 2135  CZ  ARG W3135     5768   3170   8460    -82   -524    277
ATOM   2136  NH1 ARG W3135      61.555 180.541  39.042  1.00 42.85           N  
ANISOU 2136  NH1 ARG W3135     5502   2741   8040     70   -477    251
ATOM   2137  NH2 ARG W3135      62.389 180.832  41.170  1.00 45.85           N1+
ANISOU 2137  NH2 ARG W3135     5677   3227   8515   -137   -516    349
ATOM   2138  H   ARG W3135      56.700 176.268  39.903  1.00  0.00           H  
ATOM   2139  HA  ARG W3135      59.150 175.650  41.328  1.00  0.00           H  
ATOM   2140  HB3 ARG W3135      58.867 177.857  42.346  1.00  0.00           H  
ATOM   2141  HB2 ARG W3135      57.247 177.973  41.732  1.00  0.00           H  
ATOM   2142  HG3 ARG W3135      58.566 179.277  40.311  1.00  0.00           H  
ATOM   2143  HG2 ARG W3135      58.195 177.907  39.341  1.00  0.00           H  
ATOM   2144  HD3 ARG W3135      60.493 178.025  38.860  1.00  0.00           H  
ATOM   2145  HD2 ARG W3135      60.583 177.049  40.283  1.00  0.00           H  
ATOM   2146  HE  ARG W3135      61.166 178.749  41.713  1.00  0.00           H  
ATOM   2147 HH12 ARG W3135      61.988 181.406  38.729  1.00  0.00           H  
ATOM   2148 HH11 ARG W3135      61.017 180.011  38.374  1.00  0.00           H  
ATOM   2149 HH22 ARG W3135      62.767 181.736  40.920  1.00  0.00           H  
ATOM   2150 HH21 ARG W3135      62.462 180.530  42.134  1.00  0.00           H  
ATOM   2151  N   ASN W3136      56.433 174.817  42.772  1.00 43.04           N  
ANISOU 2151  N   ASN W3136     5643   2891   7819    168   -487    -86
ATOM   2152  CA  ASN W3136      55.850 174.060  43.884  1.00 48.46           C  
ANISOU 2152  CA  ASN W3136     6499   3497   8416    246   -491   -156
ATOM   2153  C   ASN W3136      56.107 172.545  43.737  1.00 51.24           C  
ANISOU 2153  C   ASN W3136     6759   3974   8737    349   -400   -171
ATOM   2154  O   ASN W3136      55.688 171.786  44.609  1.00 56.10           O  
ANISOU 2154  O   ASN W3136     7506   4537   9271    428   -388   -224
ATOM   2155  CB  ASN W3136      54.332 174.355  43.956  1.00 52.19           C  
ANISOU 2155  CB  ASN W3136     7069   3889   8871     97   -621   -195
ATOM   2156  CG  ASN W3136      54.013 175.769  44.439  1.00 64.70           C  
ANISOU 2156  CG  ASN W3136     8800   5318  10465     -3   -722   -183
ATOM   2157  OD1 ASN W3136      53.757 175.969  45.621  1.00 73.18           O  
ANISOU 2157  OD1 ASN W3136     9784   6412  11608   -165   -801   -136
ATOM   2158  ND2 ASN W3136      54.031 176.769  43.561  1.00 64.95           N  
ANISOU 2158  ND2 ASN W3136     9065   5191  10424     98   -716   -218
ATOM   2159  H   ASN W3136      55.922 174.773  41.898  1.00  0.00           H  
ATOM   2160  HA  ASN W3136      56.310 174.396  44.816  1.00  0.00           H  
ATOM   2161  HB3 ASN W3136      53.864 173.678  44.673  1.00  0.00           H  
ATOM   2162  HB2 ASN W3136      53.840 174.160  43.007  1.00  0.00           H  
ATOM   2163 HD22 ASN W3136      53.892 177.709  43.895  1.00  0.00           H  
ATOM   2164 HD21 ASN W3136      54.315 176.660  42.593  1.00  0.00           H  
ATOM   2165  N   ALA W3137      56.770 172.107  42.654  1.00 51.79           N  
ANISOU 2165  N   ALA W3137     6620   4197   8862    348   -340   -122
ATOM   2166  CA  ALA W3137      57.162 170.714  42.446  1.00 48.62           C  
ANISOU 2166  CA  ALA W3137     6122   3915   8437    425   -261   -124
ATOM   2167  C   ALA W3137      58.452 170.389  43.222  1.00 46.28           C  
ANISOU 2167  C   ALA W3137     5821   3648   8116    595   -155    -85
ATOM   2168  O   ALA W3137      59.239 171.293  43.495  1.00 46.46           O  
ANISOU 2168  O   ALA W3137     5810   3669   8173    627   -132    -32
ATOM   2169  CB  ALA W3137      57.367 170.479  40.943  1.00 46.71           C  
ANISOU 2169  CB  ALA W3137     5677   3815   8256    330   -258    -87
ATOM   2170  H   ALA W3137      57.150 172.777  41.998  1.00  0.00           H  
ATOM   2171  HA  ALA W3137      56.352 170.068  42.788  1.00  0.00           H  
ATOM   2172  HB1 ALA W3137      57.331 169.417  40.710  1.00  0.00           H  
ATOM   2173  HB2 ALA W3137      56.584 170.965  40.363  1.00  0.00           H  
ATOM   2174  HB3 ALA W3137      58.326 170.865  40.592  1.00  0.00           H  
ATOM   2175  N   ARG W3138      58.708 169.105  43.520  1.00 45.53           N  
ANISOU 2175  N   ARG W3138     5755   3586   7960    707    -88   -102
ATOM   2176  CA  ARG W3138      60.022 168.661  44.007  1.00 43.80           C  
ANISOU 2176  CA  ARG W3138     5507   3417   7716    879     24    -45
ATOM   2177  C   ARG W3138      60.820 168.174  42.791  1.00 38.74           C  
ANISOU 2177  C   ARG W3138     4636   2940   7143    852     64     39
ATOM   2178  O   ARG W3138      61.785 168.830  42.402  1.00 39.15           O  
ANISOU 2178  O   ARG W3138     4626   3028   7220    923    109    112
ATOM   2179  CB  ARG W3138      59.895 167.586  45.113  1.00 50.21           C  
ANISOU 2179  CB  ARG W3138     6408   4228   8441   1005     90    -75
ATOM   2180  CG  ARG W3138      59.392 168.135  46.459  1.00 59.35           C  
ANISOU 2180  CG  ARG W3138     7528   5453   9570   1200    220      2
ATOM   2181  CD  ARG W3138      59.005 167.019  47.449  1.00 69.65           C  
ANISOU 2181  CD  ARG W3138     8974   6721  10770   1344    289    -33
ATOM   2182  NE  ARG W3138      58.892 167.497  48.841  1.00 78.23           N  
ANISOU 2182  NE  ARG W3138     9986   7906  11833   1534    428     62
ATOM   2183  CZ  ARG W3138      57.941 168.263  49.405  1.00 83.51           C  
ANISOU 2183  CZ  ARG W3138    10755   8517  12459   1717    507    105
ATOM   2184  NH1 ARG W3138      56.884 168.731  48.730  1.00 87.07           N  
ANISOU 2184  NH1 ARG W3138    11105   9084  12894   1891    640    212
ATOM   2185  NH2 ARG W3138      58.053 168.585  50.694  1.00 82.38           N1+
ANISOU 2185  NH2 ARG W3138    10812   8201  12289   1727    455     51
ATOM   2186  H   ARG W3138      58.108 168.377  43.153  1.00  0.00           H  
ATOM   2187  HA  ARG W3138      60.588 169.490  44.437  1.00  0.00           H  
ATOM   2188  HB3 ARG W3138      60.879 167.150  45.289  1.00  0.00           H  
ATOM   2189  HB2 ARG W3138      59.280 166.751  44.796  1.00  0.00           H  
ATOM   2190  HG3 ARG W3138      58.492 168.709  46.237  1.00  0.00           H  
ATOM   2191  HG2 ARG W3138      60.097 168.845  46.896  1.00  0.00           H  
ATOM   2192  HD3 ARG W3138      59.651 166.149  47.358  1.00  0.00           H  
ATOM   2193  HD2 ARG W3138      58.006 166.663  47.194  1.00  0.00           H  
ATOM   2194  HE  ARG W3138      59.654 167.194  49.448  1.00  0.00           H  
ATOM   2195 HH12 ARG W3138      56.216 169.328  49.207  1.00  0.00           H  
ATOM   2196 HH11 ARG W3138      56.761 168.530  47.751  1.00  0.00           H  
ATOM   2197 HH22 ARG W3138      57.351 169.161  51.146  1.00  0.00           H  
ATOM   2198 HH21 ARG W3138      58.891 168.337  51.222  1.00  0.00           H  
ATOM   2199  N   ASN W3139      60.362 167.081  42.174  1.00 40.44           N  
ANISOU 2199  N   ASN W3139     4733   3252   7382    749     44     32
ATOM   2200  CA  ASN W3139      60.834 166.643  40.861  1.00 37.49           C  
ANISOU 2200  CA  ASN W3139     4169   3015   7061    693     60    102
ATOM   2201  C   ASN W3139      59.904 167.256  39.811  1.00 36.88           C  
ANISOU 2201  C   ASN W3139     4042   2947   7025    529    -17     75
ATOM   2202  O   ASN W3139      58.708 167.400  40.066  1.00 40.50           O  
ANISOU 2202  O   ASN W3139     4550   3374   7465    469    -57     14
ATOM   2203  CB  ASN W3139      60.787 165.101  40.774  1.00 37.18           C  
ANISOU 2203  CB  ASN W3139     4039   3090   6996    745    127    137
ATOM   2204  CG  ASN W3139      61.825 164.404  41.651  1.00 38.80           C  
ANISOU 2204  CG  ASN W3139     4287   3300   7155    926    220    179
ATOM   2205  OD1 ASN W3139      62.878 164.958  41.944  1.00 43.62           O  
ANISOU 2205  OD1 ASN W3139     4807   3979   7787   1001    270    271
ATOM   2206  ND2 ASN W3139      61.544 163.190  42.101  1.00 39.43           N  
ANISOU 2206  ND2 ASN W3139     4506   3310   7164   1006    246    117
ATOM   2207  H   ASN W3139      59.472 166.681  42.458  1.00  0.00           H  
ATOM   2208  HA  ASN W3139      61.857 166.986  40.702  1.00  0.00           H  
ATOM   2209  HB3 ASN W3139      60.994 164.787  39.750  1.00  0.00           H  
ATOM   2210  HB2 ASN W3139      59.786 164.740  41.012  1.00  0.00           H  
ATOM   2211 HD22 ASN W3139      62.185 162.696  42.715  1.00  0.00           H  
ATOM   2212 HD21 ASN W3139      60.608 162.800  41.969  1.00  0.00           H  
ATOM   2213  N   GLY W3140      60.436 167.583  38.634  1.00 35.39           N  
ANISOU 2213  N   GLY W3140     3759   2804   6886    464    -36    126
ATOM   2214  CA  GLY W3140      59.594 168.006  37.534  1.00 32.71           C  
ANISOU 2214  CA  GLY W3140     3379   2473   6576    330    -92    110
ATOM   2215  C   GLY W3140      60.435 168.380  36.319  1.00 38.66           C  
ANISOU 2215  C   GLY W3140     4039   3284   7367    281    -99    174
ATOM   2216  O   GLY W3140      61.646 168.536  36.433  1.00 36.98           O  
ANISOU 2216  O   GLY W3140     3794   3093   7165    339    -75    231
ATOM   2217  H   GLY W3140      61.424 167.483  38.453  1.00  0.00           H  
ATOM   2218  HA3 GLY W3140      58.983 168.864  37.812  1.00  0.00           H  
ATOM   2219  HA2 GLY W3140      58.913 167.203  37.261  1.00  0.00           H  
ATOM   2220  N   VAL W3141      59.780 168.567  35.171  1.00 37.39           N  
ANISOU 2220  N   VAL W3141     3838   3149   7219    179   -130    169
ATOM   2221  CA  VAL W3141      60.307 169.088  33.923  1.00 35.25           C  
ANISOU 2221  CA  VAL W3141     3508   2918   6969    121   -144    220
ATOM   2222  C   VAL W3141      59.382 170.216  33.491  1.00 33.51           C  
ANISOU 2222  C   VAL W3141     3311   2653   6769     43   -179    205
ATOM   2223  O   VAL W3141      58.176 170.107  33.694  1.00 39.95           O  
ANISOU 2223  O   VAL W3141     4140   3463   7577      7   -191    167
ATOM   2224  CB  VAL W3141      60.395 168.013  32.839  1.00 38.38           C  
ANISOU 2224  CB  VAL W3141     3833   3408   7343     85   -132    247
ATOM   2225  CG1 VAL W3141      60.688 168.500  31.417  1.00 36.77           C  
ANISOU 2225  CG1 VAL W3141     3601   3226   7142     17   -155    289
ATOM   2226  CG2 VAL W3141      61.428 166.948  33.209  1.00 42.50           C  
ANISOU 2226  CG2 VAL W3141     4304   3990   7854    150   -101    292
ATOM   2227  H   VAL W3141      58.779 168.445  35.173  1.00  0.00           H  
ATOM   2228  HA  VAL W3141      61.294 169.515  34.090  1.00  0.00           H  
ATOM   2229  HB  VAL W3141      59.432 167.507  32.801  1.00  0.00           H  
ATOM   2230 HG11 VAL W3141      60.786 167.678  30.708  1.00  0.00           H  
ATOM   2231 HG12 VAL W3141      59.911 169.148  31.014  1.00  0.00           H  
ATOM   2232 HG13 VAL W3141      61.619 169.062  31.368  1.00  0.00           H  
ATOM   2233 HG21 VAL W3141      61.406 166.099  32.527  1.00  0.00           H  
ATOM   2234 HG22 VAL W3141      62.440 167.349  33.193  1.00  0.00           H  
ATOM   2235 HG23 VAL W3141      61.272 166.535  34.206  1.00  0.00           H  
ATOM   2236  N   LEU W3142      59.916 171.287  32.900  1.00 31.32           N  
ANISOU 2236  N   LEU W3142     3031   2352   6517     21   -194    245
ATOM   2237  CA  LEU W3142      59.180 172.435  32.410  1.00 31.31           C  
ANISOU 2237  CA  LEU W3142     3044   2312   6540    -48   -220    251
ATOM   2238  C   LEU W3142      59.703 172.801  31.026  1.00 32.62           C  
ANISOU 2238  C   LEU W3142     3167   2523   6702    -88   -212    303
ATOM   2239  O   LEU W3142      60.902 172.669  30.796  1.00 36.51           O  
ANISOU 2239  O   LEU W3142     3645   3036   7192    -66   -208    342
ATOM   2240  CB  LEU W3142      59.279 173.582  33.415  1.00 33.24           C  
ANISOU 2240  CB  LEU W3142     3357   2459   6813    -40   -249    252
ATOM   2241  CG  LEU W3142      58.594 174.912  33.101  1.00 38.08           C  
ANISOU 2241  CG  LEU W3142     3972   3035   7460   -121   -281    283
ATOM   2242  CD1 LEU W3142      57.077 174.829  33.263  1.00 38.74           C  
ANISOU 2242  CD1 LEU W3142     4037   3136   7547   -182   -301    264
ATOM   2243  CD2 LEU W3142      59.148 176.067  33.932  1.00 40.39           C  
ANISOU 2243  CD2 LEU W3142     4348   3220   7777   -119   -316    290
ATOM   2244  H   LEU W3142      60.903 171.291  32.691  1.00  0.00           H  
ATOM   2245  HA  LEU W3142      58.130 172.168  32.307  1.00  0.00           H  
ATOM   2246  HB3 LEU W3142      60.340 173.757  33.586  1.00  0.00           H  
ATOM   2247  HB2 LEU W3142      58.915 173.229  34.382  1.00  0.00           H  
ATOM   2248  HG  LEU W3142      58.790 175.185  32.063  1.00  0.00           H  
ATOM   2249 HD11 LEU W3142      56.603 175.807  33.191  1.00  0.00           H  
ATOM   2250 HD12 LEU W3142      56.628 174.199  32.497  1.00  0.00           H  
ATOM   2251 HD13 LEU W3142      56.803 174.421  34.237  1.00  0.00           H  
ATOM   2252 HD21 LEU W3142      59.394 176.923  33.303  1.00  0.00           H  
ATOM   2253 HD22 LEU W3142      58.460 176.417  34.702  1.00  0.00           H  
ATOM   2254 HD23 LEU W3142      60.064 175.792  34.453  1.00  0.00           H  
ATOM   2255  N   ILE W3143      58.842 173.301  30.137  1.00 35.21           N  
ANISOU 2255  N   ILE W3143     3481   2870   7029   -140   -209    310
ATOM   2256  CA  ILE W3143      59.186 173.923  28.872  1.00 35.55           C  
ANISOU 2256  CA  ILE W3143     3509   2941   7058   -169   -194    360
ATOM   2257  C   ILE W3143      58.535 175.295  28.773  1.00 38.97           C  
ANISOU 2257  C   ILE W3143     3939   3341   7528   -210   -201    395
ATOM   2258  O   ILE W3143      57.472 175.521  29.346  1.00 41.12           O  
ANISOU 2258  O   ILE W3143     4203   3597   7824   -235   -217    380
ATOM   2259  CB  ILE W3143      58.746 173.087  27.671  1.00 34.16           C  
ANISOU 2259  CB  ILE W3143     3326   2824   6828   -178   -166    354
ATOM   2260  CG1 ILE W3143      57.263 172.720  27.627  1.00 38.88           C  
ANISOU 2260  CG1 ILE W3143     3913   3431   7429   -187   -154    332
ATOM   2261  CG2 ILE W3143      59.637 171.856  27.498  1.00 30.99           C  
ANISOU 2261  CG2 ILE W3143     2925   2456   6394   -158   -170    333
ATOM   2262  CD1 ILE W3143      56.734 172.412  26.226  1.00 38.71           C  
ANISOU 2262  CD1 ILE W3143     3903   3454   7352   -184   -115    341
ATOM   2263  H   ILE W3143      57.866 173.341  30.393  1.00  0.00           H  
ATOM   2264  HA  ILE W3143      60.263 174.077  28.836  1.00  0.00           H  
ATOM   2265  HB  ILE W3143      58.931 173.686  26.778  1.00  0.00           H  
ATOM   2266 HG13 ILE W3143      56.633 173.521  28.014  1.00  0.00           H  
ATOM   2267 HG12 ILE W3143      57.059 171.881  28.292  1.00  0.00           H  
ATOM   2268 HG21 ILE W3143      59.429 171.301  26.584  1.00  0.00           H  
ATOM   2269 HG22 ILE W3143      60.688 172.134  27.446  1.00  0.00           H  
ATOM   2270 HG23 ILE W3143      59.538 171.161  28.333  1.00  0.00           H  
ATOM   2271 HD11 ILE W3143      55.698 172.080  26.246  1.00  0.00           H  
ATOM   2272 HD12 ILE W3143      56.783 173.285  25.576  1.00  0.00           H  
ATOM   2273 HD13 ILE W3143      57.318 171.627  25.746  1.00  0.00           H  
ATOM   2274  N   THR W3144      59.121 176.183  27.964  1.00 38.48           N  
ANISOU 2274  N   THR W3144     3879   3271   7471   -222   -195    449
ATOM   2275  CA  THR W3144      58.514 177.443  27.546  1.00 38.73           C  
ANISOU 2275  CA  THR W3144     3899   3279   7539   -266   -197    502
ATOM   2276  C   THR W3144      59.101 177.887  26.187  1.00 38.36           C  
ANISOU 2276  C   THR W3144     3847   3269   7458   -266   -157    562
ATOM   2277  O   THR W3144      60.160 177.400  25.782  1.00 39.67           O  
ANISOU 2277  O   THR W3144     4039   3457   7578   -241   -148    562
ATOM   2278  CB  THR W3144      58.698 178.556  28.623  1.00 41.47           C  
ANISOU 2278  CB  THR W3144     4280   3542   7933   -280   -239    513
ATOM   2279  OG1 THR W3144      58.088 179.779  28.231  1.00 47.52           O  
ANISOU 2279  OG1 THR W3144     5072   4297   8684   -236   -237    524
ATOM   2280  CG2 THR W3144      60.169 178.876  28.920  1.00 40.86           C  
ANISOU 2280  CG2 THR W3144     4239   3411   7876   -277   -279    454
ATOM   2281  H   THR W3144      60.048 176.001  27.590  1.00  0.00           H  
ATOM   2282  HA  THR W3144      57.445 177.275  27.395  1.00  0.00           H  
ATOM   2283  HB  THR W3144      58.215 178.232  29.547  1.00  0.00           H  
ATOM   2284  HG1 THR W3144      58.202 180.429  28.953  1.00  0.00           H  
ATOM   2285 HG21 THR W3144      60.264 179.552  29.769  1.00  0.00           H  
ATOM   2286 HG22 THR W3144      60.735 177.973  29.145  1.00  0.00           H  
ATOM   2287 HG23 THR W3144      60.660 179.334  28.067  1.00  0.00           H  
ATOM   2288  N   GLU W3145      58.400 178.808  25.517  1.00 38.69           N  
ANISOU 2288  N   GLU W3145     3859   3322   7521   -298   -135    623
ATOM   2289  CA  GLU W3145      58.861 179.511  24.319  1.00 41.26           C  
ANISOU 2289  CA  GLU W3145     4191   3675   7811   -288    -87    692
ATOM   2290  C   GLU W3145      59.515 180.867  24.662  1.00 50.75           C  
ANISOU 2290  C   GLU W3145     5412   4828   9042   -308   -107    740
ATOM   2291  O   GLU W3145      60.188 181.430  23.800  1.00 56.29           O  
ANISOU 2291  O   GLU W3145     6143   5545   9700   -289    -78    783
ATOM   2292  CB  GLU W3145      57.677 179.689  23.344  1.00 38.15           C  
ANISOU 2292  CB  GLU W3145     3744   3330   7422   -297    -37    755
ATOM   2293  CG  GLU W3145      57.144 178.348  22.786  1.00 39.52           C  
ANISOU 2293  CG  GLU W3145     3910   3557   7549   -257      1    724
ATOM   2294  CD  GLU W3145      55.908 178.440  21.874  1.00 47.98           C  
ANISOU 2294  CD  GLU W3145     4918   4688   8622   -244     63    807
ATOM   2295  OE1 GLU W3145      55.513 179.566  21.497  1.00 53.23           O  
ANISOU 2295  OE1 GLU W3145     5515   5357   9352   -294     52    881
ATOM   2296  OE2 GLU W3145      55.357 177.361  21.563  1.00 51.36           O1-
ANISOU 2296  OE2 GLU W3145     5368   5161   8985   -183    124    806
ATOM   2297  H   GLU W3145      57.609 179.222  25.992  1.00  0.00           H  
ATOM   2298  HA  GLU W3145      59.626 178.919  23.813  1.00  0.00           H  
ATOM   2299  HB3 GLU W3145      57.976 180.335  22.516  1.00  0.00           H  
ATOM   2300  HB2 GLU W3145      56.871 180.220  23.852  1.00  0.00           H  
ATOM   2301  HG3 GLU W3145      56.916 177.685  23.616  1.00  0.00           H  
ATOM   2302  HG2 GLU W3145      57.935 177.858  22.216  1.00  0.00           H  
ATOM   2303  N   GLY W3146      59.337 181.357  25.898  1.00 50.86           N  
ANISOU 2303  N   GLY W3146     5428   4778   9120   -342   -158    734
ATOM   2304  CA  GLY W3146      59.989 182.560  26.413  1.00 45.50           C  
ANISOU 2304  CA  GLY W3146     4782   4039   8467   -356   -179    777
ATOM   2305  C   GLY W3146      61.202 182.108  27.235  1.00 44.81           C  
ANISOU 2305  C   GLY W3146     4746   3882   8399   -329   -228    724
ATOM   2306  O   GLY W3146      61.894 181.158  26.866  1.00 44.04           O  
ANISOU 2306  O   GLY W3146     4652   3795   8285   -292   -238    656
ATOM   2307  H   GLY W3146      58.820 180.803  26.572  1.00  0.00           H  
ATOM   2308  HA3 GLY W3146      59.279 183.103  27.037  1.00  0.00           H  
ATOM   2309  HA2 GLY W3146      60.309 183.233  25.615  1.00  0.00           H  
ATOM   2310  N   SER W3147      61.454 182.753  28.377  1.00 44.37           N  
ANISOU 2310  N   SER W3147     4733   3752   8373   -339   -253    760
ATOM   2311  CA  SER W3147      62.219 182.149  29.458  1.00 40.66           C  
ANISOU 2311  CA  SER W3147     4326   3209   7912   -290   -287    721
ATOM   2312  C   SER W3147      61.699 182.709  30.783  1.00 37.61           C  
ANISOU 2312  C   SER W3147     3988   2743   7560   -321   -331    676
ATOM   2313  O   SER W3147      61.367 183.892  30.872  1.00 40.11           O  
ANISOU 2313  O   SER W3147     4295   3034   7910   -407   -357    704
ATOM   2314  CB  SER W3147      63.750 182.313  29.293  1.00 44.07           C  
ANISOU 2314  CB  SER W3147     4805   3584   8354   -276   -294    781
ATOM   2315  OG  SER W3147      64.469 181.628  30.318  1.00 45.65           O  
ANISOU 2315  OG  SER W3147     5022   3728   8594   -356   -310    838
ATOM   2316  H   SER W3147      60.896 183.542  28.674  1.00  0.00           H  
ATOM   2317  HA  SER W3147      61.990 181.085  29.438  1.00  0.00           H  
ATOM   2318  HB3 SER W3147      64.022 183.370  29.309  1.00  0.00           H  
ATOM   2319  HB2 SER W3147      64.074 181.919  28.329  1.00  0.00           H  
ATOM   2320  HG  SER W3147      64.461 182.169  31.123  1.00  0.00           H  
ATOM   2321  N   VAL W3148      61.657 181.828  31.780  1.00 37.51           N  
ANISOU 2321  N   VAL W3148     4027   2694   7533   -251   -342    615
ATOM   2322  CA  VAL W3148      61.349 182.114  33.167  1.00 36.69           C  
ANISOU 2322  CA  VAL W3148     4010   2491   7440   -261   -386    565
ATOM   2323  C   VAL W3148      62.590 182.734  33.846  1.00 41.67           C  
ANISOU 2323  C   VAL W3148     4754   3006   8072   -208   -402    576
ATOM   2324  O   VAL W3148      63.722 182.382  33.500  1.00 44.88           O  
ANISOU 2324  O   VAL W3148     5159   3434   8459   -109   -368    588
ATOM   2325  CB  VAL W3148      61.004 180.786  33.896  1.00 35.69           C  
ANISOU 2325  CB  VAL W3148     3879   2401   7283   -203   -375    488
ATOM   2326  CG1 VAL W3148      60.606 180.957  35.375  1.00 38.33           C  
ANISOU 2326  CG1 VAL W3148     4324   2625   7614   -216   -425    434
ATOM   2327  CG2 VAL W3148      59.915 179.991  33.153  1.00 36.97           C  
ANISOU 2327  CG2 VAL W3148     3936   2675   7436   -243   -353    481
ATOM   2328  H   VAL W3148      61.988 180.883  31.596  1.00  0.00           H  
ATOM   2329  HA  VAL W3148      60.506 182.807  33.217  1.00  0.00           H  
ATOM   2330  HB  VAL W3148      61.903 180.170  33.883  1.00  0.00           H  
ATOM   2331 HG11 VAL W3148      60.269 180.017  35.808  1.00  0.00           H  
ATOM   2332 HG12 VAL W3148      61.447 181.282  35.981  1.00  0.00           H  
ATOM   2333 HG13 VAL W3148      59.801 181.682  35.493  1.00  0.00           H  
ATOM   2334 HG21 VAL W3148      59.639 179.096  33.705  1.00  0.00           H  
ATOM   2335 HG22 VAL W3148      59.018 180.587  33.006  1.00  0.00           H  
ATOM   2336 HG23 VAL W3148      60.247 179.664  32.170  1.00  0.00           H  
ATOM   2337  N   LYS W3149      62.353 183.632  34.808  1.00 37.66           N  
ANISOU 2337  N   LYS W3149     4346   2376   7586   -275   -459    581
ATOM   2338  CA  LYS W3149      63.385 184.220  35.654  1.00 38.68           C  
ANISOU 2338  CA  LYS W3149     4606   2378   7714   -232   -475    601
ATOM   2339  C   LYS W3149      63.737 183.246  36.794  1.00 48.24           C  
ANISOU 2339  C   LYS W3149     5903   3546   8880    -82   -446    547
ATOM   2340  O   LYS W3149      62.835 182.771  37.483  1.00 51.16           O  
ANISOU 2340  O   LYS W3149     6333   3882   9222    -58   -459    478
ATOM   2341  CB  LYS W3149      62.889 185.597  36.159  1.00 42.72           C  
ANISOU 2341  CB  LYS W3149     5230   2753   8250   -352   -555    614
ATOM   2342  CG  LYS W3149      61.651 185.592  37.086  1.00 44.70           C  
ANISOU 2342  CG  LYS W3149     5544   2952   8486   -406   -615    547
ATOM   2343  CD  LYS W3149      61.105 187.002  37.361  1.00 41.45           C  
ANISOU 2343  CD  LYS W3149     5273   2393   8081   -530   -711    567
ATOM   2344  CE  LYS W3149      59.908 186.997  38.327  1.00 52.36           C  
ANISOU 2344  CE  LYS W3149     6755   3725   9416   -578   -781    494
ATOM   2345  NZ  LYS W3149      59.370 188.353  38.537  1.00 55.83           N1+
ANISOU 2345  NZ  LYS W3149     7037   4287   9889   -678   -802    506
ATOM   2346  H   LYS W3149      61.402 183.820  35.082  1.00  0.00           H  
ATOM   2347  HA  LYS W3149      64.279 184.390  35.049  1.00  0.00           H  
ATOM   2348  HB3 LYS W3149      62.672 186.211  35.286  1.00  0.00           H  
ATOM   2349  HB2 LYS W3149      63.708 186.098  36.678  1.00  0.00           H  
ATOM   2350  HG3 LYS W3149      61.910 185.128  38.038  1.00  0.00           H  
ATOM   2351  HG2 LYS W3149      60.860 184.977  36.655  1.00  0.00           H  
ATOM   2352  HD3 LYS W3149      60.801 187.456  36.419  1.00  0.00           H  
ATOM   2353  HD2 LYS W3149      61.904 187.630  37.760  1.00  0.00           H  
ATOM   2354  HE3 LYS W3149      60.202 186.584  39.293  1.00  0.00           H  
ATOM   2355  HE2 LYS W3149      59.109 186.366  37.938  1.00  0.00           H  
ATOM   2356  HZ1 LYS W3149      59.057 188.734  37.657  1.00  0.00           H  
ATOM   2357  HZ2 LYS W3149      58.591 188.310  39.178  1.00  0.00           H  
ATOM   2358  HZ3 LYS W3149      60.088 188.947  38.924  1.00  0.00           H  
ATOM   2359  N   GLY W3150      65.032 182.978  36.994  1.00 41.27           N  
ANISOU 2359  N   GLY W3150     5020   2673   7986     26   -403    587
ATOM   2360  CA  GLY W3150      65.498 182.126  38.093  1.00 43.08           C  
ANISOU 2360  CA  GLY W3150     5318   2873   8176    187   -362    564
ATOM   2361  C   GLY W3150      65.618 180.651  37.684  1.00 41.93           C  
ANISOU 2361  C   GLY W3150     5042   2878   8013    272   -307    557
ATOM   2362  O   GLY W3150      65.896 179.817  38.543  1.00 47.39           O  
ANISOU 2362  O   GLY W3150     5754   3577   8677    418   -260    569
ATOM   2363  H   GLY W3150      65.729 183.371  36.380  1.00  0.00           H  
ATOM   2364  HA3 GLY W3150      64.844 182.206  38.965  1.00  0.00           H  
ATOM   2365  HA2 GLY W3150      66.480 182.474  38.411  1.00  0.00           H  
ATOM   2366  N   LEU W3151      65.440 180.325  36.397  1.00 39.90           N  
ANISOU 2366  N   LEU W3151     4653   2740   7767    190   -308    547
ATOM   2367  CA  LEU W3151      65.680 179.018  35.820  1.00 36.90           C  
ANISOU 2367  CA  LEU W3151     4160   2493   7367    245   -268    539
ATOM   2368  C   LEU W3151      66.742 179.144  34.735  1.00 42.31           C  
ANISOU 2368  C   LEU W3151     4728   3290   8057    240   -255    610
ATOM   2369  O   LEU W3151      66.962 180.246  34.238  1.00 41.12           O  
ANISOU 2369  O   LEU W3151     4544   3159   7920    146   -275    638
ATOM   2370  CB  LEU W3151      64.375 178.467  35.252  1.00 36.06           C  
ANISOU 2370  CB  LEU W3151     4007   2437   7258    164   -280    480
ATOM   2371  CG  LEU W3151      63.208 178.218  36.209  1.00 38.81           C  
ANISOU 2371  CG  LEU W3151     4467   2687   7590    162   -303    408
ATOM   2372  CD1 LEU W3151      62.003 177.643  35.470  1.00 36.58           C  
ANISOU 2372  CD1 LEU W3151     4118   2480   7300    104   -307    359
ATOM   2373  CD2 LEU W3151      63.583 177.296  37.371  1.00 37.27           C  
ANISOU 2373  CD2 LEU W3151     4368   2436   7358    312   -266    391
ATOM   2374  H   LEU W3151      65.309 181.067  35.725  1.00  0.00           H  
ATOM   2375  HA  LEU W3151      66.062 178.332  36.577  1.00  0.00           H  
ATOM   2376  HB3 LEU W3151      64.608 177.502  34.803  1.00  0.00           H  
ATOM   2377  HB2 LEU W3151      64.043 179.106  34.432  1.00  0.00           H  
ATOM   2378  HG  LEU W3151      62.906 179.179  36.626  1.00  0.00           H  
ATOM   2379 HD11 LEU W3151      61.066 177.825  35.997  1.00  0.00           H  
ATOM   2380 HD12 LEU W3151      61.900 178.053  34.464  1.00  0.00           H  
ATOM   2381 HD13 LEU W3151      62.103 176.568  35.329  1.00  0.00           H  
ATOM   2382 HD21 LEU W3151      62.712 176.970  37.940  1.00  0.00           H  
ATOM   2383 HD22 LEU W3151      64.102 176.403  37.025  1.00  0.00           H  
ATOM   2384 HD23 LEU W3151      64.236 177.804  38.078  1.00  0.00           H  
ATOM   2385  N   GLN W3152      67.396 178.031  34.371  1.00 41.69           N  
ANISOU 2385  N   GLN W3152     4591   3289   7962    340   -224    647
ATOM   2386  CA  GLN W3152      68.456 177.987  33.356  1.00 43.51           C  
ANISOU 2386  CA  GLN W3152     4713   3629   8188    327   -228    719
ATOM   2387  C   GLN W3152      67.887 177.418  32.035  1.00 46.78           C  
ANISOU 2387  C   GLN W3152     5040   4148   8587    242   -237    694
ATOM   2388  O   GLN W3152      67.678 176.205  31.989  1.00 47.90           O  
ANISOU 2388  O   GLN W3152     5141   4342   8715    270   -219    666
ATOM   2389  CB  GLN W3152      69.618 177.124  33.907  1.00 44.98           C  
ANISOU 2389  CB  GLN W3152     4853   3870   8366    457   -201    786
ATOM   2390  CG  GLN W3152      70.789 176.932  32.915  1.00 44.96           C  
ANISOU 2390  CG  GLN W3152     4957   3757   8368    571   -180    811
ATOM   2391  CD  GLN W3152      72.058 176.369  33.558  1.00 46.43           C  
ANISOU 2391  CD  GLN W3152     5222   3848   8572    507   -213    826
ATOM   2392  OE1 GLN W3152      72.074 175.964  34.715  1.00 46.77           O  
ANISOU 2392  OE1 GLN W3152     5211   3941   8617    478   -232    894
ATOM   2393  NE2 GLN W3152      73.143 176.335  32.798  1.00 45.06           N  
ANISOU 2393  NE2 GLN W3152     5180   3535   8406    476   -225    770
ATOM   2394  H   GLN W3152      67.143 177.142  34.776  1.00  0.00           H  
ATOM   2395  HA  GLN W3152      68.867 178.983  33.209  1.00  0.00           H  
ATOM   2396  HB3 GLN W3152      69.255 176.142  34.216  1.00  0.00           H  
ATOM   2397  HB2 GLN W3152      69.994 177.602  34.813  1.00  0.00           H  
ATOM   2398  HG3 GLN W3152      71.045 177.891  32.463  1.00  0.00           H  
ATOM   2399  HG2 GLN W3152      70.496 176.268  32.100  1.00  0.00           H  
ATOM   2400 HE22 GLN W3152      74.029 176.032  33.171  1.00  0.00           H  
ATOM   2401 HE21 GLN W3152      73.080 176.591  31.810  1.00  0.00           H  
ATOM   2402  N   PRO W3153      67.593 178.267  31.019  1.00 47.06           N  
ANISOU 2402  N   PRO W3153     5055   4211   8616    145   -259    708
ATOM   2403  CA  PRO W3153      66.948 177.807  29.773  1.00 45.67           C  
ANISOU 2403  CA  PRO W3153     4831   4106   8414     70   -262    675
ATOM   2404  C   PRO W3153      67.858 176.909  28.924  1.00 43.04           C  
ANISOU 2404  C   PRO W3153     4424   3882   8048     68   -277    720
ATOM   2405  O   PRO W3153      68.784 177.404  28.282  1.00 45.65           O  
ANISOU 2405  O   PRO W3153     4721   4247   8377    112   -292    789
ATOM   2406  CB  PRO W3153      66.558 179.109  29.053  1.00 46.01           C  
ANISOU 2406  CB  PRO W3153     4903   4123   8456    -12   -268    685
ATOM   2407  CG  PRO W3153      67.538 180.150  29.566  1.00 45.48           C  
ANISOU 2407  CG  PRO W3153     4860   4022   8398     13   -280    752
ATOM   2408  CD  PRO W3153      67.775 179.722  31.009  1.00 48.69           C  
ANISOU 2408  CD  PRO W3153     5298   4372   8832    107   -274    754
ATOM   2409  HA  PRO W3153      66.042 177.241  29.995  1.00  0.00           H  
ATOM   2410  HB3 PRO W3153      65.541 179.384  29.332  1.00  0.00           H  
ATOM   2411  HB2 PRO W3153      66.585 179.031  27.965  1.00  0.00           H  
ATOM   2412  HG3 PRO W3153      67.173 181.174  29.470  1.00  0.00           H  
ATOM   2413  HG2 PRO W3153      68.470 180.074  29.005  1.00  0.00           H  
ATOM   2414  HD2 PRO W3153      68.765 180.042  31.334  1.00  0.00           H  
ATOM   2415  HD3 PRO W3153      67.029 180.179  31.660  1.00  0.00           H  
ATOM   2416  N   SER W3154      67.579 175.607  28.948  1.00 43.62           N  
ANISOU 2416  N   SER W3154     4475   4008   8092     11   -279    685
ATOM   2417  CA  SER W3154      68.280 174.608  28.162  1.00 40.16           C  
ANISOU 2417  CA  SER W3154     3988   3659   7610    -29   -310    723
ATOM   2418  C   SER W3154      67.621 174.531  26.774  1.00 39.62           C  
ANISOU 2418  C   SER W3154     3966   3593   7496   -112   -314    692
ATOM   2419  O   SER W3154      66.401 174.383  26.702  1.00 41.27           O  
ANISOU 2419  O   SER W3154     4191   3787   7701   -128   -288    631
ATOM   2420  CB  SER W3154      68.219 173.291  28.950  1.00 38.29           C  
ANISOU 2420  CB  SER W3154     3689   3485   7375      0   -304    718
ATOM   2421  OG  SER W3154      69.055 172.311  28.387  1.00 44.63           O  
ANISOU 2421  OG  SER W3154     4446   4373   8138    -58   -349    769
ATOM   2422  H   SER W3154      66.794 175.258  29.494  1.00  0.00           H  
ATOM   2423  HA  SER W3154      69.326 174.893  28.058  1.00  0.00           H  
ATOM   2424  HB3 SER W3154      67.202 172.901  28.974  1.00  0.00           H  
ATOM   2425  HB2 SER W3154      68.524 173.451  29.985  1.00  0.00           H  
ATOM   2426  HG  SER W3154      68.529 171.841  27.716  1.00  0.00           H  
ATOM   2427  N   VAL W3155      68.412 174.655  25.701  1.00 39.76           N  
ANISOU 2427  N   VAL W3155     4012   3626   7470   -154   -344    738
ATOM   2428  CA  VAL W3155      67.904 174.667  24.328  1.00 43.09           C  
ANISOU 2428  CA  VAL W3155     4501   4039   7832   -211   -336    717
ATOM   2429  C   VAL W3155      67.494 173.247  23.888  1.00 46.65           C  
ANISOU 2429  C   VAL W3155     4959   4533   8233   -253   -354    689
ATOM   2430  O   VAL W3155      68.224 172.288  24.153  1.00 49.89           O  
ANISOU 2430  O   VAL W3155     5342   4996   8620   -283   -407    728
ATOM   2431  CB  VAL W3155      68.965 175.231  23.341  1.00 43.41           C  
ANISOU 2431  CB  VAL W3155     4593   4077   7823   -235   -362    774
ATOM   2432  CG1 VAL W3155      68.585 175.131  21.849  1.00 45.76           C  
ANISOU 2432  CG1 VAL W3155     4980   4359   8045   -271   -336    755
ATOM   2433  CG2 VAL W3155      69.307 176.694  23.680  1.00 46.88           C  
ANISOU 2433  CG2 VAL W3155     5027   4471   8314   -195   -345    809
ATOM   2434  H   VAL W3155      69.414 174.695  25.813  1.00  0.00           H  
ATOM   2435  HA  VAL W3155      67.023 175.315  24.296  1.00  0.00           H  
ATOM   2436  HB  VAL W3155      69.874 174.642  23.459  1.00  0.00           H  
ATOM   2437 HG11 VAL W3155      69.350 175.596  21.231  1.00  0.00           H  
ATOM   2438 HG12 VAL W3155      68.505 174.099  21.508  1.00  0.00           H  
ATOM   2439 HG13 VAL W3155      67.637 175.630  21.641  1.00  0.00           H  
ATOM   2440 HG21 VAL W3155      70.083 177.085  23.021  1.00  0.00           H  
ATOM   2441 HG22 VAL W3155      68.432 177.338  23.580  1.00  0.00           H  
ATOM   2442 HG23 VAL W3155      69.671 176.801  24.701  1.00  0.00           H  
ATOM   2443  N   GLY W3156      66.319 173.143  23.267  1.00 42.52           N  
ANISOU 2443  N   GLY W3156     4471   3990   7694   -261   -313    632
ATOM   2444  CA  GLY W3156      65.689 171.877  22.898  1.00 39.82           C  
ANISOU 2444  CA  GLY W3156     4153   3674   7303   -297   -323    601
ATOM   2445  C   GLY W3156      65.967 171.453  21.442  1.00 41.69           C  
ANISOU 2445  C   GLY W3156     4495   3906   7440   -350   -348    616
ATOM   2446  O   GLY W3156      66.781 172.076  20.755  1.00 43.45           O  
ANISOU 2446  O   GLY W3156     4767   4113   7627   -356   -360    654
ATOM   2447  H   GLY W3156      65.742 173.967  23.177  1.00  0.00           H  
ATOM   2448  HA3 GLY W3156      64.621 172.040  23.007  1.00  0.00           H  
ATOM   2449  HA2 GLY W3156      65.970 171.081  23.590  1.00  0.00           H  
ATOM   2450  N   PRO W3157      65.284 170.386  20.962  1.00 41.24           N  
ANISOU 2450  N   PRO W3157     4491   3853   7324   -386   -357    586
ATOM   2451  CA  PRO W3157      65.361 169.914  19.565  1.00 32.61           C  
ANISOU 2451  CA  PRO W3157     3537   2735   6117   -434   -384    593
ATOM   2452  C   PRO W3157      64.619 170.834  18.576  1.00 36.50           C  
ANISOU 2452  C   PRO W3157     4120   3183   6566   -384   -309    578
ATOM   2453  O   PRO W3157      63.678 171.522  18.967  1.00 39.10           O  
ANISOU 2453  O   PRO W3157     4393   3507   6956   -326   -240    560
ATOM   2454  CB  PRO W3157      64.699 168.527  19.631  1.00 32.52           C  
ANISOU 2454  CB  PRO W3157     3562   2729   6066   -478   -405    560
ATOM   2455  CG  PRO W3157      63.677 168.643  20.750  1.00 31.82           C  
ANISOU 2455  CG  PRO W3157     3371   2656   6063   -424   -349    519
ATOM   2456  CD  PRO W3157      64.363 169.561  21.752  1.00 36.09           C  
ANISOU 2456  CD  PRO W3157     3793   3219   6700   -383   -344    544
ATOM   2457  HA  PRO W3157      66.402 169.816  19.250  1.00  0.00           H  
ATOM   2458  HB3 PRO W3157      65.446 167.779  19.894  1.00  0.00           H  
ATOM   2459  HB2 PRO W3157      64.247 168.210  18.690  1.00  0.00           H  
ATOM   2460  HG3 PRO W3157      63.381 167.683  21.173  1.00  0.00           H  
ATOM   2461  HG2 PRO W3157      62.779 169.130  20.370  1.00  0.00           H  
ATOM   2462  HD2 PRO W3157      63.623 170.147  22.292  1.00  0.00           H  
ATOM   2463  HD3 PRO W3157      64.934 168.979  22.476  1.00  0.00           H  
ATOM   2464  N   LYS W3158      65.026 170.784  17.303  1.00 35.09           N  
ANISOU 2464  N   LYS W3158     4086   2972   6274   -406   -326    594
ATOM   2465  CA  LYS W3158      64.467 171.587  16.212  1.00 33.40           C  
ANISOU 2465  CA  LYS W3158     3966   2722   6003   -343   -243    597
ATOM   2466  C   LYS W3158      63.015 171.226  15.828  1.00 35.13           C  
ANISOU 2466  C   LYS W3158     4227   2925   6196   -292   -166    554
ATOM   2467  O   LYS W3158      62.386 171.996  15.101  1.00 41.98           O  
ANISOU 2467  O   LYS W3158     5088   3791   7072   -218    -75    566
ATOM   2468  CB  LYS W3158      65.388 171.442  14.983  1.00 36.96           C  
ANISOU 2468  CB  LYS W3158     4587   3134   6320   -369   -279    625
ATOM   2469  CG  LYS W3158      66.823 171.959  15.220  1.00 39.45           C  
ANISOU 2469  CG  LYS W3158     4871   3465   6652   -394   -333    681
ATOM   2470  CD  LYS W3158      67.771 171.757  14.024  1.00 49.06           C  
ANISOU 2470  CD  LYS W3158     6283   4638   7720   -415   -366    705
ATOM   2471  CE  LYS W3158      67.987 170.277  13.658  1.00 59.23           C  
ANISOU 2471  CE  LYS W3158     7543   5942   9020   -432   -414    767
ATOM   2472  NZ  LYS W3158      69.061 170.099  12.667  1.00 66.82           N1+
ANISOU 2472  NZ  LYS W3158     8711   6855   9821   -452   -452    790
ATOM   2473  H   LYS W3158      65.745 170.128  17.041  1.00  0.00           H  
ATOM   2474  HA  LYS W3158      64.464 172.632  16.527  1.00  0.00           H  
ATOM   2475  HB3 LYS W3158      64.956 171.986  14.141  1.00  0.00           H  
ATOM   2476  HB2 LYS W3158      65.399 170.392  14.686  1.00  0.00           H  
ATOM   2477  HG3 LYS W3158      67.260 171.481  16.096  1.00  0.00           H  
ATOM   2478  HG2 LYS W3158      66.777 173.023  15.461  1.00  0.00           H  
ATOM   2479  HD3 LYS W3158      68.728 172.225  14.262  1.00  0.00           H  
ATOM   2480  HD2 LYS W3158      67.380 172.296  13.160  1.00  0.00           H  
ATOM   2481  HE3 LYS W3158      67.073 169.842  13.255  1.00  0.00           H  
ATOM   2482  HE2 LYS W3158      68.248 169.704  14.548  1.00  0.00           H  
ATOM   2483  HZ1 LYS W3158      69.931 170.451  13.039  1.00  0.00           H  
ATOM   2484  HZ2 LYS W3158      69.155 169.113  12.467  1.00  0.00           H  
ATOM   2485  HZ3 LYS W3158      68.831 170.596  11.819  1.00  0.00           H  
ATOM   2486  N   GLN W3159      62.518 170.077  16.298  1.00 37.73           N  
ANISOU 2486  N   GLN W3159     4592   3248   6496   -330   -200    515
ATOM   2487  CA  GLN W3159      61.202 169.531  15.964  1.00 42.12           C  
ANISOU 2487  CA  GLN W3159     5216   3780   7006   -279   -132    478
ATOM   2488  C   GLN W3159      60.461 169.015  17.215  1.00 38.46           C  
ANISOU 2488  C   GLN W3159     4608   3356   6650   -263   -111    447
ATOM   2489  O   GLN W3159      61.087 168.693  18.226  1.00 38.50           O  
ANISOU 2489  O   GLN W3159     4488   3396   6746   -301   -159    444
ATOM   2490  CB  GLN W3159      61.341 168.459  14.849  1.00 49.55           C  
ANISOU 2490  CB  GLN W3159     6336   4671   7821   -332   -184    456
ATOM   2491  CG  GLN W3159      61.940 167.082  15.226  1.00 53.75           C  
ANISOU 2491  CG  GLN W3159     6810   5225   8389   -432   -279    444
ATOM   2492  CD  GLN W3159      63.442 167.072  15.529  1.00 56.13           C  
ANISOU 2492  CD  GLN W3159     7066   5555   8706   -523   -386    490
ATOM   2493  OE1 GLN W3159      64.211 167.860  14.982  1.00 58.33           O  
ANISOU 2493  OE1 GLN W3159     7346   5836   8982   -509   -390    525
ATOM   2494  NE2 GLN W3159      63.871 166.136  16.376  1.00 57.40           N  
ANISOU 2494  NE2 GLN W3159     7182   5744   8883   -615   -472    502
ATOM   2495  H   GLN W3159      63.063 169.532  16.950  1.00  0.00           H  
ATOM   2496  HA  GLN W3159      60.586 170.341  15.573  1.00  0.00           H  
ATOM   2497  HB3 GLN W3159      61.888 168.881  14.005  1.00  0.00           H  
ATOM   2498  HB2 GLN W3159      60.344 168.262  14.457  1.00  0.00           H  
ATOM   2499  HG3 GLN W3159      61.789 166.403  14.387  1.00  0.00           H  
ATOM   2500  HG2 GLN W3159      61.393 166.644  16.061  1.00  0.00           H  
ATOM   2501 HE22 GLN W3159      64.856 166.048  16.590  1.00  0.00           H  
ATOM   2502 HE21 GLN W3159      63.222 165.471  16.773  1.00  0.00           H  
ATOM   2503  N   ALA W3160      59.127 168.944  17.086  1.00 39.28           N  
ANISOU 2503  N   ALA W3160     4737   3452   6735   -196    -34    427
ATOM   2504  CA  ALA W3160      58.162 168.476  18.086  1.00 39.58           C  
ANISOU 2504  CA  ALA W3160     4662   3521   6855   -177    -15    396
ATOM   2505  C   ALA W3160      57.165 167.494  17.446  1.00 42.23           C  
ANISOU 2505  C   ALA W3160     5098   3833   7114   -129     37    372
ATOM   2506  O   ALA W3160      57.140 167.374  16.222  1.00 45.99           O  
ANISOU 2506  O   ALA W3160     5733   4265   7477    -94     72    382
ATOM   2507  CB  ALA W3160      57.430 169.701  18.656  1.00 38.76           C  
ANISOU 2507  CB  ALA W3160     4419   3452   6854   -135     28    419
ATOM   2508  H   ALA W3160      58.718 169.213  16.200  1.00  0.00           H  
ATOM   2509  HA  ALA W3160      58.673 167.947  18.894  1.00  0.00           H  
ATOM   2510  HB1 ALA W3160      56.576 169.425  19.271  1.00  0.00           H  
ATOM   2511  HB2 ALA W3160      58.095 170.296  19.282  1.00  0.00           H  
ATOM   2512  HB3 ALA W3160      57.050 170.339  17.858  1.00  0.00           H  
ATOM   2513  N   SER W3161      56.358 166.820  18.284  1.00 40.84           N  
ANISOU 2513  N   SER W3161     4843   3681   6993   -119     44    342
ATOM   2514  CA  SER W3161      55.363 165.845  17.891  1.00 35.97           C  
ANISOU 2514  CA  SER W3161     4309   3044   6313    -71     90    320
ATOM   2515  C   SER W3161      53.960 166.347  18.196  1.00 33.30           C  
ANISOU 2515  C   SER W3161     3896   2743   6012     24    175    347
ATOM   2516  O   SER W3161      53.773 166.988  19.228  1.00 37.69           O  
ANISOU 2516  O   SER W3161     4301   3345   6673     19    167    351
ATOM   2517  CB  SER W3161      55.672 164.515  18.581  1.00 39.90           C  
ANISOU 2517  CB  SER W3161     4771   3549   6839   -122     40    278
ATOM   2518  OG  SER W3161      54.743 163.481  18.355  1.00 43.29           O  
ANISOU 2518  OG  SER W3161     5276   3960   7214    -70     87    259
ATOM   2519  H   SER W3161      56.373 167.044  19.269  1.00  0.00           H  
ATOM   2520  HA  SER W3161      55.435 165.677  16.816  1.00  0.00           H  
ATOM   2521  HB3 SER W3161      55.755 164.654  19.660  1.00  0.00           H  
ATOM   2522  HB2 SER W3161      56.640 164.135  18.253  1.00  0.00           H  
ATOM   2523  HG  SER W3161      53.989 163.611  18.935  1.00  0.00           H  
ATOM   2524  N   LEU W3162      52.970 166.027  17.362  1.00 37.01           N  
ANISOU 2524  N   LEU W3162     4479   3193   6391    113    255    373
ATOM   2525  CA  LEU W3162      51.554 166.276  17.540  1.00 39.97           C  
ANISOU 2525  CA  LEU W3162     4779   3616   6791    214    345    422
ATOM   2526  C   LEU W3162      50.782 165.318  16.646  1.00 39.09           C  
ANISOU 2526  C   LEU W3162     4772   3483   6599    290    397    409
ATOM   2527  O   LEU W3162      51.119 165.254  15.465  1.00 42.80           O  
ANISOU 2527  O   LEU W3162     5426   3895   6942    351    446    414
ATOM   2528  CB  LEU W3162      51.226 167.741  17.246  1.00 40.26           C  
ANISOU 2528  CB  LEU W3162     4839   3665   6794    281    418    494
ATOM   2529  CG  LEU W3162      49.736 168.123  17.091  1.00 40.43           C  
ANISOU 2529  CG  LEU W3162     4770   3753   6838    392    520    574
ATOM   2530  CD1 LEU W3162      48.896 167.763  18.329  1.00 36.73           C  
ANISOU 2530  CD1 LEU W3162     4089   3355   6513    342    477    588
ATOM   2531  CD2 LEU W3162      49.608 169.612  16.718  1.00 42.01           C  
ANISOU 2531  CD2 LEU W3162     4995   3968   6998    459    600    657
ATOM   2532  H   LEU W3162      53.215 165.574  16.492  1.00  0.00           H  
ATOM   2533  HA  LEU W3162      51.288 166.057  18.576  1.00  0.00           H  
ATOM   2534  HB3 LEU W3162      51.739 168.028  16.327  1.00  0.00           H  
ATOM   2535  HB2 LEU W3162      51.661 168.348  18.033  1.00  0.00           H  
ATOM   2536  HG  LEU W3162      49.315 167.572  16.249  1.00  0.00           H  
ATOM   2537 HD11 LEU W3162      48.066 168.454  18.461  1.00  0.00           H  
ATOM   2538 HD12 LEU W3162      48.449 166.776  18.234  1.00  0.00           H  
ATOM   2539 HD13 LEU W3162      49.485 167.758  19.245  1.00  0.00           H  
ATOM   2540 HD21 LEU W3162      49.165 169.707  15.730  1.00  0.00           H  
ATOM   2541 HD22 LEU W3162      48.981 170.177  17.409  1.00  0.00           H  
ATOM   2542 HD23 LEU W3162      50.574 170.114  16.676  1.00  0.00           H  
ATOM   2543  N   ASN W3163      49.773 164.588  17.127  1.00 35.55           N  
ANISOU 2543  N   ASN W3163     4222   3073   6215    291    385    391
ATOM   2544  CA  ASN W3163      48.913 163.706  16.366  1.00 37.79           C  
ANISOU 2544  CA  ASN W3163     4590   3337   6430    362    429    379
ATOM   2545  C   ASN W3163      49.660 162.614  15.612  1.00 33.83           C  
ANISOU 2545  C   ASN W3163     4290   2743   5821    318    392    323
ATOM   2546  O   ASN W3163      49.239 162.179  14.543  1.00 41.11           O  
ANISOU 2546  O   ASN W3163     5380   3610   6630    395    447    324
ATOM   2547  CB  ASN W3163      47.964 164.499  15.466  1.00 44.59           C  
ANISOU 2547  CB  ASN W3163     5481   4225   7236    512    549    455
ATOM   2548  CG  ASN W3163      46.974 165.371  16.246  1.00 46.49           C  
ANISOU 2548  CG  ASN W3163     5510   4567   7587    539    576    532
ATOM   2549  OD1 ASN W3163      46.567 165.038  17.353  1.00 48.88           O  
ANISOU 2549  OD1 ASN W3163     5657   4918   7996    475    515    520
ATOM   2550  ND2 ASN W3163      46.583 166.517  15.710  1.00 46.78           N  
ANISOU 2550  ND2 ASN W3163     5548   4635   7593    629    667    617
ATOM   2551  H   ASN W3163      49.536 164.706  18.103  1.00  0.00           H  
ATOM   2552  HA  ASN W3163      48.301 163.190  17.107  1.00  0.00           H  
ATOM   2553  HB3 ASN W3163      47.347 163.816  14.880  1.00  0.00           H  
ATOM   2554  HB2 ASN W3163      48.518 165.100  14.744  1.00  0.00           H  
ATOM   2555 HD22 ASN W3163      45.851 167.039  16.170  1.00  0.00           H  
ATOM   2556 HD21 ASN W3163      47.037 166.905  14.885  1.00  0.00           H  
ATOM   2557  N   GLY W3164      50.812 162.181  16.126  1.00 32.04           N  
ANISOU 2557  N   GLY W3164     4049   2497   5626    192    295    282
ATOM   2558  CA  GLY W3164      51.718 161.222  15.525  1.00 33.25           C  
ANISOU 2558  CA  GLY W3164     4373   2572   5688    117    237    245
ATOM   2559  C   GLY W3164      52.577 161.812  14.413  1.00 34.73           C  
ANISOU 2559  C   GLY W3164     4730   2694   5771    102    229    258
ATOM   2560  O   GLY W3164      53.401 161.101  13.842  1.00 39.64           O  
ANISOU 2560  O   GLY W3164     5509   3243   6307     22    164    234
ATOM   2561  H   GLY W3164      51.089 162.582  17.010  1.00  0.00           H  
ATOM   2562  HA3 GLY W3164      51.164 160.366  15.145  1.00  0.00           H  
ATOM   2563  HA2 GLY W3164      52.383 160.830  16.294  1.00  0.00           H  
ATOM   2564  N   VAL W3165      52.432 163.099  14.090  1.00 33.14           N  
ANISOU 2564  N   VAL W3165     4507   2514   5569    170    287    300
ATOM   2565  CA  VAL W3165      53.202 163.839  13.108  1.00 36.15           C  
ANISOU 2565  CA  VAL W3165     5061   2834   5842    170    286    316
ATOM   2566  C   VAL W3165      54.375 164.491  13.822  1.00 35.27           C  
ANISOU 2566  C   VAL W3165     4833   2759   5808     73    211    327
ATOM   2567  O   VAL W3165      54.150 165.197  14.802  1.00 40.97           O  
ANISOU 2567  O   VAL W3165     5383   3551   6633    100    241    360
ATOM   2568  CB  VAL W3165      52.344 164.916  12.443  1.00 37.55           C  
ANISOU 2568  CB  VAL W3165     5311   3010   5947    330    418    368
ATOM   2569  CG1 VAL W3165      53.085 165.785  11.450  1.00 35.68           C  
ANISOU 2569  CG1 VAL W3165     5289   2694   5573    338    420    379
ATOM   2570  CG2 VAL W3165      51.089 164.324  11.771  1.00 37.85           C  
ANISOU 2570  CG2 VAL W3165     5438   3025   5920    447    503    369
ATOM   2571  H   VAL W3165      51.786 163.669  14.617  1.00  0.00           H  
ATOM   2572  HA  VAL W3165      53.574 163.156  12.344  1.00  0.00           H  
ATOM   2573  HB  VAL W3165      51.984 165.603  13.207  1.00  0.00           H  
ATOM   2574 HG11 VAL W3165      52.389 166.419  10.902  1.00  0.00           H  
ATOM   2575 HG12 VAL W3165      53.785 166.449  11.959  1.00  0.00           H  
ATOM   2576 HG13 VAL W3165      53.635 165.174  10.735  1.00  0.00           H  
ATOM   2577 HG21 VAL W3165      50.494 165.101  11.292  1.00  0.00           H  
ATOM   2578 HG22 VAL W3165      51.353 163.589  11.010  1.00  0.00           H  
ATOM   2579 HG23 VAL W3165      50.437 163.832  12.495  1.00  0.00           H  
ATOM   2580  N   THR W3166      55.603 164.300  13.335  1.00 36.50           N  
ANISOU 2580  N   THR W3166     5085   2868   5916    -44    108    309
ATOM   2581  CA  THR W3166      56.768 165.087  13.678  1.00 37.49           C  
ANISOU 2581  CA  THR W3166     5118   3026   6100   -128     34    328
ATOM   2582  C   THR W3166      56.783 166.314  12.775  1.00 41.76           C  
ANISOU 2582  C   THR W3166     5783   3531   6551    -81     70    363
ATOM   2583  O   THR W3166      56.454 166.197  11.596  1.00 44.57           O  
ANISOU 2583  O   THR W3166     6375   3802   6757    -72     68    356
ATOM   2584  CB  THR W3166      58.063 164.280  13.575  1.00 36.94           C  
ANISOU 2584  CB  THR W3166     5077   2938   6020   -275    -95    314
ATOM   2585  OG1 THR W3166      59.196 165.018  14.003  1.00 41.36           O  
ANISOU 2585  OG1 THR W3166     5494   3545   6675   -309   -116    293
ATOM   2586  CG2 THR W3166      58.397 163.746  12.170  1.00 35.12           C  
ANISOU 2586  CG2 THR W3166     4769   2741   5834   -349   -170    348
ATOM   2587  H   THR W3166      55.701 163.762  12.486  1.00  0.00           H  
ATOM   2588  HA  THR W3166      56.656 165.411  14.714  1.00  0.00           H  
ATOM   2589  HB  THR W3166      57.977 163.426  14.249  1.00  0.00           H  
ATOM   2590  HG1 THR W3166      59.155 165.109  14.968  1.00  0.00           H  
ATOM   2591 HG21 THR W3166      59.298 163.134  12.194  1.00  0.00           H  
ATOM   2592 HG22 THR W3166      57.595 163.122  11.775  1.00  0.00           H  
ATOM   2593 HG23 THR W3166      58.578 164.550  11.456  1.00  0.00           H  
ATOM   2594  N   LEU W3167      57.129 167.484  13.331  1.00 41.37           N  
ANISOU 2594  N   LEU W3167     5593   3540   6586    -51    101    401
ATOM   2595  CA  LEU W3167      57.027 168.773  12.643  1.00 41.85           C  
ANISOU 2595  CA  LEU W3167     5753   3578   6568     12    155    444
ATOM   2596  C   LEU W3167      58.044 169.779  13.197  1.00 41.30           C  
ANISOU 2596  C   LEU W3167     5520   3566   6606    -25    127    481
ATOM   2597  O   LEU W3167      58.214 169.880  14.412  1.00 40.23           O  
ANISOU 2597  O   LEU W3167     5186   3488   6610    -59    102    478
ATOM   2598  CB  LEU W3167      55.556 169.272  12.659  1.00 47.26           C  
ANISOU 2598  CB  LEU W3167     6473   4272   7212    168    302    477
ATOM   2599  CG  LEU W3167      54.879 169.323  14.065  1.00 46.79           C  
ANISOU 2599  CG  LEU W3167     6180   4302   7297    220    364    504
ATOM   2600  CD1 LEU W3167      55.225 170.612  14.840  1.00 43.81           C  
ANISOU 2600  CD1 LEU W3167     5670   3983   6993    249    410    573
ATOM   2601  CD2 LEU W3167      53.359 169.065  13.996  1.00 50.04           C  
ANISOU 2601  CD2 LEU W3167     6639   4716   7658    343    469    516
ATOM   2602  H   LEU W3167      57.381 167.519  14.312  1.00  0.00           H  
ATOM   2603  HA  LEU W3167      57.299 168.611  11.598  1.00  0.00           H  
ATOM   2604  HB3 LEU W3167      54.994 168.586  12.026  1.00  0.00           H  
ATOM   2605  HB2 LEU W3167      55.479 170.237  12.157  1.00  0.00           H  
ATOM   2606  HG  LEU W3167      55.260 168.499  14.666  1.00  0.00           H  
ATOM   2607 HD11 LEU W3167      55.833 170.373  15.712  1.00  0.00           H  
ATOM   2608 HD12 LEU W3167      55.802 171.312  14.235  1.00  0.00           H  
ATOM   2609 HD13 LEU W3167      54.349 171.152  15.192  1.00  0.00           H  
ATOM   2610 HD21 LEU W3167      52.774 169.754  14.605  1.00  0.00           H  
ATOM   2611 HD22 LEU W3167      52.977 169.135  12.980  1.00  0.00           H  
ATOM   2612 HD23 LEU W3167      53.129 168.057  14.348  1.00  0.00           H  
ATOM   2613  N   ILE W3168      58.698 170.500  12.272  1.00 41.52           N  
ANISOU 2613  N   ILE W3168     5652   3568   6558    -14    132    516
ATOM   2614  CA  ILE W3168      59.737 171.496  12.534  1.00 38.63           C  
ANISOU 2614  CA  ILE W3168     5158   3247   6275    -24    129    564
ATOM   2615  C   ILE W3168      59.124 172.886  12.785  1.00 40.22           C  
ANISOU 2615  C   ILE W3168     5315   3479   6486     99    265    621
ATOM   2616  O   ILE W3168      58.085 173.213  12.210  1.00 45.84           O  
ANISOU 2616  O   ILE W3168     6187   4157   7072    188    347    650
ATOM   2617  CB  ILE W3168      60.727 171.559  11.327  1.00 41.46           C  
ANISOU 2617  CB  ILE W3168     5644   3565   6546    -84     52    581
ATOM   2618  CG1 ILE W3168      61.423 170.195  11.095  1.00 44.68           C  
ANISOU 2618  CG1 ILE W3168     6054   3964   6961   -217    -92    548
ATOM   2619  CG2 ILE W3168      61.798 172.672  11.411  1.00 39.73           C  
ANISOU 2619  CG2 ILE W3168     5307   3387   6402    -75     66    637
ATOM   2620  CD1 ILE W3168      62.079 170.066   9.712  1.00 51.53           C  
ANISOU 2620  CD1 ILE W3168     7026   4804   7750   -294   -190    575
ATOM   2621  H   ILE W3168      58.470 170.365  11.298  1.00  0.00           H  
ATOM   2622  HA  ILE W3168      60.294 171.200  13.424  1.00  0.00           H  
ATOM   2623  HB  ILE W3168      60.123 171.774  10.442  1.00  0.00           H  
ATOM   2624 HG13 ILE W3168      60.718 169.371  11.205  1.00  0.00           H  
ATOM   2625 HG12 ILE W3168      62.173 170.036  11.871  1.00  0.00           H  
ATOM   2626 HG21 ILE W3168      62.484 172.632  10.565  1.00  0.00           H  
ATOM   2627 HG22 ILE W3168      61.362 173.670  11.395  1.00  0.00           H  
ATOM   2628 HG23 ILE W3168      62.393 172.580  12.321  1.00  0.00           H  
ATOM   2629 HD11 ILE W3168      61.870 169.089   9.277  1.00  0.00           H  
ATOM   2630 HD12 ILE W3168      61.713 170.816   9.010  1.00  0.00           H  
ATOM   2631 HD13 ILE W3168      63.161 170.177   9.781  1.00  0.00           H  
ATOM   2632  N   GLY W3169      59.759 173.696  13.625  1.00 37.05           N  
ANISOU 2632  N   GLY W3169     4052   4438   5588   -235    218    894
ATOM   2633  CA  GLY W3169      59.255 175.019  13.954  1.00 39.29           C  
ANISOU 2633  CA  GLY W3169     4273   4883   5772   -280    284    861
ATOM   2634  C   GLY W3169      59.556 176.006  12.824  1.00 46.15           C  
ANISOU 2634  C   GLY W3169     5171   5893   6472   -463    279    864
ATOM   2635  O   GLY W3169      60.643 176.581  12.799  1.00 49.79           O  
ANISOU 2635  O   GLY W3169     5729   6303   6885   -579    188    955
ATOM   2636  H   GLY W3169      60.548 173.353  14.159  1.00  0.00           H  
ATOM   2637  HA3 GLY W3169      59.728 175.366  14.871  1.00  0.00           H  
ATOM   2638  HA2 GLY W3169      58.181 174.973  14.135  1.00  0.00           H  
ATOM   2639  N   GLU W3170      58.590 176.209  11.917  1.00 44.92           N  
ANISOU 2639  N   GLU W3170     4932   5917   6219   -488    376    756
ATOM   2640  CA  GLU W3170      58.665 177.222  10.856  1.00 42.68           C  
ANISOU 2640  CA  GLU W3170     4661   5806   5750   -687    402    736
ATOM   2641  C   GLU W3170      57.497 178.225  10.936  1.00 46.84           C  
ANISOU 2641  C   GLU W3170     5098   6505   6195   -760    471    696
ATOM   2642  O   GLU W3170      57.626 179.319  10.395  1.00 51.37           O  
ANISOU 2642  O   GLU W3170     5731   7149   6638   -961    454    758
ATOM   2643  CB  GLU W3170      58.719 176.567   9.456  1.00 44.14           C  
ANISOU 2643  CB  GLU W3170     4812   6089   5869   -691    473    605
ATOM   2644  CG  GLU W3170      59.585 175.285   9.338  1.00 50.43           C  
ANISOU 2644  CG  GLU W3170     5691   6740   6732   -642    413    624
ATOM   2645  CD  GLU W3170      59.598 174.629   7.949  1.00 58.80           C  
ANISOU 2645  CD  GLU W3170     6722   7898   7722   -656    492    482
ATOM   2646  OE1 GLU W3170      59.060 175.220   6.986  1.00 61.49           O  
ANISOU 2646  OE1 GLU W3170     6986   8429   7947   -725    587    373
ATOM   2647  OE2 GLU W3170      60.148 173.511   7.861  1.00 62.19           O1-
ANISOU 2647  OE2 GLU W3170     7199   8221   8210   -606    465    466
ATOM   2648  H   GLU W3170      57.799 175.577  11.918  1.00  0.00           H  
ATOM   2649  HA  GLU W3170      59.573 177.815  10.976  1.00  0.00           H  
ATOM   2650  HB3 GLU W3170      59.095 177.313   8.753  1.00  0.00           H  
ATOM   2651  HB2 GLU W3170      57.704 176.339   9.125  1.00  0.00           H  
ATOM   2652  HG3 GLU W3170      59.228 174.530  10.040  1.00  0.00           H  
ATOM   2653  HG2 GLU W3170      60.613 175.511   9.627  1.00  0.00           H  
ATOM   2654  N   ALA W3171      56.381 177.850  11.580  1.00 36.74           N  
ANISOU 2654  N   ALA W3171     3681   5297   4983   -605    543    594
ATOM   2655  CA  ALA W3171      55.231 178.723  11.846  1.00 37.29           C  
ANISOU 2655  CA  ALA W3171     3640   5526   5001   -645    593    553
ATOM   2656  C   ALA W3171      54.821 178.666  13.331  1.00 40.78           C  
ANISOU 2656  C   ALA W3171     4107   5843   5545   -586    532    660
ATOM   2657  O   ALA W3171      53.691 179.021  13.665  1.00 43.66           O  
ANISOU 2657  O   ALA W3171     4386   6331   5871   -625    562    635
ATOM   2658  CB  ALA W3171      54.066 178.344  10.912  1.00 49.11           C  
ANISOU 2658  CB  ALA W3171     4963   7180   6518   -490    685    377
ATOM   2659  H   ALA W3171      56.276 176.894  11.898  1.00  0.00           H  
ATOM   2660  HA  ALA W3171      55.494 179.762  11.648  1.00  0.00           H  
ATOM   2661  HB1 ALA W3171      53.218 179.018  11.046  1.00  0.00           H  
ATOM   2662  HB2 ALA W3171      54.363 178.402   9.865  1.00  0.00           H  
ATOM   2663  HB3 ALA W3171      53.711 177.331  11.108  1.00  0.00           H  
ATOM   2664  N   VAL W3172      55.731 178.194  14.191  1.00 44.98           N  
ANISOU 2664  N   VAL W3172     4744   6145   6200   -502    451    763
ATOM   2665  CA  VAL W3172      55.554 177.986  15.625  1.00 47.09           C  
ANISOU 2665  CA  VAL W3172     5045   6281   6568   -451    396    855
ATOM   2666  C   VAL W3172      56.928 177.618  16.215  1.00 45.07           C  
ANISOU 2666  C   VAL W3172     4933   5821   6372   -489    298    972
ATOM   2667  O   VAL W3172      57.706 176.953  15.533  1.00 48.18           O  
ANISOU 2667  O   VAL W3172     5386   6166   6754   -504    268    976
ATOM   2668  CB  VAL W3172      54.491 176.879  15.942  1.00 50.79           C  
ANISOU 2668  CB  VAL W3172     5441   6693   7164   -229    415    811
ATOM   2669  CG1 VAL W3172      54.749 175.526  15.248  1.00 43.95           C  
ANISOU 2669  CG1 VAL W3172     4648   5640   6411   -110    386    827
ATOM   2670  CG2 VAL W3172      54.262 176.653  17.450  1.00 58.37           C  
ANISOU 2670  CG2 VAL W3172     6391   7613   8174   -215    389    870
ATOM   2671  H   VAL W3172      56.656 177.958  13.857  1.00  0.00           H  
ATOM   2672  HA  VAL W3172      55.234 178.931  16.050  1.00  0.00           H  
ATOM   2673  HB  VAL W3172      53.538 177.242  15.557  1.00  0.00           H  
ATOM   2674 HG11 VAL W3172      53.938 174.822  15.440  1.00  0.00           H  
ATOM   2675 HG12 VAL W3172      54.819 175.637  14.167  1.00  0.00           H  
ATOM   2676 HG13 VAL W3172      55.671 175.065  15.592  1.00  0.00           H  
ATOM   2677 HG21 VAL W3172      53.418 175.983  17.620  1.00  0.00           H  
ATOM   2678 HG22 VAL W3172      55.128 176.204  17.939  1.00  0.00           H  
ATOM   2679 HG23 VAL W3172      54.038 177.589  17.962  1.00  0.00           H  
ATOM   2680  N   LYS W3173      57.240 178.040  17.449  1.00 43.58           N  
ANISOU 2680  N   LYS W3173     4793   5519   6245   -502    243   1057
ATOM   2681  CA  LYS W3173      58.501 177.697  18.112  1.00 43.83           C  
ANISOU 2681  CA  LYS W3173     4944   5359   6351   -516    140   1155
ATOM   2682  C   LYS W3173      58.392 176.306  18.764  1.00 40.49           C  
ANISOU 2682  C   LYS W3173     4501   4789   6095   -342    128   1144
ATOM   2683  O   LYS W3173      58.019 176.218  19.928  1.00 40.15           O  
ANISOU 2683  O   LYS W3173     4405   4736   6115   -261    164   1127
ATOM   2684  CB  LYS W3173      58.904 178.819  19.105  1.00 51.12           C  
ANISOU 2684  CB  LYS W3173     5946   6230   7246   -639     88   1242
ATOM   2685  CG  LYS W3173      60.226 178.556  19.866  1.00 59.93           C  
ANISOU 2685  CG  LYS W3173     7195   7154   8423   -657    -37   1338
ATOM   2686  CD  LYS W3173      60.768 179.787  20.615  1.00 69.28           C  
ANISOU 2686  CD  LYS W3173     8495   8292   9537   -813    -91   1425
ATOM   2687  CE  LYS W3173      62.046 179.472  21.421  1.00 76.52           C  
ANISOU 2687  CE  LYS W3173     9555   9011  10509   -812   -238   1520
ATOM   2688  NZ  LYS W3173      62.632 180.675  22.037  1.00 81.77           N1+
ANISOU 2688  NZ  LYS W3173    10374   9605  11091   -972   -300   1613
ATOM   2689  H   LYS W3173      56.552 178.512  18.016  1.00  0.00           H  
ATOM   2690  HA  LYS W3173      59.295 177.648  17.364  1.00  0.00           H  
ATOM   2691  HB3 LYS W3173      58.105 178.982  19.830  1.00  0.00           H  
ATOM   2692  HB2 LYS W3173      59.000 179.750  18.546  1.00  0.00           H  
ATOM   2693  HG3 LYS W3173      60.985 178.199  19.169  1.00  0.00           H  
ATOM   2694  HG2 LYS W3173      60.078 177.750  20.586  1.00  0.00           H  
ATOM   2695  HD3 LYS W3173      59.999 180.172  21.284  1.00  0.00           H  
ATOM   2696  HD2 LYS W3173      60.972 180.582  19.895  1.00  0.00           H  
ATOM   2697  HE3 LYS W3173      62.800 179.025  20.773  1.00  0.00           H  
ATOM   2698  HE2 LYS W3173      61.827 178.752  22.210  1.00  0.00           H  
ATOM   2699  HZ1 LYS W3173      61.960 181.085  22.672  1.00  0.00           H  
ATOM   2700  HZ2 LYS W3173      63.466 180.424  22.547  1.00  0.00           H  
ATOM   2701  HZ3 LYS W3173      62.872 181.345  21.322  1.00  0.00           H  
ATOM   2702  N   THR W3174      58.723 175.250  18.013  1.00 36.79           N  
ANISOU 2702  N   THR W3174     4075   4218   5685   -299     79   1148
ATOM   2703  CA  THR W3174      58.811 173.877  18.525  1.00 35.12           C  
ANISOU 2703  CA  THR W3174     3847   3879   5618   -166     79   1123
ATOM   2704  C   THR W3174      60.076 173.645  19.380  1.00 34.81           C  
ANISOU 2704  C   THR W3174     3862   3686   5677   -164    -21   1175
ATOM   2705  O   THR W3174      60.141 172.670  20.127  1.00 36.48           O  
ANISOU 2705  O   THR W3174     4051   3802   6009    -74    -14   1142
ATOM   2706  CB  THR W3174      58.891 172.887  17.336  1.00 33.21           C  
ANISOU 2706  CB  THR W3174     3583   3656   5379   -101    126   1046
ATOM   2707  OG1 THR W3174      59.983 173.208  16.489  1.00 39.49           O  
ANISOU 2707  OG1 THR W3174     4420   4497   6087   -194     82   1051
ATOM   2708  CG2 THR W3174      57.626 172.892  16.471  1.00 30.22           C  
ANISOU 2708  CG2 THR W3174     3139   3390   4954    -37    224    973
ATOM   2709  H   THR W3174      58.962 175.367  17.037  1.00  0.00           H  
ATOM   2710  HA  THR W3174      57.935 173.651  19.137  1.00  0.00           H  
ATOM   2711  HB  THR W3174      59.050 171.874  17.712  1.00  0.00           H  
ATOM   2712  HG1 THR W3174      60.784 172.780  16.819  1.00  0.00           H  
ATOM   2713 HG21 THR W3174      57.703 172.164  15.664  1.00  0.00           H  
ATOM   2714 HG22 THR W3174      56.742 172.648  17.058  1.00  0.00           H  
ATOM   2715 HG23 THR W3174      57.465 173.866  16.016  1.00  0.00           H  
ATOM   2716  N   GLN W3175      61.095 174.501  19.214  1.00 36.06           N  
ANISOU 2716  N   GLN W3175     4096   3820   5787   -259   -116   1247
ATOM   2717  CA  GLN W3175      62.361 174.422  19.930  1.00 40.29           C  
ANISOU 2717  CA  GLN W3175     4678   4207   6422   -234   -233   1289
ATOM   2718  C   GLN W3175      62.230 175.241  21.217  1.00 40.56           C  
ANISOU 2718  C   GLN W3175     4748   4165   6496   -256   -261   1340
ATOM   2719  O   GLN W3175      62.550 176.430  21.226  1.00 40.87           O  
ANISOU 2719  O   GLN W3175     4844   4256   6428   -366   -258   1392
ATOM   2720  CB  GLN W3175      63.510 174.882  19.003  1.00 41.79           C  
ANISOU 2720  CB  GLN W3175     4951   4392   6535   -307   -348   1343
ATOM   2721  CG  GLN W3175      64.905 174.782  19.655  1.00 44.82           C  
ANISOU 2721  CG  GLN W3175     5357   4634   7036   -240   -485   1362
ATOM   2722  CD  GLN W3175      66.041 174.847  18.634  1.00 50.81           C  
ANISOU 2722  CD  GLN W3175     6176   5411   7717   -287   -600   1396
ATOM   2723  OE1 GLN W3175      66.065 175.712  17.764  1.00 55.18           O  
ANISOU 2723  OE1 GLN W3175     6793   6067   8108   -403   -590   1432
ATOM   2724  NE2 GLN W3175      67.017 173.956  18.740  1.00 54.87           N  
ANISOU 2724  NE2 GLN W3175     6665   5843   8341   -201   -710   1375
ATOM   2725  H   GLN W3175      60.963 175.290  18.603  1.00  0.00           H  
ATOM   2726  HA  GLN W3175      62.559 173.388  20.216  1.00  0.00           H  
ATOM   2727  HB3 GLN W3175      63.343 175.904  18.659  1.00  0.00           H  
ATOM   2728  HB2 GLN W3175      63.494 174.254  18.111  1.00  0.00           H  
ATOM   2729  HG3 GLN W3175      64.969 173.845  20.203  1.00  0.00           H  
ATOM   2730  HG2 GLN W3175      65.047 175.579  20.386  1.00  0.00           H  
ATOM   2731 HE22 GLN W3175      67.778 173.948  18.082  1.00  0.00           H  
ATOM   2732 HE21 GLN W3175      66.989 173.249  19.482  1.00  0.00           H  
ATOM   2733  N   PHE W3176      61.695 174.599  22.258  1.00 41.43           N  
ANISOU 2733  N   PHE W3176     4828   4159   6756   -165   -279   1312
ATOM   2734  CA  PHE W3176      61.459 175.205  23.555  1.00 39.01           C  
ANISOU 2734  CA  PHE W3176     4546   3774   6504   -174   -289   1335
ATOM   2735  C   PHE W3176      62.764 175.418  24.305  1.00 38.72           C  
ANISOU 2735  C   PHE W3176     4548   3574   6590   -121   -414   1347
ATOM   2736  O   PHE W3176      63.761 174.754  24.031  1.00 41.19           O  
ANISOU 2736  O   PHE W3176     4834   3848   6967    -55   -483   1319
ATOM   2737  CB  PHE W3176      60.510 174.329  24.373  1.00 37.30           C  
ANISOU 2737  CB  PHE W3176     4245   3578   6350   -114   -177   1270
ATOM   2738  CG  PHE W3176      59.336 173.772  23.608  1.00 40.84           C  
ANISOU 2738  CG  PHE W3176     4637   4166   6715   -105    -71   1237
ATOM   2739  CD1 PHE W3176      58.422 174.642  23.003  1.00 43.76           C  
ANISOU 2739  CD1 PHE W3176     5006   4664   6957   -183    -28   1259
ATOM   2740  CD2 PHE W3176      59.226 172.397  23.371  1.00 41.67           C  
ANISOU 2740  CD2 PHE W3176     4691   4271   6869    -19    -15   1175
ATOM   2741  CE1 PHE W3176      57.454 174.144  22.160  1.00 43.82           C  
ANISOU 2741  CE1 PHE W3176     4948   4802   6901   -147     58   1214
ATOM   2742  CE2 PHE W3176      58.239 171.914  22.542  1.00 39.88           C  
ANISOU 2742  CE2 PHE W3176     4430   4148   6576     10     69   1144
ATOM   2743  CZ  PHE W3176      57.361 172.787  21.936  1.00 40.70           C  
ANISOU 2743  CZ  PHE W3176     4518   4382   6565    -39    100   1160
ATOM   2744  H   PHE W3176      61.384 173.647  22.138  1.00  0.00           H  
ATOM   2745  HA  PHE W3176      60.990 176.174  23.385  1.00  0.00           H  
ATOM   2746  HB3 PHE W3176      60.112 174.910  25.206  1.00  0.00           H  
ATOM   2747  HB2 PHE W3176      61.044 173.511  24.859  1.00  0.00           H  
ATOM   2748  HD1 PHE W3176      58.501 175.709  23.147  1.00  0.00           H  
ATOM   2749  HD2 PHE W3176      59.926 171.705  23.816  1.00  0.00           H  
ATOM   2750  HE1 PHE W3176      56.785 174.824  21.654  1.00  0.00           H  
ATOM   2751  HE2 PHE W3176      58.174 170.856  22.340  1.00  0.00           H  
ATOM   2752  HZ  PHE W3176      56.609 172.409  21.262  1.00  0.00           H  
ATOM   2753  N   ASN W3177      62.691 176.291  25.311  1.00 32.55           N  
ANISOU 2753  N   ASN W3177     3825   2701   5842   -147   -447   1378
ATOM   2754  CA  ASN W3177      63.634 176.357  26.420  1.00 36.98           C  
ANISOU 2754  CA  ASN W3177     4402   3097   6551    -65   -548   1359
ATOM   2755  C   ASN W3177      63.104 175.406  27.496  1.00 37.17           C  
ANISOU 2755  C   ASN W3177     4316   3104   6702     10   -453   1254
ATOM   2756  O   ASN W3177      61.989 175.608  27.979  1.00 35.24           O  
ANISOU 2756  O   ASN W3177     4042   2935   6414    -31   -336   1237
ATOM   2757  CB  ASN W3177      63.719 177.814  26.920  1.00 41.18           C  
ANISOU 2757  CB  ASN W3177     5078   3513   7054   -136   -635   1441
ATOM   2758  CG  ASN W3177      64.488 178.705  25.943  1.00 47.31           C  
ANISOU 2758  CG  ASN W3177     5995   4283   7697   -225   -746   1553
ATOM   2759  OD1 ASN W3177      65.439 178.263  25.312  1.00 52.53           O  
ANISOU 2759  OD1 ASN W3177     6647   4968   8345   -187   -820   1563
ATOM   2760  ND2 ASN W3177      64.107 179.968  25.798  1.00 50.25           N  
ANISOU 2760  ND2 ASN W3177     6506   4629   7959   -363   -755   1635
ATOM   2761  H   ASN W3177      61.802 176.757  25.482  1.00  0.00           H  
ATOM   2762  HA  ASN W3177      64.611 176.033  26.059  1.00  0.00           H  
ATOM   2763  HB3 ASN W3177      64.252 177.838  27.870  1.00  0.00           H  
ATOM   2764  HB2 ASN W3177      62.724 178.219  27.114  1.00  0.00           H  
ATOM   2765 HD22 ASN W3177      64.619 180.566  25.170  1.00  0.00           H  
ATOM   2766 HD21 ASN W3177      63.277 180.341  26.268  1.00  0.00           H  
ATOM   2767  N   TYR W3178      63.881 174.361  27.785  1.00 35.91           N  
ANISOU 2767  N   TYR W3178     4094   2858   6694    114   -506   1177
ATOM   2768  CA  TYR W3178      63.602 173.301  28.734  1.00 32.98           C  
ANISOU 2768  CA  TYR W3178     3614   2481   6435    168   -409   1061
ATOM   2769  C   TYR W3178      64.241 173.618  30.078  1.00 31.86           C  
ANISOU 2769  C   TYR W3178     3477   2199   6430    221   -468   1009
ATOM   2770  O   TYR W3178      65.302 174.233  30.122  1.00 35.94           O  
ANISOU 2770  O   TYR W3178     4039   2610   7005    277   -614   1027
ATOM   2771  CB  TYR W3178      64.127 171.965  28.205  1.00 35.57           C  
ANISOU 2771  CB  TYR W3178     3835   2854   6824    228   -384    973
ATOM   2772  CG  TYR W3178      63.371 171.295  27.084  1.00 35.89           C  
ANISOU 2772  CG  TYR W3178     3862   3018   6756    184   -275    984
ATOM   2773  CD1 TYR W3178      63.311 171.884  25.813  1.00 34.54           C  
ANISOU 2773  CD1 TYR W3178     3740   2913   6470    148   -311   1056
ATOM   2774  CD2 TYR W3178      62.731 170.067  27.280  1.00 37.29           C  
ANISOU 2774  CD2 TYR W3178     3990   3238   6941    179   -139    920
ATOM   2775  CE1 TYR W3178      62.621 171.267  24.765  1.00 37.19           C  
ANISOU 2775  CE1 TYR W3178     4064   3350   6718    124   -212   1051
ATOM   2776  CE2 TYR W3178      62.078 169.417  26.228  1.00 39.94           C  
ANISOU 2776  CE2 TYR W3178     4332   3660   7184    159    -53    932
ATOM   2777  CZ  TYR W3178      62.036 170.012  24.960  1.00 39.18           C  
ANISOU 2777  CZ  TYR W3178     4273   3623   6992    140    -90    991
ATOM   2778  OH  TYR W3178      61.445 169.373  23.911  1.00 40.76           O  
ANISOU 2778  OH  TYR W3178     4479   3898   7111    136     -6    987
ATOM   2779  H   TYR W3178      64.792 174.313  27.351  1.00  0.00           H  
ATOM   2780  HA  TYR W3178      62.524 173.224  28.869  1.00  0.00           H  
ATOM   2781  HB3 TYR W3178      64.170 171.250  29.028  1.00  0.00           H  
ATOM   2782  HB2 TYR W3178      65.169 172.069  27.903  1.00  0.00           H  
ATOM   2783  HD1 TYR W3178      63.808 172.824  25.628  1.00  0.00           H  
ATOM   2784  HD2 TYR W3178      62.748 169.595  28.253  1.00  0.00           H  
ATOM   2785  HE1 TYR W3178      62.556 171.755  23.802  1.00  0.00           H  
ATOM   2786  HE2 TYR W3178      61.612 168.457  26.387  1.00  0.00           H  
ATOM   2787  HH  TYR W3178      61.479 169.843  23.074  1.00  0.00           H  
ATOM   2788  N   TYR W3179      63.631 173.135  31.164  1.00 34.76           N  
ANISOU 2788  N   TYR W3179     3801   2569   6837    205   -358    939
ATOM   2789  CA  TYR W3179      64.129 173.144  32.526  1.00 35.48           C  
ANISOU 2789  CA  TYR W3179     3884   2537   7060    249   -383    861
ATOM   2790  C   TYR W3179      63.805 171.803  33.169  1.00 35.10           C  
ANISOU 2790  C   TYR W3179     3716   2538   7082    259   -248    723
ATOM   2791  O   TYR W3179      62.846 171.156  32.761  1.00 36.40           O  
ANISOU 2791  O   TYR W3179     3860   2815   7154    197   -126    731
ATOM   2792  CB  TYR W3179      63.470 174.262  33.335  1.00 39.89           C  
ANISOU 2792  CB  TYR W3179     4564   3041   7551    165   -385    932
ATOM   2793  CG  TYR W3179      63.324 175.607  32.653  1.00 37.61           C  
ANISOU 2793  CG  TYR W3179     4414   2751   7126     98   -478   1072
ATOM   2794  CD1 TYR W3179      64.436 176.456  32.523  1.00 40.87           C  
ANISOU 2794  CD1 TYR W3179     4936   3056   7537    133   -626   1098
ATOM   2795  CD2 TYR W3179      62.071 176.021  32.163  1.00 38.48           C  
ANISOU 2795  CD2 TYR W3179     4549   2990   7082     -6   -412   1160
ATOM   2796  CE1 TYR W3179      64.283 177.742  31.975  1.00 41.53           C  
ANISOU 2796  CE1 TYR W3179     5167   3132   7480     47   -704   1229
ATOM   2797  CE2 TYR W3179      61.918 177.305  31.615  1.00 39.84           C  
ANISOU 2797  CE2 TYR W3179     4842   3167   7128    -92   -483   1278
ATOM   2798  CZ  TYR W3179      63.025 178.167  31.524  1.00 40.52           C  
ANISOU 2798  CZ  TYR W3179     5053   3118   7223    -76   -629   1322
ATOM   2799  OH  TYR W3179      62.878 179.417  31.012  1.00 40.66           O  
ANISOU 2799  OH  TYR W3179     5214   3139   7094   -187   -695   1443
ATOM   2800  H   TYR W3179      62.732 172.692  31.054  1.00  0.00           H  
ATOM   2801  HA  TYR W3179      65.209 173.281  32.525  1.00  0.00           H  
ATOM   2802  HB3 TYR W3179      64.013 174.403  34.271  1.00  0.00           H  
ATOM   2803  HB2 TYR W3179      62.473 173.949  33.640  1.00  0.00           H  
ATOM   2804  HD1 TYR W3179      65.398 176.128  32.883  1.00  0.00           H  
ATOM   2805  HD2 TYR W3179      61.221 175.362  32.213  1.00  0.00           H  
ATOM   2806  HE1 TYR W3179      65.125 178.413  31.927  1.00  0.00           H  
ATOM   2807  HE2 TYR W3179      60.943 177.617  31.280  1.00  0.00           H  
ATOM   2808  HH  TYR W3179      63.710 179.891  30.835  1.00  0.00           H  
ATOM   2809  N   LYS W3180      64.534 171.416  34.218  1.00 38.13           N  
ANISOU 2809  N   LYS W3180     4024   2838   7626    336   -273    593
ATOM   2810  CA  LYS W3180      64.260 170.256  35.043  1.00 36.56           C  
ANISOU 2810  CA  LYS W3180     3707   2692   7493    328   -141    442
ATOM   2811  C   LYS W3180      64.559 170.590  36.498  1.00 38.41           C  
ANISOU 2811  C   LYS W3180     3912   2823   7860    365   -143    321
ATOM   2812  O   LYS W3180      65.431 171.413  36.758  1.00 40.18           O  
ANISOU 2812  O   LYS W3180     4148   2920   8201    465   -278    297
ATOM   2813  CB  LYS W3180      65.023 169.037  34.524  1.00 36.96           C  
ANISOU 2813  CB  LYS W3180     3634   2798   7611    379   -140    346
ATOM   2814  CG  LYS W3180      64.861 167.730  35.326  1.00 38.88           C  
ANISOU 2814  CG  LYS W3180     3762   3104   7906    340      8    181
ATOM   2815  CD  LYS W3180      65.525 166.531  34.635  1.00 41.52           C  
ANISOU 2815  CD  LYS W3180     3983   3506   8285    360     15     89
ATOM   2816  CE  LYS W3180      65.607 165.299  35.549  1.00 43.05           C  
ANISOU 2816  CE  LYS W3180     4062   3763   8532    300    165    -95
ATOM   2817  NZ  LYS W3180      66.397 164.216  34.942  1.00 42.65           N1+
ANISOU 2817  NZ  LYS W3180     4093   3769   8344    173    322    -51
ATOM   2818  H   LYS W3180      65.291 171.988  34.558  1.00  0.00           H  
ATOM   2819  HA  LYS W3180      63.193 170.043  34.999  1.00  0.00           H  
ATOM   2820  HB3 LYS W3180      66.083 169.285  34.487  1.00  0.00           H  
ATOM   2821  HB2 LYS W3180      64.713 168.852  33.494  1.00  0.00           H  
ATOM   2822  HG3 LYS W3180      63.804 167.511  35.480  1.00  0.00           H  
ATOM   2823  HG2 LYS W3180      65.302 167.850  36.316  1.00  0.00           H  
ATOM   2824  HD3 LYS W3180      66.520 166.811  34.288  1.00  0.00           H  
ATOM   2825  HD2 LYS W3180      64.947 166.273  33.748  1.00  0.00           H  
ATOM   2826  HE3 LYS W3180      64.609 164.931  35.793  1.00  0.00           H  
ATOM   2827  HE2 LYS W3180      66.090 165.566  36.485  1.00  0.00           H  
ATOM   2828  HZ1 LYS W3180      66.455 163.439  35.583  1.00  0.00           H  
ATOM   2829  HZ2 LYS W3180      65.943 163.917  34.091  1.00  0.00           H  
ATOM   2830  HZ3 LYS W3180      67.326 164.558  34.740  1.00  0.00           H  
ATOM   2831  N   LYS W3181      63.846 169.933  37.419  1.00 35.93           N  
ANISOU 2831  N   LYS W3181     3569   2558   7525    289      2    242
ATOM   2832  CA  LYS W3181      64.114 169.912  38.852  1.00 34.48           C  
ANISOU 2832  CA  LYS W3181     3344   2297   7459    305     35     97
ATOM   2833  C   LYS W3181      64.297 168.465  39.327  1.00 40.42           C  
ANISOU 2833  C   LYS W3181     3961   3143   8254    269    180    -78
ATOM   2834  O   LYS W3181      63.594 167.572  38.844  1.00 40.50           O  
ANISOU 2834  O   LYS W3181     3974   3270   8142    173    295    -48
ATOM   2835  CB  LYS W3181      62.965 170.603  39.620  1.00 40.39           C  
ANISOU 2835  CB  LYS W3181     4206   3023   8119    210     82    159
ATOM   2836  CG  LYS W3181      63.088 172.135  39.608  1.00 51.62           C  
ANISOU 2836  CG  LYS W3181     5770   4329   9513    221    -50    297
ATOM   2837  CD  LYS W3181      61.896 172.887  40.219  1.00 53.43           C  
ANISOU 2837  CD  LYS W3181     6097   4561   9644    100     15    338
ATOM   2838  CE  LYS W3181      61.763 172.676  41.736  1.00 52.66           C  
ANISOU 2838  CE  LYS W3181     5960   4391   9657     98     80    169
ATOM   2839  NZ  LYS W3181      60.798 173.612  42.328  1.00 49.26           N1+
ANISOU 2839  NZ  LYS W3181     5617   3981   9118    -38    152    198
ATOM   2840  H   LYS W3181      63.139 169.265  37.110  1.00  0.00           H  
ATOM   2841  HA  LYS W3181      65.046 170.441  39.034  1.00  0.00           H  
ATOM   2842  HB3 LYS W3181      62.987 170.279  40.662  1.00  0.00           H  
ATOM   2843  HB2 LYS W3181      62.000 170.278  39.226  1.00  0.00           H  
ATOM   2844  HG3 LYS W3181      63.257 172.484  38.591  1.00  0.00           H  
ATOM   2845  HG2 LYS W3181      63.981 172.414  40.165  1.00  0.00           H  
ATOM   2846  HD3 LYS W3181      60.974 172.571  39.726  1.00  0.00           H  
ATOM   2847  HD2 LYS W3181      62.003 173.949  39.991  1.00  0.00           H  
ATOM   2848  HE3 LYS W3181      62.723 172.837  42.225  1.00  0.00           H  
ATOM   2849  HE2 LYS W3181      61.453 171.654  41.958  1.00  0.00           H  
ATOM   2850  HZ1 LYS W3181      60.693 173.410  43.312  1.00  0.00           H  
ATOM   2851  HZ2 LYS W3181      61.116 174.562  42.209  1.00  0.00           H  
ATOM   2852  HZ3 LYS W3181      59.902 173.494  41.878  1.00  0.00           H  
ATOM   2853  N   VAL W3182      65.204 168.300  40.290  1.00 39.92           N  
ANISOU 2853  N   VAL W3182     3784   3023   8361    343    172   -267
ATOM   2854  CA  VAL W3182      65.441 167.071  41.027  1.00 41.78           C  
ANISOU 2854  CA  VAL W3182     3878   3353   8645    291    319   -467
ATOM   2855  C   VAL W3182      65.354 167.450  42.515  1.00 49.08           C  
ANISOU 2855  C   VAL W3182     4762   4209   9678    300    365   -634
ATOM   2856  O   VAL W3182      66.088 168.335  42.961  1.00 56.06           O  
ANISOU 2856  O   VAL W3182     5613   4963  10724    438    245   -709
ATOM   2857  CB  VAL W3182      66.852 166.492  40.716  1.00 39.90           C  
ANISOU 2857  CB  VAL W3182     3483   3158   8519    372    279   -589
ATOM   2858  CG1 VAL W3182      67.233 165.274  41.584  1.00 41.37           C  
ANISOU 2858  CG1 VAL W3182     3515   3444   8760    298    442   -828
ATOM   2859  CG2 VAL W3182      66.987 166.121  39.227  1.00 36.06           C  
ANISOU 2859  CG2 VAL W3182     3043   2747   7914    339    258   -442
ATOM   2860  H   VAL W3182      65.710 169.112  40.641  1.00  0.00           H  
ATOM   2861  HA  VAL W3182      64.682 166.324  40.789  1.00  0.00           H  
ATOM   2862  HB  VAL W3182      67.593 167.268  40.916  1.00  0.00           H  
ATOM   2863 HG11 VAL W3182      68.175 164.833  41.258  1.00  0.00           H  
ATOM   2864 HG12 VAL W3182      67.364 165.545  42.632  1.00  0.00           H  
ATOM   2865 HG13 VAL W3182      66.469 164.496  41.535  1.00  0.00           H  
ATOM   2866 HG21 VAL W3182      67.972 165.712  39.004  1.00  0.00           H  
ATOM   2867 HG22 VAL W3182      66.243 165.376  38.941  1.00  0.00           H  
ATOM   2868 HG23 VAL W3182      66.851 166.988  38.581  1.00  0.00           H  
ATOM   2869  N   ASP W3183      64.420 166.830  43.244  1.00 50.31           N  
ANISOU 2869  N   ASP W3183     4929   4446   9743    157    531   -693
ATOM   2870  CA  ASP W3183      64.165 166.923  44.694  1.00 53.26           C  
ANISOU 2870  CA  ASP W3183     5267   4775  10195    134    604   -865
ATOM   2871  C   ASP W3183      63.664 168.294  45.198  1.00 48.52           C  
ANISOU 2871  C   ASP W3183     4786   4007   9643    204    485   -788
ATOM   2872  O   ASP W3183      63.013 168.354  46.239  1.00 46.78           O  
ANISOU 2872  O   ASP W3183     4522   3673   9579    285    456   -943
ATOM   2873  CB  ASP W3183      65.349 166.466  45.588  1.00 60.40           C  
ANISOU 2873  CB  ASP W3183     5970   5692  11287    207    639  -1139
ATOM   2874  CG  ASP W3183      66.016 165.123  45.258  1.00 61.09           C  
ANISOU 2874  CG  ASP W3183     5950   5953  11308     86    792  -1242
ATOM   2875  OD1 ASP W3183      65.383 164.272  44.596  1.00 57.98           O  
ANISOU 2875  OD1 ASP W3183     5653   5654  10724    -78    909  -1145
ATOM   2876  OD2 ASP W3183      67.122 164.914  45.802  1.00 63.96           O1-
ANISOU 2876  OD2 ASP W3183     6138   6359  11806    151    791  -1424
ATOM   2877  H   ASP W3183      63.855 166.123  42.767  1.00  0.00           H  
ATOM   2878  HA  ASP W3183      63.338 166.234  44.868  1.00  0.00           H  
ATOM   2879  HB3 ASP W3183      64.990 166.374  46.611  1.00  0.00           H  
ATOM   2880  HB2 ASP W3183      66.122 167.236  45.589  1.00  0.00           H  
ATOM   2881  N   GLY W3184      63.958 169.357  44.455  1.00 44.98           N  
ANISOU 2881  N   GLY W3184     4490   3542   9057    166    419   -557
ATOM   2882  CA  GLY W3184      63.658 170.747  44.759  1.00 38.34           C  
ANISOU 2882  CA  GLY W3184     3789   2552   8228    192    315   -464
ATOM   2883  C   GLY W3184      64.746 171.659  44.167  1.00 50.21           C  
ANISOU 2883  C   GLY W3184     5327   3890   9861    358    119   -416
ATOM   2884  O   GLY W3184      64.529 172.866  44.089  1.00 55.06           O  
ANISOU 2884  O   GLY W3184     6081   4349  10490    375     25   -342
ATOM   2885  H   GLY W3184      64.527 169.165  43.638  1.00  0.00           H  
ATOM   2886  HA3 GLY W3184      63.608 170.912  45.836  1.00  0.00           H  
ATOM   2887  HA2 GLY W3184      62.687 171.009  44.338  1.00  0.00           H  
ATOM   2888  N   VAL W3185      65.887 171.113  43.720  1.00 39.55           N  
ANISOU 2888  N   VAL W3185     3866   2565   8596    471     50   -453
ATOM   2889  CA  VAL W3185      66.963 171.847  43.073  1.00 45.15           C  
ANISOU 2889  CA  VAL W3185     4608   3197   9348    616   -154   -404
ATOM   2890  C   VAL W3185      66.683 171.857  41.560  1.00 44.62           C  
ANISOU 2890  C   VAL W3185     4586   3202   9166    607   -228   -218
ATOM   2891  O   VAL W3185      66.402 170.801  40.993  1.00 41.28           O  
ANISOU 2891  O   VAL W3185     4056   2886   8744    580   -147   -239
ATOM   2892  CB  VAL W3185      68.331 171.151  43.344  1.00 48.88           C  
ANISOU 2892  CB  VAL W3185     4903   3693   9977    748   -193   -624
ATOM   2893  CG1 VAL W3185      69.533 171.834  42.662  1.00 48.31           C  
ANISOU 2893  CG1 VAL W3185     4886   3565   9905    891   -417   -556
ATOM   2894  CG2 VAL W3185      68.605 171.012  44.855  1.00 52.74           C  
ANISOU 2894  CG2 VAL W3185     5339   4124  10576    753   -109   -827
ATOM   2895  H   VAL W3185      65.990 170.104  43.713  1.00  0.00           H  
ATOM   2896  HA  VAL W3185      67.005 172.871  43.448  1.00  0.00           H  
ATOM   2897  HB  VAL W3185      68.288 170.138  42.941  1.00  0.00           H  
ATOM   2898 HG11 VAL W3185      70.475 171.384  42.978  1.00  0.00           H  
ATOM   2899 HG12 VAL W3185      69.492 171.731  41.579  1.00  0.00           H  
ATOM   2900 HG13 VAL W3185      69.579 172.897  42.899  1.00  0.00           H  
ATOM   2901 HG21 VAL W3185      69.573 170.545  45.038  1.00  0.00           H  
ATOM   2902 HG22 VAL W3185      68.605 171.983  45.350  1.00  0.00           H  
ATOM   2903 HG23 VAL W3185      67.855 170.389  45.345  1.00  0.00           H  
ATOM   2904  N   VAL W3186      66.754 173.036  40.930  1.00 40.36           N  
ANISOU 2904  N   VAL W3186     4214   2599   8523    620   -372    -46
ATOM   2905  CA  VAL W3186      66.752 173.186  39.487  1.00 38.81           C  
ANISOU 2905  CA  VAL W3186     4064   2469   8213    614   -453    114
ATOM   2906  C   VAL W3186      68.034 172.601  38.909  1.00 41.08           C  
ANISOU 2906  C   VAL W3186     4219   2800   8589    739   -546     21
ATOM   2907  O   VAL W3186      69.111 172.958  39.375  1.00 46.89           O  
ANISOU 2907  O   VAL W3186     4934   3468   9416    859   -661    -71
ATOM   2908  CB  VAL W3186      66.594 174.646  39.059  1.00 39.21           C  
ANISOU 2908  CB  VAL W3186     4330   2439   8130    584   -578    294
ATOM   2909  CG1 VAL W3186      66.610 174.870  37.529  1.00 38.60           C  
ANISOU 2909  CG1 VAL W3186     4293   2433   7941    580   -663    436
ATOM   2910  CG2 VAL W3186      65.314 175.271  39.651  1.00 39.49           C  
ANISOU 2910  CG2 VAL W3186     4477   2458   8068    438   -476    376
ATOM   2911  H   VAL W3186      67.014 173.865  41.443  1.00  0.00           H  
ATOM   2912  HA  VAL W3186      65.911 172.621  39.091  1.00  0.00           H  
ATOM   2913  HB  VAL W3186      67.438 175.205  39.468  1.00  0.00           H  
ATOM   2914 HG11 VAL W3186      66.454 175.920  37.287  1.00  0.00           H  
ATOM   2915 HG12 VAL W3186      67.562 174.586  37.077  1.00  0.00           H  
ATOM   2916 HG13 VAL W3186      65.825 174.294  37.036  1.00  0.00           H  
ATOM   2917 HG21 VAL W3186      65.280 176.340  39.448  1.00  0.00           H  
ATOM   2918 HG22 VAL W3186      64.416 174.819  39.230  1.00  0.00           H  
ATOM   2919 HG23 VAL W3186      65.260 175.165  40.735  1.00  0.00           H  
ATOM   2920  N   GLN W3187      67.923 171.700  37.927  1.00 38.94           N  
ANISOU 2920  N   GLN W3187     3860   2643   8293    712   -498     40
ATOM   2921  CA  GLN W3187      69.060 170.986  37.357  1.00 42.45           C  
ANISOU 2921  CA  GLN W3187     4163   3150   8817    806   -571    -57
ATOM   2922  C   GLN W3187      69.642 171.733  36.145  1.00 45.42           C  
ANISOU 2922  C   GLN W3187     4632   3539   9087    827   -718    103
ATOM   2923  O   GLN W3187      68.901 172.153  35.254  1.00 50.27           O  
ANISOU 2923  O   GLN W3187     5355   4180   9567    735   -690    266
ATOM   2924  CB  GLN W3187      68.640 169.542  37.004  1.00 45.64           C  
ANISOU 2924  CB  GLN W3187     4396   3668   9279    754   -404   -177
ATOM   2925  CG  GLN W3187      69.804 168.674  36.475  1.00 56.66           C  
ANISOU 2925  CG  GLN W3187     5636   5078  10815    764   -288   -412
ATOM   2926  CD  GLN W3187      69.467 167.186  36.449  1.00 65.95           C  
ANISOU 2926  CD  GLN W3187     6624   6382  12053    727   -160   -567
ATOM   2927  OE1 GLN W3187      68.365 166.793  36.088  1.00 66.10           O  
ANISOU 2927  OE1 GLN W3187     6671   6495  11947    644   -118   -473
ATOM   2928  NE2 GLN W3187      70.417 166.334  36.809  1.00 71.85           N  
ANISOU 2928  NE2 GLN W3187     7204   7177  12917    743    -89   -807
ATOM   2929  H   GLN W3187      67.015 171.532  37.496  1.00  0.00           H  
ATOM   2930  HA  GLN W3187      69.838 170.910  38.120  1.00  0.00           H  
ATOM   2931  HB3 GLN W3187      67.830 169.551  36.273  1.00  0.00           H  
ATOM   2932  HB2 GLN W3187      68.231 169.074  37.902  1.00  0.00           H  
ATOM   2933  HG3 GLN W3187      70.686 168.823  37.099  1.00  0.00           H  
ATOM   2934  HG2 GLN W3187      70.079 168.976  35.463  1.00  0.00           H  
ATOM   2935 HE22 GLN W3187      70.225 165.345  36.796  1.00  0.00           H  
ATOM   2936 HE21 GLN W3187      71.327 166.655  37.102  1.00  0.00           H  
ATOM   2937  N   GLN W3188      70.977 171.807  36.112  1.00 50.78           N  
ANISOU 2937  N   GLN W3188     5262   4205   9825    948   -875     47
ATOM   2938  CA  GLN W3188      71.794 172.256  34.990  1.00 50.81           C  
ANISOU 2938  CA  GLN W3188     5342   4224   9741    973  -1024    178
ATOM   2939  C   GLN W3188      71.852 171.122  33.946  1.00 47.66           C  
ANISOU 2939  C   GLN W3188     4824   3952   9331    923   -947    168
ATOM   2940  O   GLN W3188      72.743 170.274  34.017  1.00 50.00           O  
ANISOU 2940  O   GLN W3188     4930   4326   9741    961   -902     -2
ATOM   2941  CB  GLN W3188      73.174 172.654  35.572  1.00 55.82           C  
ANISOU 2941  CB  GLN W3188     5949   4811  10450   1128  -1216    108
ATOM   2942  CG  GLN W3188      74.240 173.140  34.564  1.00 63.52           C  
ANISOU 2942  CG  GLN W3188     7000   5798  11337   1160  -1387    235
ATOM   2943  CD  GLN W3188      75.516 173.626  35.262  1.00 77.06           C  
ANISOU 2943  CD  GLN W3188     8972   7408  12898   1108  -1476    446
ATOM   2944  OE1 GLN W3188      75.763 173.310  36.420  1.00 81.89           O  
ANISOU 2944  OE1 GLN W3188     9707   7933  13476   1057  -1421    490
ATOM   2945  NE2 GLN W3188      76.367 174.382  34.579  1.00 83.94           N  
ANISOU 2945  NE2 GLN W3188     9930   8293  13672   1108  -1612    572
ATOM   2946  H   GLN W3188      71.497 171.416  36.883  1.00  0.00           H  
ATOM   2947  HA  GLN W3188      71.338 173.139  34.536  1.00  0.00           H  
ATOM   2948  HB3 GLN W3188      73.587 171.810  36.129  1.00  0.00           H  
ATOM   2949  HB2 GLN W3188      73.015 173.447  36.305  1.00  0.00           H  
ATOM   2950  HG3 GLN W3188      73.833 173.944  33.955  1.00  0.00           H  
ATOM   2951  HG2 GLN W3188      74.505 172.332  33.888  1.00  0.00           H  
ATOM   2952 HE22 GLN W3188      77.163 174.765  35.065  1.00  0.00           H  
ATOM   2953 HE21 GLN W3188      76.193 174.689  33.619  1.00  0.00           H  
ATOM   2954  N   LEU W3189      70.852 171.078  33.054  1.00 41.44           N  
ANISOU 2954  N   LEU W3189     4148   3190   8407    831   -926    339
ATOM   2955  CA  LEU W3189      70.676 170.052  32.013  1.00 40.13           C  
ANISOU 2955  CA  LEU W3189     3888   3126   8232    789   -857    336
ATOM   2956  C   LEU W3189      71.904 169.904  31.078  1.00 45.61           C  
ANISOU 2956  C   LEU W3189     4523   3856   8952    872  -1024    320
ATOM   2957  O   LEU W3189      72.592 170.899  30.836  1.00 49.67           O  
ANISOU 2957  O   LEU W3189     5162   4315   9396    912  -1195    427
ATOM   2958  CB  LEU W3189      69.411 170.385  31.188  1.00 40.47           C  
ANISOU 2958  CB  LEU W3189     4063   3190   8124    673   -781    511
ATOM   2959  CG  LEU W3189      68.077 170.217  31.949  1.00 40.34           C  
ANISOU 2959  CG  LEU W3189     4074   3199   8053    574   -590    509
ATOM   2960  CD1 LEU W3189      66.891 170.689  31.081  1.00 40.36           C  
ANISOU 2960  CD1 LEU W3189     4194   3272   7867    464   -522    657
ATOM   2961  CD2 LEU W3189      67.883 168.768  32.443  1.00 38.05           C  
ANISOU 2961  CD2 LEU W3189     3635   2992   7828    550   -436    340
ATOM   2962  H   LEU W3189      70.117 171.766  33.134  1.00  0.00           H  
ATOM   2963  HA  LEU W3189      70.536 169.119  32.556  1.00  0.00           H  
ATOM   2964  HB3 LEU W3189      69.380 169.767  30.289  1.00  0.00           H  
ATOM   2965  HB2 LEU W3189      69.499 171.409  30.825  1.00  0.00           H  
ATOM   2966  HG  LEU W3189      68.095 170.858  32.832  1.00  0.00           H  
ATOM   2967 HD11 LEU W3189      65.989 170.094  31.225  1.00  0.00           H  
ATOM   2968 HD12 LEU W3189      66.630 171.721  31.317  1.00  0.00           H  
ATOM   2969 HD13 LEU W3189      67.128 170.654  30.017  1.00  0.00           H  
ATOM   2970 HD21 LEU W3189      66.853 168.430  32.355  1.00  0.00           H  
ATOM   2971 HD22 LEU W3189      68.488 168.054  31.885  1.00  0.00           H  
ATOM   2972 HD23 LEU W3189      68.160 168.676  33.494  1.00  0.00           H  
ATOM   2973  N   PRO W3190      72.181 168.664  30.606  1.00 45.60           N  
ANISOU 2973  N   PRO W3190     4335   3951   9041    888   -978    184
ATOM   2974  CA  PRO W3190      73.407 168.366  29.849  1.00 50.18           C  
ANISOU 2974  CA  PRO W3190     4825   4584   9656    971  -1143    135
ATOM   2975  C   PRO W3190      73.463 169.023  28.461  1.00 39.80           C  
ANISOU 2975  C   PRO W3190     3627   3304   8192    914  -1221    304
ATOM   2976  O   PRO W3190      72.455 169.093  27.761  1.00 40.64           O  
ANISOU 2976  O   PRO W3190     3845   3449   8148    784  -1093    411
ATOM   2977  CB  PRO W3190      73.434 166.831  29.768  1.00 51.61           C  
ANISOU 2977  CB  PRO W3190     4777   4896   9934    945  -1014    -81
ATOM   2978  CG  PRO W3190      71.978 166.416  29.860  1.00 38.51           C  
ANISOU 2978  CG  PRO W3190     3178   3278   8175    786   -769    -61
ATOM   2979  CD  PRO W3190      71.377 167.452  30.801  1.00 37.84           C  
ANISOU 2979  CD  PRO W3190     3242   3069   8068    789   -754     54
ATOM   2980  HA  PRO W3190      74.269 168.702  30.424  1.00  0.00           H  
ATOM   2981  HB3 PRO W3190      73.988 166.432  30.619  1.00  0.00           H  
ATOM   2982  HB2 PRO W3190      73.913 166.453  28.864  1.00  0.00           H  
ATOM   2983  HG3 PRO W3190      71.829 165.386  30.185  1.00  0.00           H  
ATOM   2984  HG2 PRO W3190      71.534 166.527  28.875  1.00  0.00           H  
ATOM   2985  HD2 PRO W3190      70.321 167.603  30.579  1.00  0.00           H  
ATOM   2986  HD3 PRO W3190      71.473 167.121  31.837  1.00  0.00           H  
ATOM   2987  N   GLU W3191      74.679 169.447  28.109  1.00 45.10           N  
ANISOU 2987  N   GLU W3191     4274   3977   8886   1010  -1435    317
ATOM   2988  CA  GLU W3191      75.149 169.972  26.836  1.00 46.44           C  
ANISOU 2988  CA  GLU W3191     4535   4217   8893    939  -1505    440
ATOM   2989  C   GLU W3191      75.025 168.889  25.745  1.00 48.74           C  
ANISOU 2989  C   GLU W3191     4711   4673   9136    827  -1338    334
ATOM   2990  O   GLU W3191      75.939 168.095  25.533  1.00 54.06           O  
ANISOU 2990  O   GLU W3191     5188   5427   9924    856  -1301    144
ATOM   2991  CB  GLU W3191      76.587 170.520  27.071  1.00 53.86           C  
ANISOU 2991  CB  GLU W3191     5466   5130   9870   1071  -1786    464
ATOM   2992  CG  GLU W3191      77.775 169.559  27.382  1.00 70.70           C  
ANISOU 2992  CG  GLU W3191     7760   7127  11976   1150  -1915    528
ATOM   2993  CD  GLU W3191      77.605 168.549  28.524  1.00 85.83           C  
ANISOU 2993  CD  GLU W3191     9925   8942  13746   1046  -1879    730
ATOM   2994  OE1 GLU W3191      77.124 168.948  29.608  1.00 90.80           O  
ANISOU 2994  OE1 GLU W3191    10595   9512  14393   1011  -1743    714
ATOM   2995  OE2 GLU W3191      77.963 167.377  28.298  1.00 91.01           O1-
ANISOU 2995  OE2 GLU W3191    10730   9590  14258    985  -1984    896
ATOM   2996  H   GLU W3191      75.443 169.264  28.749  1.00  0.00           H  
ATOM   2997  HA  GLU W3191      74.508 170.812  26.563  1.00  0.00           H  
ATOM   2998  HB3 GLU W3191      76.532 171.260  27.863  1.00  0.00           H  
ATOM   2999  HB2 GLU W3191      76.871 171.101  26.197  1.00  0.00           H  
ATOM   3000  HG3 GLU W3191      78.645 170.159  27.643  1.00  0.00           H  
ATOM   3001  HG2 GLU W3191      78.069 169.040  26.469  1.00  0.00           H  
ATOM   3002  N   THR W3192      73.850 168.817  25.126  1.00 49.55           N  
ANISOU 3002  N   THR W3192     4935   4825   9067    693  -1232    444
ATOM   3003  CA  THR W3192      73.398 167.661  24.376  1.00 49.93           C  
ANISOU 3003  CA  THR W3192     4916   4990   9065    579  -1045    354
ATOM   3004  C   THR W3192      73.284 167.965  22.869  1.00 47.35           C  
ANISOU 3004  C   THR W3192     4694   4733   8564    486  -1054    455
ATOM   3005  O   THR W3192      72.956 169.089  22.480  1.00 43.97           O  
ANISOU 3005  O   THR W3192     4412   4267   8026    476  -1152    612
ATOM   3006  CB  THR W3192      72.031 167.188  24.967  1.00 50.41           C  
ANISOU 3006  CB  THR W3192     5010   5024   9117    506   -822    343
ATOM   3007  OG1 THR W3192      71.579 165.967  24.426  1.00 56.59           O  
ANISOU 3007  OG1 THR W3192     5771   5895   9836    396   -655    277
ATOM   3008  CG2 THR W3192      70.862 168.163  24.785  1.00 46.22           C  
ANISOU 3008  CG2 THR W3192     4661   4426   8475    475   -809    522
ATOM   3009  H   THR W3192      73.147 169.531  25.310  1.00  0.00           H  
ATOM   3010  HA  THR W3192      74.113 166.849  24.479  1.00  0.00           H  
ATOM   3011  HB  THR W3192      72.163 167.014  26.036  1.00  0.00           H  
ATOM   3012  HG1 THR W3192      71.393 166.114  23.479  1.00  0.00           H  
ATOM   3013 HG21 THR W3192      69.920 167.714  25.093  1.00  0.00           H  
ATOM   3014 HG22 THR W3192      71.004 169.062  25.383  1.00  0.00           H  
ATOM   3015 HG23 THR W3192      70.735 168.470  23.749  1.00  0.00           H  
ATOM   3016  N   TYR W3193      73.527 166.930  22.056  1.00 49.80           N  
ANISOU 3016  N   TYR W3193     4932   5145   8845    404   -943    352
ATOM   3017  CA  TYR W3193      73.037 166.815  20.681  1.00 44.29           C  
ANISOU 3017  CA  TYR W3193     4331   4512   7986    297   -882    413
ATOM   3018  C   TYR W3193      71.556 166.379  20.703  1.00 38.20           C  
ANISOU 3018  C   TYR W3193     3650   3713   7151    224   -672    450
ATOM   3019  O   TYR W3193      71.043 166.013  21.767  1.00 39.68           O  
ANISOU 3019  O   TYR W3193     3820   3845   7412    242   -573    423
ATOM   3020  CB  TYR W3193      73.883 165.764  19.929  1.00 44.71           C  
ANISOU 3020  CB  TYR W3193     4273   4677   8038    241   -868    274
ATOM   3021  CG  TYR W3193      75.370 166.061  19.833  1.00 45.71           C  
ANISOU 3021  CG  TYR W3193     4304   4863   8201    310  -1092    236
ATOM   3022  CD1 TYR W3193      75.833 167.075  18.969  1.00 46.12           C  
ANISOU 3022  CD1 TYR W3193     4446   4958   8119    287  -1234    340
ATOM   3023  CD2 TYR W3193      76.300 165.312  20.586  1.00 46.65           C  
ANISOU 3023  CD2 TYR W3193     4237   5006   8481    397  -1164     87
ATOM   3024  CE1 TYR W3193      77.212 167.341  18.859  1.00 47.98           C  
ANISOU 3024  CE1 TYR W3193     4604   5250   8376    356  -1459    314
ATOM   3025  CE2 TYR W3193      77.678 165.582  20.480  1.00 50.18           C  
ANISOU 3025  CE2 TYR W3193     4584   5516   8967    482  -1389     46
ATOM   3026  CZ  TYR W3193      78.136 166.598  19.620  1.00 51.92           C  
ANISOU 3026  CZ  TYR W3193     4911   5769   9047    464  -1543    168
ATOM   3027  OH  TYR W3193      79.469 166.867  19.547  1.00 55.53           O  
ANISOU 3027  OH  TYR W3193     5279   6290   9531    554  -1787    136
ATOM   3028  H   TYR W3193      73.865 166.062  22.473  1.00  0.00           H  
ATOM   3029  HA  TYR W3193      73.113 167.781  20.178  1.00  0.00           H  
ATOM   3030  HB3 TYR W3193      73.512 165.646  18.910  1.00  0.00           H  
ATOM   3031  HB2 TYR W3193      73.749 164.791  20.398  1.00  0.00           H  
ATOM   3032  HD1 TYR W3193      75.135 167.645  18.372  1.00  0.00           H  
ATOM   3033  HD2 TYR W3193      75.966 164.527  21.248  1.00  0.00           H  
ATOM   3034  HE1 TYR W3193      77.549 168.116  18.186  1.00  0.00           H  
ATOM   3035  HE2 TYR W3193      78.387 165.008  21.060  1.00  0.00           H  
ATOM   3036  HH  TYR W3193      79.693 167.598  18.954  1.00  0.00           H  
ATOM   3037  N   PHE W3194      70.894 166.361  19.542  1.00 37.45           N  
ANISOU 3037  N   PHE W3194     3650   3663   6916    146   -610    506
ATOM   3038  CA  PHE W3194      69.536 165.834  19.418  1.00 41.69           C  
ANISOU 3038  CA  PHE W3194     4269   4182   7390     97   -429    533
ATOM   3039  C   PHE W3194      69.432 164.948  18.173  1.00 44.06           C  
ANISOU 3039  C   PHE W3194     4593   4540   7610     17   -330    471
ATOM   3040  O   PHE W3194      70.069 165.240  17.156  1.00 47.04           O  
ANISOU 3040  O   PHE W3194     4984   4983   7906    -20   -406    477
ATOM   3041  CB  PHE W3194      68.488 166.968  19.384  1.00 41.49           C  
ANISOU 3041  CB  PHE W3194     4361   4136   7268    100   -447    682
ATOM   3042  CG  PHE W3194      68.281 167.705  20.699  1.00 43.59           C  
ANISOU 3042  CG  PHE W3194     4631   4324   7605    161   -505    741
ATOM   3043  CD1 PHE W3194      67.533 167.109  21.736  1.00 43.37           C  
ANISOU 3043  CD1 PHE W3194     4567   4246   7667    185   -400    693
ATOM   3044  CD2 PHE W3194      68.941 168.927  20.949  1.00 41.44           C  
ANISOU 3044  CD2 PHE W3194     4419   4023   7302    182   -664    844
ATOM   3045  CE1 PHE W3194      67.404 167.748  22.962  1.00 40.65           C  
ANISOU 3045  CE1 PHE W3194     4228   3829   7387    234   -446    733
ATOM   3046  CE2 PHE W3194      68.788 169.558  22.175  1.00 40.26           C  
ANISOU 3046  CE2 PHE W3194     4292   3784   7222    232   -714    892
ATOM   3047  CZ  PHE W3194      68.018 168.974  23.172  1.00 40.55           C  
ANISOU 3047  CZ  PHE W3194     4276   3777   7356    260   -602    830
ATOM   3048  H   PHE W3194      71.347 166.583  18.665  1.00  0.00           H  
ATOM   3049  HA  PHE W3194      69.318 165.194  20.270  1.00  0.00           H  
ATOM   3050  HB3 PHE W3194      67.522 166.551  19.092  1.00  0.00           H  
ATOM   3051  HB2 PHE W3194      68.741 167.688  18.604  1.00  0.00           H  
ATOM   3052  HD1 PHE W3194      67.049 166.157  21.577  1.00  0.00           H  
ATOM   3053  HD2 PHE W3194      69.559 169.383  20.189  1.00  0.00           H  
ATOM   3054  HE1 PHE W3194      66.824 167.295  23.754  1.00  0.00           H  
ATOM   3055  HE2 PHE W3194      69.276 170.505  22.361  1.00  0.00           H  
ATOM   3056  HZ  PHE W3194      67.920 169.473  24.123  1.00  0.00           H  
ATOM   3057  N   THR W3195      68.606 163.901  18.275  1.00 41.87           N  
ANISOU 3057  N   THR W3195     4334   4229   7347    -15   -163    410
ATOM   3058  CA  THR W3195      68.175 163.094  17.153  1.00 39.57           C  
ANISOU 3058  CA  THR W3195     4098   3957   6979    -86    -55    356
ATOM   3059  C   THR W3195      67.095 163.806  16.352  1.00 40.31           C  
ANISOU 3059  C   THR W3195     4299   4068   6949    -81    -34    451
ATOM   3060  O   THR W3195      66.529 164.786  16.830  1.00 43.90           O  
ANISOU 3060  O   THR W3195     4791   4509   7381    -35    -48    551
ATOM   3061  CB  THR W3195      67.695 161.713  17.597  1.00 37.33           C  
ANISOU 3061  CB  THR W3195     3839   3608   6739   -121    109    278
ATOM   3062  OG1 THR W3195      66.534 161.755  18.397  1.00 40.03           O  
ANISOU 3062  OG1 THR W3195     4226   3888   7098    -67    159    354
ATOM   3063  CG2 THR W3195      68.758 160.897  18.332  1.00 33.14           C  
ANISOU 3063  CG2 THR W3195     3189   3095   6310   -167    112    143
ATOM   3064  H   THR W3195      68.080 163.767  19.128  1.00  0.00           H  
ATOM   3065  HA  THR W3195      69.053 162.983  16.516  1.00  0.00           H  
ATOM   3066  HB  THR W3195      67.419 161.129  16.720  1.00  0.00           H  
ATOM   3067  HG1 THR W3195      66.758 161.934  19.313  1.00  0.00           H  
ATOM   3068 HG21 THR W3195      68.417 159.891  18.573  1.00  0.00           H  
ATOM   3069 HG22 THR W3195      69.659 160.796  17.726  1.00  0.00           H  
ATOM   3070 HG23 THR W3195      69.052 161.376  19.264  1.00  0.00           H  
ATOM   3071  N   GLN W3196      66.866 163.373  15.100  1.00 39.16           N  
ANISOU 3071  N   GLN W3196     4195   3963   6721   -136      8    404
ATOM   3072  CA  GLN W3196      66.174 164.171  14.077  1.00 36.97           C  
ANISOU 3072  CA  GLN W3196     3996   3728   6323   -140     28    462
ATOM   3073  C   GLN W3196      64.778 163.664  13.668  1.00 36.04           C  
ANISOU 3073  C   GLN W3196     3954   3552   6188   -100    172    460
ATOM   3074  O   GLN W3196      64.154 164.304  12.822  1.00 41.05           O  
ANISOU 3074  O   GLN W3196     4630   4230   6738    -79    192    504
ATOM   3075  CB  GLN W3196      67.121 164.319  12.863  1.00 41.41           C  
ANISOU 3075  CB  GLN W3196     4567   4369   6799   -217      4    399
ATOM   3076  CG  GLN W3196      68.445 165.062  13.154  1.00 45.63           C  
ANISOU 3076  CG  GLN W3196     5042   4978   7318   -246   -169    422
ATOM   3077  CD  GLN W3196      68.260 166.468  13.730  1.00 49.35           C  
ANISOU 3077  CD  GLN W3196     5540   5468   7744   -215   -282    561
ATOM   3078  OE1 GLN W3196      67.415 167.228  13.264  1.00 52.30           O  
ANISOU 3078  OE1 GLN W3196     5982   5891   8000   -246   -262    618
ATOM   3079  NE2 GLN W3196      69.063 166.829  14.732  1.00 48.75           N  
ANISOU 3079  NE2 GLN W3196     5414   5350   7760   -161   -397    605
ATOM   3080  H   GLN W3196      67.370 162.564  14.761  1.00  0.00           H  
ATOM   3081  HA  GLN W3196      65.973 165.171  14.462  1.00  0.00           H  
ATOM   3082  HB3 GLN W3196      66.610 164.827  12.045  1.00  0.00           H  
ATOM   3083  HB2 GLN W3196      67.365 163.328  12.487  1.00  0.00           H  
ATOM   3084  HG3 GLN W3196      69.022 165.149  12.233  1.00  0.00           H  
ATOM   3085  HG2 GLN W3196      69.054 164.468  13.837  1.00  0.00           H  
ATOM   3086 HE22 GLN W3196      68.987 167.751  15.131  1.00  0.00           H  
ATOM   3087 HE21 GLN W3196      69.742 166.184  15.113  1.00  0.00           H  
ATOM   3088  N   SER W3197      64.290 162.578  14.296  1.00 37.92           N  
ANISOU 3088  N   SER W3197     4213   3698   6498    -92    267    407
ATOM   3089  CA  SER W3197      62.940 162.062  14.214  1.00 41.42           C  
ANISOU 3089  CA  SER W3197     4745   4065   6930    -37    380    419
ATOM   3090  C   SER W3197      62.465 161.577  12.851  1.00 46.40           C  
ANISOU 3090  C   SER W3197     5449   4702   7477    -28    444    378
ATOM   3091  O   SER W3197      61.264 161.518  12.602  1.00 50.13           O  
ANISOU 3091  O   SER W3197     5970   5160   7916     52    489    410
ATOM   3092  CB  SER W3197      61.964 163.072  14.822  1.00 41.54           C  
ANISOU 3092  CB  SER W3197     4749   4088   6945     38    356    523
ATOM   3093  OG  SER W3197      62.283 163.393  16.158  1.00 45.92           O  
ANISOU 3093  OG  SER W3197     5246   4618   7584     34    313    545
ATOM   3094  H   SER W3197      64.875 162.180  15.018  1.00  0.00           H  
ATOM   3095  HA  SER W3197      62.908 161.175  14.848  1.00  0.00           H  
ATOM   3096  HB3 SER W3197      60.943 162.697  14.830  1.00  0.00           H  
ATOM   3097  HB2 SER W3197      61.921 163.981  14.221  1.00  0.00           H  
ATOM   3098  HG  SER W3197      61.461 163.492  16.643  1.00  0.00           H  
ATOM   3099  N   ARG W3198      63.364 161.213  11.932  1.00 45.02           N  
ANISOU 3099  N   ARG W3198     5277   4558   7272   -105    445    294
ATOM   3100  CA  ARG W3198      63.088 160.714  10.600  1.00 46.23           C  
ANISOU 3100  CA  ARG W3198     5503   4707   7353   -105    517    227
ATOM   3101  C   ARG W3198      62.813 159.218  10.600  1.00 48.03           C  
ANISOU 3101  C   ARG W3198     5844   4788   7619   -109    633    152
ATOM   3102  O   ARG W3198      62.982 158.544  11.615  1.00 49.53           O  
ANISOU 3102  O   ARG W3198     6049   4897   7874   -143    660    145
ATOM   3103  CB  ARG W3198      64.234 161.093   9.661  1.00 43.60           C  
ANISOU 3103  CB  ARG W3198     5130   4484   6952   -201    464    169
ATOM   3104  CG  ARG W3198      64.451 162.599   9.520  1.00 38.50           C  
ANISOU 3104  CG  ARG W3198     4422   3973   6233   -207    356    251
ATOM   3105  CD  ARG W3198      65.733 163.043   8.816  1.00 39.81           C  
ANISOU 3105  CD  ARG W3198     4555   4244   6326   -315    276    210
ATOM   3106  NE  ARG W3198      66.938 162.827   9.613  1.00 45.36           N  
ANISOU 3106  NE  ARG W3198     5191   4943   7102   -355    187    201
ATOM   3107  CZ  ARG W3198      68.148 163.353   9.391  1.00 48.21           C  
ANISOU 3107  CZ  ARG W3198     5502   5400   7417   -430     72    185
ATOM   3108  NH1 ARG W3198      68.382 164.201   8.379  1.00 50.19           N  
ANISOU 3108  NH1 ARG W3198     5782   5754   7534   -492     39    185
ATOM   3109  NH2 ARG W3198      69.178 163.029  10.183  1.00 46.85           N1+
ANISOU 3109  NH2 ARG W3198     5246   5228   7326   -443    -14    160
ATOM   3110  H   ARG W3198      64.327 161.163  12.225  1.00  0.00           H  
ATOM   3111  HA  ARG W3198      62.186 161.199  10.229  1.00  0.00           H  
ATOM   3112  HB3 ARG W3198      64.057 160.692   8.663  1.00  0.00           H  
ATOM   3113  HB2 ARG W3198      65.152 160.601   9.981  1.00  0.00           H  
ATOM   3114  HG3 ARG W3198      64.505 163.010  10.529  1.00  0.00           H  
ATOM   3115  HG2 ARG W3198      63.586 163.094   9.082  1.00  0.00           H  
ATOM   3116  HD3 ARG W3198      65.633 164.062   8.440  1.00  0.00           H  
ATOM   3117  HD2 ARG W3198      65.886 162.418   7.936  1.00  0.00           H  
ATOM   3118  HE  ARG W3198      66.866 162.129  10.341  1.00  0.00           H  
ATOM   3119 HH12 ARG W3198      69.313 164.546   8.199  1.00  0.00           H  
ATOM   3120 HH11 ARG W3198      67.643 164.453   7.740  1.00  0.00           H  
ATOM   3121 HH22 ARG W3198      70.111 163.344   9.963  1.00  0.00           H  
ATOM   3122 HH21 ARG W3198      69.065 162.312  10.885  1.00  0.00           H  
ATOM   3123  N   ASN W3199      62.422 158.681   9.442  1.00 47.11           N  
ANISOU 3123  N   ASN W3199     5815   4629   7454    -79    705     88
ATOM   3124  CA  ASN W3199      62.320 157.277   9.104  1.00 49.41           C  
ANISOU 3124  CA  ASN W3199     6253   4751   7769    -78    811     22
ATOM   3125  C   ASN W3199      63.037 157.062   7.776  1.00 46.13           C  
ANISOU 3125  C   ASN W3199     5885   4330   7313   -177    861   -109
ATOM   3126  O   ASN W3199      63.572 158.019   7.221  1.00 46.78           O  
ANISOU 3126  O   ASN W3199     5887   4550   7337   -229    815   -145
ATOM   3127  CB  ASN W3199      60.870 156.799   9.152  1.00 56.33           C  
ANISOU 3127  CB  ASN W3199     7223   5539   8640     81    852     58
ATOM   3128  CG  ASN W3199      59.896 157.536   8.243  1.00 64.87           C  
ANISOU 3128  CG  ASN W3199     8286   6701   9661    150    860      4
ATOM   3129  OD1 ASN W3199      60.233 157.897   7.116  1.00 69.58           O  
ANISOU 3129  OD1 ASN W3199     8978   7220  10240    153    928   -100
ATOM   3130  ND2 ASN W3199      58.666 157.806   8.685  1.00 67.50           N  
ANISOU 3130  ND2 ASN W3199     8499   7190   9957    195    797     62
ATOM   3131  H   ASN W3199      62.392 159.278   8.626  1.00  0.00           H  
ATOM   3132  HA  ASN W3199      62.876 156.704   9.847  1.00  0.00           H  
ATOM   3133  HB3 ASN W3199      60.496 156.872  10.174  1.00  0.00           H  
ATOM   3134  HB2 ASN W3199      60.800 155.741   8.907  1.00  0.00           H  
ATOM   3135 HD22 ASN W3199      58.025 158.332   8.110  1.00  0.00           H  
ATOM   3136 HD21 ASN W3199      58.374 157.516   9.609  1.00  0.00           H  
ATOM   3137  N   LEU W3200      63.057 155.837   7.246  1.00 44.07           N  
ANISOU 3137  N   LEU W3200     5772   3901   7071   -216    957   -179
ATOM   3138  CA  LEU W3200      63.701 155.437   6.009  1.00 50.88           C  
ANISOU 3138  CA  LEU W3200     6694   4738   7900   -337   1018   -316
ATOM   3139  C   LEU W3200      63.213 156.220   4.797  1.00 54.74           C  
ANISOU 3139  C   LEU W3200     7210   5262   8328   -270   1040   -380
ATOM   3140  O   LEU W3200      63.980 156.540   3.891  1.00 57.41           O  
ANISOU 3140  O   LEU W3200     7469   5740   8606   -356   1014   -448
ATOM   3141  CB  LEU W3200      63.474 153.947   5.757  1.00 55.93           C  
ANISOU 3141  CB  LEU W3200     7518   5164   8567   -402   1126   -371
ATOM   3142  CG  LEU W3200      63.854 152.948   6.851  1.00 57.00           C  
ANISOU 3142  CG  LEU W3200     7632   5311   8715   -610   1159   -456
ATOM   3143  CD1 LEU W3200      63.223 151.573   6.648  1.00 57.82           C  
ANISOU 3143  CD1 LEU W3200     7961   5187   8821   -692   1285   -515
ATOM   3144  CD2 LEU W3200      65.368 152.862   7.035  1.00 56.54           C  
ANISOU 3144  CD2 LEU W3200     7468   5406   8608   -724   1130   -566
ATOM   3145  H   LEU W3200      62.538 155.112   7.720  1.00  0.00           H  
ATOM   3146  HA  LEU W3200      64.766 155.629   6.114  1.00  0.00           H  
ATOM   3147  HB3 LEU W3200      63.977 153.652   4.836  1.00  0.00           H  
ATOM   3148  HB2 LEU W3200      62.419 153.803   5.532  1.00  0.00           H  
ATOM   3149  HG  LEU W3200      63.450 153.316   7.796  1.00  0.00           H  
ATOM   3150 HD11 LEU W3200      63.944 150.771   6.489  1.00  0.00           H  
ATOM   3151 HD12 LEU W3200      62.621 151.272   7.507  1.00  0.00           H  
ATOM   3152 HD13 LEU W3200      62.556 151.549   5.788  1.00  0.00           H  
ATOM   3153 HD21 LEU W3200      65.789 151.940   6.634  1.00  0.00           H  
ATOM   3154 HD22 LEU W3200      65.899 153.675   6.543  1.00  0.00           H  
ATOM   3155 HD23 LEU W3200      65.632 152.899   8.092  1.00  0.00           H  
ATOM   3156  N   GLN W3201      61.906 156.485   4.772  1.00 58.32           N  
ANISOU 3156  N   GLN W3201     7772   5595   8793   -114   1086   -369
ATOM   3157  CA  GLN W3201      61.133 157.070   3.695  1.00 65.30           C  
ANISOU 3157  CA  GLN W3201     8684   6496   9631    -40   1126   -465
ATOM   3158  C   GLN W3201      61.270 158.584   3.703  1.00 62.90           C  
ANISOU 3158  C   GLN W3201     8204   6431   9263    -27   1057   -444
ATOM   3159  O   GLN W3201      61.713 159.173   2.718  1.00 64.62           O  
ANISOU 3159  O   GLN W3201     8378   6767   9409   -121   1064   -536
ATOM   3160  CB  GLN W3201      59.682 156.607   3.806  1.00 76.70           C  
ANISOU 3160  CB  GLN W3201    10262   7766  11115    158   1166   -454
ATOM   3161  CG  GLN W3201      59.438 155.102   3.726  1.00 85.92           C  
ANISOU 3161  CG  GLN W3201    11655   8664  12326    142   1235   -469
ATOM   3162  CD  GLN W3201      59.658 154.311   5.009  1.00 91.24           C  
ANISOU 3162  CD  GLN W3201    12352   9278  13037    106   1206   -341
ATOM   3163  OE1 GLN W3201      59.998 154.847   6.060  1.00 89.69           O  
ANISOU 3163  OE1 GLN W3201    11997   9234  12848    108   1133   -245
ATOM   3164  NE2 GLN W3201      59.493 152.988   4.967  1.00 95.36           N  
ANISOU 3164  NE2 GLN W3201    13085   9572  13578     63   1270   -344
ATOM   3165  H   GLN W3201      61.360 156.195   5.572  1.00  0.00           H  
ATOM   3166  HA  GLN W3201      61.538 156.700   2.752  1.00  0.00           H  
ATOM   3167  HB3 GLN W3201      59.120 157.084   3.003  1.00  0.00           H  
ATOM   3168  HB2 GLN W3201      59.220 156.999   4.713  1.00  0.00           H  
ATOM   3169  HG3 GLN W3201      60.045 154.665   2.931  1.00  0.00           H  
ATOM   3170  HG2 GLN W3201      58.407 154.921   3.431  1.00  0.00           H  
ATOM   3171 HE22 GLN W3201      59.646 152.434   5.798  1.00  0.00           H  
ATOM   3172 HE21 GLN W3201      59.233 152.525   4.108  1.00  0.00           H  
ATOM   3173  N   GLU W3202      60.919 159.218   4.826  1.00 59.78           N  
ANISOU 3173  N   GLU W3202     7720   6113   8881     71    992   -323
ATOM   3174  CA  GLU W3202      60.886 160.645   5.068  1.00 61.88           C  
ANISOU 3174  CA  GLU W3202     7840   6596   9076     70    932   -292
ATOM   3175  C   GLU W3202      62.234 161.170   5.533  1.00 56.15           C  
ANISOU 3175  C   GLU W3202     7012   6004   8318    -74    836   -222
ATOM   3176  O   GLU W3202      62.289 162.068   6.370  1.00 59.78           O  
ANISOU 3176  O   GLU W3202     7376   6588   8748    -64    761   -125
ATOM   3177  CB  GLU W3202      59.760 160.970   6.054  1.00 72.29           C  
ANISOU 3177  CB  GLU W3202     9113   7936  10417    229    908   -205
ATOM   3178  CG  GLU W3202      58.370 160.451   5.627  1.00 83.91           C  
ANISOU 3178  CG  GLU W3202    10660   9306  11914    404    976   -282
ATOM   3179  CD  GLU W3202      57.282 160.856   6.623  1.00 90.78           C  
ANISOU 3179  CD  GLU W3202    11565  10077  12851    558    949   -181
ATOM   3180  OE1 GLU W3202      56.979 162.067   6.689  1.00 92.50           O  
ANISOU 3180  OE1 GLU W3202    11852  10174  13118    520    932    -96
ATOM   3181  OE2 GLU W3202      56.765 159.948   7.310  1.00 93.15           O1-
ANISOU 3181  OE2 GLU W3202    11813  10432  13147    712    946   -195
ATOM   3182  H   GLU W3202      60.648 158.650   5.618  1.00  0.00           H  
ATOM   3183  HA  GLU W3202      60.659 161.150   4.128  1.00  0.00           H  
ATOM   3184  HB3 GLU W3202      59.707 162.052   6.184  1.00  0.00           H  
ATOM   3185  HB2 GLU W3202      60.007 160.573   7.040  1.00  0.00           H  
ATOM   3186  HG3 GLU W3202      58.381 159.365   5.523  1.00  0.00           H  
ATOM   3187  HG2 GLU W3202      58.110 160.846   4.644  1.00  0.00           H  
ATOM   3188  N   PHE W3203      63.341 160.628   5.018  1.00 50.08           N  
ANISOU 3188  N   PHE W3203     6263   5212   7553   -207    832   -273
ATOM   3189  CA  PHE W3203      64.692 160.987   5.391  1.00 46.53           C  
ANISOU 3189  CA  PHE W3203     5712   4888   7081   -319    721   -216
ATOM   3190  C   PHE W3203      65.096 162.276   4.691  1.00 46.87           C  
ANISOU 3190  C   PHE W3203     5695   5116   6999   -393    669   -234
ATOM   3191  O   PHE W3203      65.885 162.263   3.748  1.00 48.31           O  
ANISOU 3191  O   PHE W3203     5916   5330   7110   -441    735   -353
ATOM   3192  CB  PHE W3203      65.677 159.834   5.196  1.00 46.97           C  
ANISOU 3192  CB  PHE W3203     5784   4888   7175   -439    728   -288
ATOM   3193  CG  PHE W3203      66.851 159.936   6.137  1.00 47.92           C  
ANISOU 3193  CG  PHE W3203     5787   5114   7307   -513    598   -230
ATOM   3194  CD1 PHE W3203      67.923 160.790   5.859  1.00 46.04           C  
ANISOU 3194  CD1 PHE W3203     5483   5031   6978   -609    505   -249
ATOM   3195  CD2 PHE W3203      66.757 159.364   7.413  1.00 51.92           C  
ANISOU 3195  CD2 PHE W3203     6252   5564   7912   -478    562   -159
ATOM   3196  CE1 PHE W3203      68.875 161.040   6.821  1.00 47.49           C  
ANISOU 3196  CE1 PHE W3203     5564   5300   7178   -650    363   -194
ATOM   3197  CE2 PHE W3203      67.728 159.605   8.360  1.00 54.84           C  
ANISOU 3197  CE2 PHE W3203     6506   6024   8308   -521    435   -121
ATOM   3198  CZ  PHE W3203      68.782 160.440   8.061  1.00 52.76           C  
ANISOU 3198  CZ  PHE W3203     6180   5903   7962   -596    327   -135
ATOM   3199  H   PHE W3203      63.230 159.912   4.315  1.00  0.00           H  
ATOM   3200  HA  PHE W3203      64.670 161.183   6.463  1.00  0.00           H  
ATOM   3201  HB3 PHE W3203      66.029 159.783   4.165  1.00  0.00           H  
ATOM   3202  HB2 PHE W3203      65.187 158.876   5.363  1.00  0.00           H  
ATOM   3203  HD1 PHE W3203      68.003 161.281   4.899  1.00  0.00           H  
ATOM   3204  HD2 PHE W3203      65.923 158.735   7.681  1.00  0.00           H  
ATOM   3205  HE1 PHE W3203      69.698 161.705   6.609  1.00  0.00           H  
ATOM   3206  HE2 PHE W3203      67.656 159.154   9.340  1.00  0.00           H  
ATOM   3207  HZ  PHE W3203      69.532 160.622   8.815  1.00  0.00           H  
ATOM   3208  N   LYS W3204      64.522 163.402   5.124  1.00 46.56           N  
ANISOU 3208  N   LYS W3204     5576   5192   6925   -411    553   -118
ATOM   3209  CA  LYS W3204      64.798 164.761   4.703  1.00 52.36           C  
ANISOU 3209  CA  LYS W3204     6274   6100   7520   -503    490   -108
ATOM   3210  C   LYS W3204      66.207 165.176   5.094  1.00 50.81           C  
ANISOU 3210  C   LYS W3204     6024   5969   7313   -573    329     -6
ATOM   3211  O   LYS W3204      66.412 165.308   6.299  1.00 47.95           O  
ANISOU 3211  O   LYS W3204     5629   5551   7039   -507    265     98
ATOM   3212  CB  LYS W3204      63.716 165.637   5.338  1.00 59.12           C  
ANISOU 3212  CB  LYS W3204     7113   7036   8315   -443    519    -65
ATOM   3213  CG  LYS W3204      62.260 165.317   4.927  1.00 66.36           C  
ANISOU 3213  CG  LYS W3204     8064   7900   9249   -342    661   -178
ATOM   3214  CD  LYS W3204      61.227 166.017   5.832  1.00 67.54           C  
ANISOU 3214  CD  LYS W3204     8162   8172   9328   -297    689   -165
ATOM   3215  CE  LYS W3204      59.781 165.551   5.573  1.00 66.49           C  
ANISOU 3215  CE  LYS W3204     8046   7992   9225   -169    816   -299
ATOM   3216  NZ  LYS W3204      58.817 166.210   6.472  1.00 65.53           N1+
ANISOU 3216  NZ  LYS W3204     7977   7861   9060   -230    892   -460
ATOM   3217  H   LYS W3204      63.806 163.272   5.825  1.00  0.00           H  
ATOM   3218  HA  LYS W3204      64.662 164.797   3.621  1.00  0.00           H  
ATOM   3219  HB3 LYS W3204      63.921 166.686   5.114  1.00  0.00           H  
ATOM   3220  HB2 LYS W3204      63.797 165.548   6.423  1.00  0.00           H  
ATOM   3221  HG3 LYS W3204      62.078 164.244   4.956  1.00  0.00           H  
ATOM   3222  HG2 LYS W3204      62.103 165.615   3.890  1.00  0.00           H  
ATOM   3223  HD3 LYS W3204      61.297 167.096   5.684  1.00  0.00           H  
ATOM   3224  HD2 LYS W3204      61.482 165.836   6.878  1.00  0.00           H  
ATOM   3225  HE3 LYS W3204      59.701 164.474   5.719  1.00  0.00           H  
ATOM   3226  HE2 LYS W3204      59.495 165.757   4.541  1.00  0.00           H  
ATOM   3227  HZ1 LYS W3204      59.050 166.006   7.433  1.00  0.00           H  
ATOM   3228  HZ2 LYS W3204      58.840 167.209   6.329  1.00  0.00           H  
ATOM   3229  HZ3 LYS W3204      57.887 165.867   6.280  1.00  0.00           H  
ATOM   3230  N   PRO W3205      67.169 165.353   4.182  1.00 53.15           N  
ANISOU 3230  N   PRO W3205     6311   6379   7504   -697    253    -38
ATOM   3231  CA  PRO W3205      68.506 165.780   4.535  1.00 55.23           C  
ANISOU 3231  CA  PRO W3205     6528   6696   7761   -742     74     57
ATOM   3232  C   PRO W3205      68.549 167.229   4.997  1.00 57.82           C  
ANISOU 3232  C   PRO W3205     6861   7076   8030   -726    -24    210
ATOM   3233  O   PRO W3205      68.069 168.113   4.291  1.00 62.11           O  
ANISOU 3233  O   PRO W3205     7437   7676   8488   -735     42    227
ATOM   3234  CB  PRO W3205      69.341 165.535   3.275  1.00 58.04           C  
ANISOU 3234  CB  PRO W3205     6890   7173   7990   -882     24    -26
ATOM   3235  CG  PRO W3205      68.348 165.709   2.127  1.00 60.21           C  
ANISOU 3235  CG  PRO W3205     7220   7500   8157   -926    165   -122
ATOM   3236  CD  PRO W3205      67.049 165.190   2.746  1.00 57.91           C  
ANISOU 3236  CD  PRO W3205     6949   7066   7986   -799    321   -168
ATOM   3237  HA  PRO W3205      68.910 165.147   5.326  1.00  0.00           H  
ATOM   3238  HB3 PRO W3205      69.723 164.514   3.265  1.00  0.00           H  
ATOM   3239  HB2 PRO W3205      70.204 166.190   3.173  1.00  0.00           H  
ATOM   3240  HG3 PRO W3205      68.651 165.203   1.210  1.00  0.00           H  
ATOM   3241  HG2 PRO W3205      68.252 166.769   1.897  1.00  0.00           H  
ATOM   3242  HD2 PRO W3205      66.206 165.721   2.304  1.00  0.00           H  
ATOM   3243  HD3 PRO W3205      66.939 164.139   2.484  1.00  0.00           H  
ATOM   3244  N   ARG W3206      69.080 167.463   6.204  1.00 55.93           N  
ANISOU 3244  N   ARG W3206     6590   6819   7841   -706   -182    312
ATOM   3245  CA  ARG W3206      69.173 168.773   6.854  1.00 55.28           C  
ANISOU 3245  CA  ARG W3206     6535   6752   7717   -695   -289    467
ATOM   3246  C   ARG W3206      70.557 169.428   6.686  1.00 59.53           C  
ANISOU 3246  C   ARG W3206     7089   7348   8180   -756   -500    550
ATOM   3247  O   ARG W3206      70.834 170.415   7.366  1.00 64.31           O  
ANISOU 3247  O   ARG W3206     7728   7922   8786   -730   -622    685
ATOM   3248  CB  ARG W3206      68.786 168.644   8.346  1.00 51.64           C  
ANISOU 3248  CB  ARG W3206     6041   6166   7415   -568   -276    530
ATOM   3249  CG  ARG W3206      67.455 167.914   8.584  1.00 52.90           C  
ANISOU 3249  CG  ARG W3206     6201   6271   7626   -498    -96    479
ATOM   3250  CD  ARG W3206      66.878 168.154   9.991  1.00 51.55           C  
ANISOU 3250  CD  ARG W3206     6001   5985   7600   -388    -89    538
ATOM   3251  NE  ARG W3206      65.803 167.216  10.371  1.00 52.16           N  
ANISOU 3251  NE  ARG W3206     6090   6019   7710   -316     60    504
ATOM   3252  CZ  ARG W3206      64.632 166.956   9.758  1.00 49.52           C  
ANISOU 3252  CZ  ARG W3206     5741   5592   7483   -225     94    541
ATOM   3253  NH1 ARG W3206      64.274 167.524   8.596  1.00 50.49           N  
ANISOU 3253  NH1 ARG W3206     5831   5658   7697   -201      6    600
ATOM   3254  NH2 ARG W3206      63.784 166.096  10.335  1.00 44.39           N1+
ANISOU 3254  NH2 ARG W3206     5109   4911   6847   -154    211    512
ATOM   3255  H   ARG W3206      69.510 166.698   6.712  1.00  0.00           H  
ATOM   3256  HA  ARG W3206      68.454 169.452   6.393  1.00  0.00           H  
ATOM   3257  HB3 ARG W3206      68.731 169.638   8.790  1.00  0.00           H  
ATOM   3258  HB2 ARG W3206      69.570 168.113   8.887  1.00  0.00           H  
ATOM   3259  HG3 ARG W3206      67.504 166.856   8.340  1.00  0.00           H  
ATOM   3260  HG2 ARG W3206      66.770 168.358   7.862  1.00  0.00           H  
ATOM   3261  HD3 ARG W3206      66.387 169.127   9.991  1.00  0.00           H  
ATOM   3262  HD2 ARG W3206      67.660 168.214  10.748  1.00  0.00           H  
ATOM   3263  HE  ARG W3206      65.976 166.743  11.249  1.00  0.00           H  
ATOM   3264 HH12 ARG W3206      63.389 167.314   8.165  1.00  0.00           H  
ATOM   3265 HH11 ARG W3206      64.904 168.171   8.145  1.00  0.00           H  
ATOM   3266 HH22 ARG W3206      62.893 165.889   9.914  1.00  0.00           H  
ATOM   3267 HH21 ARG W3206      64.022 165.649  11.213  1.00  0.00           H  
ATOM   3268  N   SER W3207      71.395 168.885   5.788  1.00 55.60           N  
ANISOU 3268  N   SER W3207     6579   6931   7617   -836   -553    472
ATOM   3269  CA  SER W3207      72.734 169.355   5.499  1.00 55.53           C  
ANISOU 3269  CA  SER W3207     6591   6988   7519   -890   -773    548
ATOM   3270  C   SER W3207      73.149 168.881   4.111  1.00 53.48           C  
ANISOU 3270  C   SER W3207     6335   6858   7126  -1018   -772    439
ATOM   3271  O   SER W3207      72.687 167.836   3.663  1.00 53.43           O  
ANISOU 3271  O   SER W3207     6291   6857   7154  -1040   -618    287
ATOM   3272  CB  SER W3207      73.696 168.896   6.594  1.00 60.51           C  
ANISOU 3272  CB  SER W3207     7134   7541   8317   -774   -922    572
ATOM   3273  OG  SER W3207      75.045 169.198   6.322  1.00 63.61           O  
ANISOU 3273  OG  SER W3207     7419   7935   8816   -762   -858    417
ATOM   3274  H   SER W3207      71.095 168.108   5.219  1.00  0.00           H  
ATOM   3275  HA  SER W3207      72.713 170.444   5.477  1.00  0.00           H  
ATOM   3276  HB3 SER W3207      73.622 167.820   6.750  1.00  0.00           H  
ATOM   3277  HB2 SER W3207      73.436 169.346   7.553  1.00  0.00           H  
ATOM   3278  HG  SER W3207      75.552 169.012   7.116  1.00  0.00           H  
ATOM   3279  N   GLN W3208      74.074 169.604   3.475  1.00 51.95           N  
ANISOU 3279  N   GLN W3208     8502   5234   6002   -571   -881   1023
ATOM   3280  CA  GLN W3208      74.738 169.244   2.237  1.00 50.13           C  
ANISOU 3280  CA  GLN W3208     8354   5103   5589   -666   -896    836
ATOM   3281  C   GLN W3208      75.581 167.987   2.400  1.00 46.99           C  
ANISOU 3281  C   GLN W3208     7820   4741   5292   -643  -1060    731
ATOM   3282  O   GLN W3208      75.703 167.227   1.442  1.00 49.64           O  
ANISOU 3282  O   GLN W3208     8133   5103   5624   -745   -987    512
ATOM   3283  CB  GLN W3208      75.560 170.418   1.706  1.00 55.38           C  
ANISOU 3283  CB  GLN W3208     9264   5901   5876   -712  -1002    911
ATOM   3284  CG  GLN W3208      76.137 170.261   0.296  1.00 62.74           C  
ANISOU 3284  CG  GLN W3208    10313   6980   6544   -860  -1033    721
ATOM   3285  CD  GLN W3208      75.058 170.152  -0.769  1.00 67.65           C  
ANISOU 3285  CD  GLN W3208    10969   7535   7199  -1010   -716    495
ATOM   3286  OE1 GLN W3208      74.178 171.004  -0.861  1.00 71.27           O  
ANISOU 3286  OE1 GLN W3208    11438   7878   7765  -1007   -488    531
ATOM   3287  NE2 GLN W3208      75.080 169.105  -1.595  1.00 69.29           N  
ANISOU 3287  NE2 GLN W3208    11182   7810   7333  -1152   -681    252
ATOM   3288  H   GLN W3208      74.459 170.389   3.978  1.00  0.00           H  
ATOM   3289  HA  GLN W3208      73.947 169.025   1.522  1.00  0.00           H  
ATOM   3290  HB3 GLN W3208      76.380 170.620   2.394  1.00  0.00           H  
ATOM   3291  HB2 GLN W3208      74.958 171.327   1.723  1.00  0.00           H  
ATOM   3292  HG3 GLN W3208      76.809 169.406   0.237  1.00  0.00           H  
ATOM   3293  HG2 GLN W3208      76.750 171.124   0.037  1.00  0.00           H  
ATOM   3294 HE22 GLN W3208      74.370 169.017  -2.306  1.00  0.00           H  
ATOM   3295 HE21 GLN W3208      75.788 168.390  -1.517  1.00  0.00           H  
ATOM   3296  N   MET W3209      76.102 167.713   3.600  1.00 45.35           N  
ANISOU 3296  N   MET W3209     7521   4524   5187   -528  -1249    865
ATOM   3297  CA  MET W3209      76.787 166.486   3.952  1.00 47.16           C  
ANISOU 3297  CA  MET W3209     7594   4769   5558   -509  -1380    759
ATOM   3298  C   MET W3209      75.885 165.276   3.784  1.00 44.96           C  
ANISOU 3298  C   MET W3209     7161   4352   5569   -533  -1192    618
ATOM   3299  O   MET W3209      76.303 164.256   3.241  1.00 49.87           O  
ANISOU 3299  O   MET W3209     7715   4989   6243   -603  -1173    415
ATOM   3300  CB  MET W3209      77.333 166.553   5.379  1.00 48.31           C  
ANISOU 3300  CB  MET W3209     7661   4887   5807   -381  -1561    932
ATOM   3301  CG  MET W3209      78.090 165.318   5.867  1.00 49.35           C  
ANISOU 3301  CG  MET W3209     7611   5018   6121   -361  -1676    822
ATOM   3302  SD  MET W3209      78.388 165.266   7.652  1.00 55.41           S  
ANISOU 3302  SD  MET W3209     8278   5693   7084   -220  -1800   1009
ATOM   3303  CE  MET W3209      79.556 166.631   7.850  1.00 59.05           C  
ANISOU 3303  CE  MET W3209     8883   6272   7280   -141  -1981   1221
ATOM   3304  H   MET W3209      75.926 168.361   4.354  1.00  0.00           H  
ATOM   3305  HA  MET W3209      77.625 166.355   3.266  1.00  0.00           H  
ATOM   3306  HB3 MET W3209      76.516 166.747   6.073  1.00  0.00           H  
ATOM   3307  HB2 MET W3209      77.989 167.418   5.464  1.00  0.00           H  
ATOM   3308  HG3 MET W3209      79.045 165.217   5.350  1.00  0.00           H  
ATOM   3309  HG2 MET W3209      77.547 164.399   5.657  1.00  0.00           H  
ATOM   3310  HE1 MET W3209      79.837 166.733   8.898  1.00  0.00           H  
ATOM   3311  HE2 MET W3209      80.461 166.439   7.274  1.00  0.00           H  
ATOM   3312  HE3 MET W3209      79.118 167.574   7.523  1.00  0.00           H  
ATOM   3313  N   GLU W3210      74.632 165.400   4.227  1.00 43.81           N  
ANISOU 3313  N   GLU W3210     6958   4075   5612   -484  -1049    731
ATOM   3314  CA  GLU W3210      73.619 164.372   4.114  1.00 45.03           C  
ANISOU 3314  CA  GLU W3210     6964   4092   6052   -485   -872    655
ATOM   3315  C   GLU W3210      73.184 164.174   2.669  1.00 51.01           C  
ANISOU 3315  C   GLU W3210     7752   4818   6811   -575   -643    475
ATOM   3316  O   GLU W3210      73.051 163.025   2.257  1.00 60.70           O  
ANISOU 3316  O   GLU W3210     8867   5928   8270   -585   -489    357
ATOM   3317  CB  GLU W3210      72.477 164.670   5.088  1.00 48.64           C  
ANISOU 3317  CB  GLU W3210     7342   4459   6679   -424   -810    856
ATOM   3318  CG  GLU W3210      72.935 164.653   6.548  1.00 53.20           C  
ANISOU 3318  CG  GLU W3210     7880   5023   7310   -370   -968    992
ATOM   3319  CD  GLU W3210      71.809 164.740   7.569  1.00 59.64           C  
ANISOU 3319  CD  GLU W3210     8597   5762   8301   -360   -899   1151
ATOM   3320  OE1 GLU W3210      70.926 165.605   7.385  1.00 62.32           O  
ANISOU 3320  OE1 GLU W3210     8896   6088   8693   -374   -765   1206
ATOM   3321  OE2 GLU W3210      71.807 163.951   8.539  1.00 62.19           O1-
ANISOU 3321  OE2 GLU W3210     8876   6045   8708   -350   -979   1222
ATOM   3322  H   GLU W3210      74.333 166.294   4.589  1.00  0.00           H  
ATOM   3323  HA  GLU W3210      74.080 163.439   4.438  1.00  0.00           H  
ATOM   3324  HB3 GLU W3210      71.672 163.952   4.943  1.00  0.00           H  
ATOM   3325  HB2 GLU W3210      72.033 165.635   4.849  1.00  0.00           H  
ATOM   3326  HG3 GLU W3210      73.628 165.468   6.748  1.00  0.00           H  
ATOM   3327  HG2 GLU W3210      73.507 163.744   6.728  1.00  0.00           H  
ATOM   3328  N   ILE W3211      73.049 165.245   1.881  1.00 47.77           N  
ANISOU 3328  N   ILE W3211     7501   4489   6159   -647   -585    449
ATOM   3329  CA  ILE W3211      72.828 165.216   0.448  1.00 49.03           C  
ANISOU 3329  CA  ILE W3211     7715   4613   6302   -767   -335    238
ATOM   3330  C   ILE W3211      73.960 164.494  -0.272  1.00 52.43           C  
ANISOU 3330  C   ILE W3211     8200   5136   6584   -894   -392     -6
ATOM   3331  O   ILE W3211      73.700 163.555  -1.019  1.00 54.02           O  
ANISOU 3331  O   ILE W3211     8363   5244   6918   -986   -168   -228
ATOM   3332  CB  ILE W3211      72.587 166.597  -0.164  1.00 49.88           C  
ANISOU 3332  CB  ILE W3211     7996   4774   6182   -833   -232    273
ATOM   3333  CG1 ILE W3211      71.371 167.299   0.443  1.00 51.72           C  
ANISOU 3333  CG1 ILE W3211     8146   4931   6573   -734   -170    495
ATOM   3334  CG2 ILE W3211      72.481 166.628  -1.692  1.00 51.39           C  
ANISOU 3334  CG2 ILE W3211     8256   4908   6361   -982     72     29
ATOM   3335  CD1 ILE W3211      71.219 168.786   0.122  1.00 53.47           C  
ANISOU 3335  CD1 ILE W3211     8537   5201   6579   -802    -68    538
ATOM   3336  H   ILE W3211      73.187 166.151   2.303  1.00  0.00           H  
ATOM   3337  HA  ILE W3211      71.926 164.626   0.296  1.00  0.00           H  
ATOM   3338  HB  ILE W3211      73.451 167.214   0.078  1.00  0.00           H  
ATOM   3339 HG13 ILE W3211      71.376 167.212   1.531  1.00  0.00           H  
ATOM   3340 HG12 ILE W3211      70.463 166.784   0.139  1.00  0.00           H  
ATOM   3341 HG21 ILE W3211      72.282 167.622  -2.092  1.00  0.00           H  
ATOM   3342 HG22 ILE W3211      73.387 166.297  -2.199  1.00  0.00           H  
ATOM   3343 HG23 ILE W3211      71.677 165.988  -2.047  1.00  0.00           H  
ATOM   3344 HD11 ILE W3211      70.832 169.348   0.972  1.00  0.00           H  
ATOM   3345 HD12 ILE W3211      72.168 169.243  -0.155  1.00  0.00           H  
ATOM   3346 HD13 ILE W3211      70.534 168.952  -0.709  1.00  0.00           H  
ATOM   3347  N   ASP W3212      75.217 164.869  -0.024  1.00 54.54           N  
ANISOU 3347  N   ASP W3212     8544   5588   6589   -906   -685     33
ATOM   3348  CA  ASP W3212      76.411 164.246  -0.557  1.00 57.99           C  
ANISOU 3348  CA  ASP W3212     9004   6167   6861  -1046   -791   -186
ATOM   3349  C   ASP W3212      76.523 162.786  -0.144  1.00 58.45           C  
ANISOU 3349  C   ASP W3212     8866   6122   7219  -1023   -768   -310
ATOM   3350  O   ASP W3212      76.748 161.954  -1.020  1.00 64.81           O  
ANISOU 3350  O   ASP W3212     9664   6948   8011  -1181   -669   -579
ATOM   3351  CB  ASP W3212      77.729 164.974  -0.308  1.00 61.11           C  
ANISOU 3351  CB  ASP W3212     9479   6793   6945  -1030  -1143    -54
ATOM   3352  CG  ASP W3212      77.977 166.271  -1.064  1.00 64.57           C  
ANISOU 3352  CG  ASP W3212    10150   7335   7050  -1075  -1154     62
ATOM   3353  OD1 ASP W3212      77.026 166.861  -1.619  1.00 65.48           O  
ANISOU 3353  OD1 ASP W3212    10366   7358   7154  -1154   -875    -14
ATOM   3354  OD2 ASP W3212      79.130 166.747  -1.037  1.00 66.09           O1-
ANISOU 3354  OD2 ASP W3212    10419   7686   7008  -1026  -1426    238
ATOM   3355  H   ASP W3212      75.366 165.669   0.573  1.00  0.00           H  
ATOM   3356  HA  ASP W3212      76.270 164.234  -1.639  1.00  0.00           H  
ATOM   3357  HB3 ASP W3212      78.574 164.312  -0.496  1.00  0.00           H  
ATOM   3358  HB2 ASP W3212      77.793 165.214   0.753  1.00  0.00           H  
ATOM   3359  N   PHE W3213      76.319 162.435   1.129  1.00 53.81           N  
ANISOU 3359  N   PHE W3213     8136   5420   6890   -854   -837   -130
ATOM   3360  CA  PHE W3213      76.278 161.077   1.635  1.00 52.64           C  
ANISOU 3360  CA  PHE W3213     7821   5157   7025   -834   -802   -231
ATOM   3361  C   PHE W3213      75.297 160.207   0.868  1.00 50.83           C  
ANISOU 3361  C   PHE W3213     7549   4730   7035   -893   -454   -399
ATOM   3362  O   PHE W3213      75.659 159.127   0.408  1.00 53.91           O  
ANISOU 3362  O   PHE W3213     7870   5057   7555   -975   -358   -612
ATOM   3363  CB  PHE W3213      76.028 161.038   3.145  1.00 51.69           C  
ANISOU 3363  CB  PHE W3213     7590   4941   7108   -667   -907      7
ATOM   3364  CG  PHE W3213      75.911 159.677   3.789  1.00 55.29           C  
ANISOU 3364  CG  PHE W3213     7896   5241   7869   -646   -824    -67
ATOM   3365  CD1 PHE W3213      77.035 159.002   4.278  1.00 57.04           C  
ANISOU 3365  CD1 PHE W3213     8036   5522   8114   -684   -966   -196
ATOM   3366  CD2 PHE W3213      74.705 158.974   3.721  1.00 58.44           C  
ANISOU 3366  CD2 PHE W3213     8229   5436   8538   -588   -604      9
ATOM   3367  CE1 PHE W3213      76.939 157.696   4.709  1.00 58.39           C  
ANISOU 3367  CE1 PHE W3213     8088   5534   8563   -679   -862   -273
ATOM   3368  CE2 PHE W3213      74.625 157.662   4.135  1.00 56.34           C  
ANISOU 3368  CE2 PHE W3213     7852   5016   8539   -570   -518    -35
ATOM   3369  CZ  PHE W3213      75.745 157.019   4.614  1.00 56.23           C  
ANISOU 3369  CZ  PHE W3213     7784   5045   8536   -623   -633   -188
ATOM   3370  H   PHE W3213      76.180 163.172   1.805  1.00  0.00           H  
ATOM   3371  HA  PHE W3213      77.265 160.649   1.466  1.00  0.00           H  
ATOM   3372  HB3 PHE W3213      75.119 161.594   3.372  1.00  0.00           H  
ATOM   3373  HB2 PHE W3213      76.808 161.583   3.671  1.00  0.00           H  
ATOM   3374  HD1 PHE W3213      77.991 159.500   4.305  1.00  0.00           H  
ATOM   3375  HD2 PHE W3213      73.832 159.447   3.299  1.00  0.00           H  
ATOM   3376  HE1 PHE W3213      77.801 157.177   5.100  1.00  0.00           H  
ATOM   3377  HE2 PHE W3213      73.687 157.135   4.056  1.00  0.00           H  
ATOM   3378  HZ  PHE W3213      75.690 155.981   4.907  1.00  0.00           H  
ATOM   3379  N   LEU W3214      74.062 160.677   0.690  1.00 50.79           N  
ANISOU 3379  N   LEU W3214     7574   4611   7114   -851   -242   -306
ATOM   3380  CA  LEU W3214      72.991 160.021  -0.029  1.00 56.63           C  
ANISOU 3380  CA  LEU W3214     8242   5124   8152   -864    112   -413
ATOM   3381  C   LEU W3214      73.271 159.872  -1.520  1.00 63.13           C  
ANISOU 3381  C   LEU W3214     9185   5956   8846  -1068    349   -724
ATOM   3382  O   LEU W3214      72.750 158.940  -2.125  1.00 68.62           O  
ANISOU 3382  O   LEU W3214     9831   6484   9756  -1142    617   -931
ATOM   3383  CB  LEU W3214      71.668 160.727   0.265  1.00 59.75           C  
ANISOU 3383  CB  LEU W3214     8571   5397   8735   -727    239   -168
ATOM   3384  CG  LEU W3214      71.104 160.593   1.682  1.00 58.38           C  
ANISOU 3384  CG  LEU W3214     8285   5213   8685   -570     43    125
ATOM   3385  CD1 LEU W3214      70.103 161.688   2.050  1.00 57.57           C  
ANISOU 3385  CD1 LEU W3214     8112   5054   8710   -478    138    358
ATOM   3386  CD2 LEU W3214      70.557 159.199   1.986  1.00 57.73           C  
ANISOU 3386  CD2 LEU W3214     8074   4985   8876   -522     76    113
ATOM   3387  H   LEU W3214      73.840 161.582   1.078  1.00  0.00           H  
ATOM   3388  HA  LEU W3214      72.920 159.010   0.371  1.00  0.00           H  
ATOM   3389  HB3 LEU W3214      70.904 160.397  -0.437  1.00  0.00           H  
ATOM   3390  HB2 LEU W3214      71.799 161.779   0.016  1.00  0.00           H  
ATOM   3391  HG  LEU W3214      71.940 160.727   2.366  1.00  0.00           H  
ATOM   3392 HD11 LEU W3214      70.391 162.207   2.964  1.00  0.00           H  
ATOM   3393 HD12 LEU W3214      70.020 162.457   1.281  1.00  0.00           H  
ATOM   3394 HD13 LEU W3214      69.090 161.328   2.223  1.00  0.00           H  
ATOM   3395 HD21 LEU W3214      69.486 159.178   2.179  1.00  0.00           H  
ATOM   3396 HD22 LEU W3214      70.728 158.500   1.168  1.00  0.00           H  
ATOM   3397 HD23 LEU W3214      71.021 158.766   2.872  1.00  0.00           H  
ATOM   3398  N   GLU W3215      74.058 160.781  -2.112  1.00 68.05           N  
ANISOU 3398  N   GLU W3215     9982   6761   9113  -1181    279   -767
ATOM   3399  CA  GLU W3215      74.319 160.830  -3.549  1.00 76.23           C  
ANISOU 3399  CA  GLU W3215    11164   7817   9982  -1419    525  -1075
ATOM   3400  C   GLU W3215      75.616 160.114  -3.975  1.00 77.57           C  
ANISOU 3400  C   GLU W3215    11382   8167   9922  -1622    382  -1336
ATOM   3401  O   GLU W3215      75.609 159.396  -4.975  1.00 84.77           O  
ANISOU 3401  O   GLU W3215    12325   9000  10883  -1818    658  -1648
ATOM   3402  CB  GLU W3215      74.266 162.307  -4.011  1.00 88.31           C  
ANISOU 3402  CB  GLU W3215    12888   9474  11190  -1493    525  -1024
ATOM   3403  CG  GLU W3215      74.674 162.559  -5.483  1.00 98.16           C  
ANISOU 3403  CG  GLU W3215    14085  10539  12672  -1361    758   -853
ATOM   3404  CD  GLU W3215      74.441 163.979  -6.013  1.00108.44           C  
ANISOU 3404  CD  GLU W3215    15598  11907  13698  -1512    916   -931
ATOM   3405  OE1 GLU W3215      74.045 164.873  -5.234  1.00113.94           O  
ANISOU 3405  OE1 GLU W3215    16482  12717  14093  -1759    986  -1193
ATOM   3406  OE2 GLU W3215      74.673 164.154  -7.229  1.00109.22           O1-
ANISOU 3406  OE2 GLU W3215    15680  11953  13865  -1406    975   -738
ATOM   3407  H   GLU W3215      74.439 161.535  -1.553  1.00  0.00           H  
ATOM   3408  HA  GLU W3215      73.511 160.316  -4.074  1.00  0.00           H  
ATOM   3409  HB3 GLU W3215      74.890 162.918  -3.357  1.00  0.00           H  
ATOM   3410  HB2 GLU W3215      73.246 162.666  -3.860  1.00  0.00           H  
ATOM   3411  HG3 GLU W3215      74.142 161.859  -6.129  1.00  0.00           H  
ATOM   3412  HG2 GLU W3215      75.738 162.353  -5.601  1.00  0.00           H  
ATOM   3413  N   LEU W3216      76.722 160.391  -3.277  1.00 72.00           N  
ANISOU 3413  N   LEU W3216    10672   7702   8982  -1587    -31  -1217
ATOM   3414  CA  LEU W3216      78.080 160.016  -3.669  1.00 74.32           C  
ANISOU 3414  CA  LEU W3216    10986   8230   9020  -1786   -225  -1434
ATOM   3415  C   LEU W3216      78.375 158.531  -3.390  1.00 71.73           C  
ANISOU 3415  C   LEU W3216    10458   7806   8990  -1751   -238  -1533
ATOM   3416  O   LEU W3216      77.634 157.856  -2.671  1.00 70.56           O  
ANISOU 3416  O   LEU W3216    10177   7416   9216  -1561   -125  -1402
ATOM   3417  CB  LEU W3216      79.105 160.925  -2.936  1.00 77.88           C  
ANISOU 3417  CB  LEU W3216    11501   8986   9102  -1753   -662  -1234
ATOM   3418  CG  LEU W3216      79.392 162.304  -3.582  1.00 85.89           C  
ANISOU 3418  CG  LEU W3216    12765  10186   9684  -1892   -693  -1214
ATOM   3419  CD1 LEU W3216      78.171 163.217  -3.825  1.00 92.55           C  
ANISOU 3419  CD1 LEU W3216    13754  11091  10320  -2234   -442  -1592
ATOM   3420  CD2 LEU W3216      80.505 163.031  -2.803  1.00 85.87           C  
ANISOU 3420  CD2 LEU W3216    12844  10016   9765  -1738   -529   -995
ATOM   3421  H   LEU W3216      76.645 160.926  -2.413  1.00  0.00           H  
ATOM   3422  HA  LEU W3216      78.187 160.168  -4.743  1.00  0.00           H  
ATOM   3423  HB3 LEU W3216      80.068 160.412  -2.905  1.00  0.00           H  
ATOM   3424  HB2 LEU W3216      78.837 161.030  -1.886  1.00  0.00           H  
ATOM   3425  HG  LEU W3216      79.797 162.098  -4.572  1.00  0.00           H  
ATOM   3426 HD11 LEU W3216      77.931 163.260  -4.888  1.00  0.00           H  
ATOM   3427 HD12 LEU W3216      77.278 162.880  -3.311  1.00  0.00           H  
ATOM   3428 HD13 LEU W3216      78.342 164.245  -3.506  1.00  0.00           H  
ATOM   3429 HD21 LEU W3216      81.290 163.342  -3.488  1.00  0.00           H  
ATOM   3430 HD22 LEU W3216      80.148 163.922  -2.287  1.00  0.00           H  
ATOM   3431 HD23 LEU W3216      80.972 162.394  -2.050  1.00  0.00           H  
ATOM   3432  N   ALA W3217      79.507 158.062  -3.934  1.00 71.18           N  
ANISOU 3432  N   ALA W3217    10369   7941   8734  -1955   -381  -1769
ATOM   3433  CA  ALA W3217      80.152 156.833  -3.481  1.00 70.08           C  
ANISOU 3433  CA  ALA W3217    10043   7751   8833  -1961   -416  -1897
ATOM   3434  C   ALA W3217      80.727 157.039  -2.069  1.00 70.55           C  
ANISOU 3434  C   ALA W3217     9966   8000   8838  -1810   -859  -1676
[truncated: 3,667,827 more chars]
