# Supplementary material for: An atomistic model of the coronavirus replication-transcription complex as a hexamer assembled around nsp15
Source: J Biol Chem. 2021 Sep 23;297(4):101218. doi: 10.1016/j.jbc.2021.101218 (PMC8494237; doi:10.1016/j.jbc.2021.101218)
Supplement: Supplemental Data 5 [file mmc6.zip › jbc_101218_mmc6.pdb]

TITLE     B2_v5
REMARK   4      COMPLIES WITH FORMAT V. 3.0, 1-DEC-2006
REMARK 888
REMARK 888 WRITTEN BY MAESTRO (A PRODUCT OF SCHRODINGER, LLC)
ATOM      1  N   SER W4001      58.787 130.012  30.171  1.00 43.64           N1+
ANISOU    1  N   SER W4001     4488   4366   7728    -92   -585   -208
ATOM      2  CA  SER W4001      57.602 130.829  30.606  1.00 39.83           C  
ANISOU    2  CA  SER W4001     4016   3986   7130    -28   -555   -181
ATOM      3  C   SER W4001      57.271 131.882  29.509  1.00 35.22           C  
ANISOU    3  C   SER W4001     3422   3442   6520    -24   -371    -93
ATOM      4  O   SER W4001      58.110 132.269  28.687  1.00 37.17           O  
ANISOU    4  O   SER W4001     3632   3648   6842    -66   -267    -52
ATOM      5  CB  SER W4001      57.868 131.522  31.963  1.00 45.95           C  
ANISOU    5  CB  SER W4001     4689   4755   8016    -44   -670   -154
ATOM      6  OG  SER W4001      58.541 132.767  31.966  1.00 48.00           O  
ANISOU    6  OG  SER W4001     4813   4987   8439    -98   -577    -52
ATOM      7  H1  SER W4001      58.953 129.303  30.874  1.00  0.00           H  
ATOM      8  H2  SER W4001      58.583 129.575  29.287  1.00  0.00           H  
ATOM      9  HA  SER W4001      56.797 130.098  30.686  1.00  0.00           H  
ATOM     10  HB3 SER W4001      58.358 130.855  32.668  1.00  0.00           H  
ATOM     11  HB2 SER W4001      56.871 131.672  32.342  1.00  0.00           H  
ATOM     12  HG  SER W4001      59.494 132.548  32.035  1.00  0.00           H  
ATOM     13  H   SER W4001      59.592 130.617  30.093  1.00  0.00           H  
ATOM     14  N   LEU W4002      56.042 132.419  29.578  1.00 32.66           N  
ANISOU   14  N   LEU W4002     3132   3194   6086     32   -345    -61
ATOM     15  CA  LEU W4002      55.585 133.578  28.804  1.00 34.10           C  
ANISOU   15  CA  LEU W4002     3313   3383   6261     39   -213     10
ATOM     16  C   LEU W4002      56.477 134.815  29.038  1.00 32.68           C  
ANISOU   16  C   LEU W4002     3030   3163   6224     25   -166     57
ATOM     17  O   LEU W4002      56.886 135.469  28.079  1.00 33.30           O  
ANISOU   17  O   LEU W4002     3105   3220   6327     25    -52     80
ATOM     18  CB  LEU W4002      54.093 133.830  29.140  1.00 43.46           C  
ANISOU   18  CB  LEU W4002     4539   4636   7337     89   -227     59
ATOM     19  CG  LEU W4002      53.433 135.139  28.653  1.00 44.78           C  
ANISOU   19  CG  LEU W4002     4708   4778   7529     96   -144    132
ATOM     20  CD1 LEU W4002      53.564 135.347  27.131  1.00 43.51           C  
ANISOU   20  CD1 LEU W4002     4603   4595   7335     74    -51    124
ATOM     21  CD2 LEU W4002      51.966 135.200  29.133  1.00 47.63           C  
ANISOU   21  CD2 LEU W4002     5085   5189   7823    129   -190    214
ATOM     22  H   LEU W4002      55.370 132.047  30.243  1.00  0.00           H  
ATOM     23  HA  LEU W4002      55.668 133.319  27.749  1.00  0.00           H  
ATOM     24  HB3 LEU W4002      53.982 133.806  30.226  1.00  0.00           H  
ATOM     25  HB2 LEU W4002      53.517 132.980  28.775  1.00  0.00           H  
ATOM     26  HG  LEU W4002      53.948 135.966  29.141  1.00  0.00           H  
ATOM     27 HD11 LEU W4002      52.633 135.660  26.658  1.00  0.00           H  
ATOM     28 HD12 LEU W4002      54.299 136.124  26.916  1.00  0.00           H  
ATOM     29 HD13 LEU W4002      53.889 134.439  26.622  1.00  0.00           H  
ATOM     30 HD21 LEU W4002      51.824 136.000  29.861  1.00  0.00           H  
ATOM     31 HD22 LEU W4002      51.259 135.373  28.324  1.00  0.00           H  
ATOM     32 HD23 LEU W4002      51.656 134.275  29.619  1.00  0.00           H  
ATOM     33  N   GLU W4003      56.810 135.069  30.306  1.00 32.42           N  
ANISOU   33  N   GLU W4003     2909   3131   6280     27   -255     72
ATOM     34  CA  GLU W4003      57.695 136.144  30.738  1.00 31.28           C  
ANISOU   34  CA  GLU W4003     2641   2970   6274     34   -202    127
ATOM     35  C   GLU W4003      59.140 136.001  30.219  1.00 31.43           C  
ANISOU   35  C   GLU W4003     2583   2962   6396    -19   -134    149
ATOM     36  O   GLU W4003      59.762 137.016  29.893  1.00 30.99           O  
ANISOU   36  O   GLU W4003     2453   2923   6398     11    -16    202
ATOM     37  CB  GLU W4003      57.643 136.280  32.271  1.00 35.69           C  
ANISOU   37  CB  GLU W4003     3106   3541   6914     47   -329    149
ATOM     38  CG  GLU W4003      56.329 136.876  32.847  1.00 40.90           C  
ANISOU   38  CG  GLU W4003     3819   4232   7489    110   -381    169
ATOM     39  CD  GLU W4003      55.108 135.955  32.989  1.00 48.59           C  
ANISOU   39  CD  GLU W4003     4910   5253   8298    116   -464    132
ATOM     40  OE1 GLU W4003      55.235 134.732  32.770  1.00 50.16           O  
ANISOU   40  OE1 GLU W4003     5160   5451   8449     85   -491     65
ATOM     41  OE2 GLU W4003      54.041 136.492  33.356  1.00 49.19           O1-
ANISOU   41  OE2 GLU W4003     5026   5372   8293    162   -502    179
ATOM     42  H   GLU W4003      56.400 134.515  31.047  1.00  0.00           H  
ATOM     43  HA  GLU W4003      57.315 137.072  30.311  1.00  0.00           H  
ATOM     44  HB3 GLU W4003      58.451 136.946  32.565  1.00  0.00           H  
ATOM     45  HB2 GLU W4003      57.878 135.329  32.751  1.00  0.00           H  
ATOM     46  HG3 GLU W4003      56.048 137.748  32.256  1.00  0.00           H  
ATOM     47  HG2 GLU W4003      56.548 137.260  33.845  1.00  0.00           H  
ATOM     48  N   ASN W4004      59.653 134.760  30.114  1.00 31.40           N  
ANISOU   48  N   ASN W4004     2595   2920   6414    -86   -209    116
ATOM     49  CA  ASN W4004      60.962 134.502  29.494  1.00 32.27           C  
ANISOU   49  CA  ASN W4004     2626   2994   6639   -151   -155    168
ATOM     50  C   ASN W4004      60.909 134.672  27.970  1.00 30.45           C  
ANISOU   50  C   ASN W4004     2475   2778   6317   -133      0    177
ATOM     51  O   ASN W4004      61.837 135.260  27.414  1.00 41.25           O  
ANISOU   51  O   ASN W4004     3766   4166   7741   -139    117    257
ATOM     52  CB  ASN W4004      61.561 133.115  29.808  1.00 35.14           C  
ANISOU   52  CB  ASN W4004     2996   3278   7076   -227   -315    125
ATOM     53  CG  ASN W4004      61.666 132.773  31.286  1.00 37.39           C  
ANISOU   53  CG  ASN W4004     3205   3506   7494   -310   -271    205
ATOM     54  OD1 ASN W4004      60.971 131.877  31.739  1.00 38.01           O  
ANISOU   54  OD1 ASN W4004     3377   3551   7513   -323   -235    180
ATOM     55  ND2 ASN W4004      62.474 133.462  32.074  1.00 37.52           N  
ANISOU   55  ND2 ASN W4004     3038   3519   7698   -364   -273    322
ATOM     56  H   ASN W4004      59.093 133.975  30.429  1.00  0.00           H  
ATOM     57  HA  ASN W4004      61.671 135.245  29.861  1.00  0.00           H  
ATOM     58  HB3 ASN W4004      62.563 133.042  29.380  1.00  0.00           H  
ATOM     59  HB2 ASN W4004      60.971 132.337  29.320  1.00  0.00           H  
ATOM     60 HD22 ASN W4004      62.520 133.242  33.056  1.00  0.00           H  
ATOM     61 HD21 ASN W4004      63.017 134.258  31.723  1.00  0.00           H  
ATOM     62  N   VAL W4005      59.841 134.189  27.309  1.00 28.43           N  
ANISOU   62  N   VAL W4005     2364   2525   5913   -106      2    108
ATOM     63  CA  VAL W4005      59.621 134.406  25.876  1.00 31.30           C  
ANISOU   63  CA  VAL W4005     2806   2898   6190    -90    123    112
ATOM     64  C   VAL W4005      59.534 135.912  25.545  1.00 32.09           C  
ANISOU   64  C   VAL W4005     2884   3036   6271    -22    238    146
ATOM     65  O   VAL W4005      60.237 136.376  24.647  1.00 37.90           O  
ANISOU   65  O   VAL W4005     3612   3793   6996     -4    348    182
ATOM     66  CB  VAL W4005      58.351 133.668  25.350  1.00 37.20           C  
ANISOU   66  CB  VAL W4005     3684   3648   6800    -71     92     48
ATOM     67  CG1 VAL W4005      57.964 134.005  23.896  1.00 34.60           C  
ANISOU   67  CG1 VAL W4005     3428   3325   6394    -54    196     56
ATOM     68  CG2 VAL W4005      58.492 132.137  25.458  1.00 45.60           C  
ANISOU   68  CG2 VAL W4005     4783   4678   7864   -102    -11     -7
ATOM     69  H   VAL W4005      59.122 133.671  27.810  1.00  0.00           H  
ATOM     70  HA  VAL W4005      60.496 134.021  25.359  1.00  0.00           H  
ATOM     71  HB  VAL W4005      57.514 133.960  25.983  1.00  0.00           H  
ATOM     72 HG11 VAL W4005      57.043 133.495  23.614  1.00  0.00           H  
ATOM     73 HG12 VAL W4005      57.786 135.064  23.724  1.00  0.00           H  
ATOM     74 HG13 VAL W4005      58.747 133.699  23.208  1.00  0.00           H  
ATOM     75 HG21 VAL W4005      57.521 131.649  25.354  1.00  0.00           H  
ATOM     76 HG22 VAL W4005      59.137 131.740  24.679  1.00  0.00           H  
ATOM     77 HG23 VAL W4005      58.913 131.816  26.406  1.00  0.00           H  
ATOM     78  N   ALA W4006      58.757 136.650  26.344  1.00 30.99           N  
ANISOU   78  N   ALA W4006     2743   2909   6123     31    204    134
ATOM     79  CA  ALA W4006      58.650 138.105  26.298  1.00 28.85           C  
ANISOU   79  CA  ALA W4006     2464   2653   5845    118    285    142
ATOM     80  C   ALA W4006      60.002 138.809  26.457  1.00 31.42           C  
ANISOU   80  C   ALA W4006     2652   3025   6263    151    371    203
ATOM     81  O   ALA W4006      60.323 139.685  25.658  1.00 33.13           O  
ANISOU   81  O   ALA W4006     2873   3276   6440    240    481    204
ATOM     82  CB  ALA W4006      57.651 138.566  27.361  1.00 29.35           C  
ANISOU   82  CB  ALA W4006     2544   2698   5910    162    207    131
ATOM     83  H   ALA W4006      58.186 136.175  27.043  1.00  0.00           H  
ATOM     84  HA  ALA W4006      58.271 138.388  25.319  1.00  0.00           H  
ATOM     85  HB1 ALA W4006      57.616 139.651  27.433  1.00  0.00           H  
ATOM     86  HB2 ALA W4006      56.643 138.219  27.133  1.00  0.00           H  
ATOM     87  HB3 ALA W4006      57.915 138.189  28.347  1.00  0.00           H  
ATOM     88  N   PHE W4007      60.792 138.359  27.442  1.00 31.53           N  
ANISOU   88  N   PHE W4007     2536   3045   6399     88    317    257
ATOM     89  CA  PHE W4007      62.149 138.840  27.685  1.00 31.37           C  
ANISOU   89  CA  PHE W4007     2346   3083   6490    104    405    355
ATOM     90  C   PHE W4007      63.083 138.641  26.479  1.00 32.22           C  
ANISOU   90  C   PHE W4007     2461   3230   6552     96    537    409
ATOM     91  O   PHE W4007      63.780 139.573  26.083  1.00 38.25           O  
ANISOU   91  O   PHE W4007     3159   4081   7292    188    681    464
ATOM     92  CB  PHE W4007      62.713 138.267  28.993  1.00 34.32           C  
ANISOU   92  CB  PHE W4007     2577   3432   7031      7    284    414
ATOM     93  CG  PHE W4007      64.165 138.605  29.268  1.00 36.55           C  
ANISOU   93  CG  PHE W4007     2645   3779   7463      0    366    555
ATOM     94  CD1 PHE W4007      64.514 139.836  29.864  1.00 43.53           C  
ANISOU   94  CD1 PHE W4007     3389   4731   8418     89    409    603
ATOM     95  CD2 PHE W4007      65.183 137.767  28.766  1.00 38.74           C  
ANISOU   95  CD2 PHE W4007     2846   4051   7820    -94    401    658
ATOM     96  CE1 PHE W4007      65.852 140.174  30.017  1.00 49.20           C  
ANISOU   96  CE1 PHE W4007     3881   5534   9278     91    501    757
ATOM     97  CE2 PHE W4007      66.508 138.135  28.911  1.00 43.63           C  
ANISOU   97  CE2 PHE W4007     3242   4746   8590   -109    486    829
ATOM     98  CZ  PHE W4007      66.843 139.321  29.547  1.00 48.98           C  
ANISOU   98  CZ  PHE W4007     3766   5514   9330    -14    544    882
ATOM     99  H   PHE W4007      60.433 137.661  28.083  1.00  0.00           H  
ATOM    100  HA  PHE W4007      62.077 139.908  27.868  1.00  0.00           H  
ATOM    101  HB3 PHE W4007      62.601 137.185  29.018  1.00  0.00           H  
ATOM    102  HB2 PHE W4007      62.120 138.655  29.817  1.00  0.00           H  
ATOM    103  HD1 PHE W4007      63.748 140.509  30.222  1.00  0.00           H  
ATOM    104  HD2 PHE W4007      64.941 136.836  28.273  1.00  0.00           H  
ATOM    105  HE1 PHE W4007      66.120 141.098  30.507  1.00  0.00           H  
ATOM    106  HE2 PHE W4007      67.282 137.476  28.552  1.00  0.00           H  
ATOM    107  HZ  PHE W4007      67.886 139.562  29.680  1.00  0.00           H  
ATOM    108  N   ASN W4008      63.055 137.441  25.890  1.00 33.30           N  
ANISOU  108  N   ASN W4008     2678   3311   6663      4    491    395
ATOM    109  CA  ASN W4008      63.824 137.103  24.691  1.00 32.89           C  
ANISOU  109  CA  ASN W4008     2635   3290   6572    -12    600    463
ATOM    110  C   ASN W4008      63.409 137.990  23.510  1.00 31.47           C  
ANISOU  110  C   ASN W4008     2575   3164   6218    105    715    410
ATOM    111  O   ASN W4008      64.279 138.558  22.852  1.00 38.87           O  
ANISOU  111  O   ASN W4008     3479   4186   7102    161    850    483
ATOM    112  CB  ASN W4008      63.648 135.616  24.332  1.00 30.63           C  
ANISOU  112  CB  ASN W4008     2427   2913   6299   -120    502    441
ATOM    113  CG  ASN W4008      64.535 134.661  25.121  1.00 32.56           C  
ANISOU  113  CG  ASN W4008     2548   3091   6734   -234    385    508
ATOM    114  OD1 ASN W4008      65.499 134.130  24.582  1.00 34.61           O  
ANISOU  114  OD1 ASN W4008     2712   3342   7097   -302    418    634
ATOM    115  ND2 ASN W4008      64.219 134.388  26.375  1.00 35.44           N  
ANISOU  115  ND2 ASN W4008     2913   3402   7150   -256    233    431
ATOM    116  H   ASN W4008      62.423 136.738  26.260  1.00  0.00           H  
ATOM    117  HA  ASN W4008      64.869 137.290  24.953  1.00  0.00           H  
ATOM    118  HB3 ASN W4008      63.980 135.508  23.304  1.00  0.00           H  
ATOM    119  HB2 ASN W4008      62.606 135.297  24.355  1.00  0.00           H  
ATOM    120 HD22 ASN W4008      64.844 133.829  26.950  1.00  0.00           H  
ATOM    121 HD21 ASN W4008      63.368 134.749  26.802  1.00  0.00           H  
ATOM    122  N   VAL W4009      62.097 138.155  23.304  1.00 29.75           N  
ANISOU  122  N   VAL W4009     2495   2898   5909    146    654    292
ATOM    123  CA  VAL W4009      61.547 139.024  22.269  1.00 31.27           C  
ANISOU  123  CA  VAL W4009     2814   3109   5958    247    715    225
ATOM    124  C   VAL W4009      61.940 140.504  22.460  1.00 36.37           C  
ANISOU  124  C   VAL W4009     3403   3836   6582    394    819    232
ATOM    125  O   VAL W4009      62.387 141.111  21.494  1.00 41.53           O  
ANISOU  125  O   VAL W4009     4109   4553   7116    496    919    220
ATOM    126  CB  VAL W4009      60.012 138.832  22.126  1.00 33.86           C  
ANISOU  126  CB  VAL W4009     3271   3353   6240    241    603    127
ATOM    127  CG1 VAL W4009      59.271 139.945  21.352  1.00 38.77           C  
ANISOU  127  CG1 VAL W4009     4018   3963   6750    341    625     53
ATOM    128  CG2 VAL W4009      59.723 137.463  21.474  1.00 36.22           C  
ANISOU  128  CG2 VAL W4009     3625   3607   6532    131    529    122
ATOM    129  H   VAL W4009      61.427 137.656  23.885  1.00  0.00           H  
ATOM    130  HA  VAL W4009      62.004 138.711  21.330  1.00  0.00           H  
ATOM    131  HB  VAL W4009      59.586 138.811  23.130  1.00  0.00           H  
ATOM    132 HG11 VAL W4009      58.213 139.719  21.244  1.00  0.00           H  
ATOM    133 HG12 VAL W4009      59.321 140.908  21.863  1.00  0.00           H  
ATOM    134 HG13 VAL W4009      59.683 140.077  20.351  1.00  0.00           H  
ATOM    135 HG21 VAL W4009      58.658 137.250  21.431  1.00  0.00           H  
ATOM    136 HG22 VAL W4009      60.104 137.424  20.452  1.00  0.00           H  
ATOM    137 HG23 VAL W4009      60.189 136.646  22.025  1.00  0.00           H  
ATOM    138  N   VAL W4010      61.921 141.080  23.675  1.00 39.70           N  
ANISOU  138  N   VAL W4010     3715   4264   7106    425    794    246
ATOM    139  CA  VAL W4010      62.432 142.458  23.867  1.00 36.07           C  
ANISOU  139  CA  VAL W4010     3192   3882   6630    591    891    242
ATOM    140  C   VAL W4010      63.970 142.603  23.752  1.00 39.68           C  
ANISOU  140  C   VAL W4010     3499   4485   7093    629   1054    375
ATOM    141  O   VAL W4010      64.448 143.732  23.687  1.00 46.15           O  
ANISOU  141  O   VAL W4010     4339   5409   7788    788   1186    365
ATOM    142  CB  VAL W4010      61.995 143.126  25.202  1.00 36.08           C  
ANISOU  142  CB  VAL W4010     3104   3848   6755    613    809    235
ATOM    143  CG1 VAL W4010      60.484 143.369  25.235  1.00 44.27           C  
ANISOU  143  CG1 VAL W4010     4050   4978   7794    802    918    240
ATOM    144  CG2 VAL W4010      62.431 142.385  26.464  1.00 34.60           C  
ANISOU  144  CG2 VAL W4010     3065   3535   6548    593    663    133
ATOM    145  H   VAL W4010      61.540 140.591  24.479  1.00  0.00           H  
ATOM    146  HA  VAL W4010      62.019 143.074  23.065  1.00  0.00           H  
ATOM    147  HB  VAL W4010      62.445 144.120  25.245  1.00  0.00           H  
ATOM    148 HG11 VAL W4010      60.181 143.894  26.141  1.00  0.00           H  
ATOM    149 HG12 VAL W4010      60.176 143.979  24.384  1.00  0.00           H  
ATOM    150 HG13 VAL W4010      59.937 142.427  25.199  1.00  0.00           H  
ATOM    151 HG21 VAL W4010      62.048 142.865  27.362  1.00  0.00           H  
ATOM    152 HG22 VAL W4010      62.012 141.391  26.432  1.00  0.00           H  
ATOM    153 HG23 VAL W4010      63.514 142.308  26.552  1.00  0.00           H  
ATOM    154  N   ASN W4011      64.724 141.496  23.725  1.00 37.53           N  
ANISOU  154  N   ASN W4011     3074   4223   6963    489   1042    508
ATOM    155  CA  ASN W4011      66.177 141.518  23.521  1.00 39.45           C  
ANISOU  155  CA  ASN W4011     3124   4604   7261    504   1188    685
ATOM    156  C   ASN W4011      66.551 141.229  22.056  1.00 40.90           C  
ANISOU  156  C   ASN W4011     3353   4835   7353    461   1276    768
ATOM    157  O   ASN W4011      67.597 141.713  21.627  1.00 46.01           O  
ANISOU  157  O   ASN W4011     3893   5639   7949    546   1447    901
ATOM    158  CB  ASN W4011      66.859 140.498  24.466  1.00 39.69           C  
ANISOU  158  CB  ASN W4011     2948   4603   7529    360   1105    811
ATOM    159  CG  ASN W4011      67.049 141.000  25.899  1.00 47.71           C  
ANISOU  159  CG  ASN W4011     3886   5601   8641    415   1029    762
ATOM    160  OD1 ASN W4011      68.138 141.418  26.288  1.00 49.57           O  
ANISOU  160  OD1 ASN W4011     3953   5952   8929    526   1132    842
ATOM    161  ND2 ASN W4011      66.024 140.917  26.732  1.00 52.74           N  
ANISOU  161  ND2 ASN W4011     4639   6106   9295    348    853    641
ATOM    162  H   ASN W4011      64.273 140.592  23.768  1.00  0.00           H  
ATOM    163  HA  ASN W4011      66.548 142.511  23.788  1.00  0.00           H  
ATOM    164  HB3 ASN W4011      67.867 140.297  24.099  1.00  0.00           H  
ATOM    165  HB2 ASN W4011      66.350 139.534  24.455  1.00  0.00           H  
ATOM    166 HD22 ASN W4011      66.122 141.153  27.704  1.00  0.00           H  
ATOM    167 HD21 ASN W4011      65.146 140.493  26.418  1.00  0.00           H  
ATOM    168  N   LYS W4012      65.763 140.411  21.338  1.00 39.00           N  
ANISOU  168  N   LYS W4012     3261   4476   7083    345   1169    705
ATOM    169  CA  LYS W4012      66.174 139.813  20.060  1.00 40.37           C  
ANISOU  169  CA  LYS W4012     3472   4674   7195    290   1226    794
ATOM    170  C   LYS W4012      65.074 139.791  18.977  1.00 38.35           C  
ANISOU  170  C   LYS W4012     3446   4386   6740    347   1211    659
ATOM    171  O   LYS W4012      65.388 139.467  17.834  1.00 39.13           O  
ANISOU  171  O   LYS W4012     3596   4497   6777    306   1241    722
ATOM    172  CB  LYS W4012      66.637 138.352  20.319  1.00 41.80           C  
ANISOU  172  CB  LYS W4012     3592   4733   7556     89   1101    874
ATOM    173  CG  LYS W4012      67.748 138.154  21.371  1.00 45.92           C  
ANISOU  173  CG  LYS W4012     3869   5274   8304      3   1094   1045
ATOM    174  CD  LYS W4012      69.122 138.686  20.942  1.00 51.67           C  
ANISOU  174  CD  LYS W4012     4431   6169   9031     48   1287   1270
ATOM    175  CE  LYS W4012      70.137 138.664  22.098  1.00 55.66           C  
ANISOU  175  CE  LYS W4012     4666   6682   9799    -64   1263   1474
ATOM    176  NZ  LYS W4012      71.498 138.976  21.631  1.00 56.94           N1+
ANISOU  176  NZ  LYS W4012     4719   7016   9901    -22   1420   1703
ATOM    177  H   LYS W4012      64.967 139.980  21.795  1.00  0.00           H  
ATOM    178  HA  LYS W4012      66.995 140.380  19.617  1.00  0.00           H  
ATOM    179  HB3 LYS W4012      66.961 137.901  19.382  1.00  0.00           H  
ATOM    180  HB2 LYS W4012      65.774 137.765  20.636  1.00  0.00           H  
ATOM    181  HG3 LYS W4012      67.845 137.090  21.576  1.00  0.00           H  
ATOM    182  HG2 LYS W4012      67.452 138.585  22.325  1.00  0.00           H  
ATOM    183  HD3 LYS W4012      69.027 139.701  20.558  1.00  0.00           H  
ATOM    184  HD2 LYS W4012      69.486 138.077  20.113  1.00  0.00           H  
ATOM    185  HE3 LYS W4012      70.155 137.687  22.577  1.00  0.00           H  
ATOM    186  HE2 LYS W4012      69.849 139.384  22.865  1.00  0.00           H  
ATOM    187  HZ1 LYS W4012      71.784 138.283  20.955  1.00  0.00           H  
ATOM    188  HZ2 LYS W4012      71.511 139.890  21.204  1.00  0.00           H  
ATOM    189  HZ3 LYS W4012      72.134 138.959  22.414  1.00  0.00           H  
ATOM    190  N   GLY W4013      63.803 140.046  19.322  1.00 39.74           N  
ANISOU  190  N   GLY W4013     3754   4513   6831    436   1151    487
ATOM    191  CA  GLY W4013      62.669 139.912  18.400  1.00 36.95           C  
ANISOU  191  CA  GLY W4013     3605   4112   6324    475   1104    364
ATOM    192  C   GLY W4013      62.317 138.447  18.091  1.00 39.22           C  
ANISOU  192  C   GLY W4013     3976   4273   6654    329    972    327
ATOM    193  O   GLY W4013      61.518 138.187  17.197  1.00 41.58           O  
ANISOU  193  O   GLY W4013     4424   4519   6855    348    909    228
ATOM    194  H   GLY W4013      63.600 140.441  20.234  1.00  0.00           H  
ATOM    195  HA3 GLY W4013      62.865 140.451  17.471  1.00  0.00           H  
ATOM    196  HA2 GLY W4013      61.791 140.362  18.855  1.00  0.00           H  
ATOM    197  N   HIS W4014      62.891 137.488  18.822  1.00 41.05           N  
ANISOU  197  N   HIS W4014     4114   4454   7030    195    918    400
ATOM    198  CA  HIS W4014      62.661 136.054  18.699  1.00 33.94           C  
ANISOU  198  CA  HIS W4014     3286   3446   6165     84    795    357
ATOM    199  C   HIS W4014      63.047 135.402  20.032  1.00 28.86           C  
ANISOU  199  C   HIS W4014     2521   2749   5695    -22    720    411
ATOM    200  O   HIS W4014      63.617 136.065  20.897  1.00 33.13           O  
ANISOU  200  O   HIS W4014     2917   3332   6338    -25    759    496
ATOM    201  CB  HIS W4014      63.459 135.475  17.508  1.00 30.56           C  
ANISOU  201  CB  HIS W4014     2934   3015   5662     58    817    395
ATOM    202  CG  HIS W4014      64.969 135.513  17.611  1.00 31.47           C  
ANISOU  202  CG  HIS W4014     2939   3157   5861     -4    876    555
ATOM    203  ND1 HIS W4014      65.713 134.550  18.278  1.00 33.73           N  
ANISOU  203  ND1 HIS W4014     3241   3363   6213   -101    810    603
ATOM    204  CD2 HIS W4014      65.896 136.385  17.088  1.00 31.31           C  
ANISOU  204  CD2 HIS W4014     2778   3234   5885     18    990    697
ATOM    205  CE1 HIS W4014      66.999 134.880  18.169  1.00 35.31           C  
ANISOU  205  CE1 HIS W4014     3320   3590   6508   -152    867    774
ATOM    206  NE2 HIS W4014      67.183 135.979  17.452  1.00 34.32           N  
ANISOU  206  NE2 HIS W4014     3087   3583   6369    -85    985    846
ATOM    207  H   HIS W4014      63.541 137.736  19.556  1.00  0.00           H  
ATOM    208  HA  HIS W4014      61.595 135.883  18.539  1.00  0.00           H  
ATOM    209  HB3 HIS W4014      63.170 135.998  16.598  1.00  0.00           H  
ATOM    210  HB2 HIS W4014      63.163 134.439  17.342  1.00  0.00           H  
ATOM    211  HD1 HIS W4014      65.372 133.716  18.767  1.00  0.00           H  
ATOM    212  HD2 HIS W4014      65.734 137.272  16.488  1.00  0.00           H  
ATOM    213  HE1 HIS W4014      67.807 134.304  18.599  1.00  0.00           H  
ATOM    214  N   PHE W4015      62.749 134.108  20.179  1.00 31.45           N  
ANISOU  214  N   PHE W4015     2906   2986   6057    -99    603    360
ATOM    215  CA  PHE W4015      63.239 133.290  21.280  1.00 35.78           C  
ANISOU  215  CA  PHE W4015     3368   3464   6761   -189    495    384
ATOM    216  C   PHE W4015      64.687 132.899  20.960  1.00 38.46           C  
ANISOU  216  C   PHE W4015     3613   3785   7216   -263    522    527
ATOM    217  O   PHE W4015      64.935 132.401  19.863  1.00 41.36           O  
ANISOU  217  O   PHE W4015     4044   4124   7546   -284    537    558
ATOM    218  CB  PHE W4015      62.351 132.045  21.446  1.00 33.22           C  
ANISOU  218  CB  PHE W4015     3146   3062   6415   -214    364    273
ATOM    219  CG  PHE W4015      62.536 131.360  22.785  1.00 34.99           C  
ANISOU  219  CG  PHE W4015     3313   3209   6774   -276    220    253
ATOM    220  CD1 PHE W4015      61.866 131.867  23.911  1.00 34.91           C  
ANISOU  220  CD1 PHE W4015     3253   3214   6797   -262    154    214
ATOM    221  CD2 PHE W4015      63.512 130.360  22.962  1.00 36.43           C  
ANISOU  221  CD2 PHE W4015     3495   3290   7056   -344    130    269
ATOM    222  CE1 PHE W4015      62.122 131.343  25.170  1.00 35.01           C  
ANISOU  222  CE1 PHE W4015     3224   3153   6925   -311     -6    182
ATOM    223  CE2 PHE W4015      63.743 129.836  24.227  1.00 40.13           C  
ANISOU  223  CE2 PHE W4015     3927   3667   7655   -392    -39    228
ATOM    224  CZ  PHE W4015      63.053 130.326  25.325  1.00 39.56           C  
ANISOU  224  CZ  PHE W4015     3810   3620   7600   -375   -109    179
ATOM    225  H   PHE W4015      62.325 133.602  19.404  1.00  0.00           H  
ATOM    226  HA  PHE W4015      63.188 133.863  22.199  1.00  0.00           H  
ATOM    227  HB3 PHE W4015      62.538 131.338  20.641  1.00  0.00           H  
ATOM    228  HB2 PHE W4015      61.301 132.319  21.363  1.00  0.00           H  
ATOM    229  HD1 PHE W4015      61.156 132.670  23.790  1.00  0.00           H  
ATOM    230  HD2 PHE W4015      64.082 129.997  22.121  1.00  0.00           H  
ATOM    231  HE1 PHE W4015      61.610 131.731  26.037  1.00  0.00           H  
ATOM    232  HE2 PHE W4015      64.478 129.056  24.360  1.00  0.00           H  
ATOM    233  HZ  PHE W4015      63.251 129.932  26.313  1.00  0.00           H  
ATOM    234  N   ASP W4016      65.609 133.150  21.889  1.00 36.09           N  
ANISOU  234  N   ASP W4016     3147   3496   7070   -307    522    634
ATOM    235  CA  ASP W4016      67.038 132.876  21.721  1.00 36.75           C  
ANISOU  235  CA  ASP W4016     3100   3563   7300   -394    546    817
ATOM    236  C   ASP W4016      67.510 131.817  22.741  1.00 38.43           C  
ANISOU  236  C   ASP W4016     3205   3648   7750   -514    367    849
ATOM    237  O   ASP W4016      68.566 131.218  22.555  1.00 41.45           O  
ANISOU  237  O   ASP W4016     3430   4008   8312   -606    366   1033
ATOM    238  CB  ASP W4016      67.827 134.200  21.866  1.00 46.01           C  
ANISOU  238  CB  ASP W4016     4136   4896   8450   -331    737    974
ATOM    239  CG  ASP W4016      69.300 134.195  21.421  1.00 53.84           C  
ANISOU  239  CG  ASP W4016     5028   5919   9510   -392    820   1194
ATOM    240  OD1 ASP W4016      69.649 133.427  20.499  1.00 55.85           O  
ANISOU  240  OD1 ASP W4016     5404   6154   9664   -390    839   1194
ATOM    241  OD2 ASP W4016      70.023 135.101  21.888  1.00 57.75           O1-
ANISOU  241  OD2 ASP W4016     5313   6464  10166   -443    866   1386
ATOM    242  H   ASP W4016      65.360 133.614  22.757  1.00  0.00           H  
ATOM    243  HA  ASP W4016      67.227 132.453  20.733  1.00  0.00           H  
ATOM    244  HB3 ASP W4016      67.757 134.559  22.894  1.00  0.00           H  
ATOM    245  HB2 ASP W4016      67.319 134.958  21.269  1.00  0.00           H  
ATOM    246  N   GLY W4017      66.724 131.588  23.803  1.00 35.12           N  
ANISOU  246  N   GLY W4017     2860   3147   7335   -515    207    684
ATOM    247  CA  GLY W4017      67.120 130.741  24.929  1.00 37.19           C  
ANISOU  247  CA  GLY W4017     3049   3277   7805   -613      0    678
ATOM    248  C   GLY W4017      67.894 131.567  25.963  1.00 44.72           C  
ANISOU  248  C   GLY W4017     3807   4269   8914   -647    -22    778
ATOM    249  O   GLY W4017      68.610 131.002  26.786  1.00 52.10           O  
ANISOU  249  O   GLY W4017     4706   5111   9980   -705   -214    777
ATOM    250  H   GLY W4017      65.893 132.150  23.919  1.00  0.00           H  
ATOM    251  HA3 GLY W4017      67.722 129.893  24.606  1.00  0.00           H  
ATOM    252  HA2 GLY W4017      66.231 130.337  25.413  1.00  0.00           H  
ATOM    253  N   GLN W4018      67.782 132.903  25.902  1.00 45.42           N  
ANISOU  253  N   GLN W4018     3810   4512   8936   -570    157    844
ATOM    254  CA  GLN W4018      68.410 133.850  26.812  1.00 41.49           C  
ANISOU  254  CA  GLN W4018     3128   4074   8564   -574    150    943
ATOM    255  C   GLN W4018      67.658 133.807  28.154  1.00 36.47           C  
ANISOU  255  C   GLN W4018     2507   3392   7956   -560    -10    796
ATOM    256  O   GLN W4018      66.423 133.806  28.156  1.00 43.35           O  
ANISOU  256  O   GLN W4018     3563   4262   8646   -485    -36    625
ATOM    257  CB  GLN W4018      68.352 135.249  26.156  1.00 41.18           C  
ANISOU  257  CB  GLN W4018     2986   4219   8443   -466    399   1048
ATOM    258  CG  GLN W4018      69.282 136.298  26.797  1.00 48.02           C  
ANISOU  258  CG  GLN W4018     3849   5166   9232   -451    576   1191
ATOM    259  CD  GLN W4018      69.098 137.690  26.186  1.00 59.21           C  
ANISOU  259  CD  GLN W4018     5159   6565  10774   -542    527   1390
ATOM    260  OE1 GLN W4018      68.772 137.836  25.012  1.00 68.44           O  
ANISOU  260  OE1 GLN W4018     6210   7706  12087   -590    416   1454
ATOM    261  NE2 GLN W4018      69.322 138.734  26.974  1.00 59.42           N  
ANISOU  261  NE2 GLN W4018     5220   6602  10755   -567    601   1498
ATOM    262  H   GLN W4018      67.115 133.307  25.252  1.00  0.00           H  
ATOM    263  HA  GLN W4018      69.452 133.557  26.955  1.00  0.00           H  
ATOM    264  HB3 GLN W4018      67.325 135.620  26.172  1.00  0.00           H  
ATOM    265  HB2 GLN W4018      68.619 135.164  25.101  1.00  0.00           H  
ATOM    266  HG3 GLN W4018      70.323 136.001  26.661  1.00  0.00           H  
ATOM    267  HG2 GLN W4018      69.111 136.348  27.872  1.00  0.00           H  
ATOM    268 HE22 GLN W4018      69.162 139.675  26.629  1.00  0.00           H  
ATOM    269 HE21 GLN W4018      69.610 138.616  27.932  1.00  0.00           H  
ATOM    270  N   GLN W4019      68.408 133.768  29.262  1.00 45.69           N  
ANISOU  270  N   GLN W4019     3548   4548   9264   -596   -124    861
ATOM    271  CA  GLN W4019      67.851 133.823  30.609  1.00 48.89           C  
ANISOU  271  CA  GLN W4019     3948   4925   9705   -581   -284    746
ATOM    272  C   GLN W4019      67.525 135.276  30.981  1.00 45.91           C  
ANISOU  272  C   GLN W4019     3470   4687   9286   -474   -140    776
ATOM    273  O   GLN W4019      68.301 136.180  30.668  1.00 45.96           O  
ANISOU  273  O   GLN W4019     3367   4805   9290   -423     40    916
ATOM    274  CB  GLN W4019      68.839 133.181  31.614  1.00 57.66           C  
ANISOU  274  CB  GLN W4019     4987   5936  10985   -665   -512    786
ATOM    275  CG  GLN W4019      68.409 133.198  33.104  1.00 70.67           C  
ANISOU  275  CG  GLN W4019     6772   7416  12662   -730   -740    665
ATOM    276  CD  GLN W4019      67.044 132.552  33.358  1.00 83.70           C  
ANISOU  276  CD  GLN W4019     8373   8957  14472   -789  -1006    658
ATOM    277  OE1 GLN W4019      66.737 131.506  32.797  1.00 89.24           O  
ANISOU  277  OE1 GLN W4019     9194   9552  15160   -788  -1233    483
ATOM    278  NE2 GLN W4019      66.205 133.153  34.193  1.00 86.55           N  
ANISOU  278  NE2 GLN W4019     8559   9346  14978   -832   -985    845
ATOM    279  H   GLN W4019      69.411 133.820  29.190  1.00  0.00           H  
ATOM    280  HA  GLN W4019      66.926 133.241  30.614  1.00  0.00           H  
ATOM    281  HB3 GLN W4019      69.808 133.675  31.534  1.00  0.00           H  
ATOM    282  HB2 GLN W4019      69.009 132.145  31.318  1.00  0.00           H  
ATOM    283  HG3 GLN W4019      68.407 134.221  33.483  1.00  0.00           H  
ATOM    284  HG2 GLN W4019      69.148 132.661  33.699  1.00  0.00           H  
ATOM    285 HE22 GLN W4019      65.319 132.716  34.394  1.00  0.00           H  
ATOM    286 HE21 GLN W4019      66.423 134.024  34.664  1.00  0.00           H  
ATOM    287  N   GLY W4020      66.410 135.438  31.688  1.00 44.78           N  
ANISOU  287  N   GLY W4020     3433   4547   9033   -402   -222    636
ATOM    288  CA  GLY W4020      65.859 136.708  32.123  1.00 42.68           C  
ANISOU  288  CA  GLY W4020     3132   4388   8697   -277   -112    637
ATOM    289  C   GLY W4020      64.341 136.584  31.979  1.00 41.28           C  
ANISOU  289  C   GLY W4020     3168   4206   8312   -195   -145    482
ATOM    290  O   GLY W4020      63.834 135.651  31.348  1.00 43.93           O  
ANISOU  290  O   GLY W4020     3674   4492   8524   -214   -187    386
ATOM    291  H   GLY W4020      65.800 134.646  31.828  1.00  0.00           H  
ATOM    292  HA3 GLY W4020      66.223 137.547  31.535  1.00  0.00           H  
ATOM    293  HA2 GLY W4020      66.136 136.894  33.159  1.00  0.00           H  
ATOM    294  N   GLU W4021      63.606 137.519  32.572  1.00 38.98           N  
ANISOU  294  N   GLU W4021     2849   3968   7993    -98   -125    474
ATOM    295  CA  GLU W4021      62.152 137.584  32.590  1.00 38.90           C  
ANISOU  295  CA  GLU W4021     3010   3952   7818    -28   -167    368
ATOM    296  C   GLU W4021      61.757 139.057  32.731  1.00 43.49           C  
ANISOU  296  C   GLU W4021     3575   4585   8364     99    -48    385
ATOM    297  O   GLU W4021      62.421 139.798  33.454  1.00 48.87           O  
ANISOU  297  O   GLU W4021     4090   5314   9165    150      6    462
ATOM    298  CB  GLU W4021      61.560 136.595  33.638  1.00 42.81           C  
ANISOU  298  CB  GLU W4021     3516   4417   8331    -54   -385    321
ATOM    299  CG  GLU W4021      60.484 137.137  34.619  1.00 53.50           C  
ANISOU  299  CG  GLU W4021     4950   5707   9670   -141   -535    250
ATOM    300  CD  GLU W4021      59.703 136.076  35.414  1.00 69.19           C  
ANISOU  300  CD  GLU W4021     6858   7658  11772   -184   -767    236
ATOM    301  OE1 GLU W4021      60.000 134.866  35.298  1.00 73.61           O  
ANISOU  301  OE1 GLU W4021     7424   8139  12407   -266   -909    195
ATOM    302  OE2 GLU W4021      58.777 136.495  36.139  1.00 75.08           O1-
ANISOU  302  OE2 GLU W4021     7539   8444  12544   -134   -825    263
ATOM    303  H   GLU W4021      64.074 138.316  33.002  1.00  0.00           H  
ATOM    304  HA  GLU W4021      61.798 137.259  31.611  1.00  0.00           H  
ATOM    305  HB3 GLU W4021      62.361 136.150  34.230  1.00  0.00           H  
ATOM    306  HB2 GLU W4021      61.126 135.768  33.074  1.00  0.00           H  
ATOM    307  HG3 GLU W4021      59.754 137.752  34.096  1.00  0.00           H  
ATOM    308  HG2 GLU W4021      60.968 137.801  35.337  1.00  0.00           H  
ATOM    309  N   VAL W4022      60.702 139.456  32.021  1.00 43.56           N  
ANISOU  309  N   VAL W4022     3753   4579   8220    156    -16    316
ATOM    310  CA  VAL W4022      60.178 140.816  32.008  1.00 41.88           C  
ANISOU  310  CA  VAL W4022     3561   4372   7980    280     46    309
ATOM    311  C   VAL W4022      58.659 140.702  32.308  1.00 40.94           C  
ANISOU  311  C   VAL W4022     3579   4210   7766    290    -59    269
ATOM    312  O   VAL W4022      58.036 139.754  31.815  1.00 40.02           O  
ANISOU  312  O   VAL W4022     3576   4082   7548    226   -106    236
ATOM    313  CB  VAL W4022      60.465 141.442  30.607  1.00 39.00           C  
ANISOU  313  CB  VAL W4022     3258   4022   7539    353    212    285
ATOM    314  CG1 VAL W4022      59.670 140.829  29.438  1.00 41.73           C  
ANISOU  314  CG1 VAL W4022     3443   4448   7966    381    343    360
ATOM    315  CG2 VAL W4022      60.367 142.977  30.596  1.00 35.77           C  
ANISOU  315  CG2 VAL W4022     3004   3583   7006    284    226    237
ATOM    316  H   VAL W4022      60.149 138.788  31.496  1.00  0.00           H  
ATOM    317  HA  VAL W4022      60.681 141.407  32.772  1.00  0.00           H  
ATOM    318  HB  VAL W4022      61.511 141.226  30.386  1.00  0.00           H  
ATOM    319 HG11 VAL W4022      60.019 141.209  28.478  1.00  0.00           H  
ATOM    320 HG12 VAL W4022      59.770 139.746  29.429  1.00  0.00           H  
ATOM    321 HG13 VAL W4022      58.606 141.042  29.498  1.00  0.00           H  
ATOM    322 HG21 VAL W4022      60.564 143.381  29.603  1.00  0.00           H  
ATOM    323 HG22 VAL W4022      59.381 143.331  30.892  1.00  0.00           H  
ATOM    324 HG23 VAL W4022      61.089 143.424  31.279  1.00  0.00           H  
ATOM    325  N   PRO W4023      58.110 141.567  33.193  1.00 42.00           N  
ANISOU  325  N   PRO W4023     3693   4326   7938    377    -96    286
ATOM    326  CA  PRO W4023      56.718 141.433  33.672  1.00 39.76           C  
ANISOU  326  CA  PRO W4023     3522   4004   7580    381   -197    290
ATOM    327  C   PRO W4023      55.667 141.652  32.567  1.00 40.70           C  
ANISOU  327  C   PRO W4023     3792   4078   7594    378   -141    259
ATOM    328  O   PRO W4023      55.496 142.779  32.096  1.00 41.55           O  
ANISOU  328  O   PRO W4023     3929   4154   7704    435    -45    221
ATOM    329  CB  PRO W4023      56.623 142.470  34.804  1.00 42.17           C  
ANISOU  329  CB  PRO W4023     3758   4281   7985    484   -241    327
ATOM    330  CG  PRO W4023      57.686 143.508  34.487  1.00 41.49           C  
ANISOU  330  CG  PRO W4023     3572   4213   7980    572   -112    309
ATOM    331  CD  PRO W4023      58.797 142.675  33.868  1.00 40.61           C  
ANISOU  331  CD  PRO W4023     3383   4168   7880    485    -48    318
ATOM    332  HA  PRO W4023      56.574 140.436  34.093  1.00  0.00           H  
ATOM    333  HB3 PRO W4023      56.860 141.981  35.747  1.00  0.00           H  
ATOM    334  HB2 PRO W4023      55.637 142.918  34.906  1.00  0.00           H  
ATOM    335  HG3 PRO W4023      58.005 144.090  35.352  1.00  0.00           H  
ATOM    336  HG2 PRO W4023      57.299 144.201  33.739  1.00  0.00           H  
ATOM    337  HD2 PRO W4023      59.404 143.287  33.202  1.00  0.00           H  
ATOM    338  HD3 PRO W4023      59.446 142.268  34.645  1.00  0.00           H  
ATOM    339  N   VAL W4024      55.025 140.563  32.133  1.00 38.93           N  
ANISOU  339  N   VAL W4024     3659   3862   7272    319   -206    279
ATOM    340  CA  VAL W4024      54.024 140.561  31.073  1.00 37.11           C  
ANISOU  340  CA  VAL W4024     3548   3601   6953    292   -167    271
ATOM    341  C   VAL W4024      52.645 140.985  31.610  1.00 37.82           C  
ANISOU  341  C   VAL W4024     3689   3666   7013    292   -254    356
ATOM    342  O   VAL W4024      52.312 140.700  32.761  1.00 40.70           O  
ANISOU  342  O   VAL W4024     4031   4092   7341    283   -336    413
ATOM    343  CB  VAL W4024      53.946 139.162  30.396  1.00 34.43           C  
ANISOU  343  CB  VAL W4024     3248   3316   6517    217   -133    237
ATOM    344  CG1 VAL W4024      52.698 138.894  29.527  1.00 32.48           C  
ANISOU  344  CG1 VAL W4024     3102   3047   6190    191   -100    246
ATOM    345  CG2 VAL W4024      55.203 138.929  29.543  1.00 37.21           C  
ANISOU  345  CG2 VAL W4024     3543   3679   6918    204    -54    187
ATOM    346  H   VAL W4024      55.238 139.669  32.549  1.00  0.00           H  
ATOM    347  HA  VAL W4024      54.335 141.288  30.321  1.00  0.00           H  
ATOM    348  HB  VAL W4024      53.942 138.405  31.181  1.00  0.00           H  
ATOM    349 HG11 VAL W4024      52.799 137.975  28.953  1.00  0.00           H  
ATOM    350 HG12 VAL W4024      51.800 138.788  30.136  1.00  0.00           H  
ATOM    351 HG13 VAL W4024      52.525 139.698  28.812  1.00  0.00           H  
ATOM    352 HG21 VAL W4024      55.235 137.915  29.145  1.00  0.00           H  
ATOM    353 HG22 VAL W4024      55.233 139.619  28.699  1.00  0.00           H  
ATOM    354 HG23 VAL W4024      56.115 139.082  30.119  1.00  0.00           H  
ATOM    355  N   SER W4025      51.869 141.625  30.739  1.00 36.52           N  
ANISOU  355  N   SER W4025     3593   3414   6868    302   -248    373
ATOM    356  CA  SER W4025      50.501 142.053  30.947  1.00 38.39           C  
ANISOU  356  CA  SER W4025     3871   3617   7098    277   -328    488
ATOM    357  C   SER W4025      49.705 141.483  29.765  1.00 34.73           C  
ANISOU  357  C   SER W4025     3476   3151   6571    211   -292    506
ATOM    358  O   SER W4025      49.996 141.841  28.620  1.00 34.93           O  
ANISOU  358  O   SER W4025     3544   3114   6613    215   -241    422
ATOM    359  CB  SER W4025      50.530 143.596  30.993  1.00 46.71           C  
ANISOU  359  CB  SER W4025     4933   4530   8286    342   -402    516
ATOM    360  OG  SER W4025      49.257 144.138  31.290  1.00 56.84           O  
ANISOU  360  OG  SER W4025     6138   5825   9634    410   -442    519
ATOM    361  H   SER W4025      52.216 141.782  29.793  1.00  0.00           H  
ATOM    362  HA  SER W4025      50.102 141.660  31.885  1.00  0.00           H  
ATOM    363  HB3 SER W4025      50.888 144.014  30.056  1.00  0.00           H  
ATOM    364  HB2 SER W4025      51.235 143.924  31.754  1.00  0.00           H  
ATOM    365  HG  SER W4025      49.217 145.067  31.028  1.00  0.00           H  
ATOM    366  N   ILE W4026      48.781 140.553  30.041  1.00 31.79           N  
ANISOU  366  N   ILE W4026     3104   2859   6116    161   -316    622
ATOM    367  CA  ILE W4026      47.881 139.985  29.041  1.00 29.41           C  
ANISOU  367  CA  ILE W4026     2836   2578   5760    100   -282    670
ATOM    368  C   ILE W4026      46.543 140.746  29.089  1.00 37.16           C  
ANISOU  368  C   ILE W4026     3810   3500   6810     62   -362    847
ATOM    369  O   ILE W4026      45.810 140.623  30.074  1.00 37.27           O  
ANISOU  369  O   ILE W4026     3785   3597   6780     63   -400    989
ATOM    370  CB  ILE W4026      47.602 138.473  29.302  1.00 28.93           C  
ANISOU  370  CB  ILE W4026     2766   2686   5539     87   -224    668
ATOM    371  CG1 ILE W4026      48.868 137.595  29.178  1.00 27.99           C  
ANISOU  371  CG1 ILE W4026     2660   2581   5394    100   -162    504
ATOM    372  CG2 ILE W4026      46.417 137.841  28.543  1.00 28.93           C  
ANISOU  372  CG2 ILE W4026     2771   2731   5489     38   -193    769
ATOM    373  CD1 ILE W4026      49.444 137.482  27.755  1.00 35.62           C  
ANISOU  373  CD1 ILE W4026     3637   3675   6222    100   -125    472
ATOM    374  H   ILE W4026      48.640 140.242  30.995  1.00  0.00           H  
ATOM    375  HA  ILE W4026      48.312 140.083  28.043  1.00  0.00           H  
ATOM    376  HB  ILE W4026      47.315 138.418  30.355  1.00  0.00           H  
ATOM    377 HG13 ILE W4026      48.645 136.594  29.551  1.00  0.00           H  
ATOM    378 HG12 ILE W4026      49.640 137.978  29.845  1.00  0.00           H  
ATOM    379 HG21 ILE W4026      46.115 136.956  29.093  1.00  0.00           H  
ATOM    380 HG22 ILE W4026      45.515 138.450  28.505  1.00  0.00           H  
ATOM    381 HG23 ILE W4026      46.669 137.568  27.518  1.00  0.00           H  
ATOM    382 HD11 ILE W4026      50.513 137.694  27.752  1.00  0.00           H  
ATOM    383 HD12 ILE W4026      49.303 136.478  27.356  1.00  0.00           H  
ATOM    384 HD13 ILE W4026      48.979 138.176  27.054  1.00  0.00           H  
ATOM    385  N  AILE W4027      46.250 141.485  28.016  0.61 30.68           N  
ANISOU  385  N  AILE W4027     3027   2527   6105     32   -405    847
ATOM    386  N  BILE W4027      46.164 140.160  28.535  0.39 31.49           N  
ANISOU  386  N  BILE W4027     3129   2639   6198     26   -399    851
ATOM    387  CA AILE W4027      44.974 142.146  27.748  0.61 31.95           C  
ANISOU  387  CA AILE W4027     3174   2584   6381    -25   -510   1025
ATOM    388  CA BILE W4027      44.797 140.645  28.404  0.39 31.86           C  
ANISOU  388  CA BILE W4027     3160   2594   6354    -35   -499   1035
ATOM    389  C  AILE W4027      44.684 141.934  26.244  0.61 41.52           C  
ANISOU  389  C  AILE W4027     4404   3746   7625   -100   -514   1046
ATOM    390  C  BILE W4027      44.495 140.836  26.922  0.39 41.84           C  
ANISOU  390  C  BILE W4027     4461   3747   7688    -94   -524   1010
ATOM    391  O  AILE W4027      45.609 141.605  25.500  0.61 40.26           O  
ANISOU  391  O  AILE W4027     4306   3523   7469    -82   -490    881
ATOM    392  O  BILE W4027      45.354 141.274  26.149  0.39 42.78           O  
ANISOU  392  O  BILE W4027     4648   3785   7821    -55   -510    828
ATOM    393  CB AILE W4027      45.027 143.674  28.095  0.61 36.44           C  
ANISOU  393  CB AILE W4027     3775   2948   7124     24   -632   1000
ATOM    394  CB BILE W4027      44.585 141.948  29.209  0.39 36.87           C  
ANISOU  394  CB BILE W4027     3802   3069   7140      9   -619   1067
ATOM    395  CG1AILE W4027      45.212 143.927  29.612  0.61 38.59           C  
ANISOU  395  CG1AILE W4027     4024   3267   7371    118   -615    929
ATOM    396  CG1BILE W4027      43.119 142.375  29.179  0.39 38.87           C  
ANISOU  396  CG1BILE W4027     4026   3214   7528    -70   -743   1296
ATOM    397  CG2AILE W4027      43.850 144.532  27.573  0.61 38.72           C  
ANISOU  397  CG2AILE W4027     4034   3132   7548    -43   -763   1228
ATOM    398  CG2BILE W4027      45.477 143.063  28.683  0.39 37.38           C  
ANISOU  398  CG2BILE W4027     3938   2968   7296     86   -646    863
ATOM    399  CD1AILE W4027      44.031 143.512  30.506  0.61 40.47           C  
ANISOU  399  CD1AILE W4027     4285   3317   7776    194   -727    900
ATOM    400  CD1BILE W4027      42.848 143.648  29.948  0.39 40.66           C  
ANISOU  400  CD1BILE W4027     4267   3257   7924    -25   -884   1336
ATOM    401  H  AILE W4027      46.862 141.450  27.208  0.61  0.00           H  
ATOM    402  H  BILE W4027      46.809 140.369  27.785  0.39  0.00           H  
ATOM    403  HA AILE W4027      44.177 141.654  28.311  0.61  0.00           H  
ATOM    404  HA BILE W4027      44.122 139.885  28.798  0.39  0.00           H  
ATOM    405  HB AILE W4027      45.924 144.070  27.618  0.61  0.00           H  
ATOM    406  HB BILE W4027      44.857 141.755  30.246  0.39  0.00           H  
ATOM    407 HG13AILE W4027      45.386 144.988  29.768  0.61  0.00           H  
ATOM    408 HG13BILE W4027      42.499 141.573  29.579  0.39  0.00           H  
ATOM    409 HG12AILE W4027      46.120 143.441  29.970  0.61  0.00           H  
ATOM    410 HG12BILE W4027      42.803 142.501  28.144  0.39  0.00           H  
ATOM    411 HG21AILE W4027      43.870 145.540  27.985  0.61  0.00           H  
ATOM    412 HG21BILE W4027      45.309 143.968  29.266  0.39  0.00           H  
ATOM    413 HG22AILE W4027      43.884 144.652  26.490  0.61  0.00           H  
ATOM    414 HG22BILE W4027      46.521 142.766  28.770  0.39  0.00           H  
ATOM    415 HG23AILE W4027      42.885 144.101  27.839  0.61  0.00           H  
ATOM    416 HG23BILE W4027      45.243 143.255  27.636  0.39  0.00           H  
ATOM    417 HD11AILE W4027      44.235 143.765  31.546  0.61  0.00           H  
ATOM    418 HD11BILE W4027      41.789 143.892  29.885  0.39  0.00           H  
ATOM    419 HD12AILE W4027      43.110 144.026  30.229  0.61  0.00           H  
ATOM    420 HD12BILE W4027      43.124 143.509  30.993  0.39  0.00           H  
ATOM    421 HD13AILE W4027      43.845 142.439  30.467  0.61  0.00           H  
ATOM    422 HD13BILE W4027      43.436 144.461  29.521  0.39  0.00           H  
ATOM    423  N  AASN W4028      43.425 142.094  25.804  0.61 45.27           N  
ANISOU  423  N  AASN W4028     4814   4261   8124   -183   -545   1265
ATOM    424  N  BASN W4028      43.271 140.474  26.528  0.39 44.63           N  
ANISOU  424  N  BASN W4028     4762   4115   8082   -186   -563   1207
ATOM    425  CA AASN W4028      42.968 141.872  24.426  0.61 44.31           C  
ANISOU  425  CA AASN W4028     4675   4115   8047   -269   -555   1329
ATOM    426  CA BASN W4028      42.748 140.735  25.185  0.39 45.01           C  
ANISOU  426  CA BASN W4028     4826   4035   8241   -262   -634   1228
ATOM    427  C  AASN W4028      43.188 140.399  24.041  0.61 41.53           C  
ANISOU  427  C  AASN W4028     4340   3911   7528   -238   -417   1183
ATOM    428  C  BASN W4028      43.590 140.060  24.101  0.39 42.46           C  
ANISOU  428  C  BASN W4028     4544   3781   7810   -250   -536   1062
ATOM    429  O  AASN W4028      42.658 139.521  24.721  0.61 37.12           O  
ANISOU  429  O  AASN W4028     3754   3542   6808   -191   -314   1178
ATOM    430  O  BASN W4028      43.911 140.657  23.070  0.39 39.52           O  
ANISOU  430  O  BASN W4028     4245   3269   7503   -249   -596    937
ATOM    431  CB AASN W4028      43.610 142.922  23.461  0.61 46.89           C  
ANISOU  431  CB AASN W4028     5069   4173   8575   -298   -710   1268
ATOM    432  CB BASN W4028      42.635 142.239  24.927  0.39 49.88           C  
ANISOU  432  CB BASN W4028     5519   4376   9056   -250   -805   1162
ATOM    433  CG AASN W4028      42.926 144.284  23.555  0.61 52.31           C  
ANISOU  433  CG AASN W4028     5762   4684   9430   -293   -858   1358
ATOM    434  CG BASN W4028      41.836 142.953  25.997  0.39 53.06           C  
ANISOU  434  CG BASN W4028     5884   4706   9569   -257   -914   1316
ATOM    435  OD1AASN W4028      41.714 144.338  23.404  0.61 54.42           O  
ANISOU  435  OD1AASN W4028     5942   4999   9735   -352   -897   1595
ATOM    436  OD1BASN W4028      40.813 142.450  26.464  0.39 54.28           O  
ANISOU  436  OD1BASN W4028     5940   4949   9734   -333   -918   1567
ATOM    437  ND2AASN W4028      43.636 145.386  23.784  0.61 52.35           N  
ANISOU  437  ND2AASN W4028     5864   4549   9478   -204   -926   1147
ATOM    438  ND2BASN W4028      42.304 144.129  26.399  0.39 52.61           N  
ANISOU  438  ND2BASN W4028     5899   4523   9566   -166   -991   1165
ATOM    439  H  AASN W4028      42.705 142.331  26.467  0.61  0.00           H  
ATOM    440  H  BASN W4028      42.655 139.994  27.170  0.39  0.00           H  
ATOM    441  HA AASN W4028      41.889 142.024  24.469  0.61  0.00           H  
ATOM    442  HA BASN W4028      41.745 140.313  25.136  0.39  0.00           H  
ATOM    443  HB3AASN W4028      43.461 142.618  22.425  0.61  0.00           H  
ATOM    444  HB3BASN W4028      42.171 142.405  23.955  0.39  0.00           H  
ATOM    445  HB2AASN W4028      44.673 143.031  23.599  0.61  0.00           H  
ATOM    446  HB2BASN W4028      43.632 142.674  24.868  0.39  0.00           H  
ATOM    447 HD22AASN W4028      43.172 146.287  23.812  0.61  0.00           H  
ATOM    448 HD22BASN W4028      41.814 144.652  27.111  0.39  0.00           H  
ATOM    449 HD21AASN W4028      44.639 145.390  23.970  0.61  0.00           H  
ATOM    450 HD21BASN W4028      43.151 144.501  25.992  0.39  0.00           H  
ATOM    451  N  AASN W4029      43.995 140.132  23.001  0.61 39.20           N  
ANISOU  451  N  AASN W4029     4099   3530   7266   -255   -425   1060
ATOM    452  N  BASN W4029      43.943 138.794  24.342  0.39 38.39           N  
ANISOU  452  N  BASN W4029     3987   3478   7120   -229   -397   1059
ATOM    453  CA AASN W4029      44.586 138.834  22.755  0.61 37.43           C  
ANISOU  453  CA AASN W4029     3903   3415   6906   -221   -309    914
ATOM    454  CA BASN W4029      44.725 137.999  23.388  0.39 37.76           C  
ANISOU  454  CA BASN W4029     3937   3471   6938   -216   -304    926
ATOM    455  C  AASN W4029      46.029 139.155  22.393  0.61 35.29           C  
ANISOU  455  C  AASN W4029     3725   3053   6630   -151   -297    693
ATOM    456  C  BASN W4029      46.028 138.703  23.015  0.39 35.44           C  
ANISOU  456  C  BASN W4029     3740   3077   6649   -154   -298    704
ATOM    457  O  AASN W4029      46.507 138.846  21.306  0.61 33.97           O  
ANISOU  457  O  AASN W4029     3606   2878   6422   -144   -261    580
ATOM    458  O  BASN W4029      46.584 138.496  21.934  0.39 34.26           O  
ANISOU  458  O  BASN W4029     3634   2916   6465   -153   -268    602
ATOM    459  CB AASN W4029      43.825 138.027  21.704  0.61 40.91           C  
ANISOU  459  CB AASN W4029     4315   3864   7364   -289   -314    970
ATOM    460  CB BASN W4029      43.907 137.676  22.134  0.39 40.64           C  
ANISOU  460  CB BASN W4029     4265   3818   7359   -299   -338   1024
ATOM    461  CG AASN W4029      42.784 137.131  22.401  0.61 42.60           C  
ANISOU  461  CG AASN W4029     4437   4295   7454   -292   -207   1091
ATOM    462  CG BASN W4029      43.837 136.188  21.845  0.39 42.59           C  
ANISOU  462  CG BASN W4029     4449   4270   7463   -292   -215   1068
ATOM    463  OD1AASN W4029      43.035 136.598  23.473  0.61 42.55           O  
ANISOU  463  OD1AASN W4029     4428   4434   7304   -222   -115   1046
ATOM    464  OD1BASN W4029      44.210 135.361  22.677  0.39 42.80           O  
ANISOU  464  OD1BASN W4029     4464   4452   7348   -227   -122   1042
ATOM    465  ND2AASN W4029      41.615 136.911  21.830  0.61 45.41           N  
ANISOU  465  ND2AASN W4029     4714   4676   7866   -362   -227   1241
ATOM    466  ND2BASN W4029      43.346 135.840  20.661  0.39 44.51           N  
ANISOU  466  ND2BASN W4029     4653   4509   7749   -350   -231   1128
ATOM    467  H  AASN W4029      44.460 140.905  22.543  0.61  0.00           H  
ATOM    468  H  BASN W4029      43.671 138.350  25.208  0.39  0.00           H  
ATOM    469  HA AASN W4029      44.677 138.251  23.673  0.61  0.00           H  
ATOM    470  HA BASN W4029      44.979 137.058  23.872  0.39  0.00           H  
ATOM    471  HB3AASN W4029      44.483 137.324  21.198  0.61  0.00           H  
ATOM    472  HB3BASN W4029      44.340 138.191  21.275  0.39  0.00           H  
ATOM    473  HB2AASN W4029      43.391 138.658  20.927  0.61  0.00           H  
ATOM    474  HB2BASN W4029      42.899 138.069  22.251  0.39  0.00           H  
ATOM    475 HD22AASN W4029      40.936 136.334  22.296  0.61  0.00           H  
ATOM    476 HD22BASN W4029      43.274 134.865  20.410  0.39  0.00           H  
ATOM    477 HD21AASN W4029      41.454 137.214  20.861  0.61  0.00           H  
ATOM    478 HD21BASN W4029      43.045 136.551  20.011  0.39  0.00           H  
ATOM    479  N   THR W4030      46.692 139.913  23.277  1.00 36.34           N  
ANISOU  479  N   THR W4030     3876   3130   6800    -91   -323    643
ATOM    480  CA  THR W4030      47.927 140.616  22.992  1.00 36.27           C  
ANISOU  480  CA  THR W4030     3935   3054   6793     -8   -301    461
ATOM    481  C   THR W4030      48.859 140.477  24.204  1.00 33.77           C  
ANISOU  481  C   THR W4030     3577   2832   6421     52   -228    418
ATOM    482  O   THR W4030      48.404 140.558  25.347  1.00 37.85           O  
ANISOU  482  O   THR W4030     4041   3394   6945     48   -255    514
ATOM    483  CB  THR W4030      47.622 142.118  22.741  1.00 37.42           C  
ANISOU  483  CB  THR W4030     4143   3001   7075     33   -430    420
ATOM    484  OG1 THR W4030      47.012 142.831  23.769  1.00 41.92           O  
ANISOU  484  OG1 THR W4030     4735   3460   7733    -47   -545    494
ATOM    485  CG2 THR W4030      46.778 142.401  21.490  1.00 38.09           C  
ANISOU  485  CG2 THR W4030     4304   3045   7123    145   -389    226
ATOM    486  H   THR W4030      46.256 140.198  24.146  1.00  0.00           H  
ATOM    487  HA  THR W4030      48.422 140.194  22.120  1.00  0.00           H  
ATOM    488  HB  THR W4030      48.588 142.601  22.574  1.00  0.00           H  
ATOM    489  HG1 THR W4030      46.723 142.230  24.484  1.00  0.00           H  
ATOM    490 HG21 THR W4030      46.640 143.474  21.344  1.00  0.00           H  
ATOM    491 HG22 THR W4030      47.270 142.032  20.595  1.00  0.00           H  
ATOM    492 HG23 THR W4030      45.792 141.946  21.537  1.00  0.00           H  
ATOM    493  N   VAL W4031      50.147 140.251  23.936  1.00 32.60           N  
ANISOU  493  N   VAL W4031     3446   2720   6222    104   -143    288
ATOM    494  CA  VAL W4031      51.177 140.216  24.961  1.00 32.23           C  
ANISOU  494  CA  VAL W4031     3342   2750   6152    149    -85    248
ATOM    495  C   VAL W4031      51.796 141.620  25.024  1.00 37.24           C  
ANISOU  495  C   VAL W4031     3984   3308   6857    249    -88    170
ATOM    496  O   VAL W4031      52.431 142.051  24.056  1.00 39.26           O  
ANISOU  496  O   VAL W4031     4298   3517   7100    303    -58     79
ATOM    497  CB  VAL W4031      52.289 139.181  24.632  1.00 33.52           C  
ANISOU  497  CB  VAL W4031     3492   3012   6231    129     11    193
ATOM    498  CG1 VAL W4031      53.414 139.150  25.686  1.00 37.77           C  
ANISOU  498  CG1 VAL W4031     3955   3611   6784    156     38    172
ATOM    499  CG2 VAL W4031      51.699 137.767  24.474  1.00 29.26           C  
ANISOU  499  CG2 VAL W4031     2955   2546   5616     62     13    250
ATOM    500  H   VAL W4031      50.465 140.273  22.971  1.00  0.00           H  
ATOM    501  HA  VAL W4031      50.749 139.958  25.933  1.00  0.00           H  
ATOM    502  HB  VAL W4031      52.747 139.448  23.678  1.00  0.00           H  
ATOM    503 HG11 VAL W4031      54.153 138.391  25.454  1.00  0.00           H  
ATOM    504 HG12 VAL W4031      53.948 140.098  25.753  1.00  0.00           H  
ATOM    505 HG13 VAL W4031      53.017 138.917  26.672  1.00  0.00           H  
ATOM    506 HG21 VAL W4031      52.477 137.032  24.287  1.00  0.00           H  
ATOM    507 HG22 VAL W4031      51.164 137.456  25.372  1.00  0.00           H  
ATOM    508 HG23 VAL W4031      51.006 137.716  23.635  1.00  0.00           H  
ATOM    509  N   TYR W4032      51.601 142.297  26.153  1.00 28.82           N  
ANISOU  509  N   TYR W4032     2860   2240   5851    291   -125    203
ATOM    510  CA  TYR W4032      52.282 143.541  26.486  1.00 29.81           C  
ANISOU  510  CA  TYR W4032     2972   2306   6050    409   -126    138
ATOM    511  C   TYR W4032      53.271 143.259  27.630  1.00 34.82           C  
ANISOU  511  C   TYR W4032     3493   3044   6691    440    -61    135
ATOM    512  O   TYR W4032      53.112 142.262  28.340  1.00 35.78           O  
ANISOU  512  O   TYR W4032     3561   3252   6783    367    -64    186
ATOM    513  CB  TYR W4032      51.267 144.603  26.948  1.00 35.68           C  
ANISOU  513  CB  TYR W4032     3733   2921   6902    444   -256    191
ATOM    514  CG  TYR W4032      50.019 144.923  26.153  1.00 38.68           C  
ANISOU  514  CG  TYR W4032     4212   3158   7326    412   -356    203
ATOM    515  CD1 TYR W4032      49.972 144.761  24.758  1.00 36.99           C  
ANISOU  515  CD1 TYR W4032     3996   2941   7119    290   -420    342
ATOM    516  CD2 TYR W4032      48.883 145.411  26.838  1.00 40.47           C  
ANISOU  516  CD2 TYR W4032     4529   3257   7592    511   -397     80
ATOM    517  CE1 TYR W4032      48.802 145.073  24.055  1.00 41.58           C  
ANISOU  517  CE1 TYR W4032     4640   3381   7775    242   -529    380
ATOM    518  CE2 TYR W4032      47.697 145.694  26.137  1.00 44.78           C  
ANISOU  518  CE2 TYR W4032     5165   3645   8203    472   -528     86
ATOM    519  CZ  TYR W4032      47.652 145.490  24.750  1.00 47.68           C  
ANISOU  519  CZ  TYR W4032     5508   3998   8608    325   -598    246
ATOM    520  OH  TYR W4032      46.474 145.537  24.078  1.00 50.85           O  
ANISOU  520  OH  TYR W4032     5977   4236   9110    268   -744    277
ATOM    521  H   TYR W4032      51.044 141.900  26.906  1.00  0.00           H  
ATOM    522  HA  TYR W4032      52.827 143.916  25.626  1.00  0.00           H  
ATOM    523  HB3 TYR W4032      51.805 145.540  27.083  1.00  0.00           H  
ATOM    524  HB2 TYR W4032      50.913 144.319  27.936  1.00  0.00           H  
ATOM    525  HD1 TYR W4032      50.804 144.352  24.218  1.00  0.00           H  
ATOM    526  HD2 TYR W4032      48.903 145.525  27.912  1.00  0.00           H  
ATOM    527  HE1 TYR W4032      48.764 144.914  22.987  1.00  0.00           H  
ATOM    528  HE2 TYR W4032      46.807 146.003  26.662  1.00  0.00           H  
ATOM    529  HH  TYR W4032      46.515 144.740  23.525  1.00  0.00           H  
ATOM    530  N   THR W4033      54.238 144.149  27.850  1.00 40.75           N  
ANISOU  530  N   THR W4033     4206   3788   7487    559    -11     73
ATOM    531  CA  THR W4033      55.117 144.098  29.010  1.00 40.17           C  
ANISOU  531  CA  THR W4033     3995   3804   7463    595     38     93
ATOM    532  C   THR W4033      55.621 145.513  29.339  1.00 36.98           C  
ANISOU  532  C   THR W4033     3556   3352   7143    754     32     57
ATOM    533  O   THR W4033      55.723 146.345  28.437  1.00 39.65           O  
ANISOU  533  O   THR W4033     3988   3603   7472    855     24    -22
ATOM    534  CB  THR W4033      56.298 143.112  28.778  1.00 40.73           C  
ANISOU  534  CB  THR W4033     4008   3980   7486    570    167     77
ATOM    535  OG1 THR W4033      57.083 142.976  29.938  1.00 43.61           O  
ANISOU  535  OG1 THR W4033     4216   4423   7932    568    183    128
ATOM    536  CG2 THR W4033      57.277 143.538  27.674  1.00 40.48           C  
ANISOU  536  CG2 THR W4033     4020   3955   7406    689    272      2
ATOM    537  H   THR W4033      54.424 144.902  27.190  1.00  0.00           H  
ATOM    538  HA  THR W4033      54.529 143.764  29.868  1.00  0.00           H  
ATOM    539  HB  THR W4033      55.898 142.126  28.536  1.00  0.00           H  
ATOM    540  HG1 THR W4033      56.497 142.804  30.696  1.00  0.00           H  
ATOM    541 HG21 THR W4033      57.997 142.749  27.458  1.00  0.00           H  
ATOM    542 HG22 THR W4033      56.742 143.772  26.755  1.00  0.00           H  
ATOM    543 HG23 THR W4033      57.846 144.423  27.956  1.00  0.00           H  
ATOM    544  N   LYS W4034      55.903 145.774  30.621  1.00 40.11           N  
ANISOU  544  N   LYS W4034     3816   3799   7624    785     20    107
ATOM    545  CA  LYS W4034      56.480 147.037  31.069  1.00 43.13           C  
ANISOU  545  CA  LYS W4034     4142   4146   8100    949     10     84
ATOM    546  C   LYS W4034      57.966 147.127  30.690  1.00 45.65           C  
ANISOU  546  C   LYS W4034     4364   4574   8405   1071    172     42
ATOM    547  O   LYS W4034      58.779 146.427  31.294  1.00 50.89           O  
ANISOU  547  O   LYS W4034     4893   5360   9082   1008    252    105
ATOM    548  CB  LYS W4034      56.288 147.193  32.592  1.00 48.00           C  
ANISOU  548  CB  LYS W4034     4644   4772   8821    933    -91    173
ATOM    549  CG  LYS W4034      54.836 147.441  33.036  1.00 53.91           C  
ANISOU  549  CG  LYS W4034     5480   5396   9608    912   -250    221
ATOM    550  CD  LYS W4034      54.264 148.795  32.585  1.00 55.53           C  
ANISOU  550  CD  LYS W4034     5572   5594   9931    980   -341    288
ATOM    551  CE  LYS W4034      53.012 149.198  33.382  1.00 55.58           C  
ANISOU  551  CE  LYS W4034     5439   5734   9946    895   -347    353
ATOM    552  NZ  LYS W4034      52.426 150.452  32.883  1.00 57.26           N1+
ANISOU  552  NZ  LYS W4034     5534   5943  10278    964   -450    420
ATOM    553  H   LYS W4034      55.879 145.020  31.294  1.00  0.00           H  
ATOM    554  HA  LYS W4034      55.944 147.847  30.581  1.00  0.00           H  
ATOM    555  HB3 LYS W4034      56.898 148.025  32.949  1.00  0.00           H  
ATOM    556  HB2 LYS W4034      56.679 146.312  33.099  1.00  0.00           H  
ATOM    557  HG3 LYS W4034      54.791 147.364  34.124  1.00  0.00           H  
ATOM    558  HG2 LYS W4034      54.199 146.645  32.651  1.00  0.00           H  
ATOM    559  HD3 LYS W4034      54.012 148.741  31.525  1.00  0.00           H  
ATOM    560  HD2 LYS W4034      55.028 149.567  32.680  1.00  0.00           H  
ATOM    561  HE3 LYS W4034      53.267 149.330  34.434  1.00  0.00           H  
ATOM    562  HE2 LYS W4034      52.252 148.418  33.331  1.00  0.00           H  
ATOM    563  HZ1 LYS W4034      51.671 150.741  33.486  1.00  0.00           H  
ATOM    564  HZ2 LYS W4034      53.133 151.172  32.842  1.00  0.00           H  
ATOM    565  HZ3 LYS W4034      52.057 150.284  31.953  1.00  0.00           H  
ATOM    566  N   VAL W4035      58.292 148.011  29.741  1.00 44.95           N  
ANISOU  566  N   VAL W4035     4344   4443   8293   1252    212    -56
ATOM    567  CA  VAL W4035      59.664 148.427  29.463  1.00 46.90           C  
ANISOU  567  CA  VAL W4035     4495   4817   8506   1422    378    -90
ATOM    568  C   VAL W4035      59.685 149.954  29.666  1.00 55.79           C  
ANISOU  568  C   VAL W4035     5589   5890   9719   1638    341   -143
ATOM    569  O   VAL W4035      58.789 150.646  29.181  1.00 61.07           O  
ANISOU  569  O   VAL W4035     6419   6426  10359   1764    264   -263
ATOM    570  CB  VAL W4035      60.132 148.102  28.016  1.00 42.22           C  
ANISOU  570  CB  VAL W4035     4034   4255   7754   1483    478   -184
ATOM    571  CG1 VAL W4035      61.644 148.318  27.817  1.00 43.98           C  
ANISOU  571  CG1 VAL W4035     4156   4640   7916   1696    663   -205
ATOM    572  CG2 VAL W4035      59.770 146.665  27.593  1.00 38.38           C  
ANISOU  572  CG2 VAL W4035     3570   3816   7198   1276    510   -123
ATOM    573  H   VAL W4035      57.565 148.561  29.289  1.00  0.00           H  
ATOM    574  HA  VAL W4035      60.355 147.956  30.161  1.00  0.00           H  
ATOM    575  HB  VAL W4035      59.640 148.795  27.338  1.00  0.00           H  
ATOM    576 HG11 VAL W4035      61.940 148.107  26.791  1.00  0.00           H  
ATOM    577 HG12 VAL W4035      61.940 149.346  28.026  1.00  0.00           H  
ATOM    578 HG13 VAL W4035      62.224 147.655  28.458  1.00  0.00           H  
ATOM    579 HG21 VAL W4035      60.150 146.432  26.599  1.00  0.00           H  
ATOM    580 HG22 VAL W4035      60.174 145.930  28.290  1.00  0.00           H  
ATOM    581 HG23 VAL W4035      58.689 146.530  27.561  1.00  0.00           H  
ATOM    582  N   ASP W4036      60.620 150.439  30.489  1.00 59.20           N  
ANISOU  582  N   ASP W4036     5824   6421  10250   1673    373    -54
ATOM    583  CA  ASP W4036      60.829 151.825  30.949  1.00 60.62           C  
ANISOU  583  CA  ASP W4036     5982   6592  10459   1850    330    -86
ATOM    584  C   ASP W4036      59.707 152.368  31.858  1.00 55.35           C  
ANISOU  584  C   ASP W4036     5468   5712   9849   1830    119   -122
ATOM    585  O   ASP W4036      59.972 153.244  32.678  1.00 57.87           O  
ANISOU  585  O   ASP W4036     5919   5934  10135   1992     60   -228
ATOM    586  CB  ASP W4036      61.161 152.861  29.838  1.00 73.64           C  
ANISOU  586  CB  ASP W4036     7669   8336  11975   2107    468   -200
ATOM    587  CG  ASP W4036      62.450 152.645  29.026  1.00 87.09           C  
ANISOU  587  CG  ASP W4036     9167  10292  13633   2147    679   -111
ATOM    588  OD1 ASP W4036      63.214 151.699  29.318  1.00 89.54           O  
ANISOU  588  OD1 ASP W4036     9299  10678  14042   1968    693     40
ATOM    589  OD2 ASP W4036      62.688 153.492  28.139  1.00 94.10           O1-
ANISOU  589  OD2 ASP W4036    10073  11304  14378   2355    819   -188
ATOM    590  H   ASP W4036      61.220 149.753  30.950  1.00  0.00           H  
ATOM    591  HA  ASP W4036      61.698 151.769  31.604  1.00  0.00           H  
ATOM    592  HB3 ASP W4036      61.224 153.858  30.279  1.00  0.00           H  
ATOM    593  HB2 ASP W4036      60.336 152.897  29.124  1.00  0.00           H  
ATOM    594  N   GLY W4037      58.497 151.824  31.727  1.00 49.16           N  
ANISOU  594  N   GLY W4037     4673   4859   9147   1631      0    -24
ATOM    595  CA  GLY W4037      57.307 152.215  32.467  1.00 52.54           C  
ANISOU  595  CA  GLY W4037     5202   5120   9641   1587   -193      5
ATOM    596  C   GLY W4037      56.072 152.146  31.560  1.00 55.32           C  
ANISOU  596  C   GLY W4037     5757   5309   9953   1513   -291    -40
ATOM    597  O   GLY W4037      54.961 152.239  32.081  1.00 60.71           O  
ANISOU  597  O   GLY W4037     6501   5868  10696   1427   -449     35
ATOM    598  H   GLY W4037      58.390 151.154  30.973  1.00  0.00           H  
ATOM    599  HA3 GLY W4037      57.393 153.231  32.857  1.00  0.00           H  
ATOM    600  HA2 GLY W4037      57.172 151.547  33.318  1.00  0.00           H  
ATOM    601  N   VAL W4038      56.231 151.955  30.241  1.00 52.87           N  
ANISOU  601  N   VAL W4038     5544   4999   9543   1539   -209   -142
ATOM    602  CA  VAL W4038      55.126 151.831  29.300  1.00 46.57           C  
ANISOU  602  CA  VAL W4038     4934   4049   8712   1461   -316   -184
ATOM    603  C   VAL W4038      54.889 150.354  28.934  1.00 41.74           C  
ANISOU  603  C   VAL W4038     4324   3502   8032   1301   -242   -149
ATOM    604  O   VAL W4038      55.839 149.575  28.874  1.00 39.90           O  
ANISOU  604  O   VAL W4038     4001   3441   7716   1283    -87   -145
ATOM    605  CB  VAL W4038      55.419 152.639  28.002  1.00 46.94           C  
ANISOU  605  CB  VAL W4038     5141   4018   8675   1635   -330   -354
ATOM    606  CG1 VAL W4038      55.323 154.155  28.254  1.00 44.48           C  
ANISOU  606  CG1 VAL W4038     4849   3633   8417   1790   -417   -388
ATOM    607  CG2 VAL W4038      56.739 152.299  27.282  1.00 50.02           C  
ANISOU  607  CG2 VAL W4038     5496   4566   8942   1768   -134   -452
ATOM    608  H   VAL W4038      57.145 151.792  29.833  1.00  0.00           H  
ATOM    609  HA  VAL W4038      54.207 152.218  29.741  1.00  0.00           H  
ATOM    610  HB  VAL W4038      54.622 152.403  27.294  1.00  0.00           H  
ATOM    611 HG11 VAL W4038      55.466 154.720  27.332  1.00  0.00           H  
ATOM    612 HG12 VAL W4038      54.345 154.432  28.651  1.00  0.00           H  
ATOM    613 HG13 VAL W4038      56.075 154.494  28.967  1.00  0.00           H  
ATOM    614 HG21 VAL W4038      56.810 152.845  26.343  1.00  0.00           H  
ATOM    615 HG22 VAL W4038      57.609 152.573  27.878  1.00  0.00           H  
ATOM    616 HG23 VAL W4038      56.821 151.241  27.040  1.00  0.00           H  
ATOM    617  N   ASP W4039      53.617 149.999  28.700  1.00 40.35           N  
ANISOU  617  N   ASP W4039     4259   3215   7857   1161   -355   -107
ATOM    618  CA  ASP W4039      53.167 148.686  28.227  1.00 38.61           C  
ANISOU  618  CA  ASP W4039     4064   3079   7528    989   -298    -64
ATOM    619  C   ASP W4039      53.528 148.511  26.745  1.00 38.88           C  
ANISOU  619  C   ASP W4039     4216   3091   7467   1038   -250   -193
ATOM    620  O   ASP W4039      52.706 148.799  25.875  1.00 39.35           O  
ANISOU  620  O   ASP W4039     4397   2990   7564   1129   -357   -287
ATOM    621  CB  ASP W4039      51.649 148.432  28.439  1.00 39.52           C  
ANISOU  621  CB  ASP W4039     4214   3117   7683    826   -427     69
ATOM    622  CG  ASP W4039      51.193 148.714  29.870  1.00 46.16           C  
ANISOU  622  CG  ASP W4039     4949   4020   8571    772   -468    205
ATOM    623  OD1 ASP W4039      51.335 147.796  30.706  1.00 51.42           O  
ANISOU  623  OD1 ASP W4039     5506   4828   9204    784   -380    207
ATOM    624  OD2 ASP W4039      50.905 149.899  30.151  1.00 50.06           O1-
ANISOU  624  OD2 ASP W4039     5463   4420   9138    717   -598    322
ATOM    625  H   ASP W4039      52.889 150.683  28.819  1.00  0.00           H  
ATOM    626  HA  ASP W4039      53.698 147.925  28.800  1.00  0.00           H  
ATOM    627  HB3 ASP W4039      51.398 147.401  28.195  1.00  0.00           H  
ATOM    628  HB2 ASP W4039      51.054 149.062  27.775  1.00  0.00           H  
ATOM    629  N   VAL W4040      54.764 148.090  26.478  1.00 36.99           N  
ANISOU  629  N   VAL W4040     3946   3001   7107    979   -110   -197
ATOM    630  CA  VAL W4040      55.262 147.744  25.157  1.00 37.11           C  
ANISOU  630  CA  VAL W4040     4067   3027   7007   1013    -57   -298
ATOM    631  C   VAL W4040      54.549 146.474  24.674  1.00 37.28           C  
ANISOU  631  C   VAL W4040     4112   3078   6974    821    -60   -226
ATOM    632  O   VAL W4040      54.657 145.436  25.330  1.00 36.69           O  
ANISOU  632  O   VAL W4040     3942   3115   6882    710      4   -134
ATOM    633  CB  VAL W4040      56.794 147.489  25.197  1.00 38.47           C  
ANISOU  633  CB  VAL W4040     4173   3364   7080   1140    128   -352
ATOM    634  CG1 VAL W4040      57.410 147.020  23.874  1.00 38.05           C  
ANISOU  634  CG1 VAL W4040     4242   3334   6884   1186    177   -448
ATOM    635  CG2 VAL W4040      57.526 148.765  25.642  1.00 43.60           C  
ANISOU  635  CG2 VAL W4040     4773   4012   7782   1353    148   -413
ATOM    636  H   VAL W4040      55.359 147.823  27.258  1.00  0.00           H  
ATOM    637  HA  VAL W4040      55.054 148.566  24.469  1.00  0.00           H  
ATOM    638  HB  VAL W4040      56.995 146.706  25.930  1.00  0.00           H  
ATOM    639 HG11 VAL W4040      58.453 146.745  24.019  1.00  0.00           H  
ATOM    640 HG12 VAL W4040      56.912 146.152  23.446  1.00  0.00           H  
ATOM    641 HG13 VAL W4040      57.367 147.830  23.151  1.00  0.00           H  
ATOM    642 HG21 VAL W4040      58.596 148.693  25.457  1.00  0.00           H  
ATOM    643 HG22 VAL W4040      57.172 149.638  25.094  1.00  0.00           H  
ATOM    644 HG23 VAL W4040      57.378 148.958  26.704  1.00  0.00           H  
ATOM    645  N   GLU W4041      53.822 146.595  23.562  1.00 41.10           N  
ANISOU  645  N   GLU W4041     4722   3457   7436    792   -147   -273
ATOM    646  CA  GLU W4041      53.190 145.487  22.861  1.00 39.13           C  
ANISOU  646  CA  GLU W4041     4488   3239   7140    628   -150   -203
ATOM    647  C   GLU W4041      54.266 144.647  22.164  1.00 38.03           C  
ANISOU  647  C   GLU W4041     4324   3253   6872    620      6   -227
ATOM    648  O   GLU W4041      55.057 145.207  21.408  1.00 37.68           O  
ANISOU  648  O   GLU W4041     4331   3243   6744    738     73   -324
ATOM    649  CB  GLU W4041      52.145 146.064  21.887  1.00 44.46           C  
ANISOU  649  CB  GLU W4041     5286   3756   7848    600   -300   -240
ATOM    650  CG  GLU W4041      51.378 144.951  21.125  1.00 49.55           C  
ANISOU  650  CG  GLU W4041     5949   4452   8426    471   -282   -196
ATOM    651  CD  GLU W4041      50.111 145.403  20.386  1.00 62.68           C  
ANISOU  651  CD  GLU W4041     7716   5954  10147    435   -450   -222
ATOM    652  OE1 GLU W4041      49.943 146.620  20.153  1.00 67.71           O  
ANISOU  652  OE1 GLU W4041     8366   6432  10927    411   -607   -174
ATOM    653  OE2 GLU W4041      49.308 144.501  20.066  1.00 68.05           O1-
ANISOU  653  OE2 GLU W4041     8460   6655  10741    428   -441   -280
ATOM    654  H   GLU W4041      53.821 147.479  23.077  1.00  0.00           H  
ATOM    655  HA  GLU W4041      52.663 144.861  23.584  1.00  0.00           H  
ATOM    656  HB3 GLU W4041      52.613 146.748  21.178  1.00  0.00           H  
ATOM    657  HB2 GLU W4041      51.421 146.640  22.459  1.00  0.00           H  
ATOM    658  HG3 GLU W4041      51.095 144.162  21.824  1.00  0.00           H  
ATOM    659  HG2 GLU W4041      52.036 144.484  20.391  1.00  0.00           H  
ATOM    660  N   LEU W4042      54.286 143.341  22.438  1.00 35.07           N  
ANISOU  660  N   LEU W4042     3875   2973   6477    492     58   -134
ATOM    661  CA  LEU W4042      55.285 142.426  21.897  1.00 33.74           C  
ANISOU  661  CA  LEU W4042     3682   2922   6216    462    180   -135
ATOM    662  C   LEU W4042      54.728 141.603  20.739  1.00 36.65           C  
ANISOU  662  C   LEU W4042     4111   3283   6532    361    154   -117
ATOM    663  O   LEU W4042      55.500 141.205  19.874  1.00 41.59           O  
ANISOU  663  O   LEU W4042     4765   3964   7074    368    226   -144
ATOM    664  CB  LEU W4042      55.761 141.470  23.010  1.00 31.72           C  
ANISOU  664  CB  LEU W4042     3299   2766   5989    406    244    -63
ATOM    665  CG  LEU W4042      56.313 142.166  24.266  1.00 37.38           C  
ANISOU  665  CG  LEU W4042     3914   3525   6762    499    296    -62
ATOM    666  CD1 LEU W4042      56.721 141.134  25.328  1.00 36.73           C  
ANISOU  666  CD1 LEU W4042     3708   3524   6725    418    323     10
ATOM    667  CD2 LEU W4042      57.465 143.121  23.925  1.00 41.44           C  
ANISOU  667  CD2 LEU W4042     4439   4093   7216    630    406   -121
ATOM    668  H   LEU W4042      53.604 142.943  23.083  1.00  0.00           H  
ATOM    669  HA  LEU W4042      56.143 142.973  21.499  1.00  0.00           H  
ATOM    670  HB3 LEU W4042      56.532 140.817  22.599  1.00  0.00           H  
ATOM    671  HB2 LEU W4042      54.938 140.814  23.301  1.00  0.00           H  
ATOM    672  HG  LEU W4042      55.513 142.767  24.702  1.00  0.00           H  
ATOM    673 HD11 LEU W4042      57.789 141.178  25.548  1.00  0.00           H  
ATOM    674 HD12 LEU W4042      56.181 141.304  26.258  1.00  0.00           H  
ATOM    675 HD13 LEU W4042      56.496 140.115  25.019  1.00  0.00           H  
ATOM    676 HD21 LEU W4042      57.849 143.608  24.818  1.00  0.00           H  
ATOM    677 HD22 LEU W4042      58.287 142.601  23.432  1.00  0.00           H  
ATOM    678 HD23 LEU W4042      57.144 143.923  23.264  1.00  0.00           H  
ATOM    679  N   PHE W4043      53.420 141.315  20.760  1.00 35.96           N  
ANISOU  679  N   PHE W4043     4032   3140   6491    272     56    -53
ATOM    680  CA  PHE W4043      52.774 140.410  19.822  1.00 33.51           C  
ANISOU  680  CA  PHE W4043     3747   2844   6141    180     40    -15
ATOM    681  C   PHE W4043      51.258 140.505  19.992  1.00 33.42           C  
ANISOU  681  C   PHE W4043     3738   2756   6207    112    -80     70
ATOM    682  O   PHE W4043      50.783 140.525  21.129  1.00 32.98           O  
ANISOU  682  O   PHE W4043     3624   2707   6202     90   -110    151
ATOM    683  CB  PHE W4043      53.294 138.975  20.053  1.00 34.20           C  
ANISOU  683  CB  PHE W4043     3766   3048   6180    122    123     29
ATOM    684  CG  PHE W4043      52.645 137.842  19.283  1.00 32.91           C  
ANISOU  684  CG  PHE W4043     3613   2912   5980     48    111     74
ATOM    685  CD1 PHE W4043      53.033 137.578  17.956  1.00 32.72           C  
ANISOU  685  CD1 PHE W4043     3641   2887   5903     45    133     36
ATOM    686  CD2 PHE W4043      51.591 137.098  19.857  1.00 31.65           C  
ANISOU  686  CD2 PHE W4043     3403   2796   5826     -5     82    161
ATOM    687  CE1 PHE W4043      52.428 136.545  17.257  1.00 29.15           C  
ANISOU  687  CE1 PHE W4043     3185   2464   5428    -13    120     81
ATOM    688  CE2 PHE W4043      51.011 136.062  19.144  1.00 28.82           C  
ANISOU  688  CE2 PHE W4043     3037   2485   5430    -50     85    207
ATOM    689  CZ  PHE W4043      51.430 135.783  17.852  1.00 27.81           C  
ANISOU  689  CZ  PHE W4043     2954   2342   5272    -57    101    165
ATOM    690  H   PHE W4043      52.830 141.665  21.502  1.00  0.00           H  
ATOM    691  HA  PHE W4043      53.034 140.725  18.809  1.00  0.00           H  
ATOM    692  HB3 PHE W4043      53.222 138.740  21.115  1.00  0.00           H  
ATOM    693  HB2 PHE W4043      54.354 138.941  19.805  1.00  0.00           H  
ATOM    694  HD1 PHE W4043      53.820 138.156  17.485  1.00  0.00           H  
ATOM    695  HD2 PHE W4043      51.247 137.314  20.856  1.00  0.00           H  
ATOM    696  HE1 PHE W4043      52.744 136.331  16.247  1.00  0.00           H  
ATOM    697  HE2 PHE W4043      50.226 135.475  19.597  1.00  0.00           H  
ATOM    698  HZ  PHE W4043      50.971 134.975  17.304  1.00  0.00           H  
ATOM    699  N   GLU W4044      50.540 140.522  18.859  1.00 33.74           N  
ANISOU  699  N   GLU W4044     3835   2726   6259     76   -156     68
ATOM    700  CA  GLU W4044      49.100 140.422  18.743  1.00 34.04           C  
ANISOU  700  CA  GLU W4044     3848   2693   6391    -12   -273    186
ATOM    701  C   GLU W4044      48.815 139.008  18.259  1.00 33.03           C  
ANISOU  701  C   GLU W4044     3668   2668   6212    -92   -227    267
ATOM    702  O   GLU W4044      49.308 138.635  17.199  1.00 33.40           O  
ANISOU  702  O   GLU W4044     3760   2720   6212    -94   -218    211
ATOM    703  CB  GLU W4044      48.602 141.463  17.738  1.00 39.21           C  
ANISOU  703  CB  GLU W4044     4593   3169   7135      3   -430    131
ATOM    704  CG  GLU W4044      47.098 141.458  17.457  1.00 54.41           C  
ANISOU  704  CG  GLU W4044     6475   5002   9198   -111   -574    281
ATOM    705  CD  GLU W4044      46.616 142.349  16.320  1.00 69.99           C  
ANISOU  705  CD  GLU W4044     8546   6766  11279   -104   -769    209
ATOM    706  OE1 GLU W4044      47.436 143.058  15.696  1.00 76.20           O  
ANISOU  706  OE1 GLU W4044     9450   7489  12012     18   -789     25
ATOM    707  OE2 GLU W4044      45.400 142.303  16.034  1.00 74.13           O1-
ANISOU  707  OE2 GLU W4044     9023   7256  11888   -208   -895    332
ATOM    708  H   GLU W4044      51.032 140.378  17.990  1.00  0.00           H  
ATOM    709  HA  GLU W4044      48.623 140.587  19.707  1.00  0.00           H  
ATOM    710  HB3 GLU W4044      49.143 141.329  16.803  1.00  0.00           H  
ATOM    711  HB2 GLU W4044      48.894 142.456  18.079  1.00  0.00           H  
ATOM    712  HG3 GLU W4044      46.562 141.738  18.362  1.00  0.00           H  
ATOM    713  HG2 GLU W4044      46.754 140.449  17.230  1.00  0.00           H  
ATOM    714  N   ASN W4045      48.012 138.237  18.999  1.00 33.01           N  
ANISOU  714  N   ASN W4045     3576   2760   6208   -140   -198    399
ATOM    715  CA  ASN W4045      47.582 136.910  18.607  1.00 32.27           C  
ANISOU  715  CA  ASN W4045     3423   2790   6048   -181   -136    470
ATOM    716  C   ASN W4045      46.440 137.010  17.606  1.00 32.90           C  
ANISOU  716  C   ASN W4045     3480   2811   6210   -256   -228    563
ATOM    717  O   ASN W4045      45.271 137.005  17.984  1.00 39.69           O  
ANISOU  717  O   ASN W4045     4282   3623   7177   -315   -314    707
ATOM    718  CB  ASN W4045      47.237 136.097  19.857  1.00 31.26           C  
ANISOU  718  CB  ASN W4045     3212   2798   5869   -179    -82    578
ATOM    719  CG  ASN W4045      46.728 134.687  19.563  1.00 29.12           C  
ANISOU  719  CG  ASN W4045     2884   2673   5510   -183    -10    636
ATOM    720  OD1 ASN W4045      47.074 134.099  18.543  1.00 29.99           O  
ANISOU  720  OD1 ASN W4045     3022   2790   5584   -177     22    562
ATOM    721  ND2 ASN W4045      45.922 134.134  20.458  1.00 26.79           N  
ANISOU  721  ND2 ASN W4045     2507   2502   5168   -177     17    772
ATOM    722  H   ASN W4045      47.566 138.612  19.821  1.00  0.00           H  
ATOM    723  HA  ASN W4045      48.416 136.403  18.126  1.00  0.00           H  
ATOM    724  HB3 ASN W4045      46.456 136.599  20.419  1.00  0.00           H  
ATOM    725  HB2 ASN W4045      48.103 136.023  20.515  1.00  0.00           H  
ATOM    726 HD22 ASN W4045      45.571 133.181  20.335  1.00  0.00           H  
ATOM    727 HD21 ASN W4045      45.599 134.643  21.264  1.00  0.00           H  
ATOM    728  N   LYS W4046      46.788 137.077  16.320  1.00 31.68           N  
ANISOU  728  N   LYS W4046     3360   2656   6019   -258   -221    498
ATOM    729  CA  LYS W4046      45.884 137.009  15.191  1.00 33.08           C  
ANISOU  729  CA  LYS W4046     3499   2794   6276   -331   -312    588
ATOM    730  C   LYS W4046      45.362 135.603  14.925  1.00 36.84           C  
ANISOU  730  C   LYS W4046     3878   3431   6687   -342   -219    677
ATOM    731  O   LYS W4046      44.559 135.424  14.013  1.00 40.77           O  
ANISOU  731  O   LYS W4046     4327   3922   7243   -394   -276    749
ATOM    732  CB  LYS W4046      46.591 137.588  13.963  1.00 38.48           C  
ANISOU  732  CB  LYS W4046     4296   3355   6969   -315   -402    452
ATOM    733  CG  LYS W4046      47.031 139.056  14.120  1.00 49.19           C  
ANISOU  733  CG  LYS W4046     5754   4540   8395   -282   -524    357
ATOM    734  CD  LYS W4046      47.695 139.597  12.846  1.00 64.33           C  
ANISOU  734  CD  LYS W4046     7798   6363  10282   -238   -617    211
ATOM    735  CE  LYS W4046      48.172 141.049  13.003  1.00 73.53           C  
ANISOU  735  CE  LYS W4046     9076   7348  11515   -180   -765    100
ATOM    736  NZ  LYS W4046      48.765 141.565  11.758  1.00 79.17           N1+
ANISOU  736  NZ  LYS W4046     9932   7986  12162   -107   -864    -62
ATOM    737  H   LYS W4046      47.772 137.190  16.122  1.00  0.00           H  
ATOM    738  HA  LYS W4046      45.020 137.635  15.408  1.00  0.00           H  
ATOM    739  HB3 LYS W4046      45.924 137.518  13.102  1.00  0.00           H  
ATOM    740  HB2 LYS W4046      47.458 136.972  13.715  1.00  0.00           H  
ATOM    741  HG3 LYS W4046      47.729 139.154  14.953  1.00  0.00           H  
ATOM    742  HG2 LYS W4046      46.167 139.671  14.376  1.00  0.00           H  
ATOM    743  HD3 LYS W4046      46.993 139.523  12.014  1.00  0.00           H  
ATOM    744  HD2 LYS W4046      48.543 138.961  12.587  1.00  0.00           H  
ATOM    745  HE3 LYS W4046      48.912 141.118  13.801  1.00  0.00           H  
ATOM    746  HE2 LYS W4046      47.337 141.694  13.277  1.00  0.00           H  
ATOM    747  HZ1 LYS W4046      49.509 140.951  11.452  1.00  0.00           H  
ATOM    748  HZ2 LYS W4046      48.058 141.598  11.039  1.00  0.00           H  
ATOM    749  HZ3 LYS W4046      49.129 142.492  11.913  1.00  0.00           H  
ATOM    750  N   THR W4047      45.817 134.586  15.664  1.00 36.79           N  
ANISOU  750  N   THR W4047     3845   3567   6569   -285    -91    666
ATOM    751  CA  THR W4047      45.562 133.172  15.473  1.00 33.03           C  
ANISOU  751  CA  THR W4047     3297   3243   6008   -254      0    711
ATOM    752  C   THR W4047      44.391 132.684  16.317  1.00 33.56           C  
ANISOU  752  C   THR W4047     3238   3448   6065   -256     38    895
ATOM    753  O   THR W4047      43.835 133.432  17.115  1.00 36.11           O  
ANISOU  753  O   THR W4047     3527   3740   6455   -297    -10   1003
ATOM    754  CB  THR W4047      46.831 132.358  15.730  1.00 33.18           C  
ANISOU  754  CB  THR W4047     3379   3319   5908   -172     94    566
ATOM    755  OG1 THR W4047      47.006 131.903  17.058  1.00 36.33           O  
ANISOU  755  OG1 THR W4047     3760   3798   6248   -129    138    577
ATOM    756  CG2 THR W4047      48.144 133.022  15.276  1.00 29.56           C  
ANISOU  756  CG2 THR W4047     3032   2740   5460   -168     72    423
ATOM    757  H   THR W4047      46.345 134.807  16.495  1.00  0.00           H  
ATOM    758  HA  THR W4047      45.274 133.026  14.433  1.00  0.00           H  
ATOM    759  HB  THR W4047      46.734 131.449  15.133  1.00  0.00           H  
ATOM    760  HG1 THR W4047      47.050 132.687  17.643  1.00  0.00           H  
ATOM    761 HG21 THR W4047      48.977 132.323  15.337  1.00  0.00           H  
ATOM    762 HG22 THR W4047      48.074 133.368  14.245  1.00  0.00           H  
ATOM    763 HG23 THR W4047      48.401 133.885  15.891  1.00  0.00           H  
ATOM    764  N   THR W4048      44.016 131.409  16.177  1.00 32.78           N  
ANISOU  764  N   THR W4048     3068   3512   5874   -197    128    937
ATOM    765  CA  THR W4048      43.024 130.664  16.930  1.00 34.61           C  
ANISOU  765  CA  THR W4048     3179   3931   6042   -158    198   1108
ATOM    766  C   THR W4048      43.575 130.073  18.221  1.00 31.67           C  
ANISOU  766  C   THR W4048     2851   3676   5505    -45    276   1021
ATOM    767  O   THR W4048      42.796 129.526  19.000  1.00 33.54           O  
ANISOU  767  O   THR W4048     3007   4098   5639     24    345   1141
ATOM    768  CB  THR W4048      42.511 129.543  16.026  1.00 37.22           C  
ANISOU  768  CB  THR W4048     3392   4397   6354   -127    254   1211
ATOM    769  OG1 THR W4048      43.637 128.795  15.592  1.00 42.46           O  
ANISOU  769  OG1 THR W4048     4128   5085   6920    -33    307   1034
ATOM    770  CG2 THR W4048      41.727 130.041  14.809  1.00 38.05           C  
ANISOU  770  CG2 THR W4048     3433   4383   6640   -252    147   1319
ATOM    771  H   THR W4048      44.486 130.807  15.518  1.00  0.00           H  
ATOM    772  HA  THR W4048      42.202 131.339  17.162  1.00  0.00           H  
ATOM    773  HB  THR W4048      41.861 128.876  16.598  1.00  0.00           H  
ATOM    774  HG1 THR W4048      43.398 128.193  14.875  1.00  0.00           H  
ATOM    775 HG21 THR W4048      41.327 129.211  14.228  1.00  0.00           H  
ATOM    776 HG22 THR W4048      40.881 130.645  15.133  1.00  0.00           H  
ATOM    777 HG23 THR W4048      42.338 130.657  14.149  1.00  0.00           H  
ATOM    778  N   LEU W4049      44.882 130.126  18.488  1.00 30.94           N  
ANISOU  778  N   LEU W4049     2881   3489   5386    -20    262    826
ATOM    779  CA  LEU W4049      45.575 129.555  19.627  1.00 31.48           C  
ANISOU  779  CA  LEU W4049     3001   3629   5331     72    294    723
ATOM    780  C   LEU W4049      45.482 130.393  20.892  1.00 32.65           C  
ANISOU  780  C   LEU W4049     3162   3732   5511     39    247    762
ATOM    781  O   LEU W4049      45.082 131.549  20.772  1.00 33.35           O  
ANISOU  781  O   LEU W4049     3251   3691   5731    -50    184    816
ATOM    782  CB  LEU W4049      47.024 129.286  19.219  1.00 29.34           C  
ANISOU  782  CB  LEU W4049     2830   3265   5053     97    286    521
ATOM    783  CG  LEU W4049      47.197 128.179  18.155  1.00 32.52           C  
ANISOU  783  CG  LEU W4049     3236   3688   5432    139    318    468
ATOM    784  CD1 LEU W4049      48.449 128.420  17.288  1.00 36.59           C  
ANISOU  784  CD1 LEU W4049     3845   4074   5985    129    294    310
ATOM    785  CD2 LEU W4049      47.173 126.777  18.804  1.00 34.19           C  
ANISOU  785  CD2 LEU W4049     3410   4079   5501    272    375    471
ATOM    786  H   LEU W4049      45.459 130.663  17.854  1.00  0.00           H  
ATOM    787  HA  LEU W4049      45.104 128.592  19.834  1.00  0.00           H  
ATOM    788  HB3 LEU W4049      47.660 129.063  20.074  1.00  0.00           H  
ATOM    789  HB2 LEU W4049      47.426 130.220  18.839  1.00  0.00           H  
ATOM    790  HG  LEU W4049      46.351 128.225  17.467  1.00  0.00           H  
ATOM    791 HD11 LEU W4049      48.161 128.711  16.277  1.00  0.00           H  
ATOM    792 HD12 LEU W4049      49.072 129.225  17.678  1.00  0.00           H  
ATOM    793 HD13 LEU W4049      49.078 127.536  17.195  1.00  0.00           H  
ATOM    794 HD21 LEU W4049      48.118 126.245  18.695  1.00  0.00           H  
ATOM    795 HD22 LEU W4049      46.960 126.817  19.872  1.00  0.00           H  
ATOM    796 HD23 LEU W4049      46.399 126.158  18.350  1.00  0.00           H  
ATOM    797  N   PRO W4050      45.890 129.911  22.070  1.00 28.74           N  
ANISOU  797  N   PRO W4050     2683   3337   4899    119    260    729
ATOM    798  CA  PRO W4050      46.117 130.722  23.247  1.00 27.73           C  
ANISOU  798  CA  PRO W4050     2572   3157   4807     95    204    750
ATOM    799  C   PRO W4050      47.170 131.808  23.061  1.00 29.11           C  
ANISOU  799  C   PRO W4050     2813   3139   5110     36    153    625
ATOM    800  O   PRO W4050      48.135 131.608  22.329  1.00 29.38           O  
ANISOU  800  O   PRO W4050     2895   3109   5160     36    168    494
ATOM    801  CB  PRO W4050      46.546 129.751  24.350  1.00 28.30           C  
ANISOU  801  CB  PRO W4050     2673   3363   4716    208    211    677
ATOM    802  CG  PRO W4050      46.016 128.404  23.893  1.00 29.12           C  
ANISOU  802  CG  PRO W4050     2743   3645   4678    302    285    710
ATOM    803  CD  PRO W4050      46.113 128.493  22.376  1.00 28.35           C  
ANISOU  803  CD  PRO W4050     2635   3466   4672    252    313    683
ATOM    804  HA  PRO W4050      45.173 131.182  23.534  1.00  0.00           H  
ATOM    805  HB3 PRO W4050      46.147 130.031  25.324  1.00  0.00           H  
ATOM    806  HB2 PRO W4050      47.629 129.715  24.450  1.00  0.00           H  
ATOM    807  HG3 PRO W4050      44.968 128.314  24.184  1.00  0.00           H  
ATOM    808  HG2 PRO W4050      46.551 127.555  24.321  1.00  0.00           H  
ATOM    809  HD2 PRO W4050      47.107 128.195  22.047  1.00  0.00           H  
ATOM    810  HD3 PRO W4050      45.384 127.829  21.909  1.00  0.00           H  
ATOM    811  N   VAL W4051      47.011 132.970  23.739  1.00 34.58           N  
ANISOU  811  N   VAL W4051     3501   3747   5891     -3     97    679
ATOM    812  CA  VAL W4051      47.841 134.178  23.604  1.00 34.81           C  
ANISOU  812  CA  VAL W4051     3580   3608   6038    -37     59    580
ATOM    813  C   VAL W4051      49.355 133.934  23.802  1.00 32.40           C  
ANISOU  813  C   VAL W4051     3313   3295   5703      4     78    425
ATOM    814  O   VAL W4051      50.174 134.332  22.970  1.00 34.18           O  
ANISOU  814  O   VAL W4051     3574   3440   5974     -8     97    330
ATOM    815  CB  VAL W4051      47.344 135.284  24.582  1.00 34.89           C  
ANISOU  815  CB  VAL W4051     3577   3530   6150    -61    -15    667
ATOM    816  CG1 VAL W4051      48.114 136.615  24.458  1.00 34.33           C  
ANISOU  816  CG1 VAL W4051     3469   3566   6009    -21    -30    746
ATOM    817  CG2 VAL W4051      45.840 135.558  24.421  1.00 30.06           C  
ANISOU  817  CG2 VAL W4051     3017   2775   5630    -50    -42    543
ATOM    818  H   VAL W4051      46.219 133.039  24.366  1.00  0.00           H  
ATOM    819  HA  VAL W4051      47.713 134.544  22.586  1.00  0.00           H  
ATOM    820  HB  VAL W4051      47.490 134.932  25.605  1.00  0.00           H  
ATOM    821 HG11 VAL W4051      47.676 137.392  25.085  1.00  0.00           H  
ATOM    822 HG12 VAL W4051      49.151 136.509  24.770  1.00  0.00           H  
ATOM    823 HG13 VAL W4051      48.113 136.984  23.431  1.00  0.00           H  
ATOM    824 HG21 VAL W4051      45.508 136.362  25.079  1.00  0.00           H  
ATOM    825 HG22 VAL W4051      45.601 135.849  23.398  1.00  0.00           H  
ATOM    826 HG23 VAL W4051      45.228 134.690  24.670  1.00  0.00           H  
ATOM    827  N   ASN W4052      49.680 133.228  24.888  1.00 28.09           N  
ANISOU  827  N   ASN W4052     2755   2834   5084     52     63    408
ATOM    828  CA  ASN W4052      51.029 132.847  25.296  1.00 25.74           C  
ANISOU  828  CA  ASN W4052     2475   2510   4794     73     50    279
ATOM    829  C   ASN W4052      51.636 131.802  24.353  1.00 26.91           C  
ANISOU  829  C   ASN W4052     2654   2664   4906     79     84    188
ATOM    830  O   ASN W4052      52.817 131.895  24.021  1.00 27.29           O  
ANISOU  830  O   ASN W4052     2711   2641   5018     61     84    107
ATOM    831  CB  ASN W4052      51.042 132.385  26.782  1.00 26.54           C  
ANISOU  831  CB  ASN W4052     2562   2693   4827    123    -10    276
ATOM    832  CG  ASN W4052      50.291 131.099  27.128  1.00 27.24           C  
ANISOU  832  CG  ASN W4052     2662   2934   4753    189     -2    307
ATOM    833  OD1 ASN W4052      49.123 130.920  26.779  1.00 27.53           O  
ANISOU  833  OD1 ASN W4052     2674   3042   4743    189     43    429
ATOM    834  ND2 ASN W4052      50.948 130.210  27.855  1.00 29.29           N  
ANISOU  834  ND2 ASN W4052     2954   3247   4928    254    -53    200
ATOM    835  H   ASN W4052      48.927 132.875  25.465  1.00  0.00           H  
ATOM    836  HA  ASN W4052      51.662 133.734  25.217  1.00  0.00           H  
ATOM    837  HB3 ASN W4052      50.639 133.178  27.410  1.00  0.00           H  
ATOM    838  HB2 ASN W4052      52.084 132.271  27.082  1.00  0.00           H  
ATOM    839 HD22 ASN W4052      50.486 129.321  28.080  1.00  0.00           H  
ATOM    840 HD21 ASN W4052      51.878 130.366  28.221  1.00  0.00           H  
ATOM    841  N   VAL W4053      50.802 130.857  23.911  1.00 33.52           N  
ANISOU  841  N   VAL W4053     3497   3588   5652    109    114    218
ATOM    842  CA  VAL W4053      51.167 129.762  23.029  1.00 28.80           C  
ANISOU  842  CA  VAL W4053     2931   2987   5026    131    135    132
ATOM    843  C   VAL W4053      51.510 130.267  21.619  1.00 30.41           C  
ANISOU  843  C   VAL W4053     3148   3091   5316     69    172    130
ATOM    844  O   VAL W4053      52.594 129.969  21.124  1.00 33.14           O  
ANISOU  844  O   VAL W4053     3518   3365   5708     53    174     56
ATOM    845  CB  VAL W4053      50.020 128.716  22.976  1.00 27.11           C  
ANISOU  845  CB  VAL W4053     2708   2913   4681    208    165    167
ATOM    846  CG1 VAL W4053      50.122 127.644  21.875  1.00 28.01           C  
ANISOU  846  CG1 VAL W4053     2856   3006   4779    245    177     73
ATOM    847  CG2 VAL W4053      49.847 128.058  24.351  1.00 27.63           C  
ANISOU  847  CG2 VAL W4053     2777   3100   4623    296    127    159
ATOM    848  H   VAL W4053      49.836 130.893  24.202  1.00  0.00           H  
ATOM    849  HA  VAL W4053      52.062 129.289  23.436  1.00  0.00           H  
ATOM    850  HB  VAL W4053      49.095 129.249  22.766  1.00  0.00           H  
ATOM    851 HG11 VAL W4053      49.382 126.857  22.016  1.00  0.00           H  
ATOM    852 HG12 VAL W4053      49.933 128.071  20.891  1.00  0.00           H  
ATOM    853 HG13 VAL W4053      51.106 127.178  21.854  1.00  0.00           H  
ATOM    854 HG21 VAL W4053      49.043 127.322  24.339  1.00  0.00           H  
ATOM    855 HG22 VAL W4053      50.769 127.566  24.659  1.00  0.00           H  
ATOM    856 HG23 VAL W4053      49.605 128.780  25.130  1.00  0.00           H  
ATOM    857  N   ALA W4054      50.622 131.082  21.035  1.00 30.76           N  
ANISOU  857  N   ALA W4054     3175   3126   5386     33    189    220
ATOM    858  CA  ALA W4054      50.814 131.717  19.730  1.00 28.81           C  
ANISOU  858  CA  ALA W4054     2956   2790   5200    -11    202    207
ATOM    859  C   ALA W4054      52.077 132.590  19.675  1.00 30.13           C  
ANISOU  859  C   ALA W4054     3151   2868   5430    -26    204    145
ATOM    860  O   ALA W4054      52.809 132.550  18.688  1.00 31.47           O  
ANISOU  860  O   ALA W4054     3353   2990   5613    -35    230    105
ATOM    861  CB  ALA W4054      49.583 132.561  19.404  1.00 31.48           C  
ANISOU  861  CB  ALA W4054     3272   3112   5576    -51    177    310
ATOM    862  H   ALA W4054      49.759 131.306  21.526  1.00  0.00           H  
ATOM    863  HA  ALA W4054      50.910 130.931  18.984  1.00  0.00           H  
ATOM    864  HB1 ALA W4054      49.667 133.025  18.420  1.00  0.00           H  
ATOM    865  HB2 ALA W4054      48.677 131.958  19.406  1.00  0.00           H  
ATOM    866  HB3 ALA W4054      49.439 133.352  20.136  1.00  0.00           H  
ATOM    867  N   PHE W4055      52.331 133.316  20.767  1.00 31.14           N  
ANISOU  867  N   PHE W4055     3257   2984   5590    -17    182    150
ATOM    868  CA  PHE W4055      53.534 134.120  20.946  1.00 27.45           C  
ANISOU  868  CA  PHE W4055     2790   2458   5181    -10    198    103
ATOM    869  C   PHE W4055      54.808 133.266  21.015  1.00 27.97           C  
ANISOU  869  C   PHE W4055     2842   2527   5256    -15    224     53
ATOM    870  O   PHE W4055      55.795 133.597  20.361  1.00 32.07           O  
ANISOU  870  O   PHE W4055     3367   3015   5803    -19    270     40
ATOM    871  CB  PHE W4055      53.376 134.990  22.198  1.00 27.66           C  
ANISOU  871  CB  PHE W4055     2780   2480   5250      9    161    126
ATOM    872  CG  PHE W4055      54.542 135.908  22.519  1.00 33.04           C  
ANISOU  872  CG  PHE W4055     3434   3126   5995     34    187     89
ATOM    873  CD1 PHE W4055      55.077 136.756  21.529  1.00 38.14           C  
ANISOU  873  CD1 PHE W4055     4111   3728   6653     61    232     61
ATOM    874  CD2 PHE W4055      55.004 136.025  23.840  1.00 35.50           C  
ANISOU  874  CD2 PHE W4055     3682   3460   6347     42    163     86
ATOM    875  CE1 PHE W4055      56.012 137.720  21.867  1.00 37.65           C  
ANISOU  875  CE1 PHE W4055     4007   3666   6634    108    279     42
ATOM    876  CE2 PHE W4055      55.964 136.975  24.154  1.00 37.08           C  
ANISOU  876  CE2 PHE W4055     3825   3644   6619     68    196     75
ATOM    877  CZ  PHE W4055      56.457 137.827  23.173  1.00 38.46           C  
ANISOU  877  CZ  PHE W4055     4021   3795   6796    107    268     59
ATOM    878  H   PHE W4055      51.661 133.316  21.526  1.00  0.00           H  
ATOM    879  HA  PHE W4055      53.619 134.772  20.073  1.00  0.00           H  
ATOM    880  HB3 PHE W4055      53.189 134.346  23.058  1.00  0.00           H  
ATOM    881  HB2 PHE W4055      52.490 135.615  22.103  1.00  0.00           H  
ATOM    882  HD1 PHE W4055      54.741 136.687  20.507  1.00  0.00           H  
ATOM    883  HD2 PHE W4055      54.605 135.383  24.610  1.00  0.00           H  
ATOM    884  HE1 PHE W4055      56.379 138.397  21.109  1.00  0.00           H  
ATOM    885  HE2 PHE W4055      56.305 137.054  25.171  1.00  0.00           H  
ATOM    886  HZ  PHE W4055      57.189 138.583  23.413  1.00  0.00           H  
ATOM    887  N   GLU W4056      54.762 132.165  21.780  1.00 27.97           N  
ANISOU  887  N   GLU W4056     2828   2566   5235     -9    184     32
ATOM    888  CA  GLU W4056      55.868 131.222  21.919  1.00 25.79           C  
ANISOU  888  CA  GLU W4056     2539   2260   5000    -24    169    -13
ATOM    889  C   GLU W4056      56.188 130.499  20.598  1.00 27.77           C  
ANISOU  889  C   GLU W4056     2829   2482   5242    -39    207    -19
ATOM    890  O   GLU W4056      57.364 130.368  20.265  1.00 33.11           O  
ANISOU  890  O   GLU W4056     3488   3109   5981    -68    225    -12
ATOM    891  CB  GLU W4056      55.592 130.286  23.113  1.00 27.60           C  
ANISOU  891  CB  GLU W4056     2770   2522   5194      6     85    -62
ATOM    892  CG  GLU W4056      56.724 129.280  23.439  1.00 35.64           C  
ANISOU  892  CG  GLU W4056     3783   3473   6285    -14     23   -119
ATOM    893  CD  GLU W4056      56.524 128.463  24.727  1.00 47.42           C  
ANISOU  893  CD  GLU W4056     5295   4985   7739     33    -96   -197
ATOM    894  OE1 GLU W4056      55.504 128.650  25.423  1.00 52.76           O  
ANISOU  894  OE1 GLU W4056     5979   5750   8316     86   -111   -192
ATOM    895  OE2 GLU W4056      57.408 127.623  24.994  1.00 53.30           O1-
ANISOU  895  OE2 GLU W4056     6048   5651   8553     22   -187   -261
ATOM    896  H   GLU W4056      53.922 131.951  22.306  1.00  0.00           H  
ATOM    897  HA  GLU W4056      56.758 131.802  22.164  1.00  0.00           H  
ATOM    898  HB3 GLU W4056      54.662 129.742  22.937  1.00  0.00           H  
ATOM    899  HB2 GLU W4056      55.410 130.909  23.990  1.00  0.00           H  
ATOM    900  HG3 GLU W4056      57.668 129.819  23.526  1.00  0.00           H  
ATOM    901  HG2 GLU W4056      56.848 128.582  22.611  1.00  0.00           H  
ATOM    902  N   LEU W4057      55.149 130.125  19.835  1.00 26.90           N  
ANISOU  902  N   LEU W4057     2757   2405   5061    -19    217    -10
ATOM    903  CA  LEU W4057      55.262 129.624  18.465  1.00 26.28           C  
ANISOU  903  CA  LEU W4057     2712   2300   4974    -27    241    -11
ATOM    904  C   LEU W4057      55.938 130.644  17.530  1.00 26.14           C  
ANISOU  904  C   LEU W4057     2710   2248   4974    -51    292     22
ATOM    905  O   LEU W4057      56.873 130.285  16.822  1.00 31.06           O  
ANISOU  905  O   LEU W4057     3346   2839   5617    -66    316     32
ATOM    906  CB  LEU W4057      53.867 129.279  17.905  1.00 29.23           C  
ANISOU  906  CB  LEU W4057     3098   2732   5276      6    239      4
ATOM    907  CG  LEU W4057      53.178 128.048  18.526  1.00 33.98           C  
ANISOU  907  CG  LEU W4057     3690   3405   5816     70    205    -30
ATOM    908  CD1 LEU W4057      51.699 128.009  18.105  1.00 38.19           C  
ANISOU  908  CD1 LEU W4057     4212   4020   6280    116    230      9
ATOM    909  CD2 LEU W4057      53.895 126.745  18.170  1.00 37.20           C  
ANISOU  909  CD2 LEU W4057     4123   3756   6257     92    151   -116
ATOM    910  H   LEU W4057      54.208 130.238  20.205  1.00  0.00           H  
ATOM    911  HA  LEU W4057      55.883 128.729  18.484  1.00  0.00           H  
ATOM    912  HB3 LEU W4057      53.936 129.123  16.828  1.00  0.00           H  
ATOM    913  HB2 LEU W4057      53.226 130.147  18.031  1.00  0.00           H  
ATOM    914  HG  LEU W4057      53.202 128.133  19.610  1.00  0.00           H  
ATOM    915 HD11 LEU W4057      51.052 127.929  18.975  1.00  0.00           H  
ATOM    916 HD12 LEU W4057      51.402 128.909  17.568  1.00  0.00           H  
ATOM    917 HD13 LEU W4057      51.468 127.168  17.454  1.00  0.00           H  
ATOM    918 HD21 LEU W4057      53.198 125.929  17.982  1.00  0.00           H  
ATOM    919 HD22 LEU W4057      54.500 126.860  17.275  1.00  0.00           H  
ATOM    920 HD23 LEU W4057      54.547 126.419  18.979  1.00  0.00           H  
ATOM    921  N   TRP W4058      55.464 131.897  17.558  1.00 25.79           N  
ANISOU  921  N   TRP W4058     2671   2209   4917    -45    302     38
ATOM    922  CA  TRP W4058      56.019 133.007  16.781  1.00 26.13           C  
ANISOU  922  CA  TRP W4058     2750   2229   4951    -35    339     42
ATOM    923  C   TRP W4058      57.484 133.304  17.140  1.00 28.63           C  
ANISOU  923  C   TRP W4058     3028   2547   5302    -27    396     51
ATOM    924  O   TRP W4058      58.319 133.464  16.253  1.00 30.78           O  
ANISOU  924  O   TRP W4058     3321   2826   5546    -14    449     72
ATOM    925  CB  TRP W4058      55.133 134.251  16.947  1.00 26.89           C  
ANISOU  925  CB  TRP W4058     2868   2305   5044    -15    307     37
ATOM    926  CG  TRP W4058      55.613 135.493  16.265  1.00 26.60           C  
ANISOU  926  CG  TRP W4058     2878   2247   4982     33    334      8
ATOM    927  CD1 TRP W4058      55.554 135.735  14.938  1.00 26.20           C  
ANISOU  927  CD1 TRP W4058     2899   2185   4870     55    332    -11
ATOM    928  CD2 TRP W4058      56.303 136.637  16.849  1.00 25.91           C  
ANISOU  928  CD2 TRP W4058     2771   2160   4912     90    368    -14
ATOM    929  NE1 TRP W4058      56.096 136.972  14.667  1.00 29.96           N  
ANISOU  929  NE1 TRP W4058     3415   2663   5305    134    364    -52
ATOM    930  CE2 TRP W4058      56.577 137.576  15.807  1.00 28.76           C  
ANISOU  930  CE2 TRP W4058     3202   2521   5205    161    394    -54
ATOM    931  CE3 TRP W4058      56.732 136.979  18.153  1.00 25.60           C  
ANISOU  931  CE3 TRP W4058     2662   2130   4934    101    374     -6
ATOM    932  CZ2 TRP W4058      57.217 138.801  16.051  1.00 34.04           C  
ANISOU  932  CZ2 TRP W4058     3870   3207   5857    258    441    -89
ATOM    933  CZ3 TRP W4058      57.390 138.199  18.404  1.00 37.03           C  
ANISOU  933  CZ3 TRP W4058     4096   3585   6389    181    415    -29
ATOM    934  CH2 TRP W4058      57.623 139.114  17.360  1.00 38.18           C  
ANISOU  934  CH2 TRP W4058     4309   3738   6458    266    456    -73
ATOM    935  H   TRP W4058      54.666 132.114  18.146  1.00  0.00           H  
ATOM    936  HA  TRP W4058      56.009 132.727  15.728  1.00  0.00           H  
ATOM    937  HB3 TRP W4058      55.020 134.490  18.003  1.00  0.00           H  
ATOM    938  HB2 TRP W4058      54.128 134.047  16.591  1.00  0.00           H  
ATOM    939  HD1 TRP W4058      55.144 135.052  14.212  1.00  0.00           H  
ATOM    940  HE1 TRP W4058      56.128 137.361  13.735  1.00  0.00           H  
ATOM    941  HE3 TRP W4058      56.559 136.286  18.963  1.00  0.00           H  
ATOM    942  HZ2 TRP W4058      57.414 139.490  15.242  1.00  0.00           H  
ATOM    943  HZ3 TRP W4058      57.726 138.441  19.398  1.00  0.00           H  
ATOM    944  HH2 TRP W4058      58.126 140.050  17.556  1.00  0.00           H  
ATOM    945  N   ALA W4059      57.784 133.352  18.439  1.00 29.30           N  
ANISOU  945  N   ALA W4059     3048   2637   5448    -34    384     52
ATOM    946  CA  ALA W4059      59.124 133.611  18.944  1.00 27.73           C  
ANISOU  946  CA  ALA W4059     2777   2447   5312    -38    433     89
ATOM    947  C   ALA W4059      60.114 132.490  18.586  1.00 29.76           C  
ANISOU  947  C   ALA W4059     3015   2679   5613    -87    436    130
ATOM    948  O   ALA W4059      61.271 132.792  18.301  1.00 33.25           O  
ANISOU  948  O   ALA W4059     3410   3138   6085    -94    504    201
ATOM    949  CB  ALA W4059      59.052 133.840  20.456  1.00 29.23           C  
ANISOU  949  CB  ALA W4059     2890   2639   5577    -42    391     85
ATOM    950  H   ALA W4059      57.032 133.265  19.122  1.00  0.00           H  
ATOM    951  HA  ALA W4059      59.479 134.534  18.478  1.00  0.00           H  
ATOM    952  HB1 ALA W4059      60.011 134.170  20.854  1.00  0.00           H  
ATOM    953  HB2 ALA W4059      58.325 134.613  20.700  1.00  0.00           H  
ATOM    954  HB3 ALA W4059      58.756 132.928  20.980  1.00  0.00           H  
ATOM    955  N   LYS W4060      59.652 131.234  18.588  1.00 29.52           N  
ANISOU  955  N   LYS W4060     3016   2611   5588   -113    364     95
ATOM    956  CA  LYS W4060      60.426 130.042  18.228  1.00 30.39           C  
ANISOU  956  CA  LYS W4060     3121   2664   5760   -154    334    122
ATOM    957  C   LYS W4060      60.275 129.659  16.737  1.00 29.64           C  
ANISOU  957  C   LYS W4060     3096   2566   5600   -144    363    140
ATOM    958  O   LYS W4060      60.477 128.496  16.378  1.00 36.89           O  
ANISOU  958  O   LYS W4060     4030   3425   6562   -164    316    146
ATOM    959  CB  LYS W4060      60.049 128.888  19.186  1.00 31.55           C  
ANISOU  959  CB  LYS W4060     3273   2763   5950   -159    219     50
ATOM    960  CG  LYS W4060      60.484 129.130  20.643  1.00 31.26           C  
ANISOU  960  CG  LYS W4060     3168   2720   5988   -175    159     33
ATOM    961  CD  LYS W4060      60.075 128.004  21.606  1.00 28.74           C  
ANISOU  961  CD  LYS W4060     2882   2358   5681   -155     25    -62
ATOM    962  CE  LYS W4060      60.700 128.191  23.001  1.00 30.95           C  
ANISOU  962  CE  LYS W4060     3096   2625   6038   -173    -62    -80
ATOM    963  NZ  LYS W4060      60.335 127.117  23.937  1.00 36.10           N1+
ANISOU  963  NZ  LYS W4060     3800   3239   6676   -132   -214   -196
ATOM    964  H   LYS W4060      58.681 131.064  18.832  1.00  0.00           H  
ATOM    965  HA  LYS W4060      61.489 130.248  18.366  1.00  0.00           H  
ATOM    966  HB3 LYS W4060      60.519 127.963  18.850  1.00  0.00           H  
ATOM    967  HB2 LYS W4060      58.974 128.722  19.137  1.00  0.00           H  
ATOM    968  HG3 LYS W4060      60.068 130.072  21.003  1.00  0.00           H  
ATOM    969  HG2 LYS W4060      61.568 129.239  20.666  1.00  0.00           H  
ATOM    970  HD3 LYS W4060      60.373 127.040  21.191  1.00  0.00           H  
ATOM    971  HD2 LYS W4060      58.987 127.978  21.687  1.00  0.00           H  
ATOM    972  HE3 LYS W4060      60.406 129.148  23.433  1.00  0.00           H  
ATOM    973  HE2 LYS W4060      61.785 128.193  22.914  1.00  0.00           H  
ATOM    974  HZ1 LYS W4060      60.548 126.218  23.531  1.00  0.00           H  
ATOM    975  HZ2 LYS W4060      60.839 127.231  24.804  1.00  0.00           H  
ATOM    976  HZ3 LYS W4060      59.341 127.158  24.126  1.00  0.00           H  
ATOM    977  N   ARG W4061      59.944 130.637  15.881  1.00 28.16           N  
ANISOU  977  N   ARG W4061     2955   2429   5316   -107    418    142
ATOM    978  CA  ARG W4061      59.909 130.474  14.431  1.00 24.46           C  
ANISOU  978  CA  ARG W4061     2551   1960   4782    -96    430    162
ATOM    979  C   ARG W4061      61.305 130.216  13.840  1.00 32.92           C  
ANISOU  979  C   ARG W4061     3604   3023   5882   -118    477    258
ATOM    980  O   ARG W4061      62.320 130.555  14.453  1.00 32.47           O  
ANISOU  980  O   ARG W4061     3475   2984   5876   -134    530    324
ATOM    981  CB  ARG W4061      59.240 131.708  13.786  1.00 27.64           C  
ANISOU  981  CB  ARG W4061     3011   2404   5087    -52    449    137
ATOM    982  CG  ARG W4061      60.075 133.009  13.800  1.00 34.14           C  
ANISOU  982  CG  ARG W4061     3832   3273   5865     -8    526    161
ATOM    983  CD  ARG W4061      59.246 134.204  13.314  1.00 36.02           C  
ANISOU  983  CD  ARG W4061     4136   3520   6029     50    503     95
ATOM    984  NE  ARG W4061      59.968 135.486  13.350  1.00 36.48           N  
ANISOU  984  NE  ARG W4061     4199   3631   6031    129    578     92
ATOM    985  CZ  ARG W4061      60.112 136.340  14.374  1.00 34.77           C  
ANISOU  985  CZ  ARG W4061     3912   3435   5864    154    619     92
ATOM    986  NH1 ARG W4061      59.767 136.039  15.629  1.00 33.27           N  
ANISOU  986  NH1 ARG W4061     3651   3210   5778     95    579     93
ATOM    987  NH2 ARG W4061      60.604 137.547  14.114  1.00 34.94           N1+
ANISOU  987  NH2 ARG W4061     3932   3522   5821    253    698     90
ATOM    988  H   ARG W4061      59.752 131.559  16.240  1.00  0.00           H  
ATOM    989  HA  ARG W4061      59.296 129.599  14.233  1.00  0.00           H  
ATOM    990  HB3 ARG W4061      58.272 131.869  14.260  1.00  0.00           H  
ATOM    991  HB2 ARG W4061      59.006 131.469  12.747  1.00  0.00           H  
ATOM    992  HG3 ARG W4061      60.894 132.864  13.093  1.00  0.00           H  
ATOM    993  HG2 ARG W4061      60.544 133.209  14.764  1.00  0.00           H  
ATOM    994  HD3 ARG W4061      58.261 134.266  13.778  1.00  0.00           H  
ATOM    995  HD2 ARG W4061      59.056 134.034  12.255  1.00  0.00           H  
ATOM    996  HE  ARG W4061      60.281 135.805  12.439  1.00  0.00           H  
ATOM    997 HH12 ARG W4061      59.911 136.721  16.364  1.00  0.00           H  
ATOM    998 HH11 ARG W4061      59.315 135.156  15.839  1.00  0.00           H  
ATOM    999 HH22 ARG W4061      60.635 138.284  14.816  1.00  0.00           H  
ATOM   1000 HH21 ARG W4061      60.846 137.826  13.170  1.00  0.00           H  
ATOM   1001  N   ASN W4062      61.336 129.673  12.610  1.00 33.86           N  
ANISOU 1001  N   ASN W4062     3773   3119   5972   -119    459    286
ATOM   1002  CA  ASN W4062      62.547 129.535  11.828  1.00 33.20           C  
ANISOU 1002  CA  ASN W4062     3675   3028   5911   -142    498    405
ATOM   1003  C   ASN W4062      63.059 130.893  11.364  1.00 34.01           C  
ANISOU 1003  C   ASN W4062     3805   3235   5883    -87    596    455
ATOM   1004  O   ASN W4062      62.663 131.411  10.322  1.00 34.48           O  
ANISOU 1004  O   ASN W4062     3950   3328   5823    -34    583    398
ATOM   1005  CB  ASN W4062      62.339 128.586  10.650  1.00 37.35           C  
ANISOU 1005  CB  ASN W4062     4251   3491   6451   -149    433    419
ATOM   1006  CG  ASN W4062      63.615 127.839  10.299  1.00 42.93           C  
ANISOU 1006  CG  ASN W4062     4927   4154   7230   -192    446    564
ATOM   1007  OD1 ASN W4062      64.610 128.424   9.873  1.00 45.67           O  
ANISOU 1007  OD1 ASN W4062     5286   4575   7492   -175    523    669
ATOM   1008  ND2 ASN W4062      63.635 126.516  10.481  1.00 47.62           N  
ANISOU 1008  ND2 ASN W4062     5486   4627   7982   -243    359    574
ATOM   1009  H   ASN W4062      60.466 129.373  12.196  1.00  0.00           H  
ATOM   1010  HA  ASN W4062      63.343 129.129  12.452  1.00  0.00           H  
ATOM   1011  HB3 ASN W4062      61.947 129.097   9.770  1.00  0.00           H  
ATOM   1012  HB2 ASN W4062      61.574 127.845  10.886  1.00  0.00           H  
ATOM   1013 HD22 ASN W4062      64.426 125.978  10.162  1.00  0.00           H  
ATOM   1014 HD21 ASN W4062      62.878 126.084  10.992  1.00  0.00           H  
ATOM   1015  N   ILE W4063      63.941 131.505  12.170  1.00 35.64           N  
ANISOU 1015  N   ILE W4063     3935   3495   6111    -90    686    563
ATOM   1016  CA  ILE W4063      64.623 132.774  11.922  1.00 35.06           C  
ANISOU 1016  CA  ILE W4063     3882   3550   5889     -2    798    608
ATOM   1017  C   ILE W4063      65.774 132.665  10.884  1.00 37.21           C  
ANISOU 1017  C   ILE W4063     4170   3875   6095      5    852    757
ATOM   1018  O   ILE W4063      66.854 133.225  11.074  1.00 40.23           O  
ANISOU 1018  O   ILE W4063     4551   4391   6344     89    965    832
ATOM   1019  CB  ILE W4063      65.128 133.366  13.267  1.00 31.28           C  
ANISOU 1019  CB  ILE W4063     3294   3143   5448     23    890    648
ATOM   1020  CG1 ILE W4063      66.036 132.395  14.065  1.00 34.65           C  
ANISOU 1020  CG1 ILE W4063     3577   3551   6039    -69    921    822
ATOM   1021  CG2 ILE W4063      63.950 133.862  14.128  1.00 30.95           C  
ANISOU 1021  CG2 ILE W4063     3245   3050   5466     20    826    510
ATOM   1022  CD1 ILE W4063      66.759 133.054  15.247  1.00 36.20           C  
ANISOU 1022  CD1 ILE W4063     3634   3851   6269    -38   1035    913
ATOM   1023  H   ILE W4063      64.104 131.085  13.075  1.00  0.00           H  
ATOM   1024  HA  ILE W4063      63.896 133.467  11.497  1.00  0.00           H  
ATOM   1025  HB  ILE W4063      65.724 134.250  13.036  1.00  0.00           H  
ATOM   1026 HG13 ILE W4063      66.788 131.951  13.412  1.00  0.00           H  
ATOM   1027 HG12 ILE W4063      65.443 131.561  14.442  1.00  0.00           H  
ATOM   1028 HG21 ILE W4063      64.310 134.393  15.008  1.00  0.00           H  
ATOM   1029 HG22 ILE W4063      63.313 134.553  13.574  1.00  0.00           H  
ATOM   1030 HG23 ILE W4063      63.324 133.040  14.473  1.00  0.00           H  
ATOM   1031 HD11 ILE W4063      66.233 132.848  16.178  1.00  0.00           H  
ATOM   1032 HD12 ILE W4063      67.773 132.670  15.351  1.00  0.00           H  
ATOM   1033 HD13 ILE W4063      66.829 134.137  15.137  1.00  0.00           H  
ATOM   1034  N   LYS W4064      65.523 131.951   9.785  1.00 36.09           N  
ANISOU 1034  N   LYS W4064     4043   3637   6034    -64    774    806
ATOM   1035  CA  LYS W4064      66.412 131.811   8.635  1.00 33.77           C  
ANISOU 1035  CA  LYS W4064     3773   3377   5683    -61    804    958
ATOM   1036  C   LYS W4064      65.552 131.878   7.356  1.00 35.74           C  
ANISOU 1036  C   LYS W4064     4157   3621   5801     -9    730    871
ATOM   1037  O   LYS W4064      64.345 131.644   7.448  1.00 41.92           O  
ANISOU 1037  O   LYS W4064     4990   4345   6593     -5    642    715
ATOM   1038  CB  LYS W4064      67.142 130.451   8.700  1.00 38.17           C  
ANISOU 1038  CB  LYS W4064     4250   3805   6448   -173    743   1088
ATOM   1039  CG  LYS W4064      67.970 130.207   9.977  1.00 48.34           C  
ANISOU 1039  CG  LYS W4064     5387   5076   7906   -247    783   1198
ATOM   1040  CD  LYS W4064      68.776 128.899   9.951  1.00 60.42           C  
ANISOU 1040  CD  LYS W4064     6846   6461   9650   -361    701   1356
ATOM   1041  CE  LYS W4064      67.895 127.635   9.927  1.00 67.78           C  
ANISOU 1041  CE  LYS W4064     7860   7214  10679   -386    531   1212
ATOM   1042  NZ  LYS W4064      68.701 126.409   9.828  1.00 73.84           N1+
ANISOU 1042  NZ  LYS W4064     8581   7810  11667   -482    421   1347
ATOM   1043  H   LYS W4064      64.583 131.586   9.639  1.00  0.00           H  
ATOM   1044  HA  LYS W4064      67.134 132.628   8.637  1.00  0.00           H  
ATOM   1045  HB3 LYS W4064      67.801 130.357   7.839  1.00  0.00           H  
ATOM   1046  HB2 LYS W4064      66.400 129.661   8.588  1.00  0.00           H  
ATOM   1047  HG3 LYS W4064      67.312 130.191  10.846  1.00  0.00           H  
ATOM   1048  HG2 LYS W4064      68.650 131.048  10.128  1.00  0.00           H  
ATOM   1049  HD3 LYS W4064      69.430 128.871  10.823  1.00  0.00           H  
ATOM   1050  HD2 LYS W4064      69.436 128.911   9.082  1.00  0.00           H  
ATOM   1051  HE3 LYS W4064      67.223 127.656   9.073  1.00  0.00           H  
ATOM   1052  HE2 LYS W4064      67.264 127.576  10.814  1.00  0.00           H  
ATOM   1053  HZ1 LYS W4064      68.068 125.629   9.694  1.00  0.00           H  
ATOM   1054  HZ2 LYS W4064      69.312 126.475   9.029  1.00  0.00           H  
ATOM   1055  HZ3 LYS W4064      69.244 126.275  10.666  1.00  0.00           H  
ATOM   1056  N   PRO W4065      66.176 132.123   6.154  1.00 35.92           N  
ANISOU 1056  N   PRO W4065     4233   3715   5700     33    760    984
ATOM   1057  CA  PRO W4065      65.536 131.868   4.881  1.00 34.72           C  
ANISOU 1057  CA  PRO W4065     4200   3548   5443     74    663    912
ATOM   1058  C   PRO W4065      65.045 130.434   4.734  1.00 36.21           C  
ANISOU 1058  C   PRO W4065     4380   3584   5796      3    539    866
ATOM   1059  O   PRO W4065      65.887 129.547   4.622  1.00 38.42           O  
ANISOU 1059  O   PRO W4065     4610   3776   6214    -59    514    975
ATOM   1060  CB  PRO W4065      66.605 132.243   3.854  1.00 35.75           C  
ANISOU 1060  CB  PRO W4065     4366   3780   5439    120    721   1090
ATOM   1061  CG  PRO W4065      67.523 133.216   4.571  1.00 34.70           C  
ANISOU 1061  CG  PRO W4065     4156   3781   5247    157    880   1204
ATOM   1062  CD  PRO W4065      67.525 132.665   5.986  1.00 33.88           C  
ANISOU 1062  CD  PRO W4065     3924   3583   5366     61    890   1190
ATOM   1063  HA  PRO W4065      64.697 132.553   4.759  1.00  0.00           H  
ATOM   1064  HB3 PRO W4065      66.173 132.681   2.956  1.00  0.00           H  
ATOM   1065  HB2 PRO W4065      67.189 131.377   3.538  1.00  0.00           H  
ATOM   1066  HG3 PRO W4065      67.079 134.213   4.567  1.00  0.00           H  
ATOM   1067  HG2 PRO W4065      68.517 133.287   4.129  1.00  0.00           H  
ATOM   1068  HD2 PRO W4065      68.254 131.860   6.083  1.00  0.00           H  
ATOM   1069  HD3 PRO W4065      67.775 133.451   6.699  1.00  0.00           H  
ATOM   1070  N   VAL W4066      63.734 130.178   4.776  1.00 29.39           N  
ANISOU 1070  N   VAL W4066     3558   2688   4922     19    457    709
ATOM   1071  CA  VAL W4066      63.099 128.881   4.643  1.00 28.57           C  
ANISOU 1071  CA  VAL W4066     3434   2473   4947    -16    357    651
ATOM   1072  C   VAL W4066      62.369 128.716   3.319  1.00 36.89           C  
ANISOU 1072  C   VAL W4066     4557   3541   5918     25    270    614
ATOM   1073  O   VAL W4066      62.002 129.734   2.734  1.00 33.90           O  
ANISOU 1073  O   VAL W4066     4247   3238   5396     72    262    581
ATOM   1074  CB  VAL W4066      62.108 128.604   5.776  1.00 27.38           C  
ANISOU 1074  CB  VAL W4066     3232   2287   4882    -37    346    528
ATOM   1075  CG1 VAL W4066      62.819 128.193   7.066  1.00 28.71           C  
ANISOU 1075  CG1 VAL W4066     3327   2421   5162    -85    396    569
ATOM   1076  CG2 VAL W4066      61.102 129.720   6.053  1.00 29.59           C  
ANISOU 1076  CG2 VAL W4066     3545   2636   5062     -3    355    433
ATOM   1077  H   VAL W4066      63.104 130.958   4.888  1.00  0.00           H  
ATOM   1078  HA  VAL W4066      63.889 128.132   4.696  1.00  0.00           H  
ATOM   1079  HB  VAL W4066      61.486 127.745   5.525  1.00  0.00           H  
ATOM   1080 HG11 VAL W4066      62.107 127.883   7.831  1.00  0.00           H  
ATOM   1081 HG12 VAL W4066      63.493 127.352   6.916  1.00  0.00           H  
ATOM   1082 HG13 VAL W4066      63.410 129.015   7.470  1.00  0.00           H  
ATOM   1083 HG21 VAL W4066      60.345 129.421   6.779  1.00  0.00           H  
ATOM   1084 HG22 VAL W4066      61.586 130.607   6.458  1.00  0.00           H  
ATOM   1085 HG23 VAL W4066      60.565 130.024   5.155  1.00  0.00           H  
ATOM   1086  N   PRO W4067      62.102 127.482   2.885  1.00 37.75           N  
ANISOU 1086  N   PRO W4067     4648   3575   6120     18    190    614
ATOM   1087  CA  PRO W4067      61.107 127.175   1.878  1.00 36.77           C  
ANISOU 1087  CA  PRO W4067     4560   3466   5946     52     97    586
ATOM   1088  C   PRO W4067      59.765 127.850   2.116  1.00 39.07           C  
ANISOU 1088  C   PRO W4067     4843   3792   6210     54     64    473
ATOM   1089  O   PRO W4067      59.254 127.776   3.230  1.00 43.39           O  
ANISOU 1089  O   PRO W4067     5339   4331   6815     33    100    410
ATOM   1090  CB  PRO W4067      60.945 125.655   1.947  1.00 33.47           C  
ANISOU 1090  CB  PRO W4067     4093   2961   5661     57     37    598
ATOM   1091  CG  PRO W4067      62.296 125.153   2.455  1.00 28.99           C  
ANISOU 1091  CG  PRO W4067     3507   2317   5189     28     77    668
ATOM   1092  CD  PRO W4067      62.675 126.265   3.430  1.00 28.57           C  
ANISOU 1092  CD  PRO W4067     3436   2305   5116     -8    168    648
ATOM   1093  HA  PRO W4067      61.501 127.451   0.899  1.00  0.00           H  
ATOM   1094  HB3 PRO W4067      60.650 125.186   1.010  1.00  0.00           H  
ATOM   1095  HB2 PRO W4067      60.193 125.379   2.687  1.00  0.00           H  
ATOM   1096  HG3 PRO W4067      63.013 125.132   1.635  1.00  0.00           H  
ATOM   1097  HG2 PRO W4067      62.254 124.153   2.892  1.00  0.00           H  
ATOM   1098  HD2 PRO W4067      62.247 126.019   4.401  1.00  0.00           H  
ATOM   1099  HD3 PRO W4067      63.758 126.287   3.548  1.00  0.00           H  
ATOM   1100  N   GLU W4068      59.208 128.542   1.118  1.00 37.66           N  
ANISOU 1100  N   GLU W4068     4714   3643   5950     76    -22    459
ATOM   1101  CA  GLU W4068      57.916 129.190   1.212  1.00 35.13           C  
ANISOU 1101  CA  GLU W4068     4379   3329   5638     63    -88    375
ATOM   1102  C   GLU W4068      56.808 128.157   1.383  1.00 35.81           C  
ANISOU 1102  C   GLU W4068     4354   3394   5859     41   -114    369
ATOM   1103  O   GLU W4068      56.866 127.109   0.748  1.00 38.81           O  
ANISOU 1103  O   GLU W4068     4690   3756   6300     60   -123    413
ATOM   1104  CB  GLU W4068      57.695 130.129   0.023  1.00 33.15           C  
ANISOU 1104  CB  GLU W4068     4208   3094   5293     87   -214    361
ATOM   1105  CG  GLU W4068      58.868 131.066  -0.277  1.00 39.05           C  
ANISOU 1105  CG  GLU W4068     5080   3892   5867    144   -189    333
ATOM   1106  CD  GLU W4068      58.560 132.429  -0.883  1.00 49.47           C  
ANISOU 1106  CD  GLU W4068     6500   5220   7076    186   -345    287
ATOM   1107  OE1 GLU W4068      57.377 132.764  -1.105  1.00 54.61           O  
ANISOU 1107  OE1 GLU W4068     7171   5878   7699    199   -424    348
ATOM   1108  OE2 GLU W4068      59.528 133.176  -1.144  1.00 51.13           O1-
ANISOU 1108  OE2 GLU W4068     6776   5418   7234    211   -408    182
ATOM   1109  H   GLU W4068      59.661 128.564   0.216  1.00  0.00           H  
ATOM   1110  HA  GLU W4068      57.944 129.805   2.109  1.00  0.00           H  
ATOM   1111  HB3 GLU W4068      56.786 130.691   0.232  1.00  0.00           H  
ATOM   1112  HB2 GLU W4068      57.452 129.550  -0.866  1.00  0.00           H  
ATOM   1113  HG3 GLU W4068      59.578 130.565  -0.932  1.00  0.00           H  
ATOM   1114  HG2 GLU W4068      59.431 131.245   0.638  1.00  0.00           H  
ATOM   1115  N   VAL W4069      55.817 128.429   2.232  1.00 36.27           N  
ANISOU 1115  N   VAL W4069     4364   3460   5958     13   -122    322
ATOM   1116  CA  VAL W4069      54.774 127.532   2.695  1.00 35.35           C  
ANISOU 1116  CA  VAL W4069     4130   3360   5943      7   -112    334
ATOM   1117  C   VAL W4069      54.028 126.814   1.580  1.00 34.90           C  
ANISOU 1117  C   VAL W4069     4005   3316   5937     21   -197    390
ATOM   1118  O   VAL W4069      53.720 125.635   1.745  1.00 37.64           O  
ANISOU 1118  O   VAL W4069     4262   3692   6346     61   -166    414
ATOM   1119  CB  VAL W4069      53.835 128.227   3.679  1.00 38.45           C  
ANISOU 1119  CB  VAL W4069     4480   3764   6364    -33   -112    308
ATOM   1120  CG1 VAL W4069      52.525 127.488   4.025  1.00 41.06           C  
ANISOU 1120  CG1 VAL W4069     4683   4148   6770    -24    -78    343
ATOM   1121  CG2 VAL W4069      54.572 128.566   4.984  1.00 36.07           C  
ANISOU 1121  CG2 VAL W4069     4238   3450   6017    -35    -34    253
ATOM   1122  H   VAL W4069      55.826 129.341   2.665  1.00  0.00           H  
ATOM   1123  HA  VAL W4069      55.303 126.754   3.247  1.00  0.00           H  
ATOM   1124  HB  VAL W4069      53.543 129.183   3.245  1.00  0.00           H  
ATOM   1125 HG11 VAL W4069      51.980 127.995   4.822  1.00  0.00           H  
ATOM   1126 HG12 VAL W4069      51.852 127.446   3.171  1.00  0.00           H  
ATOM   1127 HG13 VAL W4069      52.714 126.465   4.354  1.00  0.00           H  
ATOM   1128 HG21 VAL W4069      53.936 129.138   5.659  1.00  0.00           H  
ATOM   1129 HG22 VAL W4069      54.862 127.653   5.503  1.00  0.00           H  
ATOM   1130 HG23 VAL W4069      55.472 129.157   4.814  1.00  0.00           H  
ATOM   1131  N   LYS W4070      53.818 127.426   0.410  1.00 31.02           N  
ANISOU 1131  N   LYS W4070     3556   2811   5419      2   -314    407
ATOM   1132  CA  LYS W4070      53.283 126.824  -0.792  1.00 31.61           C  
ANISOU 1132  CA  LYS W4070     3554   2900   5557     12   -410    473
ATOM   1133  C   LYS W4070      54.062 125.608  -1.266  1.00 34.37           C  
ANISOU 1133  C   LYS W4070     3908   3243   5906     77   -378    506
ATOM   1134  O   LYS W4070      53.454 124.599  -1.613  1.00 37.42           O  
ANISOU 1134  O   LYS W4070     4189   3655   6372    116   -400    555
ATOM   1135  CB  LYS W4070      53.134 127.863  -1.906  1.00 29.54           C  
ANISOU 1135  CB  LYS W4070     3356   2608   5262    -20   -573    472
ATOM   1136  CG  LYS W4070      54.411 128.577  -2.354  1.00 30.36           C  
ANISOU 1136  CG  LYS W4070     3630   2694   5212     14   -587    430
ATOM   1137  CD  LYS W4070      54.162 129.744  -3.312  1.00 31.17           C  
ANISOU 1137  CD  LYS W4070     3808   2771   5264      6   -776    406
ATOM   1138  CE  LYS W4070      55.401 130.615  -3.532  1.00 33.31           C  
ANISOU 1138  CE  LYS W4070     4257   3061   5339     71   -776    364
ATOM   1139  NZ  LYS W4070      55.115 131.781  -4.383  1.00 34.49           N1+
ANISOU 1139  NZ  LYS W4070     4506   3186   5412     87   -983    311
ATOM   1140  H   LYS W4070      54.081 128.401   0.358  1.00  0.00           H  
ATOM   1141  HA  LYS W4070      52.279 126.480  -0.540  1.00  0.00           H  
ATOM   1142  HB3 LYS W4070      52.418 128.619  -1.588  1.00  0.00           H  
ATOM   1143  HB2 LYS W4070      52.669 127.408  -2.778  1.00  0.00           H  
ATOM   1144  HG3 LYS W4070      55.084 127.874  -2.841  1.00  0.00           H  
ATOM   1145  HG2 LYS W4070      54.956 128.947  -1.487  1.00  0.00           H  
ATOM   1146  HD3 LYS W4070      53.340 130.355  -2.942  1.00  0.00           H  
ATOM   1147  HD2 LYS W4070      53.813 129.360  -4.268  1.00  0.00           H  
ATOM   1148  HE3 LYS W4070      56.206 130.042  -3.988  1.00  0.00           H  
ATOM   1149  HE2 LYS W4070      55.774 130.982  -2.578  1.00  0.00           H  
ATOM   1150  HZ1 LYS W4070      55.943 132.358  -4.437  1.00  0.00           H  
ATOM   1151  HZ2 LYS W4070      54.865 131.456  -5.304  1.00  0.00           H  
ATOM   1152  HZ3 LYS W4070      54.353 132.309  -3.985  1.00  0.00           H  
ATOM   1153  N   ILE W4071      55.397 125.651  -1.230  1.00 35.37           N  
ANISOU 1153  N   ILE W4071     4145   3338   5958     94   -325    494
ATOM   1154  CA  ILE W4071      56.315 124.587  -1.579  1.00 32.38           C  
ANISOU 1154  CA  ILE W4071     3772   2922   5607    145   -308    538
ATOM   1155  C   ILE W4071      56.131 123.434  -0.598  1.00 32.91           C  
ANISOU 1155  C   ILE W4071     3760   2980   5765    188   -232    505
ATOM   1156  O   ILE W4071      55.999 122.280  -0.996  1.00 36.53           O  
ANISOU 1156  O   ILE W4071     4158   3429   6293    258   -256    524
ATOM   1157  CB  ILE W4071      57.783 125.022  -1.576  1.00 29.76           C  
ANISOU 1157  CB  ILE W4071     3558   2560   5188    138   -268    569
ATOM   1158  CG1 ILE W4071      58.077 126.319  -2.336  1.00 33.19           C  
ANISOU 1158  CG1 ILE W4071     4086   3029   5495    137   -351    597
ATOM   1159  CG2 ILE W4071      58.778 123.946  -2.008  1.00 30.20           C  
ANISOU 1159  CG2 ILE W4071     3614   2548   5312    176   -260    631
ATOM   1160  CD1 ILE W4071      58.052 126.207  -3.859  1.00 34.95           C  
ANISOU 1160  CD1 ILE W4071     4290   3250   5741    165   -480    653
ATOM   1161  H   ILE W4071      55.824 126.445  -0.775  1.00  0.00           H  
ATOM   1162  HA  ILE W4071      56.040 124.228  -2.569  1.00  0.00           H  
ATOM   1163  HB  ILE W4071      58.062 125.234  -0.546  1.00  0.00           H  
ATOM   1164 HG13 ILE W4071      59.057 126.700  -2.049  1.00  0.00           H  
ATOM   1165 HG12 ILE W4071      57.401 127.119  -2.037  1.00  0.00           H  
ATOM   1166 HG21 ILE W4071      59.809 124.301  -2.011  1.00  0.00           H  
ATOM   1167 HG22 ILE W4071      58.764 123.072  -1.355  1.00  0.00           H  
ATOM   1168 HG23 ILE W4071      58.568 123.588  -3.014  1.00  0.00           H  
ATOM   1169 HD11 ILE W4071      59.030 125.932  -4.251  1.00  0.00           H  
ATOM   1170 HD12 ILE W4071      57.346 125.448  -4.196  1.00  0.00           H  
ATOM   1171 HD13 ILE W4071      57.769 127.145  -4.339  1.00  0.00           H  
ATOM   1172  N   LEU W4072      56.080 123.741   0.699  1.00 28.22           N  
ANISOU 1172  N   LEU W4072     3169   2390   5163    165   -149    446
ATOM   1173  CA  LEU W4072      55.904 122.801   1.790  1.00 28.10           C  
ANISOU 1173  CA  LEU W4072     3098   2371   5208    220    -93    394
ATOM   1174  C   LEU W4072      54.521 122.160   1.793  1.00 28.43           C  
ANISOU 1174  C   LEU W4072     3018   2500   5284    276    -96    398
ATOM   1175  O   LEU W4072      54.434 120.947   1.972  1.00 31.07           O  
ANISOU 1175  O   LEU W4072     3303   2846   5656    376    -78    368
ATOM   1176  CB  LEU W4072      56.295 123.450   3.116  1.00 33.27           C  
ANISOU 1176  CB  LEU W4072     3778   3023   5840    178    -21    337
ATOM   1177  CG  LEU W4072      57.720 124.001   3.207  1.00 35.65           C  
ANISOU 1177  CG  LEU W4072     4168   3266   6111    123      4    357
ATOM   1178  CD1 LEU W4072      58.029 124.554   4.596  1.00 38.78           C  
ANISOU 1178  CD1 LEU W4072     4562   3671   6503     89     69    304
ATOM   1179  CD2 LEU W4072      58.788 123.009   2.750  1.00 34.58           C  
ANISOU 1179  CD2 LEU W4072     4065   3036   6037    146    -21    397
ATOM   1180  H   LEU W4072      56.132 124.720   0.942  1.00  0.00           H  
ATOM   1181  HA  LEU W4072      56.605 121.987   1.608  1.00  0.00           H  
ATOM   1182  HB3 LEU W4072      56.156 122.724   3.919  1.00  0.00           H  
ATOM   1183  HB2 LEU W4072      55.581 124.238   3.348  1.00  0.00           H  
ATOM   1184  HG  LEU W4072      57.781 124.854   2.528  1.00  0.00           H  
ATOM   1185 HD11 LEU W4072      58.371 125.589   4.554  1.00  0.00           H  
ATOM   1186 HD12 LEU W4072      57.157 124.543   5.248  1.00  0.00           H  
ATOM   1187 HD13 LEU W4072      58.804 123.997   5.123  1.00  0.00           H  
ATOM   1188 HD21 LEU W4072      59.728 123.112   3.290  1.00  0.00           H  
ATOM   1189 HD22 LEU W4072      58.484 121.968   2.873  1.00  0.00           H  
ATOM   1190 HD23 LEU W4072      59.035 123.143   1.698  1.00  0.00           H  
ATOM   1191  N   ASN W4073      53.454 122.919   1.534  1.00 34.09           N  
ANISOU 1191  N   ASN W4073     3679   3282   5994    221   -125    440
ATOM   1192  CA  ASN W4073      52.088 122.469   1.348  1.00 34.02           C  
ANISOU 1192  CA  ASN W4073     3520   3373   6032    261   -123    491
ATOM   1193  C   ASN W4073      51.977 121.483   0.196  1.00 34.09           C  
ANISOU 1193  C   ASN W4073     3465   3394   6095    334   -179    545
ATOM   1194  O   ASN W4073      51.383 120.419   0.366  1.00 37.14           O  
ANISOU 1194  O   ASN W4073     3741   3858   6512    441   -136    557
ATOM   1195  CB  ASN W4073      51.129 123.641   1.140  1.00 39.20           C  
ANISOU 1195  CB  ASN W4073     4124   4064   6707    161   -172    549
ATOM   1196  CG  ASN W4073      50.804 124.444   2.403  1.00 43.46           C  
ANISOU 1196  CG  ASN W4073     4687   4611   7214    113   -109    510
ATOM   1197  OD1 ASN W4073      51.123 124.038   3.514  1.00 46.29           O  
ANISOU 1197  OD1 ASN W4073     5058   4989   7539    165    -19    453
ATOM   1198  ND2 ASN W4073      50.151 125.593   2.267  1.00 46.67           N  
ANISOU 1198  ND2 ASN W4073     5103   4990   7638     19   -177    534
ATOM   1199  H   ASN W4073      53.600 123.918   1.485  1.00  0.00           H  
ATOM   1200  HA  ASN W4073      51.828 121.953   2.273  1.00  0.00           H  
ATOM   1201  HB3 ASN W4073      50.168 123.259   0.789  1.00  0.00           H  
ATOM   1202  HB2 ASN W4073      51.495 124.304   0.356  1.00  0.00           H  
ATOM   1203 HD22 ASN W4073      49.908 126.102   3.100  1.00  0.00           H  
ATOM   1204 HD21 ASN W4073      49.915 126.007   1.371  1.00  0.00           H  
ATOM   1205  N   ASN W4074      52.595 121.781  -0.950  1.00 32.82           N  
ANISOU 1205  N   ASN W4074     3372   3167   5932    295   -276    578
ATOM   1206  CA  ASN W4074      52.648 120.923  -2.112  1.00 35.50           C  
ANISOU 1206  CA  ASN W4074     3650   3510   6327    363   -348    638
ATOM   1207  C   ASN W4074      53.463 119.661  -1.871  1.00 37.29           C  
ANISOU 1207  C   ASN W4074     3901   3690   6577    487   -307    594
ATOM   1208  O   ASN W4074      53.056 118.591  -2.318  1.00 41.53           O  
ANISOU 1208  O   ASN W4074     4359   4246   7175    584   -344    631
ATOM   1209  CB  ASN W4074      53.213 121.686  -3.313  1.00 40.62           C  
ANISOU 1209  CB  ASN W4074     4390   4099   6946    300   -472    680
ATOM   1210  CG  ASN W4074      52.295 122.748  -3.900  1.00 39.34           C  
ANISOU 1210  CG  ASN W4074     4204   3963   6783    200   -564    710
ATOM   1211  OD1 ASN W4074      51.109 122.856  -3.603  1.00 40.71           O  
ANISOU 1211  OD1 ASN W4074     4246   4201   7023    171   -554    745
ATOM   1212  ND2 ASN W4074      52.850 123.558  -4.808  1.00 40.17           N  
ANISOU 1212  ND2 ASN W4074     4436   4016   6810    152   -664    701
ATOM   1213  H   ASN W4074      53.031 122.689  -1.037  1.00  0.00           H  
ATOM   1214  HA  ASN W4074      51.618 120.645  -2.336  1.00  0.00           H  
ATOM   1215  HB3 ASN W4074      53.443 120.998  -4.123  1.00  0.00           H  
ATOM   1216  HB2 ASN W4074      54.167 122.141  -3.046  1.00  0.00           H  
ATOM   1217 HD22 ASN W4074      52.354 124.356  -5.178  1.00  0.00           H  
ATOM   1218 HD21 ASN W4074      53.818 123.402  -5.046  1.00  0.00           H  
ATOM   1219  N   LEU W4075      54.563 119.749  -1.120  1.00 37.08           N  
ANISOU 1219  N   LEU W4075     3978   3592   6519    488   -248    515
ATOM   1220  CA  LEU W4075      55.325 118.634  -0.592  1.00 37.62           C  
ANISOU 1220  CA  LEU W4075     4084   3577   6632    598   -242    457
ATOM   1221  C   LEU W4075      54.599 117.863   0.504  1.00 38.26           C  
ANISOU 1221  C   LEU W4075     4107   3722   6707    706   -164    363
ATOM   1222  O   LEU W4075      55.100 116.835   0.956  1.00 45.93           O  
ANISOU 1222  O   LEU W4075     5127   4612   7714    810   -175    279
ATOM   1223  CB  LEU W4075      56.709 119.108  -0.143  1.00 37.52           C  
ANISOU 1223  CB  LEU W4075     4211   3429   6614    527   -254    446
ATOM   1224  CG  LEU W4075      57.702 119.484  -1.244  1.00 39.78           C  
ANISOU 1224  CG  LEU W4075     4566   3669   6878    458   -323    550
ATOM   1225  CD1 LEU W4075      58.933 120.194  -0.679  1.00 38.99           C  
ANISOU 1225  CD1 LEU W4075     4577   3480   6758    382   -302    574
ATOM   1226  CD2 LEU W4075      58.123 118.279  -2.081  1.00 40.37           C  
ANISOU 1226  CD2 LEU W4075     4617   3697   7025    548   -410    603
ATOM   1227  H   LEU W4075      54.877 120.672  -0.856  1.00  0.00           H  
ATOM   1228  HA  LEU W4075      55.467 117.923  -1.402  1.00  0.00           H  
ATOM   1229  HB3 LEU W4075      57.186 118.332   0.457  1.00  0.00           H  
ATOM   1230  HB2 LEU W4075      56.582 119.939   0.548  1.00  0.00           H  
ATOM   1231  HG  LEU W4075      57.217 120.194  -1.915  1.00  0.00           H  
ATOM   1232 HD11 LEU W4075      59.401 120.845  -1.420  1.00  0.00           H  
ATOM   1233 HD12 LEU W4075      58.694 120.818   0.179  1.00  0.00           H  
ATOM   1234 HD13 LEU W4075      59.692 119.483  -0.353  1.00  0.00           H  
ATOM   1235 HD21 LEU W4075      59.170 118.318  -2.382  1.00  0.00           H  
ATOM   1236 HD22 LEU W4075      57.979 117.339  -1.545  1.00  0.00           H  
ATOM   1237 HD23 LEU W4075      57.540 118.206  -2.998  1.00  0.00           H  
ATOM   1238  N   GLY W4076      53.423 118.309   0.948  1.00 33.64           N  
ANISOU 1238  N   GLY W4076     3426   3277   6078    688    -97    378
ATOM   1239  CA  GLY W4076      52.549 117.626   1.883  1.00 33.62           C  
ANISOU 1239  CA  GLY W4076     3364   3373   6036    809    -15    306
ATOM   1240  C   GLY W4076      53.017 117.748   3.325  1.00 34.99           C  
ANISOU 1240  C   GLY W4076     3647   3479   6169    797     12    192
ATOM   1241  O   GLY W4076      52.648 116.885   4.121  1.00 38.53           O  
ANISOU 1241  O   GLY W4076     4096   3960   6584    936     41     91
ATOM   1242  H   GLY W4076      53.067 119.174   0.565  1.00  0.00           H  
ATOM   1243  HA3 GLY W4076      52.458 116.575   1.613  1.00  0.00           H  
ATOM   1244  HA2 GLY W4076      51.544 118.041   1.805  1.00  0.00           H  
ATOM   1245  N   VAL W4077      53.830 118.742   3.690  1.00 35.69           N  
ANISOU 1245  N   VAL W4077     3824   3482   6256    646     -3    202
ATOM   1246  CA  VAL W4077      54.328 118.988   5.028  1.00 30.80           C  
ANISOU 1246  CA  VAL W4077     3286   2800   5618    619     14    113
ATOM   1247  C   VAL W4077      53.205 119.176   6.037  1.00 30.43           C  
ANISOU 1247  C   VAL W4077     3175   2893   5493    640     90     90
ATOM   1248  O   VAL W4077      52.317 119.995   5.812  1.00 35.03           O  
ANISOU 1248  O   VAL W4077     3690   3569   6051    563    125    175
ATOM   1249  CB  VAL W4077      55.309 120.161   5.092  1.00 31.18           C  
ANISOU 1249  CB  VAL W4077     3416   2750   5680    465     -3    155
ATOM   1250  CG1 VAL W4077      55.700 120.661   6.480  1.00 32.74           C  
ANISOU 1250  CG1 VAL W4077     3667   2894   5878    430     13     82
ATOM   1251  CG2 VAL W4077      56.589 119.866   4.310  1.00 32.65           C  
ANISOU 1251  CG2 VAL W4077     3662   2815   5930    451    -71    207
ATOM   1252  H   VAL W4077      54.045 119.447   2.998  1.00  0.00           H  
ATOM   1253  HA  VAL W4077      54.872 118.086   5.312  1.00  0.00           H  
ATOM   1254  HB  VAL W4077      54.824 121.009   4.607  1.00  0.00           H  
ATOM   1255 HG11 VAL W4077      56.409 121.490   6.442  1.00  0.00           H  
ATOM   1256 HG12 VAL W4077      54.858 121.036   7.059  1.00  0.00           H  
ATOM   1257 HG13 VAL W4077      56.163 119.867   7.068  1.00  0.00           H  
ATOM   1258 HG21 VAL W4077      57.314 120.679   4.355  1.00  0.00           H  
ATOM   1259 HG22 VAL W4077      57.088 118.979   4.701  1.00  0.00           H  
ATOM   1260 HG23 VAL W4077      56.391 119.686   3.254  1.00  0.00           H  
ATOM   1261  N   ASP W4078      53.275 118.430   7.145  1.00 31.73           N  
ANISOU 1261  N   ASP W4078     3367   3066   5622    750     99    -24
ATOM   1262  CA  ASP W4078      52.268 118.411   8.210  1.00 29.34           C  
ANISOU 1262  CA  ASP W4078     3014   2912   5223    793    170    -42
ATOM   1263  C   ASP W4078      52.751 119.155   9.463  1.00 31.96           C  
ANISOU 1263  C   ASP W4078     3422   3182   5540    715    158   -106
ATOM   1264  O   ASP W4078      51.921 119.611  10.247  1.00 34.93           O  
ANISOU 1264  O   ASP W4078     3756   3671   5846    698    213    -82
ATOM   1265  CB  ASP W4078      51.898 116.963   8.631  1.00 37.86           C  
ANISOU 1265  CB  ASP W4078     4062   4096   6227   1015    193   -130
ATOM   1266  CG  ASP W4078      51.272 116.074   7.545  1.00 47.05           C  
ANISOU 1266  CG  ASP W4078     5117   5358   7404   1118    222    -54
ATOM   1267  OD1 ASP W4078      50.564 116.607   6.665  1.00 51.60           O  
ANISOU 1267  OD1 ASP W4078     5586   6009   8008   1018    256     97
ATOM   1268  OD2 ASP W4078      51.378 114.840   7.711  1.00 51.61           O1-
ANISOU 1268  OD2 ASP W4078     5710   5926   7973   1302    198   -149
ATOM   1269  H   ASP W4078      54.069 117.808   7.264  1.00  0.00           H  
ATOM   1270  HA  ASP W4078      51.360 118.919   7.877  1.00  0.00           H  
ATOM   1271  HB3 ASP W4078      51.199 116.989   9.469  1.00  0.00           H  
ATOM   1272  HB2 ASP W4078      52.799 116.466   8.991  1.00  0.00           H  
ATOM   1273  N   ILE W4079      54.071 119.213   9.673  1.00 31.36           N  
ANISOU 1273  N   ILE W4079     3442   2931   5541    663     84   -167
ATOM   1274  CA  ILE W4079      54.713 119.616  10.906  1.00 31.06           C  
ANISOU 1274  CA  ILE W4079     3458   2830   5512    596     60   -224
ATOM   1275  C   ILE W4079      56.183 119.901  10.632  1.00 34.57           C  
ANISOU 1275  C   ILE W4079     3965   3090   6078    490     -5   -205
ATOM   1276  O   ILE W4079      56.667 119.516   9.572  1.00 31.79           O  
ANISOU 1276  O   ILE W4079     3634   2651   5793    500    -47   -175
ATOM   1277  CB  ILE W4079      54.519 118.540  11.979  1.00 35.08           C  
ANISOU 1277  CB  ILE W4079     4002   3367   5962    744     19   -370
ATOM   1278  CG1 ILE W4079      54.741 119.011  13.414  1.00 35.46           C  
ANISOU 1278  CG1 ILE W4079     4069   3419   5984    679     10   -404
ATOM   1279  CG2 ILE W4079      55.274 117.236  11.726  1.00 37.85           C  
ANISOU 1279  CG2 ILE W4079     4434   3546   6403    825   -102   -480
ATOM   1280  CD1 ILE W4079      53.987 118.164  14.442  1.00 32.75           C  
ANISOU 1280  CD1 ILE W4079     3762   3142   5541    835    -33   -543
ATOM   1281  H   ILE W4079      54.713 118.887   8.966  1.00  0.00           H  
ATOM   1282  HA  ILE W4079      54.254 120.551  11.226  1.00  0.00           H  
ATOM   1283  HB  ILE W4079      53.469 118.248  11.951  1.00  0.00           H  
ATOM   1284 HG13 ILE W4079      54.407 120.043  13.514  1.00  0.00           H  
ATOM   1285 HG12 ILE W4079      55.803 119.031  13.662  1.00  0.00           H  
ATOM   1286 HG21 ILE W4079      54.991 116.436  12.414  1.00  0.00           H  
ATOM   1287 HG22 ILE W4079      55.089 116.850  10.726  1.00  0.00           H  
ATOM   1288 HG23 ILE W4079      56.351 117.370  11.834  1.00  0.00           H  
ATOM   1289 HD11 ILE W4079      53.951 118.629  15.425  1.00  0.00           H  
ATOM   1290 HD12 ILE W4079      52.955 117.977  14.147  1.00  0.00           H  
ATOM   1291 HD13 ILE W4079      54.468 117.194  14.567  1.00  0.00           H  
ATOM   1292  N   ALA W4080      56.936 120.531  11.535  1.00 36.29           N  
ANISOU 1292  N   ALA W4080     4201   3260   6328    388    -10   -201
ATOM   1293  CA  ALA W4080      58.360 120.776  11.417  1.00 34.17           C  
ANISOU 1293  CA  ALA W4080     3963   2844   6176    281    -54   -148
ATOM   1294  C   ALA W4080      59.113 120.383  12.680  1.00 38.71           C  
ANISOU 1294  C   ALA W4080     4570   3295   6843    288   -160   -240
ATOM   1295  O   ALA W4080      58.549 120.418  13.770  1.00 42.29           O  
ANISOU 1295  O   ALA W4080     5028   3800   7242    349   -183   -342
ATOM   1296  CB  ALA W4080      58.637 122.234  11.041  1.00 32.02           C  
ANISOU 1296  CB  ALA W4080     3664   2620   5882    159     26    -50
ATOM   1297  H   ALA W4080      56.528 120.827  12.408  1.00  0.00           H  
ATOM   1298  HA  ALA W4080      58.762 120.159  10.616  1.00  0.00           H  
ATOM   1299  HB1 ALA W4080      59.685 122.388  10.782  1.00  0.00           H  
ATOM   1300  HB2 ALA W4080      58.047 122.552  10.182  1.00  0.00           H  
ATOM   1301  HB3 ALA W4080      58.414 122.910  11.863  1.00  0.00           H  
ATOM   1302  N   ALA W4081      60.375 119.991  12.502  1.00 36.46           N  
ANISOU 1302  N   ALA W4081     4304   2843   6704    222   -237   -190
ATOM   1303  CA  ALA W4081      61.279 119.490  13.517  1.00 35.19           C  
ANISOU 1303  CA  ALA W4081     4170   2520   6682    208   -380   -261
ATOM   1304  C   ALA W4081      61.987 120.608  14.267  1.00 34.80           C  
ANISOU 1304  C   ALA W4081     4063   2460   6702     65   -356   -173
ATOM   1305  O   ALA W4081      62.934 121.193  13.744  1.00 40.53           O  
ANISOU 1305  O   ALA W4081     4748   3143   7510    -47   -317    -17
ATOM   1306  CB  ALA W4081      62.311 118.603  12.825  1.00 38.03           C  
ANISOU 1306  CB  ALA W4081     4568   2681   7200    210   -501   -235
ATOM   1307  H   ALA W4081      60.750 120.025  11.565  1.00  0.00           H  
ATOM   1308  HA  ALA W4081      60.726 118.874  14.228  1.00  0.00           H  
ATOM   1309  HB1 ALA W4081      63.124 118.340  13.501  1.00  0.00           H  
ATOM   1310  HB2 ALA W4081      61.879 117.676  12.449  1.00  0.00           H  
ATOM   1311  HB3 ALA W4081      62.767 119.112  11.975  1.00  0.00           H  
ATOM   1312  N   ASN W4082      61.568 120.877  15.521  1.00 31.49           N  
ANISOU 1312  N   ASN W4082     3632   2094   6239     80   -375   -263
ATOM   1313  CA  ASN W4082      62.202 121.806  16.474  1.00 36.76           C  
ANISOU 1313  CA  ASN W4082     4233   2742   6992    -37   -378   -198
ATOM   1314  C   ASN W4082      62.223 123.255  15.966  1.00 37.60           C  
ANISOU 1314  C   ASN W4082     4275   2960   7050   -122   -212    -41
ATOM   1315  O   ASN W4082      63.192 123.981  16.189  1.00 42.51           O  
ANISOU 1315  O   ASN W4082     4829   3542   7780   -227   -193     85
ATOM   1316  CB  ASN W4082      63.593 121.300  16.932  1.00 39.55           C  
ANISOU 1316  CB  ASN W4082     4570   2882   7577   -120   -538   -163
ATOM   1317  CG  ASN W4082      63.501 119.965  17.670  1.00 45.39           C  
ANISOU 1317  CG  ASN W4082     5394   3503   8347    -17   -734   -345
ATOM   1318  OD1 ASN W4082      63.759 118.911  17.103  1.00 53.26           O  
ANISOU 1318  OD1 ASN W4082     6446   4427   9363     34   -804   -365
ATOM   1319  ND2 ASN W4082      63.114 119.992  18.938  1.00 47.04           N  
ANISOU 1319  ND2 ASN W4082     5622   3710   8540     29   -828   -485
ATOM   1320  H   ASN W4082      60.732 120.428  15.880  1.00  0.00           H  
ATOM   1321  HA  ASN W4082      61.573 121.838  17.359  1.00  0.00           H  
ATOM   1322  HB3 ASN W4082      64.052 122.019  17.610  1.00  0.00           H  
ATOM   1323  HB2 ASN W4082      64.275 121.213  16.088  1.00  0.00           H  
ATOM   1324 HD22 ASN W4082      62.921 119.125  19.439  1.00  0.00           H  
ATOM   1325 HD21 ASN W4082      62.858 120.868  19.369  1.00  0.00           H  
ATOM   1326  N   THR W4083      61.139 123.665  15.284  1.00 36.42           N  
ANISOU 1326  N   THR W4083     4145   2955   6739    -69    -99    -46
ATOM   1327  CA  THR W4083      60.998 124.963  14.651  1.00 36.42           C  
ANISOU 1327  CA  THR W4083     4109   3059   6668   -118     35     59
ATOM   1328  C   THR W4083      59.535 125.138  14.267  1.00 36.79           C  
ANISOU 1328  C   THR W4083     4179   3236   6563    -53     98      8
ATOM   1329  O   THR W4083      58.789 124.161  14.246  1.00 36.49           O  
ANISOU 1329  O   THR W4083     4167   3224   6472     28     63    -72
ATOM   1330  CB  THR W4083      61.928 125.071  13.442  1.00 39.14           C  
ANISOU 1330  CB  THR W4083     4458   3374   7040   -162     80    191
ATOM   1331  OG1 THR W4083      62.006 126.399  12.968  1.00 40.61           O  
ANISOU 1331  OG1 THR W4083     4622   3669   7138   -185    200    269
ATOM   1332  CG2 THR W4083      61.560 124.204  12.240  1.00 40.49           C  
ANISOU 1332  CG2 THR W4083     4689   3541   7156    -96     60    166
ATOM   1333  H   THR W4083      60.364 123.035  15.134  1.00  0.00           H  
ATOM   1334  HA  THR W4083      61.244 125.716  15.397  1.00  0.00           H  
ATOM   1335  HB  THR W4083      62.949 124.813  13.722  1.00  0.00           H  
ATOM   1336  HG1 THR W4083      62.437 126.935  13.636  1.00  0.00           H  
ATOM   1337 HG21 THR W4083      62.336 124.195  11.476  1.00  0.00           H  
ATOM   1338 HG22 THR W4083      61.414 123.163  12.536  1.00  0.00           H  
ATOM   1339 HG23 THR W4083      60.640 124.527  11.754  1.00  0.00           H  
ATOM   1340  N   VAL W4084      59.118 126.366  13.946  1.00 39.22           N  
ANISOU 1340  N   VAL W4084     4470   3625   6807    -81    188     65
ATOM   1341  CA  VAL W4084      57.838 126.691  13.350  1.00 33.61           C  
ANISOU 1341  CA  VAL W4084     3772   3011   5988    -45    228     45
ATOM   1342  C   VAL W4084      58.114 127.380  12.020  1.00 32.59           C  
ANISOU 1342  C   VAL W4084     3671   2904   5808    -59    274    111
ATOM   1343  O   VAL W4084      58.818 128.388  11.993  1.00 29.96           O  
ANISOU 1343  O   VAL W4084     3337   2579   5467    -86    325    162
ATOM   1344  CB  VAL W4084      56.954 127.612  14.187  1.00 31.05           C  
ANISOU 1344  CB  VAL W4084     3415   2742   5639    -52    250     24
ATOM   1345  CG1 VAL W4084      55.529 127.776  13.659  1.00 29.08           C  
ANISOU 1345  CG1 VAL W4084     3175   2563   5313    -36    277     37
ATOM   1346  CG2 VAL W4084      56.895 127.161  15.647  1.00 33.25           C  
ANISOU 1346  CG2 VAL W4084     3678   3022   5933    -19    190    -49
ATOM   1347  H   VAL W4084      59.798 127.114  13.936  1.00  0.00           H  
ATOM   1348  HA  VAL W4084      57.282 125.774  13.151  1.00  0.00           H  
ATOM   1349  HB  VAL W4084      57.376 128.617  14.213  1.00  0.00           H  
ATOM   1350 HG11 VAL W4084      54.902 128.368  14.322  1.00  0.00           H  
ATOM   1351 HG12 VAL W4084      55.501 128.279  12.691  1.00  0.00           H  
ATOM   1352 HG13 VAL W4084      55.033 126.812  13.535  1.00  0.00           H  
ATOM   1353 HG21 VAL W4084      56.233 127.794  16.235  1.00  0.00           H  
ATOM   1354 HG22 VAL W4084      56.540 126.133  15.726  1.00  0.00           H  
ATOM   1355 HG23 VAL W4084      57.875 127.217  16.121  1.00  0.00           H  
ATOM   1356  N   ILE W4085      57.521 126.876  10.937  1.00 34.38           N  
ANISOU 1356  N   ILE W4085     3919   3151   5993    -27    254    111
ATOM   1357  CA  ILE W4085      57.388 127.592   9.683  1.00 32.00           C  
ANISOU 1357  CA  ILE W4085     3653   2875   5632    -33    266    156
ATOM   1358  C   ILE W4085      56.181 128.501   9.863  1.00 30.77           C  
ANISOU 1358  C   ILE W4085     3488   2770   5432    -34    262    136
ATOM   1359  O   ILE W4085      55.048 128.024   9.879  1.00 31.57           O  
ANISOU 1359  O   ILE W4085     3550   2907   5538    -19    238    127
ATOM   1360  CB  ILE W4085      57.229 126.656   8.487  1.00 29.82           C  
ANISOU 1360  CB  ILE W4085     3390   2582   5357     -5    222    178
ATOM   1361  CG1 ILE W4085      58.260 125.529   8.426  1.00 25.97           C  
ANISOU 1361  CG1 ILE W4085     2912   2013   4942     -2    202    199
ATOM   1362  CG2 ILE W4085      57.190 127.408   7.154  1.00 30.62           C  
ANISOU 1362  CG2 ILE W4085     3537   2705   5394    -11    209    222
ATOM   1363  CD1 ILE W4085      59.710 125.964   8.203  1.00 30.95           C  
ANISOU 1363  CD1 ILE W4085     3559   2614   5585    -50    240    278
ATOM   1364  H   ILE W4085      56.960 126.040  11.033  1.00  0.00           H  
ATOM   1365  HA  ILE W4085      58.271 128.213   9.525  1.00  0.00           H  
ATOM   1366  HB  ILE W4085      56.260 126.163   8.578  1.00  0.00           H  
ATOM   1367 HG13 ILE W4085      57.996 124.826   7.638  1.00  0.00           H  
ATOM   1368 HG12 ILE W4085      58.218 124.919   9.330  1.00  0.00           H  
ATOM   1369 HG21 ILE W4085      56.985 126.750   6.312  1.00  0.00           H  
ATOM   1370 HG22 ILE W4085      56.423 128.182   7.129  1.00  0.00           H  
ATOM   1371 HG23 ILE W4085      58.133 127.909   6.934  1.00  0.00           H  
ATOM   1372 HD11 ILE W4085      60.406 125.376   8.802  1.00  0.00           H  
ATOM   1373 HD12 ILE W4085      60.009 125.847   7.162  1.00  0.00           H  
ATOM   1374 HD13 ILE W4085      59.884 127.007   8.462  1.00  0.00           H  
ATOM   1375  N   TRP W4086      56.398 129.793  10.120  1.00 30.23           N  
ANISOU 1375  N   TRP W4086     3452   2708   5325    -43    284    138
ATOM   1376  CA  TRP W4086      55.362 130.781  10.333  1.00 28.36           C  
ANISOU 1376  CA  TRP W4086     3216   2484   5075    -46    256    115
ATOM   1377  C   TRP W4086      54.840 131.245   8.980  1.00 34.29           C  
ANISOU 1377  C   TRP W4086     4010   3225   5793    -46    186    124
ATOM   1378  O   TRP W4086      55.619 131.722   8.156  1.00 36.56           O  
ANISOU 1378  O   TRP W4086     4365   3508   6019    -24    180    123
ATOM   1379  CB  TRP W4086      55.886 131.919  11.207  1.00 31.04           C  
ANISOU 1379  CB  TRP W4086     3574   2823   5398    -32    299     90
ATOM   1380  CG  TRP W4086      54.862 132.843  11.780  1.00 29.29           C  
ANISOU 1380  CG  TRP W4086     3350   2587   5191    -31    255     63
ATOM   1381  CD1 TRP W4086      54.450 133.999  11.211  1.00 28.30           C  
ANISOU 1381  CD1 TRP W4086     3288   2430   5036     -7    202     29
ATOM   1382  CD2 TRP W4086      54.056 132.682  12.985  1.00 27.47           C  
ANISOU 1382  CD2 TRP W4086     3059   2364   5014    -51    243     71
ATOM   1383  NE1 TRP W4086      53.500 134.592  12.015  1.00 32.30           N  
ANISOU 1383  NE1 TRP W4086     3770   2902   5599    -22    150     23
ATOM   1384  CE2 TRP W4086      53.201 133.806  13.111  1.00 31.31           C  
ANISOU 1384  CE2 TRP W4086     3564   2812   5520    -51    184     62
ATOM   1385  CE3 TRP W4086      53.967 131.708  13.994  1.00 27.50           C  
ANISOU 1385  CE3 TRP W4086     3002   2403   5042    -58    264     83
ATOM   1386  CZ2 TRP W4086      52.307 133.957  14.176  1.00 36.06           C  
ANISOU 1386  CZ2 TRP W4086     4114   3413   6174    -70    156     93
ATOM   1387  CZ3 TRP W4086      53.077 131.841  15.065  1.00 26.48           C  
ANISOU 1387  CZ3 TRP W4086     2829   2296   4936    -63    243    101
ATOM   1388  CH2 TRP W4086      52.236 132.956  15.155  1.00 33.68           C  
ANISOU 1388  CH2 TRP W4086     3749   3173   5876    -76    196    120
ATOM   1389  H   TRP W4086      57.349 130.134  10.107  1.00  0.00           H  
ATOM   1390  HA  TRP W4086      54.551 130.304  10.887  1.00  0.00           H  
ATOM   1391  HB3 TRP W4086      56.630 132.506  10.666  1.00  0.00           H  
ATOM   1392  HB2 TRP W4086      56.419 131.503  12.062  1.00  0.00           H  
ATOM   1393  HD1 TRP W4086      54.836 134.401  10.285  1.00  0.00           H  
ATOM   1394  HE1 TRP W4086      53.120 135.507  11.817  1.00  0.00           H  
ATOM   1395  HE3 TRP W4086      54.611 130.842  13.954  1.00  0.00           H  
ATOM   1396  HZ2 TRP W4086      51.673 134.827  14.243  1.00  0.00           H  
ATOM   1397  HZ3 TRP W4086      53.037 131.093  15.844  1.00  0.00           H  
ATOM   1398  HH2 TRP W4086      51.558 133.055  15.988  1.00  0.00           H  
ATOM   1399  N   ASP W4087      53.540 131.076   8.731  1.00 31.81           N  
ANISOU 1399  N   ASP W4087     3649   2915   5521    -69    125    146
ATOM   1400  CA  ASP W4087      52.860 131.399   7.493  1.00 30.09           C  
ANISOU 1400  CA  ASP W4087     3450   2673   5310    -86     25    165
ATOM   1401  C   ASP W4087      52.482 132.873   7.528  1.00 30.98           C  
ANISOU 1401  C   ASP W4087     3619   2729   5422    -91    -41    121
ATOM   1402  O   ASP W4087      51.377 133.216   7.939  1.00 34.71           O  
ANISOU 1402  O   ASP W4087     4043   3179   5965   -124    -81    144
ATOM   1403  CB  ASP W4087      51.663 130.483   7.232  1.00 32.46           C  
ANISOU 1403  CB  ASP W4087     3645   3010   5678   -113    -10    238
ATOM   1404  CG  ASP W4087      50.899 130.702   5.909  1.00 39.58           C  
ANISOU 1404  CG  ASP W4087     4541   3888   6611   -138   -122    279
ATOM   1405  OD1 ASP W4087      51.473 131.306   4.976  1.00 43.23           O  
ANISOU 1405  OD1 ASP W4087     5093   4286   7045   -143   -209    234
ATOM   1406  OD2 ASP W4087      49.780 130.157   5.804  1.00 42.63           O1-
ANISOU 1406  OD2 ASP W4087     4829   4324   7044   -141   -131    352
ATOM   1407  H   ASP W4087      52.922 130.835   9.494  1.00  0.00           H  
ATOM   1408  HA  ASP W4087      53.568 131.259   6.677  1.00  0.00           H  
ATOM   1409  HB3 ASP W4087      50.959 130.545   8.064  1.00  0.00           H  
ATOM   1410  HB2 ASP W4087      52.004 129.450   7.237  1.00  0.00           H  
ATOM   1411  N   TYR W4088      53.379 133.752   7.069  1.00 33.57           N  
ANISOU 1411  N   TYR W4088     4053   3037   5666    -44    -56     61
ATOM   1412  CA  TYR W4088      53.188 135.181   6.916  1.00 34.75           C  
ANISOU 1412  CA  TYR W4088     4280   3124   5799    -13   -133    -13
ATOM   1413  C   TYR W4088      52.113 135.598   5.922  1.00 39.94           C  
ANISOU 1413  C   TYR W4088     4948   3698   6530    -57   -312    -10
ATOM   1414  O   TYR W4088      51.823 136.789   5.832  1.00 42.80           O  
ANISOU 1414  O   TYR W4088     5349   3973   6940    -54   -411    -58
ATOM   1415  CB  TYR W4088      54.537 135.841   6.621  1.00 34.20           C  
ANISOU 1415  CB  TYR W4088     4324   3084   5586     82    -91    -82
ATOM   1416  CG  TYR W4088      55.477 135.862   7.805  1.00 31.92           C  
ANISOU 1416  CG  TYR W4088     4007   2862   5258    123     70    -74
ATOM   1417  CD1 TYR W4088      55.333 136.878   8.772  1.00 39.14           C  
ANISOU 1417  CD1 TYR W4088     4946   3772   6156    187    101   -135
ATOM   1418  CD2 TYR W4088      56.484 134.885   7.949  1.00 30.10           C  
ANISOU 1418  CD2 TYR W4088     3719   2689   5028     98    175      0
ATOM   1419  CE1 TYR W4088      56.200 136.928   9.876  1.00 40.57           C  
ANISOU 1419  CE1 TYR W4088     5075   4020   6321    219    243   -109
ATOM   1420  CE2 TYR W4088      57.350 134.934   9.056  1.00 30.51           C  
ANISOU 1420  CE2 TYR W4088     3727   2788   5077    117    298     26
ATOM   1421  CZ  TYR W4088      57.207 135.958  10.011  1.00 33.89           C  
ANISOU 1421  CZ  TYR W4088     4161   3227   5488    174    336    -22
ATOM   1422  OH  TYR W4088      58.064 136.019  11.058  1.00 34.83           O  
ANISOU 1422  OH  TYR W4088     4210   3399   5622    188    454     22
ATOM   1423  H   TYR W4088      54.301 133.386   6.880  1.00  0.00           H  
ATOM   1424  HA  TYR W4088      52.859 135.549   7.886  1.00  0.00           H  
ATOM   1425  HB3 TYR W4088      54.385 136.881   6.327  1.00  0.00           H  
ATOM   1426  HB2 TYR W4088      55.018 135.364   5.765  1.00  0.00           H  
ATOM   1427  HD1 TYR W4088      54.559 137.626   8.672  1.00  0.00           H  
ATOM   1428  HD2 TYR W4088      56.595 134.093   7.222  1.00  0.00           H  
ATOM   1429  HE1 TYR W4088      56.084 137.715  10.606  1.00  0.00           H  
ATOM   1430  HE2 TYR W4088      58.120 134.185   9.173  1.00  0.00           H  
ATOM   1431  HH  TYR W4088      57.909 136.769  11.640  1.00  0.00           H  
ATOM   1432  N   LYS W4089      51.477 134.681   5.190  1.00 39.08           N  
ANISOU 1432  N   LYS W4089     4799   3601   6447    -99   -372     51
ATOM   1433  CA  LYS W4089      50.277 134.937   4.420  1.00 34.95           C  
ANISOU 1433  CA  LYS W4089     4247   2998   6033   -164   -555     86
ATOM   1434  C   LYS W4089      49.032 134.927   5.295  1.00 36.70           C  
ANISOU 1434  C   LYS W4089     4343   3197   6404   -242   -571    181
ATOM   1435  O   LYS W4089      47.976 135.361   4.841  1.00 44.71           O  
ANISOU 1435  O   LYS W4089     5346   4107   7536   -300   -734    205
ATOM   1436  CB  LYS W4089      50.166 133.955   3.256  1.00 34.00           C  
ANISOU 1436  CB  LYS W4089     4076   2917   5925   -190   -599    155
ATOM   1437  CG  LYS W4089      51.404 133.718   2.392  1.00 35.75           C  
ANISOU 1437  CG  LYS W4089     4421   3160   6002   -118   -610     90
ATOM   1438  CD  LYS W4089      52.088 134.964   1.820  1.00 36.96           C  
ANISOU 1438  CD  LYS W4089     4713   3223   6108    -84   -795    -14
ATOM   1439  CE  LYS W4089      53.131 134.723   0.730  1.00 39.39           C  
ANISOU 1439  CE  LYS W4089     5134   3577   6256     -8   -821    -52
ATOM   1440  NZ  LYS W4089      54.271 133.899   1.158  1.00 41.76           N1+
ANISOU 1440  NZ  LYS W4089     5480   3981   6408     70   -617    -56
ATOM   1441  H   LYS W4089      51.741 133.711   5.292  1.00  0.00           H  
ATOM   1442  HA  LYS W4089      50.350 135.933   3.978  1.00  0.00           H  
ATOM   1443  HB3 LYS W4089      49.343 134.264   2.613  1.00  0.00           H  
ATOM   1444  HB2 LYS W4089      49.839 132.991   3.652  1.00  0.00           H  
ATOM   1445  HG3 LYS W4089      51.121 133.074   1.561  1.00  0.00           H  
ATOM   1446  HG2 LYS W4089      52.132 133.131   2.952  1.00  0.00           H  
ATOM   1447  HD3 LYS W4089      52.552 135.525   2.629  1.00  0.00           H  
ATOM   1448  HD2 LYS W4089      51.323 135.632   1.425  1.00  0.00           H  
ATOM   1449  HE3 LYS W4089      53.532 135.674   0.374  1.00  0.00           H  
ATOM   1450  HE2 LYS W4089      52.676 134.250  -0.139  1.00  0.00           H  
ATOM   1451  HZ1 LYS W4089      53.957 132.954   1.335  1.00  0.00           H  
ATOM   1452  HZ2 LYS W4089      54.971 133.859   0.432  1.00  0.00           H  
ATOM   1453  HZ3 LYS W4089      54.689 134.279   1.993  1.00  0.00           H  
ATOM   1454  N   ARG W4090      49.112 134.443   6.537  1.00 32.51           N  
ANISOU 1454  N   ARG W4090     3720   2761   5871   -243   -416    241
ATOM   1455  CA  ARG W4090      48.095 134.458   7.570  1.00 32.60           C  
ANISOU 1455  CA  ARG W4090     3607   2791   5988   -300   -405    351
ATOM   1456  C   ARG W4090      48.554 135.198   8.816  1.00 36.16           C  
ANISOU 1456  C   ARG W4090     4085   3236   6419   -272   -331    310
ATOM   1457  O   ARG W4090      47.703 135.723   9.527  1.00 42.06           O  
ANISOU 1457  O   ARG W4090     4741   3998   7241   -312   -328    407
ATOM   1458  CB  ARG W4090      47.706 133.023   7.939  1.00 30.74           C  
ANISOU 1458  CB  ARG W4090     3240   2691   5750   -299   -300    455
ATOM   1459  CG  ARG W4090      46.559 132.794   8.947  1.00 32.29           C  
ANISOU 1459  CG  ARG W4090     3370   2906   5993   -325   -372    527
ATOM   1460  CD  ARG W4090      45.147 132.778   8.334  1.00 36.14           C  
ANISOU 1460  CD  ARG W4090     3759   3534   6440   -272   -244    582
ATOM   1461  NE  ARG W4090      44.821 133.991   7.559  1.00 35.95           N  
ANISOU 1461  NE  ARG W4090     3643   3611   6406   -250   -136    648
ATOM   1462  CZ  ARG W4090      44.672 135.246   8.029  1.00 30.00           C  
ANISOU 1462  CZ  ARG W4090     2928   2915   5556   -178    -17    574
ATOM   1463  NH1 ARG W4090      44.749 135.527   9.334  1.00 27.06           N  
ANISOU 1463  NH1 ARG W4090     2480   2642   5159   -148     61    631
ATOM   1464  NH2 ARG W4090      44.443 136.249   7.175  1.00 31.35           N1+
ANISOU 1464  NH2 ARG W4090     3210   3044   5659   -135     14    453
ATOM   1465  H   ARG W4090      50.005 134.071   6.826  1.00  0.00           H  
ATOM   1466  HA  ARG W4090      47.204 134.978   7.217  1.00  0.00           H  
ATOM   1467  HB3 ARG W4090      48.595 132.527   8.334  1.00  0.00           H  
ATOM   1468  HB2 ARG W4090      47.468 132.476   7.025  1.00  0.00           H  
ATOM   1469  HG3 ARG W4090      46.621 133.392   9.855  1.00  0.00           H  
ATOM   1470  HG2 ARG W4090      46.709 131.773   9.299  1.00  0.00           H  
ATOM   1471  HD3 ARG W4090      44.426 132.767   9.152  1.00  0.00           H  
ATOM   1472  HD2 ARG W4090      44.988 131.860   7.772  1.00  0.00           H  
ATOM   1473  HE  ARG W4090      44.806 133.837   6.557  1.00  0.00           H  
ATOM   1474 HH12 ARG W4090      44.428 136.411   9.713  1.00  0.00           H  
ATOM   1475 HH11 ARG W4090      45.031 134.821   9.996  1.00  0.00           H  
ATOM   1476 HH22 ARG W4090      44.332 137.193   7.518  1.00  0.00           H  
ATOM   1477 HH21 ARG W4090      44.369 136.088   6.181  1.00  0.00           H  
ATOM   1478  N   ASP W4091      49.851 135.203   9.131  1.00 35.80           N  
ANISOU 1478  N   ASP W4091     4147   3180   6276   -201   -270    189
ATOM   1479  CA  ASP W4091      50.448 135.581  10.394  1.00 36.53           C  
ANISOU 1479  CA  ASP W4091     4248   3279   6352   -166   -192    153
ATOM   1480  C   ASP W4091      50.049 134.583  11.475  1.00 30.64           C  
ANISOU 1480  C   ASP W4091     3398   2638   5607   -179    -84    228
ATOM   1481  O   ASP W4091      49.535 134.950  12.527  1.00 32.03           O  
ANISOU 1481  O   ASP W4091     3530   2820   5818   -186    -72    265
ATOM   1482  CB  ASP W4091      50.282 137.039  10.823  1.00 46.92           C  
ANISOU 1482  CB  ASP W4091     5589   4480   7759   -180   -309    145
ATOM   1483  CG  ASP W4091      50.794 138.124   9.882  1.00 58.93           C  
ANISOU 1483  CG  ASP W4091     7246   5893   9250   -123   -420     20
ATOM   1484  OD1 ASP W4091      51.703 137.841   9.075  1.00 64.65           O  
ANISOU 1484  OD1 ASP W4091     8051   6664   9847    -38   -341    -74
ATOM   1485  OD2 ASP W4091      50.395 139.294  10.068  1.00 61.46           O1-
ANISOU 1485  OD2 ASP W4091     7594   6084   9675   -158   -594     21
ATOM   1486  H   ASP W4091      50.457 134.672   8.523  1.00  0.00           H  
ATOM   1487  HA  ASP W4091      51.518 135.421  10.262  1.00  0.00           H  
ATOM   1488  HB3 ASP W4091      50.775 137.209  11.779  1.00  0.00           H  
ATOM   1489  HB2 ASP W4091      49.228 137.242  11.009  1.00  0.00           H  
ATOM   1490  N   ALA W4092      50.273 133.295  11.204  1.00 28.47           N  
ANISOU 1490  N   ALA W4092     3089   2442   5285   -168    -19    245
ATOM   1491  CA  ALA W4092      50.000 132.149  12.052  1.00 27.90           C  
ANISOU 1491  CA  ALA W4092     2933   2473   5197   -154     60    296
ATOM   1492  C   ALA W4092      50.951 131.012  11.712  1.00 30.81           C  
ANISOU 1492  C   ALA W4092     3325   2878   5503   -110    128    242
ATOM   1493  O   ALA W4092      51.557 131.097  10.647  1.00 31.27           O  
ANISOU 1493  O   ALA W4092     3441   2898   5543   -105    111    209
ATOM   1494  CB  ALA W4092      48.530 131.765  11.874  1.00 30.52           C  
ANISOU 1494  CB  ALA W4092     3154   2864   5578   -187     29    426
ATOM   1495  H   ALA W4092      50.762 133.060  10.354  1.00  0.00           H  
ATOM   1496  HA  ALA W4092      50.167 132.452  13.084  1.00  0.00           H  
ATOM   1497  HB1 ALA W4092      48.209 131.040  12.620  1.00  0.00           H  
ATOM   1498  HB2 ALA W4092      47.870 132.629  11.965  1.00  0.00           H  
ATOM   1499  HB3 ALA W4092      48.361 131.316  10.895  1.00  0.00           H  
ATOM   1500  N   PRO W4093      51.085 129.956  12.522  1.00 29.27           N  
ANISOU 1500  N   PRO W4093     3094   2750   5278    -70    188    232
ATOM   1501  CA  PRO W4093      51.830 128.771  12.152  1.00 27.02           C  
ANISOU 1501  CA  PRO W4093     2832   2471   4964    -28    221    183
ATOM   1502  C   PRO W4093      51.329 128.088  10.890  1.00 29.31           C  
ANISOU 1502  C   PRO W4093     3093   2787   5258    -13    201    225
ATOM   1503  O   PRO W4093      50.117 127.921  10.768  1.00 33.35           O  
ANISOU 1503  O   PRO W4093     3525   3363   5783    -14    188    303
ATOM   1504  CB  PRO W4093      51.694 127.838  13.359  1.00 28.43           C  
ANISOU 1504  CB  PRO W4093     2980   2710   5112     23    252    153
ATOM   1505  CG  PRO W4093      51.320 128.728  14.526  1.00 27.58           C  
ANISOU 1505  CG  PRO W4093     2854   2615   5010     -1    250    175
ATOM   1506  CD  PRO W4093      50.493 129.814  13.856  1.00 29.18           C  
ANISOU 1506  CD  PRO W4093     3036   2798   5254    -54    212    254
ATOM   1507  HA  PRO W4093      52.880 129.043  12.040  1.00  0.00           H  
ATOM   1508  HB3 PRO W4093      52.599 127.264  13.553  1.00  0.00           H  
ATOM   1509  HB2 PRO W4093      50.886 127.122  13.203  1.00  0.00           H  
ATOM   1510  HG3 PRO W4093      52.226 129.149  14.958  1.00  0.00           H  
ATOM   1511  HG2 PRO W4093      50.783 128.198  15.312  1.00  0.00           H  
ATOM   1512  HD2 PRO W4093      49.459 129.486  13.750  1.00  0.00           H  
ATOM   1513  HD3 PRO W4093      50.504 130.728  14.448  1.00  0.00           H  
ATOM   1514  N   ALA W4094      52.195 127.676   9.964  1.00 28.62           N  
ANISOU 1514  N   ALA W4094     3056   2653   5166      0    197    192
ATOM   1515  CA  ALA W4094      51.852 126.851   8.826  1.00 28.87           C  
ANISOU 1515  CA  ALA W4094     3059   2703   5206     24    170    230
ATOM   1516  C   ALA W4094      51.405 125.449   9.223  1.00 29.25           C  
ANISOU 1516  C   ALA W4094     3041   2832   5242    109    202    229
ATOM   1517  O   ALA W4094      50.681 124.781   8.489  1.00 34.66           O  
ANISOU 1517  O   ALA W4094     3665   3564   5938    145    190    279
ATOM   1518  CB  ALA W4094      53.037 126.754   7.866  1.00 26.53           C  
ANISOU 1518  CB  ALA W4094     2839   2336   4906     24    153    210
ATOM   1519  H   ALA W4094      53.183 127.849  10.085  1.00  0.00           H  
ATOM   1520  HA  ALA W4094      51.028 127.320   8.288  1.00  0.00           H  
ATOM   1521  HB1 ALA W4094      52.742 126.275   6.931  1.00  0.00           H  
ATOM   1522  HB2 ALA W4094      53.439 127.735   7.621  1.00  0.00           H  
ATOM   1523  HB3 ALA W4094      53.850 126.165   8.291  1.00  0.00           H  
ATOM   1524  N   HIS W4095      51.830 125.004  10.408  1.00 31.11           N  
ANISOU 1524  N   HIS W4095     3106   2662   6054    -65    -20     42
ATOM   1525  CA  HIS W4095      51.458 123.777  11.088  1.00 30.46           C  
ANISOU 1525  CA  HIS W4095     2986   2593   5994    -23    -14     28
ATOM   1526  C   HIS W4095      51.178 124.178  12.527  1.00 30.44           C  
ANISOU 1526  C   HIS W4095     3016   2592   5959     14      1     -5
ATOM   1527  O   HIS W4095      52.068 124.724  13.173  1.00 34.62           O  
ANISOU 1527  O   HIS W4095     3578   3108   6468     20     -1    -22
ATOM   1528  CB  HIS W4095      52.585 122.755  10.945  1.00 34.16           C  
ANISOU 1528  CB  HIS W4095     3429   3038   6510      4    -33     11
ATOM   1529  CG  HIS W4095      53.971 123.231  11.327  1.00 31.55           C  
ANISOU 1529  CG  HIS W4095     3071   2705   6211    -27    -47     45
ATOM   1530  ND1 HIS W4095      54.497 123.050  12.594  1.00 30.56           N  
ANISOU 1530  ND1 HIS W4095     2951   2558   6101    -49    -62     49
ATOM   1531  CD2 HIS W4095      54.946 123.891  10.612  1.00 30.93           C  
ANISOU 1531  CD2 HIS W4095     2954   2649   6148    -37    -47     86
ATOM   1532  CE1 HIS W4095      55.696 123.631  12.616  1.00 30.65           C  
ANISOU 1532  CE1 HIS W4095     2942   2572   6133    -72    -72     83
ATOM   1533  NE2 HIS W4095      56.030 124.171  11.447  1.00 32.20           N  
ANISOU 1533  NE2 HIS W4095     3108   2795   6331    -67    -68    107
ATOM   1534  H   HIS W4095      52.410 125.612  10.966  1.00  0.00           H  
ATOM   1535  HA  HIS W4095      50.543 123.374  10.656  1.00  0.00           H  
ATOM   1536  HB3 HIS W4095      52.623 122.405   9.913  1.00  0.00           H  
ATOM   1537  HB2 HIS W4095      52.342 121.878  11.546  1.00  0.00           H  
ATOM   1538  HD1 HIS W4095      53.972 122.679  13.396  1.00  0.00           H  
ATOM   1539  HD2 HIS W4095      54.934 124.214   9.580  1.00  0.00           H  
ATOM   1540  HE1 HIS W4095      56.326 123.672  13.494  1.00  0.00           H  
ATOM   1541  N   ILE W4096      49.953 123.991  13.025  1.00 35.86           N  
ANISOU 1541  N   ILE W4096     3691   3297   6635     50     21     -6
ATOM   1542  CA  ILE W4096      49.537 124.376  14.356  1.00 40.48           C  
ANISOU 1542  CA  ILE W4096     4315   3885   7180     86     38    -33
ATOM   1543  C   ILE W4096      50.108 123.445  15.419  1.00 38.51           C  
ANISOU 1543  C   ILE W4096     4092   3605   6934    123      9    -82
ATOM   1544  O   ILE W4096      50.429 123.879  16.521  1.00 42.81           O  
ANISOU 1544  O   ILE W4096     4664   4147   7456    126     -2    -98
ATOM   1545  CB  ILE W4096      48.016 124.496  14.463  1.00 53.58           C  
ANISOU 1545  CB  ILE W4096     5958   5579   8823    122     77     -9
ATOM   1546  CG1 ILE W4096      47.436 125.524  13.455  1.00 65.51           C  
ANISOU 1546  CG1 ILE W4096     7433   7130  10326     62     92     57
ATOM   1547  CG2 ILE W4096      47.468 124.787  15.877  1.00 55.52           C  
ANISOU 1547  CG2 ILE W4096     6253   5822   9020    173     94    -42
ATOM   1548  CD1 ILE W4096      47.754 126.998  13.762  1.00 69.97           C  
ANISOU 1548  CD1 ILE W4096     8052   7683  10849     10     86     59
ATOM   1549  H   ILE W4096      49.242 123.597  12.426  1.00  0.00           H  
ATOM   1550  HA  ILE W4096      49.974 125.354  14.560  1.00  0.00           H  
ATOM   1551  HB  ILE W4096      47.601 123.527  14.177  1.00  0.00           H  
ATOM   1552 HG13 ILE W4096      46.352 125.413  13.431  1.00  0.00           H  
ATOM   1553 HG12 ILE W4096      47.760 125.297  12.439  1.00  0.00           H  
ATOM   1554 HG21 ILE W4096      46.388 124.933  15.859  1.00  0.00           H  
ATOM   1555 HG22 ILE W4096      47.665 123.974  16.576  1.00  0.00           H  
ATOM   1556 HG23 ILE W4096      47.915 125.690  16.287  1.00  0.00           H  
ATOM   1557 HD11 ILE W4096      46.925 127.471  14.291  1.00  0.00           H  
ATOM   1558 HD12 ILE W4096      48.642 127.121  14.378  1.00  0.00           H  
ATOM   1559 HD13 ILE W4096      47.916 127.559  12.841  1.00  0.00           H  
ATOM   1560  N   SER W4097      50.285 122.162  15.098  1.00 39.08           N  
ANISOU 1560  N   SER W4097     4162   3653   7032    149     -9    -99
ATOM   1561  CA  SER W4097      51.050 121.192  15.855  1.00 35.20           C  
ANISOU 1561  CA  SER W4097     3711   3124   6540    166    -54   -142
ATOM   1562  C   SER W4097      52.539 121.427  15.639  1.00 31.99           C  
ANISOU 1562  C   SER W4097     3277   2696   6184    121   -100   -134
ATOM   1563  O   SER W4097      52.941 121.823  14.547  1.00 31.05           O  
ANISOU 1563  O   SER W4097     3116   2585   6096     90    -88   -102
ATOM   1564  CB  SER W4097      50.658 119.788  15.395  1.00 38.38           C  
ANISOU 1564  CB  SER W4097     4165   3495   6924    227    -48   -168
ATOM   1565  OG  SER W4097      49.273 119.563  15.534  1.00 40.99           O  
ANISOU 1565  OG  SER W4097     4517   3854   7204    279      4   -165
ATOM   1566  H   SER W4097      50.010 121.863  14.175  1.00  0.00           H  
ATOM   1567  HA  SER W4097      50.816 121.301  16.913  1.00  0.00           H  
ATOM   1568  HB3 SER W4097      51.192 119.030  15.969  1.00  0.00           H  
ATOM   1569  HB2 SER W4097      50.939 119.631  14.355  1.00  0.00           H  
ATOM   1570  HG  SER W4097      49.040 119.606  16.463  1.00  0.00           H  
ATOM   1571  N   THR W4098      53.375 121.161  16.645  1.00 32.49           N  
ANISOU 1571  N   THR W4098     3364   2731   6250    111   -156   -156
ATOM   1572  CA  THR W4098      54.814 121.319  16.582  1.00 35.53           C  
ANISOU 1572  CA  THR W4098     3714   3101   6683     60   -205   -135
ATOM   1573  C   THR W4098      55.511 120.124  17.219  1.00 38.70           C  
ANISOU 1573  C   THR W4098     4174   3442   7090     48   -274   -165
ATOM   1574  O   THR W4098      54.875 119.290  17.863  1.00 30.83           O  
ANISOU 1574  O   THR W4098     3255   2411   6046     86   -284   -207
ATOM   1575  CB  THR W4098      55.240 122.603  17.293  1.00 33.43           C  
ANISOU 1575  CB  THR W4098     3404   2877   6419     39   -218   -104
ATOM   1576  OG1 THR W4098      54.784 122.681  18.624  1.00 34.97           O  
ANISOU 1576  OG1 THR W4098     3636   3081   6572     59   -243   -127
ATOM   1577  CG2 THR W4098      54.764 123.870  16.579  1.00 32.64           C  
ANISOU 1577  CG2 THR W4098     3279   2816   6307     51   -152    -75
ATOM   1578  H   THR W4098      53.016 120.853  17.538  1.00  0.00           H  
ATOM   1579  HA  THR W4098      55.150 121.355  15.546  1.00  0.00           H  
ATOM   1580  HB  THR W4098      56.328 122.654  17.321  1.00  0.00           H  
ATOM   1581  HG1 THR W4098      55.239 122.040  19.175  1.00  0.00           H  
ATOM   1582 HG21 THR W4098      55.223 124.752  17.025  1.00  0.00           H  
ATOM   1583 HG22 THR W4098      55.044 123.874  15.527  1.00  0.00           H  
ATOM   1584 HG23 THR W4098      53.682 123.990  16.627  1.00  0.00           H  
ATOM   1585  N   ILE W4099      56.828 120.031  17.026  1.00 36.22           N  
ANISOU 1585  N   ILE W4099     3831   3106   6826     -8   -322   -139
ATOM   1586  CA  ILE W4099      57.720 119.071  17.646  1.00 36.02           C  
ANISOU 1586  CA  ILE W4099     3871   3008   6807    -45   -404   -158
ATOM   1587  C   ILE W4099      58.800 119.922  18.297  1.00 34.82           C  
ANISOU 1587  C   ILE W4099     3656   2881   6695   -127   -476   -109
ATOM   1588  O   ILE W4099      59.523 120.604  17.571  1.00 36.26           O  
ANISOU 1588  O   ILE W4099     3759   3088   6930   -165   -467    -54
ATOM   1589  CB  ILE W4099      58.345 118.151  16.600  1.00 40.26           C  
ANISOU 1589  CB  ILE W4099     4440   3485   7372    -41   -397   -160
ATOM   1590  CG1 ILE W4099      57.307 117.286  15.885  1.00 39.83           C  
ANISOU 1590  CG1 ILE W4099     4431   3423   7280     51   -322   -188
ATOM   1591  CG2 ILE W4099      59.476 117.271  17.133  1.00 39.77           C  
ANISOU 1591  CG2 ILE W4099     4467   3332   7312    -92   -492   -176
ATOM   1592  CD1 ILE W4099      57.726 116.764  14.514  1.00 37.64           C  
ANISOU 1592  CD1 ILE W4099     4173   3099   7028     74   -304   -177
ATOM   1593  H   ILE W4099      57.311 120.705  16.447  1.00  0.00           H  
ATOM   1594  HA  ILE W4099      57.200 118.486  18.405  1.00  0.00           H  
ATOM   1595  HB  ILE W4099      58.799 118.785  15.836  1.00  0.00           H  
ATOM   1596 HG13 ILE W4099      56.390 117.851  15.726  1.00  0.00           H  
ATOM   1597 HG12 ILE W4099      56.993 116.459  16.524  1.00  0.00           H  
ATOM   1598 HG21 ILE W4099      59.910 116.677  16.331  1.00  0.00           H  
ATOM   1599 HG22 ILE W4099      60.309 117.831  17.556  1.00  0.00           H  
ATOM   1600 HG23 ILE W4099      59.122 116.577  17.898  1.00  0.00           H  
ATOM   1601 HD11 ILE W4099      56.936 116.163  14.062  1.00  0.00           H  
ATOM   1602 HD12 ILE W4099      57.942 117.586  13.829  1.00  0.00           H  
ATOM   1603 HD13 ILE W4099      58.615 116.137  14.562  1.00  0.00           H  
ATOM   1604  N   GLY W4100      58.884 119.896  19.633  1.00 37.55           N  
ANISOU 1604  N   GLY W4100     4032   3224   7011   -152   -546   -118
ATOM   1605  CA  GLY W4100      59.880 120.589  20.456  1.00 40.81           C  
ANISOU 1605  CA  GLY W4100     4368   3676   7464   -235   -624    -52
ATOM   1606  C   GLY W4100      59.953 122.104  20.211  1.00 41.46           C  
ANISOU 1606  C   GLY W4100     4318   3859   7575   -217   -561     18
ATOM   1607  O   GLY W4100      61.035 122.616  19.923  1.00 40.64           O  
ANISOU 1607  O   GLY W4100     4122   3792   7527   -268   -578     95
ATOM   1608  H   GLY W4100      58.236 119.299  20.142  1.00  0.00           H  
ATOM   1609  HA3 GLY W4100      60.856 120.141  20.290  1.00  0.00           H  
ATOM   1610  HA2 GLY W4100      59.638 120.427  21.507  1.00  0.00           H  
ATOM   1611  N   VAL W4101      58.810 122.793  20.317  1.00 40.37           N  
ANISOU 1611  N   VAL W4101     4180   3763   7395   -141   -485     -1
ATOM   1612  CA  VAL W4101      58.667 124.242  20.207  1.00 40.45           C  
ANISOU 1612  CA  VAL W4101     4102   3852   7414   -105   -414     59
ATOM   1613  C   VAL W4101      57.914 124.756  21.455  1.00 41.77           C  
ANISOU 1613  C   VAL W4101     4267   4067   7535    -62   -410     63
ATOM   1614  O   VAL W4101      58.572 125.121  22.425  1.00 46.57           O  
ANISOU 1614  O   VAL W4101     4794   4743   8159    -61   -421    136
ATOM   1615  CB  VAL W4101      57.909 124.659  18.912  1.00 44.35           C  
ANISOU 1615  CB  VAL W4101     4613   4339   7899    -58   -316     41
ATOM   1616  CG1 VAL W4101      57.673 126.177  18.775  1.00 46.60           C  
ANISOU 1616  CG1 VAL W4101     4849   4685   8171    -12   -244     95
ATOM   1617  CG2 VAL W4101      58.624 124.158  17.648  1.00 46.25           C  
ANISOU 1617  CG2 VAL W4101     4847   4540   8185    -96   -321     48
ATOM   1618  H   VAL W4101      57.976 122.289  20.606  1.00  0.00           H  
ATOM   1619  HA  VAL W4101      59.649 124.719  20.205  1.00  0.00           H  
ATOM   1620  HB  VAL W4101      56.928 124.189  18.934  1.00  0.00           H  
ATOM   1621 HG11 VAL W4101      56.844 126.362  18.100  1.00  0.00           H  
ATOM   1622 HG12 VAL W4101      57.420 126.691  19.701  1.00  0.00           H  
ATOM   1623 HG13 VAL W4101      58.554 126.664  18.361  1.00  0.00           H  
ATOM   1624 HG21 VAL W4101      58.079 124.459  16.754  1.00  0.00           H  
ATOM   1625 HG22 VAL W4101      59.634 124.563  17.578  1.00  0.00           H  
ATOM   1626 HG23 VAL W4101      58.704 123.073  17.625  1.00  0.00           H  
ATOM   1627  N   CYS W4102      56.573 124.803  21.418  1.00 37.02           N  
ANISOU 1627  N   CYS W4102     3752   3438   6878    -19   -389     -6
ATOM   1628  CA  CYS W4102      55.728 125.300  22.498  1.00 35.26           C  
ANISOU 1628  CA  CYS W4102     3543   3252   6602     30   -376     -7
ATOM   1629  C   CYS W4102      55.057 124.086  23.139  1.00 34.63           C  
ANISOU 1629  C   CYS W4102     3559   3127   6471     31   -428    -73
ATOM   1630  O   CYS W4102      54.428 123.294  22.439  1.00 41.42           O  
ANISOU 1630  O   CYS W4102     4493   3933   7311     48   -404   -130
ATOM   1631  CB  CYS W4102      54.682 126.331  22.013  1.00 43.05           C  
ANISOU 1631  CB  CYS W4102     4549   4253   7555     95   -270    -12
ATOM   1632  SG  CYS W4102      53.535 126.826  23.341  1.00 51.56           S  
ANISOU 1632  SG  CYS W4102     5677   5356   8559    158   -245    -26
ATOM   1633  H   CYS W4102      56.075 124.377  20.648  1.00  0.00           H  
ATOM   1634  HA  CYS W4102      56.343 125.791  23.251  1.00  0.00           H  
ATOM   1635  HB3 CYS W4102      54.084 125.922  21.202  1.00  0.00           H  
ATOM   1636  HB2 CYS W4102      55.171 127.221  21.618  1.00  0.00           H  
ATOM   1637  HG  CYS W4102      54.396 127.610  24.011  1.00  0.00           H  
ATOM   1638  N   SER W4103      55.151 123.986  24.467  1.00 33.94           N  
ANISOU 1638  N   SER W4103     3472   3066   6357     23   -496    -57
ATOM   1639  CA  SER W4103      54.700 122.843  25.257  1.00 39.37           C  
ANISOU 1639  CA  SER W4103     4269   3705   6983     23   -556   -118
ATOM   1640  C   SER W4103      53.195 122.499  25.135  1.00 39.73           C  
ANISOU 1640  C   SER W4103     4394   3735   6967    103   -468   -173
ATOM   1641  O   SER W4103      52.807 121.407  25.544  1.00 46.63           O  
ANISOU 1641  O   SER W4103     5374   4555   7788    123   -482   -231
ATOM   1642  CB  SER W4103      55.117 123.097  26.721  1.00 48.85           C  
ANISOU 1642  CB  SER W4103     5448   4948   8162     -5   -651    -79
ATOM   1643  OG  SER W4103      55.092 121.919  27.505  1.00 57.21           O  
ANISOU 1643  OG  SER W4103     6453   6080   9204     59   -590    -37
ATOM   1644  H   SER W4103      55.661 124.704  24.962  1.00  0.00           H  
ATOM   1645  HA  SER W4103      55.254 121.983  24.879  1.00  0.00           H  
ATOM   1646  HB3 SER W4103      54.473 123.854  27.170  1.00  0.00           H  
ATOM   1647  HB2 SER W4103      56.128 123.498  26.765  1.00  0.00           H  
ATOM   1648  HG  SER W4103      54.169 121.653  27.613  1.00  0.00           H  
ATOM   1649  N   MET W4104      52.386 123.421  24.596  1.00 36.31           N  
ANISOU 1649  N   MET W4104     3919   3345   6532    149   -377   -149
ATOM   1650  CA  MET W4104      50.952 123.246  24.374  1.00 35.70           C  
ANISOU 1650  CA  MET W4104     3906   3259   6400    208   -299   -184
ATOM   1651  C   MET W4104      50.616 122.672  22.983  1.00 35.59           C  
ANISOU 1651  C   MET W4104     3909   3211   6402    213   -241   -209
ATOM   1652  O   MET W4104      49.551 122.076  22.841  1.00 35.69           O  
ANISOU 1652  O   MET W4104     3984   3207   6370    254   -201   -240
ATOM   1653  CB  MET W4104      50.261 124.608  24.575  1.00 31.36           C  
ANISOU 1653  CB  MET W4104     3326   2754   5834    244   -234   -146
ATOM   1654  CG  MET W4104      50.125 125.022  26.054  1.00 33.57           C  
ANISOU 1654  CG  MET W4104     3630   3064   6061    278   -260   -134
ATOM   1655  SD  MET W4104      48.956 124.047  27.040  1.00 39.75           S  
ANISOU 1655  SD  MET W4104     4528   3813   6762    313   -267   -195
ATOM   1656  CE  MET W4104      47.445 124.226  26.049  1.00 42.90           C  
ANISOU 1656  CE  MET W4104     4951   4194   7153    336   -154   -209
ATOM   1657  H   MET W4104      52.798 124.270  24.235  1.00  0.00           H  
ATOM   1658  HA  MET W4104      50.549 122.537  25.100  1.00  0.00           H  
ATOM   1659  HB3 MET W4104      49.273 124.598  24.114  1.00  0.00           H  
ATOM   1660  HB2 MET W4104      50.809 125.372  24.025  1.00  0.00           H  
ATOM   1661  HG3 MET W4104      49.797 126.057  26.134  1.00  0.00           H  
ATOM   1662  HG2 MET W4104      51.098 124.988  26.543  1.00  0.00           H  
ATOM   1663  HE1 MET W4104      46.570 123.970  26.646  1.00  0.00           H  
ATOM   1664  HE2 MET W4104      47.328 125.251  25.697  1.00  0.00           H  
ATOM   1665  HE3 MET W4104      47.472 123.565  25.183  1.00  0.00           H  
ATOM   1666  N   THR W4105      51.490 122.864  21.988  1.00 35.66           N  
ANISOU 1666  N   THR W4105     3860   3218   6472    177   -233   -187
ATOM   1667  CA  THR W4105      51.306 122.417  20.623  1.00 35.33           C  
ANISOU 1667  CA  THR W4105     3819   3154   6449    181   -182   -196
ATOM   1668  C   THR W4105      52.194 121.226  20.295  1.00 34.35           C  
ANISOU 1668  C   THR W4105     3718   2981   6355    162   -226   -218
ATOM   1669  O   THR W4105      52.034 120.618  19.242  1.00 35.02           O  
ANISOU 1669  O   THR W4105     3804   3049   6453    178   -185   -221
ATOM   1670  CB  THR W4105      51.625 123.569  19.665  1.00 36.54           C  
ANISOU 1670  CB  THR W4105     3912   3333   6639    159   -137   -155
ATOM   1671  OG1 THR W4105      52.891 124.129  19.933  1.00 37.31           O  
ANISOU 1671  OG1 THR W4105     3955   3438   6783    124   -176   -124
ATOM   1672  CG2 THR W4105      50.607 124.705  19.741  1.00 37.52           C  
ANISOU 1672  CG2 THR W4105     4049   3487   6722    182    -88   -136
ATOM   1673  H   THR W4105      52.359 123.361  22.127  1.00  0.00           H  
ATOM   1674  HA  THR W4105      50.274 122.105  20.459  1.00  0.00           H  
ATOM   1675  HB  THR W4105      51.654 123.215  18.637  1.00  0.00           H  
ATOM   1676  HG1 THR W4105      53.558 123.625  19.465  1.00  0.00           H  
ATOM   1677 HG21 THR W4105      50.836 125.504  19.034  1.00  0.00           H  
ATOM   1678 HG22 THR W4105      49.604 124.351  19.505  1.00  0.00           H  
ATOM   1679 HG23 THR W4105      50.574 125.143  20.736  1.00  0.00           H  
ATOM   1680  N   ASP W4106      53.132 120.891  21.193  1.00 34.64           N  
ANISOU 1680  N   ASP W4106     3773   2990   6399    125   -313   -226
ATOM   1681  CA  ASP W4106      54.026 119.745  21.086  1.00 31.51           C  
ANISOU 1681  CA  ASP W4106     3422   2528   6023     99   -364   -246
ATOM   1682  C   ASP W4106      53.300 118.399  21.101  1.00 34.20           C  
ANISOU 1682  C   ASP W4106     3879   2813   6302    165   -344   -299
ATOM   1683  O   ASP W4106      52.683 118.049  22.106  1.00 41.02           O  
ANISOU 1683  O   ASP W4106     4818   3668   7098    199   -358   -329
ATOM   1684  CB  ASP W4106      55.138 119.724  22.161  1.00 32.20           C  
ANISOU 1684  CB  ASP W4106     3511   2597   6128     25   -478   -232
ATOM   1685  CG  ASP W4106      56.258 120.753  21.995  1.00 42.26           C  
ANISOU 1685  CG  ASP W4106     4673   3905   7480    -39   -495   -169
ATOM   1686  OD1 ASP W4106      56.357 121.372  20.912  1.00 43.36           O  
ANISOU 1686  OD1 ASP W4106     4754   4069   7651    -20   -419   -147
ATOM   1687  OD2 ASP W4106      57.075 120.828  22.938  1.00 42.97           O1-
ANISOU 1687  OD2 ASP W4106     4733   3998   7595   -110   -586   -133
ATOM   1688  H   ASP W4106      53.261 121.491  21.995  1.00  0.00           H  
ATOM   1689  HA  ASP W4106      54.503 119.837  20.119  1.00  0.00           H  
ATOM   1690  HB3 ASP W4106      55.598 118.737  22.209  1.00  0.00           H  
ATOM   1691  HB2 ASP W4106      54.678 119.891  23.136  1.00  0.00           H  
ATOM   1692  N   ILE W4107      53.505 117.631  20.027  1.00 33.98           N  
ANISOU 1692  N   ILE W4107     3870   2750   6292    193   -306   -304
ATOM   1693  CA  ILE W4107      53.250 116.191  20.001  1.00 35.03           C  
ANISOU 1693  CA  ILE W4107     4128   2816   6365    267   -291   -346
ATOM   1694  C   ILE W4107      54.467 115.388  20.518  1.00 38.78           C  
ANISOU 1694  C   ILE W4107     4706   3192   6837    226   -387   -375
ATOM   1695  O   ILE W4107      54.376 114.170  20.651  1.00 42.47           O  
ANISOU 1695  O   ILE W4107     5324   3580   7233    284   -397   -420
ATOM   1696  CB  ILE W4107      52.924 115.712  18.553  1.00 37.73           C  
ANISOU 1696  CB  ILE W4107     4440   3178   6720    340   -190   -323
ATOM   1697  CG1 ILE W4107      54.085 115.844  17.531  1.00 38.81           C  
ANISOU 1697  CG1 ILE W4107     4506   3306   6933    292   -199   -291
ATOM   1698  CG2 ILE W4107      51.644 116.393  18.031  1.00 41.78           C  
ANISOU 1698  CG2 ILE W4107     4867   3780   7227    363   -109   -288
ATOM   1699  CD1 ILE W4107      53.862 115.035  16.252  1.00 35.49           C  
ANISOU 1699  CD1 ILE W4107     4046   2911   6528    358   -114   -257
ATOM   1700  H   ILE W4107      53.961 118.032  19.213  1.00  0.00           H  
ATOM   1701  HA  ILE W4107      52.405 115.949  20.649  1.00  0.00           H  
ATOM   1702  HB  ILE W4107      52.692 114.648  18.632  1.00  0.00           H  
ATOM   1703 HG13 ILE W4107      55.029 115.504  17.948  1.00  0.00           H  
ATOM   1704 HG12 ILE W4107      54.236 116.890  17.272  1.00  0.00           H  
ATOM   1705 HG21 ILE W4107      51.307 115.954  17.092  1.00  0.00           H  
ATOM   1706 HG22 ILE W4107      50.827 116.289  18.744  1.00  0.00           H  
ATOM   1707 HG23 ILE W4107      51.799 117.460  17.862  1.00  0.00           H  
ATOM   1708 HD11 ILE W4107      54.762 115.029  15.638  1.00  0.00           H  
ATOM   1709 HD12 ILE W4107      53.607 113.998  16.471  1.00  0.00           H  
ATOM   1710 HD13 ILE W4107      53.058 115.464  15.658  1.00  0.00           H  
ATOM   1711  N   ALA W4108      55.606 116.063  20.729  1.00 37.35           N  
ANISOU 1711  N   ALA W4108     4458   3009   6724    127   -456   -345
ATOM   1712  CA  ALA W4108      56.921 115.461  20.902  1.00 34.61           C  
ANISOU 1712  CA  ALA W4108     4201   2567   6382     60   -561   -359
ATOM   1713  C   ALA W4108      57.952 116.549  21.195  1.00 34.15           C  
ANISOU 1713  C   ALA W4108     4021   2552   6402    -58   -632   -301
ATOM   1714  O   ALA W4108      57.671 117.728  20.964  1.00 36.09           O  
ANISOU 1714  O   ALA W4108     4126   2888   6700    -65   -578   -254
ATOM   1715  CB  ALA W4108      57.320 114.786  19.588  1.00 37.00           C  
ANISOU 1715  CB  ALA W4108     4571   2794   6692    108   -524   -370
ATOM   1716  H   ALA W4108      55.615 117.068  20.635  1.00  0.00           H  
ATOM   1717  HA  ALA W4108      56.899 114.742  21.723  1.00  0.00           H  
ATOM   1718  HB1 ALA W4108      58.364 114.476  19.572  1.00  0.00           H  
ATOM   1719  HB2 ALA W4108      56.720 113.895  19.406  1.00  0.00           H  
ATOM   1720  HB3 ALA W4108      57.184 115.469  18.752  1.00  0.00           H  
ATOM   1721  N   LYS W4109      59.148 116.126  21.623  1.00 36.06           N  
ANISOU 1721  N   LYS W4109     4328   2727   6646   -152   -757   -298
ATOM   1722  CA  LYS W4109      60.315 116.996  21.779  1.00 38.00           C  
ANISOU 1722  CA  LYS W4109     4450   3018   6972   -268   -825   -223
ATOM   1723  C   LYS W4109      61.342 116.822  20.640  1.00 38.97           C  
ANISOU 1723  C   LYS W4109     4537   3110   7161   -296   -805   -192
ATOM   1724  O   LYS W4109      62.122 117.746  20.407  1.00 37.43           O  
ANISOU 1724  O   LYS W4109     4197   2988   7037   -339   -785   -122
ATOM   1725  CB  LYS W4109      60.941 116.801  23.180  1.00 45.66           C  
ANISOU 1725  CB  LYS W4109     5487   3941   7922   -380   -982   -213
ATOM   1726  CG  LYS W4109      61.377 115.364  23.533  1.00 58.10           C  
ANISOU 1726  CG  LYS W4109     7042   5581   9453   -378  -1020   -210
ATOM   1727  CD  LYS W4109      62.108 115.285  24.881  1.00 74.82           C  
ANISOU 1727  CD  LYS W4109     8960   7840  11629   -366   -954   -135
ATOM   1728  CE  LYS W4109      62.528 113.849  25.251  1.00 88.04           C  
ANISOU 1728  CE  LYS W4109    10596   9582  13274   -392  -1023   -104
ATOM   1729  NZ  LYS W4109      63.225 113.809  26.548  1.00 95.35           N1+
ANISOU 1729  NZ  LYS W4109    11666  10463  14098   -321  -1019   -186
ATOM   1730  H   LYS W4109      59.302 115.132  21.749  1.00  0.00           H  
ATOM   1731  HA  LYS W4109      59.999 118.039  21.734  1.00  0.00           H  
ATOM   1732  HB3 LYS W4109      61.803 117.466  23.264  1.00  0.00           H  
ATOM   1733  HB2 LYS W4109      60.231 117.149  23.932  1.00  0.00           H  
ATOM   1734  HG3 LYS W4109      62.019 114.958  22.751  1.00  0.00           H  
ATOM   1735  HG2 LYS W4109      60.498 114.720  23.576  1.00  0.00           H  
ATOM   1736  HD3 LYS W4109      61.462 115.691  25.662  1.00  0.00           H  
ATOM   1737  HD2 LYS W4109      62.990 115.927  24.849  1.00  0.00           H  
ATOM   1738  HE3 LYS W4109      63.188 113.432  24.490  1.00  0.00           H  
ATOM   1739  HE2 LYS W4109      61.657 113.195  25.306  1.00  0.00           H  
ATOM   1740  HZ1 LYS W4109      62.617 114.154  27.275  1.00  0.00           H  
ATOM   1741  HZ2 LYS W4109      64.061 114.371  26.507  1.00  0.00           H  
ATOM   1742  HZ3 LYS W4109      63.474 112.849  26.746  1.00  0.00           H  
ATOM   1743  N   LYS W4110      61.344 115.669  19.953  1.00 40.41           N  
ANISOU 1743  N   LYS W4110     4856   3182   7314   -260   -803   -239
ATOM   1744  CA  LYS W4110      62.265 115.342  18.861  1.00 42.95           C  
ANISOU 1744  CA  LYS W4110     5169   3459   7690   -281   -790   -213
ATOM   1745  C   LYS W4110      61.495 114.630  17.729  1.00 42.17           C  
ANISOU 1745  C   LYS W4110     5123   3336   7564   -150   -678   -250
ATOM   1746  O   LYS W4110      60.591 113.845  18.020  1.00 41.79           O  
ANISOU 1746  O   LYS W4110     5187   3250   7440    -57   -645   -306
ATOM   1747  CB  LYS W4110      63.381 114.412  19.399  1.00 47.19           C  
ANISOU 1747  CB  LYS W4110     5839   3871   8222   -381   -920   -215
ATOM   1748  CG  LYS W4110      64.362 115.054  20.399  1.00 55.63           C  
ANISOU 1748  CG  LYS W4110     6873   4961   9304   -519  -1054   -172
ATOM   1749  CD  LYS W4110      65.244 116.157  19.788  1.00 63.55           C  
ANISOU 1749  CD  LYS W4110     8015   5830  10300   -642  -1199   -166
ATOM   1750  CE  LYS W4110      66.179 116.796  20.827  1.00 68.36           C  
ANISOU 1750  CE  LYS W4110     8602   6464  10910   -785  -1350   -120
ATOM   1751  NZ  LYS W4110      67.048 117.817  20.220  1.00 70.24           N1+
ANISOU 1751  NZ  LYS W4110     8586   6870  11232   -830  -1326    -17
ATOM   1752  H   LYS W4110      60.692 114.928  20.189  1.00  0.00           H  
ATOM   1753  HA  LYS W4110      62.689 116.269  18.476  1.00  0.00           H  
ATOM   1754  HB3 LYS W4110      63.971 114.037  18.562  1.00  0.00           H  
ATOM   1755  HB2 LYS W4110      62.927 113.532  19.858  1.00  0.00           H  
ATOM   1756  HG3 LYS W4110      65.010 114.272  20.801  1.00  0.00           H  
ATOM   1757  HG2 LYS W4110      63.818 115.449  21.256  1.00  0.00           H  
ATOM   1758  HD3 LYS W4110      64.624 116.935  19.342  1.00  0.00           H  
ATOM   1759  HD2 LYS W4110      65.836 115.729  18.977  1.00  0.00           H  
ATOM   1760  HE3 LYS W4110      66.808 116.042  21.296  1.00  0.00           H  
ATOM   1761  HE2 LYS W4110      65.594 117.262  21.621  1.00  0.00           H  
ATOM   1762  HZ1 LYS W4110      67.625 117.389  19.512  1.00  0.00           H  
ATOM   1763  HZ2 LYS W4110      66.481 118.539  19.802  1.00  0.00           H  
ATOM   1764  HZ3 LYS W4110      67.638 118.222  20.931  1.00  0.00           H  
ATOM   1765  N   PRO W4111      61.861 114.881  16.451  1.00 43.30           N  
ANISOU 1765  N   PRO W4111     5182   3506   7765   -138   -618   -210
ATOM   1766  CA  PRO W4111      61.153 114.332  15.313  1.00 42.80           C  
ANISOU 1766  CA  PRO W4111     5139   3440   7684    -18   -515   -225
ATOM   1767  C   PRO W4111      61.330 112.845  15.044  1.00 44.30           C  
ANISOU 1767  C   PRO W4111     5510   3501   7820     50   -525   -267
ATOM   1768  O   PRO W4111      60.724 112.301  14.126  1.00 44.65           O  
ANISOU 1768  O   PRO W4111     5576   3550   7839    172   -433   -272
ATOM   1769  CB  PRO W4111      61.658 115.164  14.131  1.00 41.10           C  
ANISOU 1769  CB  PRO W4111     4796   3276   7542    -47   -478   -164
ATOM   1770  CG  PRO W4111      63.105 115.465  14.522  1.00 41.96           C  
ANISOU 1770  CG  PRO W4111     4878   3364   7701   -174   -569   -125
ATOM   1771  CD  PRO W4111      62.936 115.752  16.012  1.00 42.68           C  
ANISOU 1771  CD  PRO W4111     4976   3472   7767   -230   -638   -139
ATOM   1772  HA  PRO W4111      60.080 114.504  15.405  1.00  0.00           H  
ATOM   1773  HB3 PRO W4111      61.102 116.098  14.056  1.00  0.00           H  
ATOM   1774  HB2 PRO W4111      61.577 114.672  13.164  1.00  0.00           H  
ATOM   1775  HG3 PRO W4111      63.576 116.264  13.947  1.00  0.00           H  
ATOM   1776  HG2 PRO W4111      63.709 114.568  14.398  1.00  0.00           H  
ATOM   1777  HD2 PRO W4111      63.887 115.604  16.524  1.00  0.00           H  
ATOM   1778  HD3 PRO W4111      62.654 116.797  16.136  1.00  0.00           H  
ATOM   1779  N   THR W4112      62.197 112.176  15.813  1.00 48.82           N  
ANISOU 1779  N   THR W4112     6220   3959   8373    -22   -632   -290
ATOM   1780  CA  THR W4112      62.524 110.761  15.649  1.00 51.20           C  
ANISOU 1780  CA  THR W4112     6733   4112   8607     47   -646   -334
ATOM   1781  C   THR W4112      61.518 109.826  16.366  1.00 50.91           C  
ANISOU 1781  C   THR W4112     6856   4026   8461    135   -639   -401
ATOM   1782  O   THR W4112      61.597 108.611  16.188  1.00 52.51           O  
ANISOU 1782  O   THR W4112     7270   4094   8587    210   -646   -444
ATOM   1783  CB  THR W4112      63.964 110.501  16.179  1.00 54.70           C  
ANISOU 1783  CB  THR W4112     7281   4435   9069    -85   -778   -325
ATOM   1784  OG1 THR W4112      64.409 109.186  15.915  1.00 52.35           O  
ANISOU 1784  OG1 THR W4112     6935   4168   8788   -230   -890   -311
ATOM   1785  CG2 THR W4112      64.157 110.754  17.687  1.00 55.77           C  
ANISOU 1785  CG2 THR W4112     7309   4588   9294   -129   -759   -261
ATOM   1786  H   THR W4112      62.677 112.653  16.558  1.00  0.00           H  
ATOM   1787  HA  THR W4112      62.502 110.507  14.586  1.00  0.00           H  
ATOM   1788  HB  THR W4112      64.638 111.163  15.637  1.00  0.00           H  
ATOM   1789  HG1 THR W4112      63.697 108.570  16.142  1.00  0.00           H  
ATOM   1790 HG21 THR W4112      65.202 110.632  17.968  1.00  0.00           H  
ATOM   1791 HG22 THR W4112      63.871 111.765  17.967  1.00  0.00           H  
ATOM   1792 HG23 THR W4112      63.575 110.065  18.302  1.00  0.00           H  
ATOM   1793  N   GLU W4113      60.622 110.391  17.189  1.00 46.64           N  
ANISOU 1793  N   GLU W4113     6235   3583   7904    138   -622   -410
ATOM   1794  CA  GLU W4113      59.606 109.656  17.940  1.00 46.41           C  
ANISOU 1794  CA  GLU W4113     6352   3515   7767    228   -606   -468
ATOM   1795  C   GLU W4113      58.530 109.089  16.994  1.00 46.10           C  
ANISOU 1795  C   GLU W4113     6326   3504   7687    413   -455   -468
ATOM   1796  O   GLU W4113      58.173 109.745  16.013  1.00 45.96           O  
ANISOU 1796  O   GLU W4113     6147   3583   7735    451   -365   -416
ATOM   1797  CB  GLU W4113      58.991 110.612  18.984  1.00 47.85           C  
ANISOU 1797  CB  GLU W4113     6437   3796   7946    170   -636   -468
ATOM   1798  CG  GLU W4113      60.023 111.182  19.991  1.00 54.54           C  
ANISOU 1798  CG  GLU W4113     7306   4609   8809      5   -797   -464
ATOM   1799  CD  GLU W4113      59.471 112.251  20.945  1.00 59.17           C  
ANISOU 1799  CD  GLU W4113     7756   5314   9410    -48   -818   -441
ATOM   1800  OE1 GLU W4113      58.256 112.247  21.231  1.00 59.60           O  
ANISOU 1800  OE1 GLU W4113     7636   5455   9553   -143   -843   -379
ATOM   1801  OE2 GLU W4113      60.280 113.111  21.357  1.00 61.54           O1-
ANISOU 1801  OE2 GLU W4113     8129   5622   9630     15   -802   -482
ATOM   1802  H   GLU W4113      60.590 111.396  17.277  1.00  0.00           H  
ATOM   1803  HA  GLU W4113      60.089 108.826  18.460  1.00  0.00           H  
ATOM   1804  HB3 GLU W4113      58.214 110.081  19.534  1.00  0.00           H  
ATOM   1805  HB2 GLU W4113      58.486 111.436  18.476  1.00  0.00           H  
ATOM   1806  HG3 GLU W4113      60.880 111.602  19.464  1.00  0.00           H  
ATOM   1807  HG2 GLU W4113      60.417 110.367  20.600  1.00  0.00           H  
ATOM   1808  N   THR W4114      57.987 107.908  17.303  1.00 47.57           N  
ANISOU 1808  N   THR W4114     6711   3606   7758    529   -429   -519
ATOM   1809  CA  THR W4114      57.008 107.206  16.468  1.00 46.09           C  
ANISOU 1809  CA  THR W4114     6561   3430   7522    723   -283   -505
ATOM   1810  C   THR W4114      55.631 107.891  16.342  1.00 46.46           C  
ANISOU 1810  C   THR W4114     6393   3650   7610    774   -169   -452
ATOM   1811  O   THR W4114      54.851 107.499  15.480  1.00 45.30           O  
ANISOU 1811  O   THR W4114     6178   3560   7475    894    -52   -400
ATOM   1812  CB  THR W4114      56.763 105.752  16.961  1.00 47.00           C  
ANISOU 1812  CB  THR W4114     6943   3425   7491    845   -272   -568
ATOM   1813  OG1 THR W4114      57.531 105.474  18.124  1.00 55.26           O  
ANISOU 1813  OG1 THR W4114     8002   4509   8487    804   -312   -602
ATOM   1814  CG2 THR W4114      57.199 104.722  15.913  1.00 43.92           C  
ANISOU 1814  CG2 THR W4114     6799   2839   7048    797   -388   -619
ATOM   1815  H   THR W4114      58.305 107.345  18.086  1.00  0.00           H  
ATOM   1816  HA  THR W4114      57.422 107.176  15.459  1.00  0.00           H  
ATOM   1817  HB  THR W4114      55.713 105.577  17.200  1.00  0.00           H  
ATOM   1818  HG1 THR W4114      57.119 104.717  18.564  1.00  0.00           H  
ATOM   1819 HG21 THR W4114      56.955 103.705  16.215  1.00  0.00           H  
ATOM   1820 HG22 THR W4114      56.686 104.901  14.969  1.00  0.00           H  
ATOM   1821 HG23 THR W4114      58.273 104.768  15.728  1.00  0.00           H  
ATOM   1822  N   ILE W4115      55.369 108.906  17.173  1.00 47.83           N  
ANISOU 1822  N   ILE W4115     6461   3910   7804    683   -205   -455
ATOM   1823  CA  ILE W4115      54.221 109.800  17.039  1.00 46.35           C  
ANISOU 1823  CA  ILE W4115     6094   3871   7647    717   -108   -406
ATOM   1824  C   ILE W4115      54.476 110.891  15.966  1.00 46.95           C  
ANISOU 1824  C   ILE W4115     5974   4036   7831    665    -79   -339
ATOM   1825  O   ILE W4115      53.525 111.387  15.369  1.00 47.56           O  
ANISOU 1825  O   ILE W4115     5914   4223   7932    701      6   -284
ATOM   1826  CB  ILE W4115      53.904 110.448  18.419  1.00 43.26           C  
ANISOU 1826  CB  ILE W4115     5663   3532   7241    637   -158   -428
ATOM   1827  CG1 ILE W4115      52.541 111.175  18.448  1.00 42.93           C  
ANISOU 1827  CG1 ILE W4115     5509   3613   7191    703    -50   -387
ATOM   1828  CG2 ILE W4115      55.022 111.366  18.962  1.00 41.06           C  
ANISOU 1828  CG2 ILE W4115     5265   3284   7050    476   -252   -413
ATOM   1829  CD1 ILE W4115      52.020 111.444  19.868  1.00 50.07           C  
ANISOU 1829  CD1 ILE W4115     6390   4562   8071    644    -87   -406
ATOM   1830  H   ILE W4115      56.052 109.154  17.871  1.00  0.00           H  
ATOM   1831  HA  ILE W4115      53.354 109.218  16.719  1.00  0.00           H  
ATOM   1832  HB  ILE W4115      53.819 109.614  19.119  1.00  0.00           H  
ATOM   1833 HG13 ILE W4115      51.797 110.580  17.916  1.00  0.00           H  
ATOM   1834 HG12 ILE W4115      52.605 112.118  17.904  1.00  0.00           H  
ATOM   1835 HG21 ILE W4115      54.842 111.619  20.006  1.00  0.00           H  
ATOM   1836 HG22 ILE W4115      56.003 110.895  18.922  1.00  0.00           H  
ATOM   1837 HG23 ILE W4115      55.082 112.304  18.410  1.00  0.00           H  
ATOM   1838 HD11 ILE W4115      50.943 111.610  19.859  1.00  0.00           H  
ATOM   1839 HD12 ILE W4115      52.217 110.609  20.541  1.00  0.00           H  
ATOM   1840 HD13 ILE W4115      52.482 112.333  20.297  1.00  0.00           H  
ATOM   1841  N   CYS W4116      55.752 111.217  15.709  1.00 46.64           N  
ANISOU 1841  N   CYS W4116     5923   3946   7853    575   -151   -336
ATOM   1842  CA  CYS W4116      56.176 112.190  14.703  1.00 44.19           C  
ANISOU 1842  CA  CYS W4116     5446   3710   7635    519   -134   -276
ATOM   1843  C   CYS W4116      56.319 111.515  13.342  1.00 47.95           C  
ANISOU 1843  C   CYS W4116     5931   4162   8127    607    -76   -236
ATOM   1844  O   CYS W4116      55.830 112.044  12.352  1.00 51.88           O  
ANISOU 1844  O   CYS W4116     6304   4714   8695    565    -68   -184
ATOM   1845  CB  CYS W4116      57.542 112.821  15.026  1.00 45.15           C  
ANISOU 1845  CB  CYS W4116     5530   3808   7818    370   -238   -279
ATOM   1846  SG  CYS W4116      57.490 113.631  16.630  1.00 48.39           S  
ANISOU 1846  SG  CYS W4116     5929   4245   8211    272   -316   -310
ATOM   1847  H   CYS W4116      56.500 110.726  16.181  1.00  0.00           H  
ATOM   1848  HA  CYS W4116      55.429 112.981  14.618  1.00  0.00           H  
ATOM   1849  HB3 CYS W4116      57.814 113.557  14.268  1.00  0.00           H  
ATOM   1850  HB2 CYS W4116      58.337 112.078  15.040  1.00  0.00           H  
ATOM   1851  HG  CYS W4116      58.802 113.591  16.893  1.00  0.00           H  
ATOM   1852  N   ALA W4117      57.027 110.376  13.313  1.00 47.77           N  
ANISOU 1852  N   ALA W4117     6060   4058   8032    738    -35   -256
ATOM   1853  CA  ALA W4117      57.494 109.739  12.083  1.00 49.79           C  
ANISOU 1853  CA  ALA W4117     6332   4288   8299    840     24   -211
ATOM   1854  C   ALA W4117      56.450 109.422  10.980  1.00 48.04           C  
ANISOU 1854  C   ALA W4117     5932   4209   8112    912    129   -122
ATOM   1855  O   ALA W4117      56.833 109.500   9.812  1.00 46.50           O  
ANISOU 1855  O   ALA W4117     5632   4054   7983    888    133    -64
ATOM   1856  CB  ALA W4117      58.363 108.517  12.432  1.00 55.52           C  
ANISOU 1856  CB  ALA W4117     7292   4877   8926    979     49   -254
ATOM   1857  H   ALA W4117      57.411 110.033  14.188  1.00  0.00           H  
ATOM   1858  HA  ALA W4117      58.163 110.472  11.625  1.00  0.00           H  
ATOM   1859  HB1 ALA W4117      58.708 107.999  11.538  1.00  0.00           H  
ATOM   1860  HB2 ALA W4117      59.253 108.819  12.988  1.00  0.00           H  
ATOM   1861  HB3 ALA W4117      57.825 107.796  13.045  1.00  0.00           H  
ATOM   1862  N   PRO W4118      55.181 109.092  11.321  1.00 49.13           N  
ANISOU 1862  N   PRO W4118     6025   4432   8210    989    208    -98
ATOM   1863  CA  PRO W4118      54.092 108.995  10.331  1.00 49.22           C  
ANISOU 1863  CA  PRO W4118     5856   4586   8260   1038    294      7
ATOM   1864  C   PRO W4118      53.602 110.327   9.734  1.00 48.25           C  
ANISOU 1864  C   PRO W4118     5555   4563   8214    884    248     42
ATOM   1865  O   PRO W4118      53.037 110.301   8.643  1.00 50.94           O  
ANISOU 1865  O   PRO W4118     5748   5015   8591    893    294    134
ATOM   1866  CB  PRO W4118      52.962 108.278  11.088  1.00 49.68           C  
ANISOU 1866  CB  PRO W4118     5933   4697   8246   1150    384     22
ATOM   1867  CG  PRO W4118      53.638 107.557  12.238  1.00 50.50           C  
ANISOU 1867  CG  PRO W4118     6163   4726   8299   1088    318    -78
ATOM   1868  CD  PRO W4118      54.759 108.520  12.598  1.00 50.27           C  
ANISOU 1868  CD  PRO W4118     6281   4552   8269   1035    222   -152
ATOM   1869  HA  PRO W4118      54.432 108.357   9.514  1.00  0.00           H  
ATOM   1870  HB3 PRO W4118      52.388 107.606  10.450  1.00  0.00           H  
ATOM   1871  HB2 PRO W4118      52.269 109.013  11.503  1.00  0.00           H  
ATOM   1872  HG3 PRO W4118      54.051 106.610  11.889  1.00  0.00           H  
ATOM   1873  HG2 PRO W4118      52.968 107.344  13.073  1.00  0.00           H  
ATOM   1874  HD2 PRO W4118      54.381 109.314  13.244  1.00  0.00           H  
ATOM   1875  HD3 PRO W4118      55.559 108.001  13.120  1.00  0.00           H  
ATOM   1876  N   LEU W4119      53.794 111.461  10.417  1.00 45.32           N  
ANISOU 1876  N   LEU W4119     5198   4157   7866    747    160    -19
ATOM   1877  CA  LEU W4119      53.472 112.776   9.864  1.00 40.13           C  
ANISOU 1877  CA  LEU W4119     4404   3578   7265    617    123      9
ATOM   1878  C   LEU W4119      54.603 113.208   8.926  1.00 39.73           C  
ANISOU 1878  C   LEU W4119     4321   3500   7275    548     72     25
ATOM   1879  O   LEU W4119      55.760 112.869   9.171  1.00 45.92           O  
ANISOU 1879  O   LEU W4119     5201   4185   8062    550     32    -12
ATOM   1880  CB  LEU W4119      53.329 113.808  11.005  1.00 41.97           C  
ANISOU 1880  CB  LEU W4119     4662   3803   7484    527     71    -52
ATOM   1881  CG  LEU W4119      52.125 113.582  11.944  1.00 45.08           C  
ANISOU 1881  CG  LEU W4119     5086   4228   7816    578    114    -69
ATOM   1882  CD1 LEU W4119      52.310 114.314  13.284  1.00 48.46           C  
ANISOU 1882  CD1 LEU W4119     5533   4645   8234    488     54   -122
ATOM   1883  CD2 LEU W4119      50.797 113.986  11.280  1.00 47.12           C  
ANISOU 1883  CD2 LEU W4119     5224   4601   8080    603    186     13
ATOM   1884  H   LEU W4119      54.382 111.480  11.244  1.00  0.00           H  
ATOM   1885  HA  LEU W4119      52.543 112.723   9.295  1.00  0.00           H  
ATOM   1886  HB3 LEU W4119      53.257 114.814  10.589  1.00  0.00           H  
ATOM   1887  HB2 LEU W4119      54.252 113.812  11.584  1.00  0.00           H  
ATOM   1888  HG  LEU W4119      52.068 112.516  12.172  1.00  0.00           H  
ATOM   1889 HD11 LEU W4119      52.391 113.595  14.101  1.00  0.00           H  
ATOM   1890 HD12 LEU W4119      53.212 114.925  13.301  1.00  0.00           H  
ATOM   1891 HD13 LEU W4119      51.473 114.971  13.519  1.00  0.00           H  
ATOM   1892 HD21 LEU W4119      49.950 113.587  11.837  1.00  0.00           H  
ATOM   1893 HD22 LEU W4119      50.683 115.070  11.243  1.00  0.00           H  
ATOM   1894 HD23 LEU W4119      50.715 113.617  10.258  1.00  0.00           H  
ATOM   1895  N   THR W4120      54.278 113.983   7.890  1.00 39.25           N  
ANISOU 1895  N   THR W4120     4134   3523   7256    481     70     85
ATOM   1896  CA  THR W4120      55.269 114.583   7.009  1.00 39.20           C  
ANISOU 1896  CA  THR W4120     4092   3503   7300    412     26    107
ATOM   1897  C   THR W4120      55.993 115.753   7.716  1.00 36.00           C  
ANISOU 1897  C   THR W4120     3697   3074   6908    298    -34     62
ATOM   1898  O   THR W4120      55.616 116.919   7.570  1.00 34.50           O  
ANISOU 1898  O   THR W4120     3447   2943   6717    232    -39     75
ATOM   1899  CB  THR W4120      54.633 115.083   5.693  1.00 43.38           C  
ANISOU 1899  CB  THR W4120     4498   4130   7855    394     44    196
ATOM   1900  OG1 THR W4120      53.797 114.088   5.134  1.00 43.89           O  
ANISOU 1900  OG1 THR W4120     4531   4235   7910    511    107    258
ATOM   1901  CG2 THR W4120      55.673 115.458   4.623  1.00 44.35           C  
ANISOU 1901  CG2 THR W4120     4599   4232   8019    334      0    220
ATOM   1902  H   THR W4120      53.308 114.197   7.682  1.00  0.00           H  
ATOM   1903  HA  THR W4120      56.007 113.823   6.753  1.00  0.00           H  
ATOM   1904  HB  THR W4120      53.998 115.940   5.913  1.00  0.00           H  
ATOM   1905  HG1 THR W4120      53.078 114.558   4.688  1.00  0.00           H  
ATOM   1906 HG21 THR W4120      55.195 115.801   3.706  1.00  0.00           H  
ATOM   1907 HG22 THR W4120      56.328 116.261   4.960  1.00  0.00           H  
ATOM   1908 HG23 THR W4120      56.301 114.605   4.367  1.00  0.00           H  
ATOM   1909  N   VAL W4121      56.993 115.403   8.527  1.00 31.66           N  
ANISOU 1909  N   VAL W4121     3229   2436   6367    277    -80     17
ATOM   1910  CA  VAL W4121      57.855 116.333   9.228  1.00 31.16           C  
ANISOU 1910  CA  VAL W4121     3164   2358   6318    180   -133    -10
ATOM   1911  C   VAL W4121      58.771 117.040   8.236  1.00 31.90           C  
ANISOU 1911  C   VAL W4121     3198   2466   6455    114   -152     33
ATOM   1912  O   VAL W4121      59.490 116.370   7.502  1.00 34.49           O  
ANISOU 1912  O   VAL W4121     3534   2761   6808    130   -156     60
ATOM   1913  CB  VAL W4121      58.707 115.652  10.301  1.00 32.54           C  
ANISOU 1913  CB  VAL W4121     3443   2438   6481    171   -187    -62
ATOM   1914  CG1 VAL W4121      59.551 116.622  11.129  1.00 32.30           C  
ANISOU 1914  CG1 VAL W4121     3386   2418   6470     74   -240    -68
ATOM   1915  CG2 VAL W4121      57.943 114.710  11.236  1.00 32.19           C  
ANISOU 1915  CG2 VAL W4121     3486   2369   6377    252   -166   -106
ATOM   1916  H   VAL W4121      57.142 114.421   8.716  1.00  0.00           H  
ATOM   1917  HA  VAL W4121      57.213 117.071   9.705  1.00  0.00           H  
ATOM   1918  HB  VAL W4121      59.415 115.003   9.790  1.00  0.00           H  
ATOM   1919 HG11 VAL W4121      60.087 116.114  11.930  1.00  0.00           H  
ATOM   1920 HG12 VAL W4121      60.315 117.129  10.538  1.00  0.00           H  
ATOM   1921 HG13 VAL W4121      58.938 117.393  11.591  1.00  0.00           H  
ATOM   1922 HG21 VAL W4121      58.584 114.275  12.003  1.00  0.00           H  
ATOM   1923 HG22 VAL W4121      57.121 115.204  11.750  1.00  0.00           H  
ATOM   1924 HG23 VAL W4121      57.513 113.863  10.705  1.00  0.00           H  
ATOM   1925  N   PHE W4122      58.777 118.375   8.223  1.00 37.97           N  
ANISOU 1925  N   PHE W4122     3918   3281   7226     50   -158     42
ATOM   1926  CA  PHE W4122      59.805 119.200   7.616  1.00 35.59           C  
ANISOU 1926  CA  PHE W4122     3577   2993   6952     -5   -168     83
ATOM   1927  C   PHE W4122      61.044 119.195   8.500  1.00 35.19           C  
ANISOU 1927  C   PHE W4122     3545   2894   6932    -54   -210     80
ATOM   1928  O   PHE W4122      61.032 119.769   9.584  1.00 35.21           O  
ANISOU 1928  O   PHE W4122     3555   2894   6927    -77   -232     58
ATOM   1929  CB  PHE W4122      59.290 120.605   7.296  1.00 38.39           C  
ANISOU 1929  CB  PHE W4122     3894   3411   7281    -38   -147     99
ATOM   1930  CG  PHE W4122      60.309 121.574   6.740  1.00 39.43           C  
ANISOU 1930  CG  PHE W4122     4009   3550   7423    -83   -150    138
ATOM   1931  CD1 PHE W4122      60.784 121.417   5.434  1.00 35.43           C  
ANISOU 1931  CD1 PHE W4122     3489   3049   6924    -91   -150    178
ATOM   1932  CD2 PHE W4122      60.918 122.534   7.556  1.00 46.59           C  
ANISOU 1932  CD2 PHE W4122     4911   4463   8327   -110   -148    142
ATOM   1933  CE1 PHE W4122      61.802 122.219   4.958  1.00 37.85           C  
ANISOU 1933  CE1 PHE W4122     3795   3359   7228   -125   -148    214
ATOM   1934  CE2 PHE W4122      61.926 123.338   7.064  1.00 48.17           C  
ANISOU 1934  CE2 PHE W4122     5101   4672   8528   -134   -136    185
ATOM   1935  CZ  PHE W4122      62.362 123.184   5.766  1.00 44.01           C  
ANISOU 1935  CZ  PHE W4122     4578   4143   8002   -142   -136    217
ATOM   1936  H   PHE W4122      58.087 118.856   8.779  1.00  0.00           H  
ATOM   1937  HA  PHE W4122      60.073 118.755   6.660  1.00  0.00           H  
ATOM   1938  HB3 PHE W4122      58.810 121.040   8.170  1.00  0.00           H  
ATOM   1939  HB2 PHE W4122      58.497 120.514   6.554  1.00  0.00           H  
ATOM   1940  HD1 PHE W4122      60.361 120.658   4.793  1.00  0.00           H  
ATOM   1941  HD2 PHE W4122      60.607 122.646   8.583  1.00  0.00           H  
ATOM   1942  HE1 PHE W4122      62.164 122.088   3.950  1.00  0.00           H  
ATOM   1943  HE2 PHE W4122      62.387 124.082   7.695  1.00  0.00           H  
ATOM   1944  HZ  PHE W4122      63.156 123.813   5.388  1.00  0.00           H  
ATOM   1945  N   PHE W4123      62.091 118.507   8.043  1.00 35.50           N  
ANISOU 1945  N   PHE W4123     3584   2899   7005    -73   -225    114
ATOM   1946  CA  PHE W4123      63.422 118.520   8.613  1.00 34.80           C  
ANISOU 1946  CA  PHE W4123     3506   2766   6952   -131   -268    130
ATOM   1947  C   PHE W4123      64.218 119.622   7.924  1.00 41.07           C  
ANISOU 1947  C   PHE W4123     4244   3596   7765   -172   -252    190
ATOM   1948  O   PHE W4123      64.388 119.604   6.708  1.00 39.23           O  
ANISOU 1948  O   PHE W4123     3999   3383   7525   -154   -225    216
ATOM   1949  CB  PHE W4123      64.092 117.162   8.412  1.00 34.73           C  
ANISOU 1949  CB  PHE W4123     3572   2664   6961   -120   -304    122
ATOM   1950  CG  PHE W4123      63.510 115.999   9.185  1.00 32.58           C  
ANISOU 1950  CG  PHE W4123     3385   2338   6655    -68   -317     64
ATOM   1951  CD1 PHE W4123      63.992 115.678  10.459  1.00 34.11           C  
ANISOU 1951  CD1 PHE W4123     3632   2487   6841   -112   -375     32
ATOM   1952  CD2 PHE W4123      62.408 115.294   8.686  1.00 36.39           C  
ANISOU 1952  CD2 PHE W4123     3897   2820   7110     27   -272     50
ATOM   1953  CE1 PHE W4123      63.436 114.623  11.156  1.00 36.37           C  
ANISOU 1953  CE1 PHE W4123     4023   2716   7082    -60   -388    -26
ATOM   1954  CE2 PHE W4123      61.878 114.232   9.392  1.00 37.17           C  
ANISOU 1954  CE2 PHE W4123     4087   2870   7167     92   -270      1
ATOM   1955  CZ  PHE W4123      62.390 113.897  10.627  1.00 35.31           C  
ANISOU 1955  CZ  PHE W4123     3926   2576   6912     50   -328    -43
ATOM   1956  H   PHE W4123      62.011 118.036   7.156  1.00  0.00           H  
ATOM   1957  HA  PHE W4123      63.369 118.719   9.682  1.00  0.00           H  
ATOM   1958  HB3 PHE W4123      65.148 117.243   8.671  1.00  0.00           H  
ATOM   1959  HB2 PHE W4123      64.078 116.911   7.353  1.00  0.00           H  
ATOM   1960  HD1 PHE W4123      64.813 116.235  10.887  1.00  0.00           H  
ATOM   1961  HD2 PHE W4123      61.981 115.565   7.731  1.00  0.00           H  
ATOM   1962  HE1 PHE W4123      63.824 114.352  12.127  1.00  0.00           H  
ATOM   1963  HE2 PHE W4123      61.052 113.671   8.981  1.00  0.00           H  
ATOM   1964  HZ  PHE W4123      61.969 113.070  11.183  1.00  0.00           H  
ATOM   1965  N   ASP W4124      64.763 120.555   8.706  1.00 47.33           N  
ANISOU 1965  N   ASP W4124     5003   4402   8577   -223   -268    220
ATOM   1966  CA  ASP W4124      65.683 121.569   8.227  1.00 44.81           C  
ANISOU 1966  CA  ASP W4124     4634   4122   8269   -249   -240    286
ATOM   1967  C   ASP W4124      67.065 120.949   8.365  1.00 38.94           C  
ANISOU 1967  C   ASP W4124     3884   3332   7578   -308   -282    334
ATOM   1968  O   ASP W4124      67.715 121.090   9.397  1.00 38.28           O  
ANISOU 1968  O   ASP W4124     3782   3239   7522   -361   -328    351
ATOM   1969  CB  ASP W4124      65.489 122.886   8.974  1.00 46.74           C  
ANISOU 1969  CB  ASP W4124     4833   4434   8491   -246   -208    305
ATOM   1970  CG  ASP W4124      66.219 124.101   8.413  1.00 47.20           C  
ANISOU 1970  CG  ASP W4124     4856   4536   8541   -243   -157    376
ATOM   1971  OD1 ASP W4124      67.197 123.950   7.651  1.00 49.49           O  
ANISOU 1971  OD1 ASP W4124     5157   4806   8842   -252   -150    407
ATOM   1972  OD2 ASP W4124      65.866 125.228   8.820  1.00 47.20           O1-
ANISOU 1972  OD2 ASP W4124     4825   4590   8517   -222   -118    403
ATOM   1973  H   ASP W4124      64.733 120.418   9.705  1.00  0.00           H  
ATOM   1974  HA  ASP W4124      65.495 121.769   7.173  1.00  0.00           H  
ATOM   1975  HB3 ASP W4124      65.767 122.762  10.019  1.00  0.00           H  
ATOM   1976  HB2 ASP W4124      64.425 123.116   9.011  1.00  0.00           H  
ATOM   1977  N   GLY W4125      67.517 120.242   7.323  1.00 38.35           N  
ANISOU 1977  N   GLY W4125     3825   3230   7517   -308   -273    365
ATOM   1978  CA  GLY W4125      68.762 119.462   7.310  1.00 36.93           C  
ANISOU 1978  CA  GLY W4125     3648   2997   7386   -368   -312    418
ATOM   1979  C   GLY W4125      70.036 120.314   7.401  1.00 41.95           C  
ANISOU 1979  C   GLY W4125     4204   3686   8048   -422   -301    501
ATOM   1980  O   GLY W4125      71.124 119.757   7.519  1.00 48.95           O  
ANISOU 1980  O   GLY W4125     5082   4536   8983   -494   -346    556
ATOM   1981  H   GLY W4125      66.948 120.187   6.490  1.00  0.00           H  
ATOM   1982  HA3 GLY W4125      68.820 118.879   6.393  1.00  0.00           H  
ATOM   1983  HA2 GLY W4125      68.756 118.750   8.136  1.00  0.00           H  
ATOM   1984  N   ARG W4126      69.910 121.647   7.374  1.00 40.76           N  
ANISOU 1984  N   ARG W4126     4001   3620   7866   -387   -240    522
ATOM   1985  CA  ARG W4126      70.986 122.577   7.709  1.00 39.75           C  
ANISOU 1985  CA  ARG W4126     3788   3559   7758   -412   -212    615
ATOM   1986  C   ARG W4126      71.223 122.657   9.231  1.00 43.90           C  
ANISOU 1986  C   ARG W4126     4260   4104   8317   -467   -268    633
ATOM   1987  O   ARG W4126      72.295 123.096   9.643  1.00 52.47           O  
ANISOU 1987  O   ARG W4126     5254   5250   9435   -502   -259    732
ATOM   1988  CB  ARG W4126      70.665 123.976   7.152  1.00 40.22           C  
ANISOU 1988  CB  ARG W4126     3835   3692   7756   -335   -121    630
ATOM   1989  CG  ARG W4126      70.283 124.018   5.654  1.00 41.22           C  
ANISOU 1989  CG  ARG W4126     4021   3802   7837   -295    -78    623
ATOM   1990  CD  ARG W4126      69.868 125.421   5.180  1.00 39.43           C  
ANISOU 1990  CD  ARG W4126     3829   3623   7531   -224     -6    613
ATOM   1991  NE  ARG W4126      68.615 125.865   5.804  1.00 39.59           N  
ANISOU 1991  NE  ARG W4126     3878   3642   7521   -202    -22    532
ATOM   1992  CZ  ARG W4126      68.013 127.054   5.696  1.00 40.36           C  
ANISOU 1992  CZ  ARG W4126     4029   3761   7545   -151     22    506
ATOM   1993  NH1 ARG W4126      68.559 128.067   5.011  1.00 39.38           N  
ANISOU 1993  NH1 ARG W4126     3950   3653   7360   -111     84    548
ATOM   1994  NH2 ARG W4126      66.833 127.217   6.299  1.00 39.98           N1+
ANISOU 1994  NH2 ARG W4126     4004   3710   7477   -141      4    440
ATOM   1995  H   ARG W4126      68.974 122.025   7.342  1.00  0.00           H  
ATOM   1996  HA  ARG W4126      71.909 122.223   7.244  1.00  0.00           H  
ATOM   1997  HB3 ARG W4126      71.528 124.625   7.314  1.00  0.00           H  
ATOM   1998  HB2 ARG W4126      69.864 124.407   7.750  1.00  0.00           H  
ATOM   1999  HG3 ARG W4126      69.443 123.343   5.478  1.00  0.00           H  
ATOM   2000  HG2 ARG W4126      71.093 123.639   5.030  1.00  0.00           H  
ATOM   2001  HD3 ARG W4126      69.773 125.465   4.098  1.00  0.00           H  
ATOM   2002  HD2 ARG W4126      70.639 126.132   5.477  1.00  0.00           H  
ATOM   2003  HE  ARG W4126      68.142 125.150   6.359  1.00  0.00           H  
ATOM   2004 HH12 ARG W4126      68.023 128.908   4.840  1.00  0.00           H  
ATOM   2005 HH11 ARG W4126      69.455 127.953   4.545  1.00  0.00           H  
ATOM   2006 HH22 ARG W4126      66.287 128.053   6.134  1.00  0.00           H  
ATOM   2007 HH21 ARG W4126      66.447 126.484   6.893  1.00  0.00           H  
ATOM   2008  N   VAL W4127      70.231 122.255  10.040  1.00 40.45           N  
ANISOU 2008  N   VAL W4127     3875   3623   7871   -472   -326    549
ATOM   2009  CA  VAL W4127      70.377 122.060  11.475  1.00 41.67           C  
ANISOU 2009  CA  VAL W4127     3999   3784   8050   -533   -399    559
ATOM   2010  C   VAL W4127      71.092 120.716  11.700  1.00 42.30           C  
ANISOU 2010  C   VAL W4127     4145   3761   8167   -625   -501    551
ATOM   2011  O   VAL W4127      70.647 119.688  11.180  1.00 45.86           O  
ANISOU 2011  O   VAL W4127     4699   4122   8602   -600   -513    483
ATOM   2012  CB  VAL W4127      69.000 122.022  12.201  1.00 40.81           C  
ANISOU 2012  CB  VAL W4127     3926   3687   7892   -478   -397    472
ATOM   2013  CG1 VAL W4127      69.097 121.769  13.720  1.00 40.73           C  
ANISOU 2013  CG1 VAL W4127     3882   3693   7900   -541   -477    491
ATOM   2014  CG2 VAL W4127      68.192 123.306  11.941  1.00 41.21           C  
ANISOU 2014  CG2 VAL W4127     3946   3815   7896   -389   -298    473
ATOM   2015  H   VAL W4127      69.389 121.840   9.648  1.00  0.00           H  
ATOM   2016  HA  VAL W4127      70.976 122.875  11.887  1.00  0.00           H  
ATOM   2017  HB  VAL W4127      68.419 121.196  11.794  1.00  0.00           H  
ATOM   2018 HG11 VAL W4127      68.111 121.801  14.182  1.00  0.00           H  
ATOM   2019 HG12 VAL W4127      69.517 120.790  13.953  1.00  0.00           H  
ATOM   2020 HG13 VAL W4127      69.717 122.522  14.205  1.00  0.00           H  
ATOM   2021 HG21 VAL W4127      67.219 123.261  12.430  1.00  0.00           H  
ATOM   2022 HG22 VAL W4127      68.716 124.188  12.309  1.00  0.00           H  
ATOM   2023 HG23 VAL W4127      68.002 123.453  10.879  1.00  0.00           H  
ATOM   2024  N   ASP W4128      72.185 120.766  12.470  1.00 46.71           N  
ANISOU 2024  N   ASP W4128     4646   4330   8772   -729   -577    628
ATOM   2025  CA  ASP W4128      73.107 119.668  12.766  1.00 55.46           C  
ANISOU 2025  CA  ASP W4128     5834   5327   9910   -837   -689    631
ATOM   2026  C   ASP W4128      72.383 118.373  13.175  1.00 51.52           C  
ANISOU 2026  C   ASP W4128     5486   4725   9366   -819   -751    510
ATOM   2027  O   ASP W4128      71.768 118.321  14.239  1.00 50.98           O  
ANISOU 2027  O   ASP W4128     5420   4688   9262   -790   -762    461
ATOM   2028  CB  ASP W4128      74.169 120.028  13.842  1.00 69.51           C  
ANISOU 2028  CB  ASP W4128     7514   7151  11746   -971   -774    748
ATOM   2029  CG  ASP W4128      75.001 121.306  13.632  1.00 83.24           C  
ANISOU 2029  CG  ASP W4128     9111   8983  13534   -992   -711    889
ATOM   2030  OD1 ASP W4128      74.989 121.871  12.517  1.00 87.82           O  
ANISOU 2030  OD1 ASP W4128     9712   9548  14109   -934   -632    889
ATOM   2031  OD2 ASP W4128      75.730 121.654  14.584  1.00 87.97           O1-
ANISOU 2031  OD2 ASP W4128     9575   9676  14176  -1063   -740   1009
ATOM   2032  H   ASP W4128      72.493 121.668  12.797  1.00  0.00           H  
ATOM   2033  HA  ASP W4128      73.642 119.474  11.834  1.00  0.00           H  
ATOM   2034  HB3 ASP W4128      74.871 119.198  13.938  1.00  0.00           H  
ATOM   2035  HB2 ASP W4128      73.674 120.127  14.811  1.00  0.00           H  
ATOM   2036  N   GLY W4129      72.473 117.358  12.312  1.00 48.96           N  
ANISOU 2036  N   GLY W4129     5295   4274   9033   -824   -784    465
ATOM   2037  CA  GLY W4129      71.957 116.020  12.576  1.00 46.61           C  
ANISOU 2037  CA  GLY W4129     5164   3862   8683   -797   -838    361
ATOM   2038  C   GLY W4129      70.518 115.823  12.082  1.00 42.74           C  
ANISOU 2038  C   GLY W4129     4724   3375   8139   -648   -747    269
ATOM   2039  O   GLY W4129      70.069 114.678  12.082  1.00 47.51           O  
ANISOU 2039  O   GLY W4129     5475   3883   8695   -599   -770    191
ATOM   2040  H   GLY W4129      72.948 117.505  11.434  1.00  0.00           H  
ATOM   2041  HA3 GLY W4129      72.001 115.784  13.640  1.00  0.00           H  
ATOM   2042  HA2 GLY W4129      72.599 115.295  12.074  1.00  0.00           H  
ATOM   2043  N   GLN W4130      69.788 116.855  11.610  1.00 40.68           N  
ANISOU 2043  N   GLN W4130     4356   3222   7879   -574   -645    284
ATOM   2044  CA  GLN W4130      68.406 116.659  11.129  1.00 41.81           C  
ANISOU 2044  CA  GLN W4130     4530   3383   7974   -451   -569    213
ATOM   2045  C   GLN W4130      68.288 115.798   9.860  1.00 44.24           C  
ANISOU 2045  C   GLN W4130     4912   3623   8276   -387   -537    198
ATOM   2046  O   GLN W4130      67.270 115.130   9.679  1.00 47.50           O  
ANISOU 2046  O   GLN W4130     5386   4015   8646   -292   -502    140
ATOM   2047  CB  GLN W4130      67.625 117.981  11.015  1.00 39.41           C  
ANISOU 2047  CB  GLN W4130     4105   3204   7664   -409   -487    237
ATOM   2048  CG  GLN W4130      67.155 118.522  12.381  1.00 40.62           C  
ANISOU 2048  CG  GLN W4130     4191   3430   7814   -440   -502    251
ATOM   2049  CD  GLN W4130      65.935 119.443  12.302  1.00 43.49           C  
ANISOU 2049  CD  GLN W4130     4557   3842   8126   -360   -451    191
ATOM   2050  OE1 GLN W4130      65.302 119.588  11.264  1.00 46.09           O  
ANISOU 2050  OE1 GLN W4130     4878   4201   8432   -294   -382    176
ATOM   2051  NE2 GLN W4130      65.545 120.033  13.420  1.00 49.84           N  
ANISOU 2051  NE2 GLN W4130     5374   4653   8908   -373   -494    163
ATOM   2052  H   GLN W4130      70.156 117.805  11.607  1.00  0.00           H  
ATOM   2053  HA  GLN W4130      67.900 116.065  11.892  1.00  0.00           H  
ATOM   2054  HB3 GLN W4130      66.755 117.804  10.381  1.00  0.00           H  
ATOM   2055  HB2 GLN W4130      68.214 118.740  10.497  1.00  0.00           H  
ATOM   2056  HG3 GLN W4130      67.981 119.032  12.878  1.00  0.00           H  
ATOM   2057  HG2 GLN W4130      66.865 117.695  13.029  1.00  0.00           H  
ATOM   2058 HE22 GLN W4130      64.694 120.594  13.411  1.00  0.00           H  
ATOM   2059 HE21 GLN W4130      66.040 119.907  14.286  1.00  0.00           H  
ATOM   2060  N   VAL W4131      69.372 115.708   9.082  1.00 41.70           N  
ANISOU 2060  N   VAL W4131     4580   3272   7994   -431   -546    258
ATOM   2061  CA  VAL W4131      69.549 114.705   8.032  1.00 38.25           C  
ANISOU 2061  CA  VAL W4131     4217   2765   7550   -367   -522    251
ATOM   2062  C   VAL W4131      69.453 113.253   8.561  1.00 39.27           C  
ANISOU 2062  C   VAL W4131     4514   2762   7647   -339   -571    193
ATOM   2063  O   VAL W4131      68.814 112.420   7.923  1.00 40.63           O  
ANISOU 2063  O   VAL W4131     4753   2901   7782   -225   -526    156
ATOM   2064  CB  VAL W4131      70.914 114.913   7.310  1.00 39.37           C  
ANISOU 2064  CB  VAL W4131     4325   2895   7740   -428   -526    332
ATOM   2065  CG1 VAL W4131      71.368 113.752   6.401  1.00 38.76           C  
ANISOU 2065  CG1 VAL W4131     4339   2733   7655   -362   -512    330
ATOM   2066  CG2 VAL W4131      70.914 116.233   6.514  1.00 39.27           C  
ANISOU 2066  CG2 VAL W4131     4177   3007   7738   -425   -461    385
ATOM   2067  H   VAL W4131      70.171 116.280   9.309  1.00  0.00           H  
ATOM   2068  HA  VAL W4131      68.740 114.835   7.316  1.00  0.00           H  
ATOM   2069  HB  VAL W4131      71.684 115.010   8.078  1.00  0.00           H  
ATOM   2070 HG11 VAL W4131      72.271 114.009   5.850  1.00  0.00           H  
ATOM   2071 HG12 VAL W4131      71.611 112.854   6.970  1.00  0.00           H  
ATOM   2072 HG13 VAL W4131      70.590 113.491   5.685  1.00  0.00           H  
ATOM   2073 HG21 VAL W4131      71.880 116.418   6.045  1.00  0.00           H  
ATOM   2074 HG22 VAL W4131      70.161 116.225   5.726  1.00  0.00           H  
ATOM   2075 HG23 VAL W4131      70.710 117.089   7.156  1.00  0.00           H  
ATOM   2076  N   ASP W4132      70.052 112.986   9.727  1.00 42.32           N  
ANISOU 2076  N   ASP W4132     4973   3070   8039   -440   -666    190
ATOM   2077  CA  ASP W4132      70.084 111.666  10.366  1.00 45.83           C  
ANISOU 2077  CA  ASP W4132     5612   3368   8433   -418   -723    129
ATOM   2078  C   ASP W4132      68.723 111.340  10.994  1.00 41.36           C  
ANISOU 2078  C   ASP W4132     5094   2820   7801   -318   -690     50
ATOM   2079  O   ASP W4132      68.239 110.213  10.874  1.00 45.68           O  
ANISOU 2079  O   ASP W4132     5794   3271   8290   -217   -674     -3
ATOM   2080  CB  ASP W4132      71.201 111.521  11.434  1.00 58.99           C  
ANISOU 2080  CB  ASP W4132     7350   4948  10116   -575   -853    152
ATOM   2081  CG  ASP W4132      72.620 111.945  11.016  1.00 75.41           C  
ANISOU 2081  CG  ASP W4132     9383   7009  12262   -681   -885    243
ATOM   2082  OD1 ASP W4132      72.929 111.931   9.804  1.00 80.80           O  
ANISOU 2082  OD1 ASP W4132    10102   7648  12951   -618   -836    258
ATOM   2083  OD2 ASP W4132      73.434 112.153  11.940  1.00 82.37           O1-
ANISOU 2083  OD2 ASP W4132    10182   7926  13189   -824   -957    310
ATOM   2084  H   ASP W4132      70.473 113.734  10.260  1.00  0.00           H  
ATOM   2085  HA  ASP W4132      70.268 110.921   9.589  1.00  0.00           H  
ATOM   2086  HB3 ASP W4132      71.260 110.476  11.742  1.00  0.00           H  
ATOM   2087  HB2 ASP W4132      70.933 112.095  12.324  1.00  0.00           H  
ATOM   2088  N   LEU W4133      68.096 112.352  11.609  1.00 38.10           N  
ANISOU 2088  N   LEU W4133     4559   2526   7392   -333   -671     46
ATOM   2089  CA  LEU W4133      66.739 112.247  12.145  1.00 39.14           C  
ANISOU 2089  CA  LEU W4133     4720   2688   7463   -235   -628    -19
ATOM   2090  C   LEU W4133      65.704 111.987  11.034  1.00 39.80           C  
ANISOU 2090  C   LEU W4133     4776   2816   7529    -93   -518    -25
ATOM   2091  O   LEU W4133      64.789 111.197  11.253  1.00 41.42           O  
ANISOU 2091  O   LEU W4133     5060   3003   7677     15   -477    -72
ATOM   2092  CB  LEU W4133      66.363 113.494  12.972  1.00 38.99           C  
ANISOU 2092  CB  LEU W4133     4572   2789   7454   -282   -628    -12
ATOM   2093  CG  LEU W4133      67.294 113.829  14.161  1.00 36.00           C  
ANISOU 2093  CG  LEU W4133     4199   2392   7088   -414   -739      4
ATOM   2094  CD1 LEU W4133      66.884 115.167  14.815  1.00 36.58           C  
ANISOU 2094  CD1 LEU W4133     4119   2602   7178   -436   -716     32
ATOM   2095  CD2 LEU W4133      67.409 112.681  15.189  1.00 37.00           C  
ANISOU 2095  CD2 LEU W4133     4511   2402   7145   -410   -813    -65
ATOM   2096  H   LEU W4133      68.578 113.240  11.696  1.00  0.00           H  
ATOM   2097  HA  LEU W4133      66.715 111.374  12.799  1.00  0.00           H  
ATOM   2098  HB3 LEU W4133      65.358 113.342  13.364  1.00  0.00           H  
ATOM   2099  HB2 LEU W4133      66.304 114.353  12.302  1.00  0.00           H  
ATOM   2100  HG  LEU W4133      68.294 113.985  13.759  1.00  0.00           H  
ATOM   2101 HD11 LEU W4133      66.523 115.048  15.836  1.00  0.00           H  
ATOM   2102 HD12 LEU W4133      67.732 115.852  14.850  1.00  0.00           H  
ATOM   2103 HD13 LEU W4133      66.093 115.672  14.260  1.00  0.00           H  
ATOM   2104 HD21 LEU W4133      68.403 112.234  15.153  1.00  0.00           H  
ATOM   2105 HD22 LEU W4133      67.254 113.007  16.218  1.00  0.00           H  
ATOM   2106 HD23 LEU W4133      66.697 111.879  15.005  1.00  0.00           H  
ATOM   2107  N   PHE W4134      65.904 112.580   9.844  1.00 36.32           N  
ANISOU 2107  N   PHE W4134     4226   2440   7135    -92   -472     32
ATOM   2108  CA  PHE W4134      65.109 112.321   8.662  1.00 34.61           C  
ANISOU 2108  CA  PHE W4134     3974   2270   6906     25   -386     45
ATOM   2109  C   PHE W4134      65.091 110.859   8.240  1.00 44.81           C  
ANISOU 2109  C   PHE W4134     5406   3449   8172    119   -375     36
ATOM   2110  O   PHE W4134      64.054 110.358   7.812  1.00 52.95           O  
ANISOU 2110  O   PHE W4134     6450   4501   9167    248   -306     33
ATOM   2111  CB  PHE W4134      65.474 113.294   7.538  1.00 37.92           C  
ANISOU 2111  CB  PHE W4134     4260   2776   7373    -10   -356    110
ATOM   2112  CG  PHE W4134      64.904 113.056   6.161  1.00 38.59           C  
ANISOU 2112  CG  PHE W4134     4300   2912   7450     88   -289    140
ATOM   2113  CD1 PHE W4134      63.562 113.338   5.880  1.00 35.78           C  
ANISOU 2113  CD1 PHE W4134     3874   2651   7069    143   -237    136
ATOM   2114  CD2 PHE W4134      65.678 112.462   5.160  1.00 42.52           C  
ANISOU 2114  CD2 PHE W4134     4821   3368   7968    117   -283    185
ATOM   2115  CE1 PHE W4134      63.052 113.142   4.616  1.00 35.83           C  
ANISOU 2115  CE1 PHE W4134     3823   2717   7073    217   -188    183
ATOM   2116  CE2 PHE W4134      65.145 112.245   3.908  1.00 40.13           C  
ANISOU 2116  CE2 PHE W4134     4462   3125   7660    204   -230    228
ATOM   2117  CZ  PHE W4134      63.848 112.615   3.624  1.00 37.22           C  
ANISOU 2117  CZ  PHE W4134     4013   2859   7270    249   -186    231
ATOM   2118  H   PHE W4134      66.613 113.296   9.765  1.00  0.00           H  
ATOM   2119  HA  PHE W4134      64.076 112.534   8.933  1.00  0.00           H  
ATOM   2120  HB3 PHE W4134      66.557 113.376   7.453  1.00  0.00           H  
ATOM   2121  HB2 PHE W4134      65.163 114.293   7.840  1.00  0.00           H  
ATOM   2122  HD1 PHE W4134      62.919 113.747   6.642  1.00  0.00           H  
ATOM   2123  HD2 PHE W4134      66.707 112.200   5.353  1.00  0.00           H  
ATOM   2124  HE1 PHE W4134      62.027 113.398   4.390  1.00  0.00           H  
ATOM   2125  HE2 PHE W4134      65.739 111.789   3.132  1.00  0.00           H  
ATOM   2126  HZ  PHE W4134      63.445 112.469   2.634  1.00  0.00           H  
ATOM   2127  N   ARG W4135      66.215 110.150   8.392  1.00 44.98           N  
ANISOU 2127  N   ARG W4135     5535   3351   8206     58   -442     41
ATOM   2128  CA  ARG W4135      66.296 108.723   8.068  1.00 42.88           C  
ANISOU 2128  CA  ARG W4135     5434   2955   7904    153   -433     31
ATOM   2129  C   ARG W4135      65.537 107.826   9.075  1.00 48.07           C  
ANISOU 2129  C   ARG W4135     6251   3535   8479    247   -426    -39
ATOM   2130  O   ARG W4135      65.219 106.691   8.734  1.00 58.90           O  
ANISOU 2130  O   ARG W4135     7722   4856   9803    400   -362    -43
ATOM   2131  CB  ARG W4135      67.763 108.311   7.844  1.00 38.45           C  
ANISOU 2131  CB  ARG W4135     4970   2269   7371     46   -518     53
ATOM   2132  CG  ARG W4135      68.511 109.159   6.786  1.00 37.94           C  
ANISOU 2132  CG  ARG W4135     4771   2267   7377    -22   -512    130
ATOM   2133  CD  ARG W4135      68.116 108.925   5.311  1.00 46.02           C  
ANISOU 2133  CD  ARG W4135     5904   3156   8424   -119   -591    160
ATOM   2134  NE  ARG W4135      68.695 107.690   4.747  1.00 47.79           N  
ANISOU 2134  NE  ARG W4135     6014   3435   8709   -171   -575    239
ATOM   2135  CZ  ARG W4135      69.793 107.576   3.972  1.00 45.79           C  
ANISOU 2135  CZ  ARG W4135     5768   3170   8460    -82   -524    277
ATOM   2136  NH1 ARG W4135      70.500 108.643   3.578  1.00 42.85           N  
ANISOU 2136  NH1 ARG W4135     5502   2741   8040     70   -477    251
ATOM   2137  NH2 ARG W4135      70.194 106.359   3.594  1.00 45.85           N1+
ANISOU 2137  NH2 ARG W4135     5677   3227   8515   -137   -516    349
ATOM   2138  H   ARG W4135      67.033 110.580   8.807  1.00  0.00           H  
ATOM   2139  HA  ARG W4135      65.786 108.578   7.118  1.00  0.00           H  
ATOM   2140  HB3 ARG W4135      67.801 107.258   7.563  1.00  0.00           H  
ATOM   2141  HB2 ARG W4135      68.294 108.387   8.792  1.00  0.00           H  
ATOM   2142  HG3 ARG W4135      69.564 108.895   6.896  1.00  0.00           H  
ATOM   2143  HG2 ARG W4135      68.475 110.219   7.009  1.00  0.00           H  
ATOM   2144  HD3 ARG W4135      68.280 109.813   4.700  1.00  0.00           H  
ATOM   2145  HD2 ARG W4135      67.043 108.742   5.260  1.00  0.00           H  
ATOM   2146  HE  ARG W4135      68.288 106.822   5.094  1.00  0.00           H  
ATOM   2147 HH12 ARG W4135      71.340 108.553   3.015  1.00  0.00           H  
ATOM   2148 HH11 ARG W4135      70.216 109.569   3.856  1.00  0.00           H  
ATOM   2149 HH22 ARG W4135      71.047 106.227   3.067  1.00  0.00           H  
ATOM   2150 HH21 ARG W4135      69.705 105.539   3.932  1.00  0.00           H  
ATOM   2151  N   ASN W4136      65.165 108.370  10.245  1.00 43.04           N  
ANISOU 2151  N   ASN W4136     5643   2891   7819    168   -487    -86
ATOM   2152  CA  ASN W4136      64.296 107.720  11.236  1.00 48.46           C  
ANISOU 2152  CA  ASN W4136     6499   3497   8416    246   -491   -156
ATOM   2153  C   ASN W4136      62.807 108.069  11.019  1.00 51.24           C  
ANISOU 2153  C   ASN W4136     6759   3974   8737    349   -400   -171
ATOM   2154  O   ASN W4136      61.961 107.542  11.742  1.00 56.10           O  
ANISOU 2154  O   ASN W4136     7506   4537   9271    428   -388   -224
ATOM   2155  CB  ASN W4136      64.745 108.123  12.662  1.00 52.19           C  
ANISOU 2155  CB  ASN W4136     7069   3889   8871     97   -621   -195
ATOM   2156  CG  ASN W4136      66.052 107.462  13.096  1.00 64.70           C  
ANISOU 2156  CG  ASN W4136     8800   5318  10465     -3   -722   -183
ATOM   2157  OD1 ASN W4136      66.032 106.421  13.746  1.00 73.18           O  
ANISOU 2157  OD1 ASN W4136     9784   6412  11608   -165   -801   -136
ATOM   2158  ND2 ASN W4136      67.202 108.031  12.743  1.00 64.95           N  
ANISOU 2158  ND2 ASN W4136     9065   5191  10424     98   -716   -218
ATOM   2159  H   ASN W4136      65.375 109.345  10.420  1.00  0.00           H  
ATOM   2160  HA  ASN W4136      64.413 106.638  11.136  1.00  0.00           H  
ATOM   2161  HB3 ASN W4136      63.996 107.792  13.384  1.00  0.00           H  
ATOM   2162  HB2 ASN W4136      64.804 109.202  12.789  1.00  0.00           H  
ATOM   2163 HD22 ASN W4136      68.059 107.580  13.010  1.00  0.00           H  
ATOM   2164 HD21 ASN W4136      67.256 108.831  12.123  1.00  0.00           H  
ATOM   2165  N   ALA W4137      62.482 108.943  10.053  1.00 51.79           N  
ANISOU 2165  N   ALA W4137     6620   4197   8862    348   -340   -122
ATOM   2166  CA  ALA W4137      61.105 109.305   9.718  1.00 48.62           C  
ANISOU 2166  CA  ALA W4137     6122   3915   8437    425   -261   -124
ATOM   2167  C   ALA W4137      60.461 108.228   8.825  1.00 46.28           C  
ANISOU 2167  C   ALA W4137     5821   3648   8116    595   -155    -85
ATOM   2168  O   ALA W4137      61.175 107.515   8.125  1.00 46.46           O  
ANISOU 2168  O   ALA W4137     5810   3669   8173    627   -132    -32
ATOM   2169  CB  ALA W4137      61.115 110.663   9.002  1.00 46.71           C  
ANISOU 2169  CB  ALA W4137     5677   3815   8256    330   -258    -87
ATOM   2170  H   ALA W4137      63.194 109.269   9.412  1.00  0.00           H  
ATOM   2171  HA  ALA W4137      60.536 109.408  10.642  1.00  0.00           H  
ATOM   2172  HB1 ALA W4137      60.127 111.121   9.030  1.00  0.00           H  
ATOM   2173  HB2 ALA W4137      61.806 111.353   9.482  1.00  0.00           H  
ATOM   2174  HB3 ALA W4137      61.410 110.575   7.956  1.00  0.00           H  
ATOM   2175  N   ARG W4138      59.124 108.131   8.789  1.00 45.53           N  
ANISOU 2175  N   ARG W4138     5755   3586   7960    707    -88   -102
ATOM   2176  CA  ARG W4138      58.418 107.281   7.815  1.00 43.80           C  
ANISOU 2176  CA  ARG W4138     5507   3417   7716    879     24    -45
ATOM   2177  C   ARG W4138      57.982 108.157   6.634  1.00 38.74           C  
ANISOU 2177  C   ARG W4138     4636   2940   7143    852     64     39
ATOM   2178  O   ARG W4138      58.345 107.866   5.495  1.00 39.15           O  
ANISOU 2178  O   ARG W4138     4626   3028   7220    923    109    112
ATOM   2179  CB  ARG W4138      57.220 106.542   8.458  1.00 50.21           C  
ANISOU 2179  CB  ARG W4138     6408   4228   8441   1005     90    -75
ATOM   2180  CG  ARG W4138      57.627 105.511   9.528  1.00 59.35           C  
ANISOU 2180  CG  ARG W4138     7528   5453   9570   1200    220      2
ATOM   2181  CD  ARG W4138      56.466 105.100  10.455  1.00 69.65           C  
ANISOU 2181  CD  ARG W4138     8974   6721  10770   1344    289    -33
ATOM   2182  NE  ARG W4138      56.767 103.906  11.267  1.00 78.23           N  
ANISOU 2182  NE  ARG W4138     9986   7906  11833   1534    428     62
ATOM   2183  CZ  ARG W4138      57.665 103.745  12.258  1.00 83.51           C  
ANISOU 2183  CZ  ARG W4138    10755   8517  12459   1717    507    105
ATOM   2184  NH1 ARG W4138      58.488 104.721  12.664  1.00 87.07           N  
ANISOU 2184  NH1 ARG W4138    11105   9084  12894   1891    640    212
ATOM   2185  NH2 ARG W4138      57.741 102.558  12.858  1.00 82.38           N1+
ANISOU 2185  NH2 ARG W4138    10812   8201  12289   1727    455     51
ATOM   2186  H   ARG W4138      58.553 108.817   9.271  1.00  0.00           H  
ATOM   2187  HA  ARG W4138      59.082 106.513   7.412  1.00  0.00           H  
ATOM   2188  HB3 ARG W4138      56.671 106.013   7.677  1.00  0.00           H  
ATOM   2189  HB2 ARG W4138      56.506 107.250   8.872  1.00  0.00           H  
ATOM   2190  HG3 ARG W4138      58.376 106.002  10.148  1.00  0.00           H  
ATOM   2191  HG2 ARG W4138      58.132 104.647   9.093  1.00  0.00           H  
ATOM   2192  HD3 ARG W4138      55.518 105.013   9.924  1.00  0.00           H  
ATOM   2193  HD2 ARG W4138      56.318 105.895  11.187  1.00  0.00           H  
ATOM   2194  HE  ARG W4138      56.189 103.095  11.045  1.00  0.00           H  
ATOM   2195 HH12 ARG W4138      59.161 104.543  13.397  1.00  0.00           H  
ATOM   2196 HH11 ARG W4138      58.487 105.620  12.210  1.00  0.00           H  
ATOM   2197 HH22 ARG W4138      58.388 102.373  13.622  1.00  0.00           H  
ATOM   2198 HH21 ARG W4138      57.205 101.768  12.495  1.00  0.00           H  
ATOM   2199  N   ASN W4139      57.269 109.242   6.944  1.00 40.44           N  
ANISOU 2199  N   ASN W4139     4733   3252   7382    749     44     32
ATOM   2200  CA  ASN W4139      56.975 110.335   6.023  1.00 37.49           C  
ANISOU 2200  CA  ASN W4139     4169   3015   7061    693     60    102
ATOM   2201  C   ASN W4139      57.837 111.520   6.469  1.00 36.88           C  
ANISOU 2201  C   ASN W4139     4042   2947   7025    529    -17     75
ATOM   2202  O   ASN W4139      58.108 111.660   7.661  1.00 40.50           O  
ANISOU 2202  O   ASN W4139     4550   3374   7465    469    -57     14
ATOM   2203  CB  ASN W4139      55.475 110.702   6.107  1.00 37.18           C  
ANISOU 2203  CB  ASN W4139     4039   3090   6996    745    127    137
ATOM   2204  CG  ASN W4139      54.537 109.628   5.552  1.00 38.80           C  
ANISOU 2204  CG  ASN W4139     4287   3300   7155    926    220    179
ATOM   2205  OD1 ASN W4139      54.921 108.823   4.711  1.00 43.62           O  
ANISOU 2205  OD1 ASN W4139     4807   3979   7787   1001    270    271
ATOM   2206  ND2 ASN W4139      53.299 109.584   6.021  1.00 39.43           N  
ANISOU 2206  ND2 ASN W4139     4506   3310   7164   1006    246    117
ATOM   2207  H   ASN W4139      57.099 109.471   7.920  1.00  0.00           H  
ATOM   2208  HA  ASN W4139      57.229 110.053   5.001  1.00  0.00           H  
ATOM   2209  HB3 ASN W4139      55.288 111.608   5.528  1.00  0.00           H  
ATOM   2210  HB2 ASN W4139      55.206 110.936   7.137  1.00  0.00           H  
ATOM   2211 HD22 ASN W4139      52.638 108.882   5.705  1.00  0.00           H  
ATOM   2212 HD21 ASN W4139      53.052 110.124   6.851  1.00  0.00           H  
ATOM   2213  N   GLY W4140      58.253 112.371   5.533  1.00 35.39           N  
ANISOU 2213  N   GLY W4140     3759   2804   6886    464    -36    126
ATOM   2214  CA  GLY W4140      58.985 113.571   5.885  1.00 32.71           C  
ANISOU 2214  CA  GLY W4140     3379   2473   6576    330    -92    110
ATOM   2215  C   GLY W4140      59.441 114.316   4.638  1.00 38.66           C  
ANISOU 2215  C   GLY W4140     4039   3284   7367    281    -99    174
ATOM   2216  O   GLY W4140      59.394 113.767   3.542  1.00 36.98           O  
ANISOU 2216  O   GLY W4140     3794   3093   7165    339    -75    231
ATOM   2217  H   GLY W4140      58.042 112.224   4.558  1.00  0.00           H  
ATOM   2218  HA3 GLY W4140      59.861 113.336   6.489  1.00  0.00           H  
ATOM   2219  HA2 GLY W4140      58.353 114.228   6.480  1.00  0.00           H  
ATOM   2220  N   VAL W4141      59.924 115.549   4.816  1.00 37.39           N  
ANISOU 2220  N   VAL W4141     3838   3149   7219    179   -130    169
ATOM   2221  CA  VAL W4141      60.575 116.398   3.836  1.00 35.25           C  
ANISOU 2221  CA  VAL W4141     3508   2918   6969    121   -144    220
ATOM   2222  C   VAL W4141      61.886 116.862   4.454  1.00 33.51           C  
ANISOU 2222  C   VAL W4141     3311   2653   6769     43   -179    205
ATOM   2223  O   VAL W4141      61.922 117.108   5.656  1.00 39.95           O  
ANISOU 2223  O   VAL W4141     4140   3463   7577      7   -191    167
ATOM   2224  CB  VAL W4141      59.709 117.597   3.443  1.00 38.38           C  
ANISOU 2224  CB  VAL W4141     3833   3408   7343     85   -132    247
ATOM   2225  CG1 VAL W4141      60.392 118.693   2.620  1.00 36.77           C  
ANISOU 2225  CG1 VAL W4141     3601   3226   7142     17   -155    289
ATOM   2226  CG2 VAL W4141      58.455 117.141   2.697  1.00 42.50           C  
ANISOU 2226  CG2 VAL W4141     4304   3990   7854    150   -101    292
ATOM   2227  H   VAL W4141      59.953 115.913   5.756  1.00  0.00           H  
ATOM   2228  HA  VAL W4141      60.815 115.818   2.948  1.00  0.00           H  
ATOM   2229  HB  VAL W4141      59.366 118.068   4.361  1.00  0.00           H  
ATOM   2230 HG11 VAL W4141      59.704 119.489   2.335  1.00  0.00           H  
ATOM   2231 HG12 VAL W4141      61.210 119.184   3.147  1.00  0.00           H  
ATOM   2232 HG13 VAL W4141      60.811 118.300   1.696  1.00  0.00           H  
ATOM   2233 HG21 VAL W4141      57.753 117.959   2.534  1.00  0.00           H  
ATOM   2234 HG22 VAL W4141      58.698 116.725   1.722  1.00  0.00           H  
ATOM   2235 HG23 VAL W4141      57.898 116.371   3.234  1.00  0.00           H  
ATOM   2236  N   LEU W4142      62.955 116.988   3.664  1.00 31.32           N  
ANISOU 2236  N   LEU W4142     3031   2352   6517     21   -194    245
ATOM   2237  CA  LEU W4142      64.268 117.434   4.085  1.00 31.31           C  
ANISOU 2237  CA  LEU W4142     3044   2312   6540    -48   -220    251
ATOM   2238  C   LEU W4142      64.793 118.444   3.071  1.00 32.62           C  
ANISOU 2238  C   LEU W4142     3167   2523   6702    -88   -212    303
ATOM   2239  O   LEU W4142      64.528 118.277   1.884  1.00 36.51           O  
ANISOU 2239  O   LEU W4142     3645   3036   7192    -66   -208    342
ATOM   2240  CB  LEU W4142      65.190 116.229   4.270  1.00 33.24           C  
ANISOU 2240  CB  LEU W4142     3357   2459   6813    -40   -249    252
ATOM   2241  CG  LEU W4142      66.642 116.459   4.694  1.00 38.08           C  
ANISOU 2241  CG  LEU W4142     3972   3035   7460   -121   -281    283
ATOM   2242  CD1 LEU W4142      66.756 116.842   6.167  1.00 38.74           C  
ANISOU 2242  CD1 LEU W4142     4037   3136   7547   -182   -301    264
ATOM   2243  CD2 LEU W4142      67.536 115.257   4.393  1.00 40.39           C  
ANISOU 2243  CD2 LEU W4142     4348   3220   7777   -119   -316    290
ATOM   2244  H   LEU W4142      62.850 116.843   2.672  1.00  0.00           H  
ATOM   2245  HA  LEU W4142      64.182 117.942   5.043  1.00  0.00           H  
ATOM   2246  HB3 LEU W4142      65.173 115.676   3.334  1.00  0.00           H  
ATOM   2247  HB2 LEU W4142      64.729 115.545   4.985  1.00  0.00           H  
ATOM   2248  HG  LEU W4142      67.063 117.283   4.115  1.00  0.00           H  
ATOM   2249 HD11 LEU W4142      67.791 116.855   6.508  1.00  0.00           H  
ATOM   2250 HD12 LEU W4142      66.346 117.833   6.354  1.00  0.00           H  
ATOM   2251 HD13 LEU W4142      66.226 116.133   6.805  1.00  0.00           H  
ATOM   2252 HD21 LEU W4142      68.444 115.563   3.873  1.00  0.00           H  
ATOM   2253 HD22 LEU W4142      67.841 114.709   5.285  1.00  0.00           H  
ATOM   2254 HD23 LEU W4142      67.040 114.530   3.752  1.00  0.00           H  
ATOM   2255  N   ILE W4143      65.565 119.440   3.512  1.00 35.21           N  
ANISOU 2255  N   ILE W4143     3481   2870   7029   -140   -209    310
ATOM   2256  CA  ILE W4143      66.345 120.346   2.688  1.00 35.55           C  
ANISOU 2256  CA  ILE W4143     3509   2941   7058   -169   -194    360
ATOM   2257  C   ILE W4143      67.793 120.358   3.154  1.00 38.97           C  
ANISOU 2257  C   ILE W4143     3939   3341   7528   -210   -201    395
ATOM   2258  O   ILE W4143      68.068 120.143   4.332  1.00 41.12           O  
ANISOU 2258  O   ILE W4143     4203   3597   7824   -235   -217    380
ATOM   2259  CB  ILE W4143      65.810 121.778   2.725  1.00 34.16           C  
ANISOU 2259  CB  ILE W4143     3326   2824   6828   -178   -166    354
ATOM   2260  CG1 ILE W4143      65.680 122.400   4.113  1.00 38.88           C  
ANISOU 2260  CG1 ILE W4143     3913   3431   7429   -187   -154    332
ATOM   2261  CG2 ILE W4143      64.511 121.904   1.927  1.00 30.99           C  
ANISOU 2261  CG2 ILE W4143     2925   2456   6394   -158   -170    333
ATOM   2262  CD1 ILE W4143      65.707 123.930   4.121  1.00 38.71           C  
ANISOU 2262  CD1 ILE W4143     3903   3454   7352   -184   -115    341
ATOM   2263  H   ILE W4143      65.702 119.528   4.507  1.00  0.00           H  
ATOM   2264  HA  ILE W4143      66.341 119.980   1.663  1.00  0.00           H  
ATOM   2265  HB  ILE W4143      66.524 122.402   2.185  1.00  0.00           H  
ATOM   2266 HG13 ILE W4143      66.484 122.085   4.778  1.00  0.00           H  
ATOM   2267 HG12 ILE W4143      64.775 122.044   4.606  1.00  0.00           H  
ATOM   2268 HG21 ILE W4143      64.164 122.932   1.831  1.00  0.00           H  
ATOM   2269 HG22 ILE W4143      64.636 121.534   0.912  1.00  0.00           H  
ATOM   2270 HG23 ILE W4143      63.701 121.324   2.373  1.00  0.00           H  
ATOM   2271 HD11 ILE W4143      65.534 124.336   5.115  1.00  0.00           H  
ATOM   2272 HD12 ILE W4143      66.666 124.318   3.775  1.00  0.00           H  
ATOM   2273 HD13 ILE W4143      64.943 124.343   3.463  1.00  0.00           H  
ATOM   2274  N   THR W4144      68.713 120.711   2.252  1.00 38.48           N  
ANISOU 2274  N   THR W4144     3879   3271   7471   -222   -195    449
ATOM   2275  CA  THR W4144      70.102 121.024   2.576  1.00 38.73           C  
ANISOU 2275  CA  THR W4144     3899   3279   7539   -266   -197    502
ATOM   2276  C   THR W4144      70.693 121.980   1.515  1.00 38.36           C  
ANISOU 2276  C   THR W4144     3847   3269   7458   -266   -157    562
ATOM   2277  O   THR W4144      70.138 122.111   0.421  1.00 39.67           O  
ANISOU 2277  O   THR W4144     4039   3457   7578   -241   -148    562
ATOM   2278  CB  THR W4144      70.966 119.734   2.711  1.00 41.47           C  
ANISOU 2278  CB  THR W4144     4280   3542   7933   -280   -239    513
ATOM   2279  OG1 THR W4144      72.314 120.032   3.050  1.00 47.52           O  
ANISOU 2279  OG1 THR W4144     5072   4297   8684   -236   -237    524
ATOM   2280  CG2 THR W4144      71.011 118.898   1.425  1.00 40.86           C  
ANISOU 2280  CG2 THR W4144     4239   3411   7876   -277   -279    454
ATOM   2281  H   THR W4144      68.468 120.780   1.268  1.00  0.00           H  
ATOM   2282  HA  THR W4144      70.119 121.556   3.530  1.00  0.00           H  
ATOM   2283  HB  THR W4144      70.556 119.120   3.514  1.00  0.00           H  
ATOM   2284  HG1 THR W4144      72.808 119.192   3.129  1.00  0.00           H  
ATOM   2285 HG21 THR W4144      71.501 117.940   1.592  1.00  0.00           H  
ATOM   2286 HG22 THR W4144      70.011 118.701   1.043  1.00  0.00           H  
ATOM   2287 HG23 THR W4144      71.540 119.414   0.630  1.00  0.00           H  
ATOM   2288  N   GLU W4145      71.810 122.626   1.869  1.00 38.69           N  
ANISOU 2288  N   GLU W4145     3859   3322   7521   -298   -135    623
ATOM   2289  CA  GLU W4145      72.649 123.425   0.976  1.00 41.26           C  
ANISOU 2289  CA  GLU W4145     4191   3675   7811   -288    -87    692
ATOM   2290  C   GLU W4145      73.800 122.593   0.367  1.00 50.75           C  
ANISOU 2290  C   GLU W4145     5412   4828   9042   -308   -107    740
ATOM   2291  O   GLU W4145      74.398 123.044  -0.608  1.00 56.29           O  
ANISOU 2291  O   GLU W4145     6143   5545   9700   -289    -78    783
ATOM   2292  CB  GLU W4145      73.184 124.650   1.750  1.00 38.15           C  
ANISOU 2292  CB  GLU W4145     3744   3330   7422   -297    -37    755
ATOM   2293  CG  GLU W4145      72.077 125.673   2.101  1.00 39.52           C  
ANISOU 2293  CG  GLU W4145     3910   3557   7549   -257      1    724
ATOM   2294  CD  GLU W4145      72.495 126.837   3.018  1.00 47.98           C  
ANISOU 2294  CD  GLU W4145     4918   4688   8622   -244     63    807
ATOM   2295  OE1 GLU W4145      73.697 126.962   3.341  1.00 53.23           O  
ANISOU 2295  OE1 GLU W4145     5515   5357   9352   -294     52    881
ATOM   2296  OE2 GLU W4145      71.580 127.597   3.406  1.00 51.36           O1-
ANISOU 2296  OE2 GLU W4145     5368   5161   8985   -183    124    806
ATOM   2297  H   GLU W4145      72.240 122.349   2.742  1.00  0.00           H  
ATOM   2298  HA  GLU W4145      72.054 123.787   0.135  1.00  0.00           H  
ATOM   2299  HB3 GLU W4145      73.972 125.143   1.177  1.00  0.00           H  
ATOM   2300  HB2 GLU W4145      73.665 124.305   2.665  1.00  0.00           H  
ATOM   2301  HG3 GLU W4145      71.246 125.147   2.564  1.00  0.00           H  
ATOM   2302  HG2 GLU W4145      71.681 126.103   1.180  1.00  0.00           H  
ATOM   2303  N   GLY W4146      74.077 121.404   0.921  1.00 50.86           N  
ANISOU 2303  N   GLY W4146     5428   4778   9120   -342   -158    734
ATOM   2304  CA  GLY W4146      75.060 120.454   0.401  1.00 45.50           C  
ANISOU 2304  CA  GLY W4146     4782   4039   8467   -356   -179    777
ATOM   2305  C   GLY W4146      74.294 119.388  -0.391  1.00 44.81           C  
ANISOU 2305  C   GLY W4146     4746   3882   8399   -329   -228    724
ATOM   2306  O   GLY W4146      73.330 119.699  -1.093  1.00 44.04           O  
ANISOU 2306  O   GLY W4146     4652   3795   8285   -292   -238    656
ATOM   2307  H   GLY W4146      73.504 121.078   1.692  1.00  0.00           H  
ATOM   2308  HA3 GLY W4146      75.591 120.006   1.242  1.00  0.00           H  
ATOM   2309  HA2 GLY W4146      75.802 120.934  -0.239  1.00  0.00           H  
ATOM   2310  N   SER W4147      74.681 118.116  -0.261  1.00 44.37           N  
ANISOU 2310  N   SER W4147     4733   3752   8373   -339   -253    760
ATOM   2311  CA  SER W4147      73.787 116.999  -0.537  1.00 40.66           C  
ANISOU 2311  CA  SER W4147     4326   3209   7912   -290   -287    721
ATOM   2312  C   SER W4147      74.181 115.827   0.364  1.00 37.61           C  
ANISOU 2312  C   SER W4147     3988   2743   7560   -321   -331    676
ATOM   2313  O   SER W4147      75.366 115.605   0.613  1.00 40.11           O  
ANISOU 2313  O   SER W4147     4295   3034   7910   -407   -357    704
ATOM   2314  CB  SER W4147      73.731 116.613  -2.035  1.00 44.07           C  
ANISOU 2314  CB  SER W4147     4805   3584   8354   -276   -294    781
ATOM   2315  OG  SER W4147      72.771 115.585  -2.279  1.00 45.65           O  
ANISOU 2315  OG  SER W4147     5022   3728   8594   -356   -310    838
ATOM   2316  H   SER W4147      75.477 117.860   0.306  1.00  0.00           H  
ATOM   2317  HA  SER W4147      72.794 117.326  -0.234  1.00  0.00           H  
ATOM   2318  HB3 SER W4147      74.711 116.276  -2.377  1.00  0.00           H  
ATOM   2319  HB2 SER W4147      73.465 117.477  -2.644  1.00  0.00           H  
ATOM   2320  HG  SER W4147      73.158 114.730  -2.038  1.00  0.00           H  
ATOM   2321  N   VAL W4148      73.157 115.106   0.815  1.00 37.51           N  
ANISOU 2321  N   VAL W4148     4027   2694   7533   -251   -342    615
ATOM   2322  CA  VAL W4148      73.240 113.872   1.573  1.00 36.69           C  
ANISOU 2322  CA  VAL W4148     4010   2491   7440   -261   -386    565
ATOM   2323  C   VAL W4148      73.537 112.700   0.609  1.00 41.67           C  
ANISOU 2323  C   VAL W4148     4754   3006   8072   -208   -402    576
ATOM   2324  O   VAL W4148      73.069 112.710  -0.534  1.00 44.88           O  
ANISOU 2324  O   VAL W4148     5159   3434   8459   -109   -368    588
ATOM   2325  CB  VAL W4148      71.872 113.613   2.265  1.00 35.69           C  
ANISOU 2325  CB  VAL W4148     3879   2401   7283   -203   -375    488
ATOM   2326  CG1 VAL W4148      71.834 112.352   3.148  1.00 38.33           C  
ANISOU 2326  CG1 VAL W4148     4324   2625   7614   -216   -425    434
ATOM   2327  CG2 VAL W4148      71.401 114.830   3.084  1.00 36.97           C  
ANISOU 2327  CG2 VAL W4148     3936   2675   7436   -243   -353    481
ATOM   2328  H   VAL W4148      72.220 115.372   0.522  1.00  0.00           H  
ATOM   2329  HA  VAL W4148      74.034 113.956   2.318  1.00  0.00           H  
ATOM   2330  HB  VAL W4148      71.135 113.464   1.476  1.00  0.00           H  
ATOM   2331 HG11 VAL W4148      70.900 112.279   3.703  1.00  0.00           H  
ATOM   2332 HG12 VAL W4148      71.899 111.446   2.552  1.00  0.00           H  
ATOM   2333 HG13 VAL W4148      72.649 112.342   3.872  1.00  0.00           H  
ATOM   2334 HG21 VAL W4148      70.472 114.617   3.607  1.00  0.00           H  
ATOM   2335 HG22 VAL W4148      72.144 115.122   3.823  1.00  0.00           H  
ATOM   2336 HG23 VAL W4148      71.214 115.699   2.455  1.00  0.00           H  
ATOM   2337  N   LYS W4149      74.294 111.710   1.094  1.00 37.66           N  
ANISOU 2337  N   LYS W4149     4346   2376   7586   -275   -459    581
ATOM   2338  CA  LYS W4149      74.568 110.453   0.403  1.00 38.68           C  
ANISOU 2338  CA  LYS W4149     4606   2378   7714   -232   -475    601
ATOM   2339  C   LYS W4149      73.358 109.518   0.588  1.00 48.24           C  
ANISOU 2339  C   LYS W4149     5903   3546   8880    -82   -446    547
ATOM   2340  O   LYS W4149      72.912 109.330   1.718  1.00 51.16           O  
ANISOU 2340  O   LYS W4149     6333   3882   9222    -58   -459    478
ATOM   2341  CB  LYS W4149      75.889 109.879   0.978  1.00 42.72           C  
ANISOU 2341  CB  LYS W4149     5230   2753   8250   -352   -555    614
ATOM   2342  CG  LYS W4149      76.479 108.611   0.317  1.00 44.70           C  
ANISOU 2342  CG  LYS W4149     5544   2952   8486   -406   -615    547
ATOM   2343  CD  LYS W4149      75.798 107.287   0.715  1.00 41.45           C  
ANISOU 2343  CD  LYS W4149     5273   2393   8081   -530   -711    567
ATOM   2344  CE  LYS W4149      76.707 106.051   0.553  1.00 52.36           C  
ANISOU 2344  CE  LYS W4149     6755   3725   9416   -578   -781    494
ATOM   2345  NZ  LYS W4149      75.997 104.800   0.872  1.00 55.83           N1+
ANISOU 2345  NZ  LYS W4149     7037   4287   9889   -678   -802    506
ATOM   2346  H   LYS W4149      74.574 111.741   2.062  1.00  0.00           H  
ATOM   2347  HA  LYS W4149      74.710 110.656  -0.661  1.00  0.00           H  
ATOM   2348  HB3 LYS W4149      75.786 109.710   2.051  1.00  0.00           H  
ATOM   2349  HB2 LYS W4149      76.646 110.659   0.879  1.00  0.00           H  
ATOM   2350  HG3 LYS W4149      77.533 108.556   0.594  1.00  0.00           H  
ATOM   2351  HG2 LYS W4149      76.471 108.720  -0.768  1.00  0.00           H  
ATOM   2352  HD3 LYS W4149      74.904 107.143   0.109  1.00  0.00           H  
ATOM   2353  HD2 LYS W4149      75.448 107.357   1.746  1.00  0.00           H  
ATOM   2354  HE3 LYS W4149      77.573 106.128   1.211  1.00  0.00           H  
ATOM   2355  HE2 LYS W4149      77.086 105.982  -0.467  1.00  0.00           H  
ATOM   2356  HZ1 LYS W4149      76.645 104.024   0.836  1.00  0.00           H  
ATOM   2357  HZ2 LYS W4149      75.607 104.865   1.802  1.00  0.00           H  
ATOM   2358  HZ3 LYS W4149      75.250 104.651   0.211  1.00  0.00           H  
ATOM   2359  N   GLY W4150      72.853 108.947  -0.511  1.00 41.27           N  
ANISOU 2359  N   GLY W4150     5020   2673   7986     26   -403    587
ATOM   2360  CA  GLY W4150      71.760 107.971  -0.468  1.00 43.08           C  
ANISOU 2360  CA  GLY W4150     5318   2873   8176    187   -362    564
ATOM   2361  C   GLY W4150      70.376 108.627  -0.607  1.00 41.93           C  
ANISOU 2361  C   GLY W4150     5042   2878   8013    272   -307    557
ATOM   2362  O   GLY W4150      69.372 107.927  -0.494  1.00 47.39           O  
ANISOU 2362  O   GLY W4150     5754   3577   8677    418   -260    569
ATOM   2363  H   GLY W4150      73.244 109.169  -1.413  1.00  0.00           H  
ATOM   2364  HA3 GLY W4150      71.789 107.383   0.453  1.00  0.00           H  
ATOM   2365  HA2 GLY W4150      71.889 107.265  -1.287  1.00  0.00           H  
ATOM   2366  N   LEU W4151      70.310 109.937  -0.877  1.00 39.90           N  
ANISOU 2366  N   LEU W4151     4653   2740   7767    190   -308    547
ATOM   2367  CA  LEU W4151      69.106 110.670  -1.210  1.00 36.90           C  
ANISOU 2367  CA  LEU W4151     4160   2493   7367    245   -268    539
ATOM   2368  C   LEU W4151      69.264 111.276  -2.599  1.00 42.31           C  
ANISOU 2368  C   LEU W4151     4728   3290   8057    240   -255    610
ATOM   2369  O   LEU W4151      70.393 111.416  -3.065  1.00 41.12           O  
ANISOU 2369  O   LEU W4151     4544   3159   7920    146   -275    638
ATOM   2370  CB  LEU W4151      68.864 111.753  -0.163  1.00 36.06           C  
ANISOU 2370  CB  LEU W4151     4007   2437   7258    164   -280    480
ATOM   2371  CG  LEU W4151      68.623 111.326   1.286  1.00 38.81           C  
ANISOU 2371  CG  LEU W4151     4467   2687   7590    162   -303    408
ATOM   2372  CD1 LEU W4151      68.374 112.538   2.181  1.00 36.58           C  
ANISOU 2372  CD1 LEU W4151     4118   2480   7300    104   -307    359
ATOM   2373  CD2 LEU W4151      67.464 110.338   1.427  1.00 37.27           C  
ANISOU 2373  CD2 LEU W4151     4368   2436   7358    312   -266    391
ATOM   2374  H   LEU W4151      71.172 110.435  -1.053  1.00  0.00           H  
ATOM   2375  HA  LEU W4151      68.247 109.998  -1.240  1.00  0.00           H  
ATOM   2376  HB3 LEU W4151      67.970 112.296  -0.469  1.00  0.00           H  
ATOM   2377  HB2 LEU W4151      69.680 112.476  -0.199  1.00  0.00           H  
ATOM   2378  HG  LEU W4151      69.529 110.837   1.645  1.00  0.00           H  
ATOM   2379 HD11 LEU W4151      68.595 112.333   3.227  1.00  0.00           H  
ATOM   2380 HD12 LEU W4151      68.967 113.404   1.882  1.00  0.00           H  
ATOM   2381 HD13 LEU W4151      67.337 112.867   2.117  1.00  0.00           H  
ATOM   2382 HD21 LEU W4151      67.175 110.183   2.466  1.00  0.00           H  
ATOM   2383 HD22 LEU W4151      66.580 110.674   0.886  1.00  0.00           H  
ATOM   2384 HD23 LEU W4151      67.736 109.358   1.038  1.00  0.00           H  
ATOM   2385  N   GLN W4152      68.148 111.632  -3.252  1.00 41.69           N  
ANISOU 2385  N   GLN W4152     4591   3289   7962    340   -224    647
ATOM   2386  CA  GLN W4152      68.126 112.215  -4.600  1.00 43.51           C  
ANISOU 2386  CA  GLN W4152     4713   3629   8188    327   -228    719
ATOM   2387  C   GLN W4152      67.890 113.740  -4.504  1.00 46.78           C  
ANISOU 2387  C   GLN W4152     5040   4148   8587    242   -237    694
ATOM   2388  O   GLN W4152      66.748 114.117  -4.234  1.00 47.90           O  
ANISOU 2388  O   GLN W4152     5141   4342   8715    270   -219    666
ATOM   2389  CB  GLN W4152      67.016 111.504  -5.414  1.00 44.98           C  
ANISOU 2389  CB  GLN W4152     4853   3870   8366    457   -201    786
ATOM   2390  CG  GLN W4152      66.828 112.058  -6.846  1.00 44.96           C  
ANISOU 2390  CG  GLN W4152     4957   3757   8368    571   -180    811
ATOM   2391  CD  GLN W4152      65.978 111.162  -7.748  1.00 46.43           C  
ANISOU 2391  CD  GLN W4152     5222   3848   8572    507   -213    826
ATOM   2392  OE1 GLN W4152      65.373 110.189  -7.311  1.00 46.77           O  
ANISOU 2392  OE1 GLN W4152     5211   3941   8617    478   -232    894
ATOM   2393  NE2 GLN W4152      65.921 111.492  -9.030  1.00 45.06           N  
ANISOU 2393  NE2 GLN W4152     5180   3535   8406    476   -225    770
ATOM   2394  H   GLN W4152      67.250 111.541  -2.802  1.00  0.00           H  
ATOM   2395  HA  GLN W4152      69.060 111.993  -5.112  1.00  0.00           H  
ATOM   2396  HB3 GLN W4152      66.061 111.558  -4.889  1.00  0.00           H  
ATOM   2397  HB2 GLN W4152      67.266 110.443  -5.473  1.00  0.00           H  
ATOM   2398  HG3 GLN W4152      67.803 112.176  -7.322  1.00  0.00           H  
ATOM   2399  HG2 GLN W4152      66.370 113.048  -6.818  1.00  0.00           H  
ATOM   2400 HE22 GLN W4152      65.432 110.913  -9.694  1.00  0.00           H  
ATOM   2401 HE21 GLN W4152      66.355 112.361  -9.350  1.00  0.00           H  
ATOM   2402  N   PRO W4153      68.938 114.585  -4.665  1.00 47.06           N  
ANISOU 2402  N   PRO W4153     5055   4211   8616    145   -259    708
ATOM   2403  CA  PRO W4153      68.805 116.045  -4.487  1.00 45.67           C  
ANISOU 2403  CA  PRO W4153     4831   4106   8414     70   -262    675
ATOM   2404  C   PRO W4153      67.948 116.707  -5.575  1.00 43.04           C  
ANISOU 2404  C   PRO W4153     4424   3882   8048     68   -277    720
ATOM   2405  O   PRO W4153      68.402 116.854  -6.709  1.00 45.65           O  
ANISOU 2405  O   PRO W4153     4721   4247   8377    112   -292    789
ATOM   2406  CB  PRO W4153      70.256 116.554  -4.485  1.00 46.01           C  
ANISOU 2406  CB  PRO W4153     4903   4123   8456    -12   -268    685
ATOM   2407  CG  PRO W4153      71.035 115.523  -5.283  1.00 45.48           C  
ANISOU 2407  CG  PRO W4153     4860   4022   8398     13   -280    752
ATOM   2408  CD  PRO W4153      70.330 114.216  -4.944  1.00 48.69           C  
ANISOU 2408  CD  PRO W4153     5298   4372   8832    107   -274    754
ATOM   2409  HA  PRO W4153      68.349 116.274  -3.522  1.00  0.00           H  
ATOM   2410  HB3 PRO W4153      70.623 116.590  -3.461  1.00  0.00           H  
ATOM   2411  HB2 PRO W4153      70.367 117.556  -4.903  1.00  0.00           H  
ATOM   2412  HG3 PRO W4153      72.102 115.513  -5.055  1.00  0.00           H  
ATOM   2413  HG2 PRO W4153      70.922 115.732  -6.348  1.00  0.00           H  
ATOM   2414  HD2 PRO W4153      70.439 113.510  -5.767  1.00  0.00           H  
ATOM   2415  HD3 PRO W4153      70.769 113.778  -4.047  1.00  0.00           H  
ATOM   2416  N   SER W4154      66.724 117.082  -5.206  1.00 43.62           N  
ANISOU 2416  N   SER W4154     4475   4008   8092     11   -279    685
ATOM   2417  CA  SER W4154      65.790 117.782  -6.068  1.00 40.16           C  
ANISOU 2417  CA  SER W4154     3988   3659   7610    -29   -310    723
ATOM   2418  C   SER W4154      66.062 119.292  -5.957  1.00 39.62           C  
ANISOU 2418  C   SER W4154     3966   3593   7496   -112   -314    692
ATOM   2419  O   SER W4154      66.104 119.806  -4.839  1.00 41.27           O  
ANISOU 2419  O   SER W4154     4191   3787   7701   -128   -288    631
ATOM   2420  CB  SER W4154      64.378 117.371  -5.624  1.00 38.29           C  
ANISOU 2420  CB  SER W4154     3689   3485   7375      0   -304    718
ATOM   2421  OG  SER W4154      63.397 117.814  -6.529  1.00 44.63           O  
ANISOU 2421  OG  SER W4154     4446   4373   8138    -58   -349    769
ATOM   2422  H   SER W4154      66.407 116.934  -4.250  1.00  0.00           H  
ATOM   2423  HA  SER W4154      65.929 117.457  -7.098  1.00  0.00           H  
ATOM   2424  HB3 SER W4154      64.147 117.780  -4.641  1.00  0.00           H  
ATOM   2425  HB2 SER W4154      64.304 116.285  -5.542  1.00  0.00           H  
ATOM   2426  HG  SER W4154      63.142 118.711  -6.251  1.00  0.00           H  
ATOM   2427  N   VAL W4155      66.265 119.976  -7.091  1.00 39.76           N  
ANISOU 2427  N   VAL W4155     4012   3626   7470   -154   -344    738
ATOM   2428  CA  VAL W4155      66.596 121.403  -7.122  1.00 43.09           C  
ANISOU 2428  CA  VAL W4155     4501   4039   7832   -211   -336    717
ATOM   2429  C   VAL W4155      65.351 122.252  -6.792  1.00 46.65           C  
ANISOU 2429  C   VAL W4155     4959   4533   8233   -253   -354    689
ATOM   2430  O   VAL W4155      64.263 121.973  -7.304  1.00 49.89           O  
ANISOU 2430  O   VAL W4155     5342   4996   8620   -283   -407    728
ATOM   2431  CB  VAL W4155      67.161 121.826  -8.511  1.00 43.41           C  
ANISOU 2431  CB  VAL W4155     4593   4077   7823   -235   -362    774
ATOM   2432  CG1 VAL W4155      67.418 123.340  -8.673  1.00 45.76           C  
ANISOU 2432  CG1 VAL W4155     4980   4359   8045   -271   -336    755
ATOM   2433  CG2 VAL W4155      68.456 121.056  -8.837  1.00 46.88           C  
ANISOU 2433  CG2 VAL W4155     5027   4471   8314   -195   -345    809
ATOM   2434  H   VAL W4155      66.145 119.521  -7.983  1.00  0.00           H  
ATOM   2435  HA  VAL W4155      67.363 121.590  -6.365  1.00  0.00           H  
ATOM   2436  HB  VAL W4155      66.421 121.560  -9.265  1.00  0.00           H  
ATOM   2437 HG11 VAL W4155      67.894 123.557  -9.630  1.00  0.00           H  
ATOM   2438 HG12 VAL W4155      66.496 123.921  -8.650  1.00  0.00           H  
ATOM   2439 HG13 VAL W4155      68.072 123.720  -7.887  1.00  0.00           H  
ATOM   2440 HG21 VAL W4155      68.827 121.306  -9.831  1.00  0.00           H  
ATOM   2441 HG22 VAL W4155      69.243 121.288  -8.119  1.00  0.00           H  
ATOM   2442 HG23 VAL W4155      68.306 119.978  -8.813  1.00  0.00           H  
ATOM   2443  N   GLY W4156      65.528 123.232  -5.905  1.00 42.52           N  
ANISOU 2443  N   GLY W4156     4471   3990   7694   -261   -313    632
ATOM   2444  CA  GLY W4156      64.455 124.060  -5.358  1.00 39.82           C  
ANISOU 2444  CA  GLY W4156     4153   3674   7303   -297   -323    601
ATOM   2445  C   GLY W4156      64.261 125.392  -6.112  1.00 41.69           C  
ANISOU 2445  C   GLY W4156     4495   3906   7440   -350   -348    616
ATOM   2446  O   GLY W4156      64.868 125.609  -7.162  1.00 43.45           O  
ANISOU 2446  O   GLY W4156     4767   4113   7627   -356   -360    654
ATOM   2447  H   GLY W4156      66.432 123.329  -5.463  1.00  0.00           H  
ATOM   2448  HA3 GLY W4156      64.752 124.286  -4.339  1.00  0.00           H  
ATOM   2449  HA2 GLY W4156      63.516 123.505  -5.310  1.00  0.00           H  
ATOM   2450  N   PRO W4157      63.385 126.276  -5.573  1.00 41.24           N  
ANISOU 2450  N   PRO W4157     4491   3853   7324   -386   -357    586
ATOM   2451  CA  PRO W4157      63.132 127.621  -6.125  1.00 32.61           C  
ANISOU 2451  CA  PRO W4157     3537   2735   6117   -434   -384    593
ATOM   2452  C   PRO W4157      64.341 128.562  -5.979  1.00 36.50           C  
ANISOU 2452  C   PRO W4157     4120   3183   6566   -384   -309    578
ATOM   2453  O   PRO W4157      65.279 128.256  -5.247  1.00 39.10           O  
ANISOU 2453  O   PRO W4157     4393   3507   6956   -326   -240    560
ATOM   2454  CB  PRO W4157      61.916 128.115  -5.317  1.00 32.52           C  
ANISOU 2454  CB  PRO W4157     3562   2729   6066   -478   -405    560
ATOM   2455  CG  PRO W4157      62.028 127.409  -3.977  1.00 31.82           C  
ANISOU 2455  CG  PRO W4157     3371   2656   6063   -424   -349    519
ATOM   2456  CD  PRO W4157      62.596 126.047  -4.356  1.00 36.09           C  
ANISOU 2456  CD  PRO W4157     3793   3219   6700   -383   -344    544
ATOM   2457  HA  PRO W4157      62.877 127.546  -7.184  1.00  0.00           H  
ATOM   2458  HB3 PRO W4157      60.998 127.809  -5.818  1.00  0.00           H  
ATOM   2459  HB2 PRO W4157      61.872 129.200  -5.202  1.00  0.00           H  
ATOM   2460  HG3 PRO W4157      61.086 127.353  -3.432  1.00  0.00           H  
ATOM   2461  HG2 PRO W4157      62.744 127.944  -3.350  1.00  0.00           H  
ATOM   2462  HD2 PRO W4157      63.182 125.646  -3.533  1.00  0.00           H  
ATOM   2463  HD3 PRO W4157      61.793 125.344  -4.578  1.00  0.00           H  
ATOM   2464  N   LYS W4158      64.297 129.705  -6.674  1.00 35.09           N  
ANISOU 2464  N   LYS W4158     4086   2972   6274   -406   -326    594
ATOM   2465  CA  LYS W4158      65.363 130.707  -6.636  1.00 33.40           C  
ANISOU 2465  CA  LYS W4158     3966   2722   6003   -343   -243    597
ATOM   2466  C   LYS W4158      65.398 131.489  -5.304  1.00 35.13           C  
ANISOU 2466  C   LYS W4158     4227   2925   6196   -292   -166    554
ATOM   2467  O   LYS W4158      66.452 132.004  -4.927  1.00 41.98           O  
ANISOU 2467  O   LYS W4158     5088   3791   7072   -218    -75    566
ATOM   2468  CB  LYS W4158      65.204 131.634  -7.868  1.00 36.96           C  
ANISOU 2468  CB  LYS W4158     4587   3134   6320   -369   -279    625
ATOM   2469  CG  LYS W4158      66.302 132.705  -8.013  1.00 39.45           C  
ANISOU 2469  CG  LYS W4158     4871   3465   6652   -394   -333    681
ATOM   2470  CD  LYS W4158      66.339 133.388  -9.387  1.00 49.06           C  
ANISOU 2470  CD  LYS W4158     6283   4638   7720   -415   -366    705
ATOM   2471  CE  LYS W4158      67.633 134.201  -9.584  1.00 59.23           C  
ANISOU 2471  CE  LYS W4158     7543   5942   9020   -432   -414    767
ATOM   2472  NZ  LYS W4158      67.672 134.861 -10.899  1.00 66.82           N1+
ANISOU 2472  NZ  LYS W4158     8711   6855   9821   -452   -452    790
ATOM   2473  H   LYS W4158      63.449 129.972  -7.154  1.00  0.00           H  
ATOM   2474  HA  LYS W4158      66.319 130.185  -6.726  1.00  0.00           H  
ATOM   2475  HB3 LYS W4158      64.227 132.119  -7.851  1.00  0.00           H  
ATOM   2476  HB2 LYS W4158      65.217 131.005  -8.760  1.00  0.00           H  
ATOM   2477  HG3 LYS W4158      67.265 132.241  -7.828  1.00  0.00           H  
ATOM   2478  HG2 LYS W4158      66.181 133.465  -7.241  1.00  0.00           H  
ATOM   2479  HD3 LYS W4158      65.469 134.040  -9.481  1.00  0.00           H  
ATOM   2480  HD2 LYS W4158      66.248 132.638 -10.175  1.00  0.00           H  
ATOM   2481  HE3 LYS W4158      68.505 133.551  -9.506  1.00  0.00           H  
ATOM   2482  HE2 LYS W4158      67.730 134.959  -8.807  1.00  0.00           H  
ATOM   2483  HZ1 LYS W4158      68.535 135.376 -10.990  1.00  0.00           H  
ATOM   2484  HZ2 LYS W4158      67.623 134.164 -11.628  1.00  0.00           H  
ATOM   2485  HZ3 LYS W4158      66.892 135.495 -10.986  1.00  0.00           H  
ATOM   2486  N   GLN W4159      64.245 131.584  -4.640  1.00 37.73           N  
ANISOU 2486  N   GLN W4159     4592   3248   6496   -330   -200    515
ATOM   2487  CA  GLN W4159      63.950 132.484  -3.539  1.00 42.12           C  
ANISOU 2487  CA  GLN W4159     5216   3780   7006   -279   -132    478
ATOM   2488  C   GLN W4159      63.372 131.704  -2.345  1.00 38.46           C  
ANISOU 2488  C   GLN W4159     4608   3356   6650   -263   -111    447
ATOM   2489  O   GLN W4159      62.725 130.672  -2.528  1.00 38.50           O  
ANISOU 2489  O   GLN W4159     4488   3396   6746   -301   -159    444
ATOM   2490  CB  GLN W4159      62.996 133.590  -4.069  1.00 49.55           C  
ANISOU 2490  CB  GLN W4159     6336   4671   7821   -332   -184    456
ATOM   2491  CG  GLN W4159      61.499 133.251  -4.308  1.00 53.75           C  
ANISOU 2491  CG  GLN W4159     6810   5225   8389   -432   -279    444
ATOM   2492  CD  GLN W4159      61.142 132.283  -5.447  1.00 56.13           C  
ANISOU 2492  CD  GLN W4159     7066   5555   8706   -523   -386    490
ATOM   2493  OE1 GLN W4159      61.987 131.783  -6.186  1.00 58.33           O  
ANISOU 2493  OE1 GLN W4159     7346   5836   8982   -509   -390    525
ATOM   2494  NE2 GLN W4159      59.856 132.011  -5.610  1.00 57.40           N  
ANISOU 2494  NE2 GLN W4159     7182   5744   8883   -615   -472    502
ATOM   2495  H   GLN W4159      63.428 131.128  -5.032  1.00  0.00           H  
ATOM   2496  HA  GLN W4159      64.876 132.954  -3.205  1.00  0.00           H  
ATOM   2497  HB3 GLN W4159      63.410 134.016  -4.983  1.00  0.00           H  
ATOM   2498  HB2 GLN W4159      63.020 134.405  -3.345  1.00  0.00           H  
ATOM   2499  HG3 GLN W4159      60.986 134.188  -4.522  1.00  0.00           H  
ATOM   2500  HG2 GLN W4159      61.053 132.873  -3.390  1.00  0.00           H  
ATOM   2501 HE22 GLN W4159      59.544 131.422  -6.381  1.00  0.00           H  
ATOM   2502 HE21 GLN W4159      59.148 132.447  -5.015  1.00  0.00           H  
ATOM   2503  N   ALA W4160      63.606 132.246  -1.148  1.00 39.28           N  
ANISOU 2503  N   ALA W4160     4737   3452   6735   -196    -34    427
ATOM   2504  CA  ALA W4160      63.115 131.760   0.145  1.00 39.58           C  
ANISOU 2504  CA  ALA W4160     4662   3521   6855   -177    -15    396
ATOM   2505  C   ALA W4160      62.421 132.898   0.912  1.00 42.23           C  
ANISOU 2505  C   ALA W4160     5098   3833   7114   -129     37    372
ATOM   2506  O   ALA W4160      62.526 134.053   0.502  1.00 45.99           O  
ANISOU 2506  O   ALA W4160     5733   4265   7477    -94     72    382
ATOM   2507  CB  ALA W4160      64.314 131.217   0.939  1.00 38.76           C  
ANISOU 2507  CB  ALA W4160     4419   3452   6854   -135     28    419
ATOM   2508  H   ALA W4160      64.086 133.137  -1.108  1.00  0.00           H  
ATOM   2509  HA  ALA W4160      62.381 130.963   0.002  1.00  0.00           H  
ATOM   2510  HB1 ALA W4160      64.062 131.004   1.975  1.00  0.00           H  
ATOM   2511  HB2 ALA W4160      64.683 130.290   0.503  1.00  0.00           H  
ATOM   2512  HB3 ALA W4160      65.133 131.938   0.955  1.00  0.00           H  
ATOM   2513  N   SER W4161      61.735 132.552   2.016  1.00 40.84           N  
ANISOU 2513  N   SER W4161     4843   3681   6993   -119     44    342
ATOM   2514  CA  SER W4161      61.003 133.461   2.870  1.00 35.97           C  
ANISOU 2514  CA  SER W4161     4309   3044   6313    -71     90    320
ATOM   2515  C   SER W4161      61.646 133.548   4.246  1.00 33.30           C  
ANISOU 2515  C   SER W4161     3896   2743   6012     24    175    347
ATOM   2516  O   SER W4161      62.113 132.526   4.745  1.00 37.69           O  
ANISOU 2516  O   SER W4161     4301   3345   6673     19    167    351
ATOM   2517  CB  SER W4161      59.541 133.016   2.933  1.00 39.90           C  
ANISOU 2517  CB  SER W4161     4771   3549   6839   -122     40    278
ATOM   2518  OG  SER W4161      58.713 133.764   3.791  1.00 43.29           O  
ANISOU 2518  OG  SER W4161     5276   3960   7214    -70     87    259
ATOM   2519  H   SER W4161      61.776 131.595   2.341  1.00  0.00           H  
ATOM   2520  HA  SER W4161      61.021 134.459   2.427  1.00  0.00           H  
ATOM   2521  HB3 SER W4161      59.472 131.970   3.236  1.00  0.00           H  
ATOM   2522  HB2 SER W4161      59.087 133.072   1.944  1.00  0.00           H  
ATOM   2523  HG  SER W4161      58.847 133.460   4.691  1.00  0.00           H  
ATOM   2524  N   LEU W4162      61.628 134.717   4.888  1.00 37.01           N  
ANISOU 2524  N   LEU W4162     4479   3193   6391    113    255    373
ATOM   2525  CA  LEU W4162      62.049 134.980   6.248  1.00 39.97           C  
ANISOU 2525  CA  LEU W4162     4779   3616   6791    214    345    422
ATOM   2526  C   LEU W4162      61.389 136.269   6.713  1.00 39.09           C  
ANISOU 2526  C   LEU W4162     4772   3483   6599    290    397    409
ATOM   2527  O   LEU W4162      61.488 137.251   5.978  1.00 42.80           O  
ANISOU 2527  O   LEU W4162     5426   3895   6942    351    446    414
ATOM   2528  CB  LEU W4162      63.575 135.039   6.337  1.00 40.26           C  
ANISOU 2528  CB  LEU W4162     4839   3665   6794    281    418    494
ATOM   2529  CG  LEU W4162      64.197 135.624   7.630  1.00 40.43           C  
ANISOU 2529  CG  LEU W4162     4770   3753   6838    392    520    574
ATOM   2530  CD1 LEU W4162      63.762 134.863   8.895  1.00 36.73           C  
ANISOU 2530  CD1 LEU W4162     4089   3355   6513    342    477    588
ATOM   2531  CD2 LEU W4162      65.733 135.713   7.512  1.00 42.01           C  
ANISOU 2531  CD2 LEU W4162     4995   3968   6998    459    600    657
ATOM   2532  H   LEU W4162      61.307 135.530   4.379  1.00  0.00           H  
ATOM   2533  HA  LEU W4162      61.690 134.169   6.886  1.00  0.00           H  
ATOM   2534  HB3 LEU W4162      63.939 135.633   5.498  1.00  0.00           H  
ATOM   2535  HB2 LEU W4162      63.965 134.038   6.185  1.00  0.00           H  
ATOM   2536  HG  LEU W4162      63.859 136.655   7.743  1.00  0.00           H  
ATOM   2537 HD11 LEU W4162      64.551 134.856   9.645  1.00  0.00           H  
ATOM   2538 HD12 LEU W4162      62.904 135.334   9.369  1.00  0.00           H  
ATOM   2539 HD13 LEU W4162      63.485 133.830   8.684  1.00  0.00           H  
ATOM   2540 HD21 LEU W4162      66.074 136.726   7.726  1.00  0.00           H  
ATOM   2541 HD22 LEU W4162      66.248 135.049   8.207  1.00  0.00           H  
ATOM   2542 HD23 LEU W4162      66.085 135.464   6.511  1.00  0.00           H  
ATOM   2543  N   ASN W4163      60.743 136.330   7.878  1.00 35.55           N  
ANISOU 2543  N   ASN W4163     4222   3073   6215    291    385    391
ATOM   2544  CA  ASN W4163      60.148 137.511   8.468  1.00 37.79           C  
ANISOU 2544  CA  ASN W4163     4590   3337   6430    362    429    379
ATOM   2545  C   ASN W4163      59.109 138.187   7.583  1.00 33.83           C  
ANISOU 2545  C   ASN W4163     4290   2743   5821    318    392    323
ATOM   2546  O   ASN W4163      58.938 139.404   7.621  1.00 41.11           O  
ANISOU 2546  O   ASN W4163     5380   3610   6630    395    447    324
ATOM   2547  CB  ASN W4163      61.220 138.483   8.965  1.00 44.59           C  
ANISOU 2547  CB  ASN W4163     5481   4225   7236    512    549    455
ATOM   2548  CG  ASN W4163      62.044 137.938  10.135  1.00 46.49           C  
ANISOU 2548  CG  ASN W4163     5510   4567   7587    539    576    532
ATOM   2549  OD1 ASN W4163      61.524 137.225  10.989  1.00 48.88           O  
ANISOU 2549  OD1 ASN W4163     5657   4918   7996    475    515    520
ATOM   2550  ND2 ASN W4163      63.333 138.250  10.198  1.00 46.78           N  
ANISOU 2550  ND2 ASN W4163     5548   4635   7593    629    667    617
ATOM   2551  H   ASN W4163      60.719 135.491   8.443  1.00  0.00           H  
ATOM   2552  HA  ASN W4163      59.604 137.153   9.343  1.00  0.00           H  
ATOM   2553  HB3 ASN W4163      60.751 139.390   9.350  1.00  0.00           H  
ATOM   2554  HB2 ASN W4163      61.869 138.803   8.149  1.00  0.00           H  
ATOM   2555 HD22 ASN W4163      63.864 137.965  11.009  1.00  0.00           H  
ATOM   2556 HD21 ASN W4163      63.811 138.748   9.450  1.00  0.00           H  
ATOM   2557  N   GLY W4164      58.425 137.421   6.732  1.00 32.04           N  
ANISOU 2557  N   GLY W4164     4049   2497   5626    192    295    282
ATOM   2558  CA  GLY W4164      57.465 137.874   5.745  1.00 33.25           C  
ANISOU 2558  CA  GLY W4164     4373   2572   5688    117    237    245
ATOM   2559  C   GLY W4164      58.110 138.472   4.502  1.00 34.73           C  
ANISOU 2559  C   GLY W4164     4730   2694   5771    102    229    258
ATOM   2560  O   GLY W4164      57.398 138.871   3.583  1.00 39.64           O  
ANISOU 2560  O   GLY W4164     5509   3243   6307     22    164    234
ATOM   2561  H   GLY W4164      58.617 136.430   6.764  1.00  0.00           H  
ATOM   2562  HA3 GLY W4164      56.782 138.597   6.186  1.00  0.00           H  
ATOM   2563  HA2 GLY W4164      56.849 137.030   5.435  1.00  0.00           H  
ATOM   2564  N   VAL W4165      59.441 138.536   4.422  1.00 33.14           N  
ANISOU 2564  N   VAL W4165     4507   2514   5569    170    287    300
ATOM   2565  CA  VAL W4165      60.222 139.012   3.297  1.00 36.15           C  
ANISOU 2565  CA  VAL W4165     5061   2834   5842    170    286    316
ATOM   2566  C   VAL W4165      60.556 137.819   2.417  1.00 35.27           C  
ANISOU 2566  C   VAL W4165     4833   2759   5808     73    211    327
ATOM   2567  O   VAL W4165      61.102 136.843   2.928  1.00 40.97           O  
ANISOU 2567  O   VAL W4165     5383   3551   6633    100    241    360
ATOM   2568  CB  VAL W4165      61.515 139.677   3.773  1.00 37.55           C  
ANISOU 2568  CB  VAL W4165     5311   3010   5947    330    418    368
ATOM   2569  CG1 VAL W4165      62.441 140.154   2.651  1.00 35.68           C  
ANISOU 2569  CG1 VAL W4165     5289   2694   5573    338    420    379
ATOM   2570  CG2 VAL W4165      61.247 140.844   4.745  1.00 37.85           C  
ANISOU 2570  CG2 VAL W4165     5438   3025   5920    447    503    369
ATOM   2571  H   VAL W4165      59.998 138.147   5.170  1.00  0.00           H  
ATOM   2572  HA  VAL W4165      59.639 139.735   2.726  1.00  0.00           H  
ATOM   2573  HB  VAL W4165      62.103 138.946   4.328  1.00  0.00           H  
ATOM   2574 HG11 VAL W4165      63.279 140.721   3.055  1.00  0.00           H  
ATOM   2575 HG12 VAL W4165      62.871 139.313   2.108  1.00  0.00           H  
ATOM   2576 HG13 VAL W4165      61.912 140.787   1.939  1.00  0.00           H  
ATOM   2577 HG21 VAL W4165      62.177 141.315   5.065  1.00  0.00           H  
ATOM   2578 HG22 VAL W4165      60.625 141.612   4.284  1.00  0.00           H  
ATOM   2579 HG23 VAL W4165      60.740 140.506   5.650  1.00  0.00           H  
ATOM   2580  N   THR W4166      60.276 137.890   1.115  1.00 36.50           N  
ANISOU 2580  N   THR W4166     5085   2868   5916    -44    108    309
ATOM   2581  CA  THR W4166      60.808 137.009   0.099  1.00 37.49           C  
ANISOU 2581  CA  THR W4166     5118   3026   6100   -128     34    328
ATOM   2582  C   THR W4166      62.160 137.562  -0.334  1.00 41.76           C  
ANISOU 2582  C   THR W4166     5783   3531   6551    -81     70    363
ATOM   2583  O   THR W4166      62.305 138.779  -0.446  1.00 44.57           O  
ANISOU 2583  O   THR W4166     6375   3802   6757    -72     68    356
ATOM   2584  CB  THR W4166      59.850 136.841  -1.081  1.00 36.94           C  
ANISOU 2584  CB  THR W4166     5077   2938   6020   -275    -95    314
ATOM   2585  OG1 THR W4166      60.321 135.901  -2.031  1.00 41.36           O  
ANISOU 2585  OG1 THR W4166     5494   3545   6675   -309   -116    293
ATOM   2586  CG2 THR W4166      59.532 138.130  -1.863  1.00 35.12           C  
ANISOU 2586  CG2 THR W4166     4769   2741   5834   -349   -170    348
ATOM   2587  H   THR W4166      59.889 138.752   0.757  1.00  0.00           H  
ATOM   2588  HA  THR W4166      60.956 136.028   0.553  1.00  0.00           H  
ATOM   2589  HB  THR W4166      58.911 136.443  -0.692  1.00  0.00           H  
ATOM   2590  HG1 THR W4166      60.254 135.014  -1.643  1.00  0.00           H  
ATOM   2591 HG21 THR W4166      58.798 137.937  -2.643  1.00  0.00           H  
ATOM   2592 HG22 THR W4166      59.117 138.901  -1.215  1.00  0.00           H  
ATOM   2593 HG23 THR W4166      60.415 138.543  -2.351  1.00  0.00           H  
ATOM   2594  N   LEU W4167      63.148 136.680  -0.542  1.00 41.37           N  
ANISOU 2594  N   LEU W4167     5593   3540   6586    -51    101    401
ATOM   2595  CA  LEU W4167      64.540 137.063  -0.792  1.00 41.85           C  
ANISOU 2595  CA  LEU W4167     5753   3578   6568     12    155    444
ATOM   2596  C   LEU W4167      65.270 135.991  -1.611  1.00 41.30           C  
ANISOU 2596  C   LEU W4167     5520   3566   6606    -25    127    481
ATOM   2597  O   LEU W4167      65.127 134.799  -1.337  1.00 40.23           O  
ANISOU 2597  O   LEU W4167     5186   3488   6610    -59    102    478
ATOM   2598  CB  LEU W4167      65.241 137.437   0.542  1.00 47.26           C  
ANISOU 2598  CB  LEU W4167     6473   4272   7212    168    302    477
ATOM   2599  CG  LEU W4167      65.230 136.361   1.666  1.00 46.79           C  
ANISOU 2599  CG  LEU W4167     6180   4302   7297    220    364    504
ATOM   2600  CD1 LEU W4167      66.365 135.327   1.500  1.00 43.81           C  
ANISOU 2600  CD1 LEU W4167     5670   3983   6993    249    410    573
ATOM   2601  CD2 LEU W4167      65.231 137.007   3.069  1.00 50.04           C  
ANISOU 2601  CD2 LEU W4167     6639   4716   7658    343    469    516
ATOM   2602  H   LEU W4167      62.971 135.690  -0.424  1.00  0.00           H  
ATOM   2603  HA  LEU W4167      64.529 137.963  -1.411  1.00  0.00           H  
ATOM   2604  HB3 LEU W4167      64.737 138.331   0.910  1.00  0.00           H  
ATOM   2605  HB2 LEU W4167      66.263 137.767   0.346  1.00  0.00           H  
ATOM   2606  HG  LEU W4167      64.291 135.810   1.607  1.00  0.00           H  
ATOM   2607 HD11 LEU W4167      65.948 134.346   1.275  1.00  0.00           H  
ATOM   2608 HD12 LEU W4167      67.039 135.581   0.681  1.00  0.00           H  
ATOM   2609 HD13 LEU W4167      66.984 135.218   2.388  1.00  0.00           H  
ATOM   2610 HD21 LEU W4167      65.888 136.503   3.777  1.00  0.00           H  
ATOM   2611 HD22 LEU W4167      65.538 138.053   3.039  1.00  0.00           H  
ATOM   2612 HD23 LEU W4167      64.228 136.986   3.497  1.00  0.00           H  
ATOM   2613  N   ILE W4168      66.077 136.458  -2.565  1.00 41.52           N  
ANISOU 2613  N   ILE W4168     5652   3568   6558    -14    132    516
ATOM   2614  CA  ILE W4168      66.911 135.634  -3.428  1.00 38.63           C  
ANISOU 2614  CA  ILE W4168     5158   3247   6275    -24    129    564
ATOM   2615  C   ILE W4168      68.304 135.518  -2.795  1.00 40.22           C  
ANISOU 2615  C   ILE W4168     5315   3479   6486     99    265    621
ATOM   2616  O   ILE W4168      68.765 136.432  -2.112  1.00 45.84           O  
ANISOU 2616  O   ILE W4168     6187   4157   7072    188    347    650
ATOM   2617  CB  ILE W4168      67.021 136.273  -4.848  1.00 41.46           C  
ANISOU 2617  CB  ILE W4168     5644   3565   6546    -84     52    581
ATOM   2618  CG1 ILE W4168      65.645 136.203  -5.549  1.00 44.68           C  
ANISOU 2618  CG1 ILE W4168     6054   3964   6961   -217    -92    548
ATOM   2619  CG2 ILE W4168      68.107 135.665  -5.770  1.00 39.73           C  
ANISOU 2619  CG2 ILE W4168     5307   3387   6402    -75     66    637
ATOM   2620  CD1 ILE W4168      65.554 137.016  -6.847  1.00 51.53           C  
ANISOU 2620  CD1 ILE W4168     7026   4804   7750   -294   -190    575
ATOM   2621  H   ILE W4168      66.324 137.440  -2.551  1.00  0.00           H  
ATOM   2622  HA  ILE W4168      66.485 134.633  -3.519  1.00  0.00           H  
ATOM   2623  HB  ILE W4168      67.279 137.326  -4.713  1.00  0.00           H  
ATOM   2624 HG13 ILE W4168      64.860 136.553  -4.877  1.00  0.00           H  
ATOM   2625 HG12 ILE W4168      65.402 135.161  -5.758  1.00  0.00           H  
ATOM   2626 HG21 ILE W4168      68.101 136.124  -6.757  1.00  0.00           H  
ATOM   2627 HG22 ILE W4168      69.114 135.824  -5.385  1.00  0.00           H  
ATOM   2628 HG23 ILE W4168      67.969 134.591  -5.900  1.00  0.00           H  
ATOM   2629 HD11 ILE W4168      64.580 137.496  -6.915  1.00  0.00           H  
ATOM   2630 HD12 ILE W4168      66.309 137.802  -6.894  1.00  0.00           H  
ATOM   2631 HD13 ILE W4168      65.674 136.378  -7.722  1.00  0.00           H  
ATOM   2632  N   GLY W4169      68.958 134.383  -3.027  1.00 37.05           N  
ANISOU 2632  N   GLY W4169     4052   4438   5588   -235    218    894
ATOM   2633  CA  GLY W4169      70.292 134.134  -2.528  1.00 39.29           C  
ANISOU 2633  CA  GLY W4169     4273   4883   5772   -280    284    861
ATOM   2634  C   GLY W4169      71.301 134.997  -3.283  1.00 46.15           C  
ANISOU 2634  C   GLY W4169     5171   5893   6472   -463    279    864
ATOM   2635  O   GLY W4169      71.610 134.712  -4.439  1.00 49.79           O  
ANISOU 2635  O   GLY W4169     5729   6303   6885   -579    188    955
ATOM   2636  H   GLY W4169      68.504 133.612  -3.499  1.00  0.00           H  
ATOM   2637  HA3 GLY W4169      70.524 133.082  -2.689  1.00  0.00           H  
ATOM   2638  HA2 GLY W4169      70.328 134.334  -1.456  1.00  0.00           H  
ATOM   2639  N   GLU W4170      71.805 136.041  -2.618  1.00 44.92           N  
ANISOU 2639  N   GLU W4170     4932   5917   6219   -488    376    756
ATOM   2640  CA  GLU W4170      72.945 136.831  -3.090  1.00 42.68           C  
ANISOU 2640  CA  GLU W4170     4661   5806   5750   -687    402    736
ATOM   2641  C   GLU W4170      73.970 137.060  -1.960  1.00 46.84           C  
ANISOU 2641  C   GLU W4170     5098   6505   6195   -760    471    696
ATOM   2642  O   GLU W4170      75.036 137.602  -2.234  1.00 51.37           O  
ANISOU 2642  O   GLU W4170     5731   7149   6638   -961    454    758
ATOM   2643  CB  GLU W4170      72.487 138.168  -3.720  1.00 44.14           C  
ANISOU 2643  CB  GLU W4170     4812   6089   5869   -691    473    605
ATOM   2644  CG  GLU W4170      71.181 138.114  -4.557  1.00 50.43           C  
ANISOU 2644  CG  GLU W4170     5691   6740   6732   -642    413    624
ATOM   2645  CD  GLU W4170      70.797 139.417  -5.273  1.00 58.80           C  
ANISOU 2645  CD  GLU W4170     6722   7898   7722   -656    492    482
ATOM   2646  OE1 GLU W4170      71.622 140.355  -5.324  1.00 61.49           O  
ANISOU 2646  OE1 GLU W4170     6986   8429   7947   -725    587    373
ATOM   2647  OE2 GLU W4170      69.652 139.468  -5.771  1.00 62.19           O1-
ANISOU 2647  OE2 GLU W4170     7199   8221   8210   -606    465    466
ATOM   2648  H   GLU W4170      71.356 136.322  -1.757  1.00  0.00           H  
ATOM   2649  HA  GLU W4170      73.481 136.263  -3.855  1.00  0.00           H  
ATOM   2650  HB3 GLU W4170      73.299 138.499  -4.369  1.00  0.00           H  
ATOM   2651  HB2 GLU W4170      72.409 138.937  -2.955  1.00  0.00           H  
ATOM   2652  HG3 GLU W4170      70.344 137.832  -3.916  1.00  0.00           H  
ATOM   2653  HG2 GLU W4170      71.268 137.331  -5.312  1.00  0.00           H  
ATOM   2654  N   ALA W4171      73.643 136.656  -0.723  1.00 36.74           N  
ANISOU 2654  N   ALA W4171     3681   5297   4983   -605    543    594
ATOM   2655  CA  ALA W4171      74.538 136.596   0.433  1.00 37.29           C  
ANISOU 2655  CA  ALA W4171     3640   5526   5001   -645    593    553
ATOM   2656  C   ALA W4171      74.201 135.378   1.317  1.00 40.78           C  
ANISOU 2656  C   ALA W4171     4107   5843   5545   -586    532    660
ATOM   2657  O   ALA W4171      74.550 135.363   2.496  1.00 43.66           O  
ANISOU 2657  O   ALA W4171     4386   6331   5871   -625    562    635
ATOM   2658  CB  ALA W4171      74.485 137.918   1.220  1.00 49.11           C  
ANISOU 2658  CB  ALA W4171     4963   7180   6518   -490    685    377
ATOM   2659  H   ALA W4171      72.697 136.355  -0.530  1.00  0.00           H  
ATOM   2660  HA  ALA W4171      75.560 136.444   0.090  1.00  0.00           H  
ATOM   2661  HB1 ALA W4171      75.184 137.894   2.055  1.00  0.00           H  
ATOM   2662  HB2 ALA W4171      74.767 138.763   0.593  1.00  0.00           H  
ATOM   2663  HB3 ALA W4171      73.492 138.105   1.631  1.00  0.00           H  
ATOM   2664  N   VAL W4172      73.507 134.387   0.741  1.00 44.98           N  
ANISOU 2664  N   VAL W4172     4744   6145   6200   -502    451    763
ATOM   2665  CA  VAL W4172      73.043 133.155   1.369  1.00 47.09           C  
ANISOU 2665  CA  VAL W4172     5045   6281   6568   -451    396    855
ATOM   2666  C   VAL W4172      72.545 132.236   0.234  1.00 45.07           C  
ANISOU 2666  C   VAL W4172     4933   5821   6372   -489    298    972
ATOM   2667  O   VAL W4172      72.133 132.765  -0.794  1.00 48.18           O  
ANISOU 2667  O   VAL W4172     5386   6166   6754   -504    268    976
ATOM   2668  CB  VAL W4172      71.923 133.412   2.430  1.00 50.79           C  
ANISOU 2668  CB  VAL W4172     5441   6693   7164   -229    415    811
ATOM   2669  CG1 VAL W4172      70.656 134.079   1.863  1.00 43.95           C  
ANISOU 2669  CG1 VAL W4172     4648   5640   6411   -110    386    827
ATOM   2670  CG2 VAL W4172      71.536 132.152   3.229  1.00 58.37           C  
ANISOU 2670  CG2 VAL W4172     6391   7613   8174   -215    389    870
ATOM   2671  H   VAL W4172      73.301 134.419  -0.250  1.00  0.00           H  
ATOM   2672  HA  VAL W4172      73.894 132.698   1.855  1.00  0.00           H  
ATOM   2673  HB  VAL W4172      72.337 134.110   3.159  1.00  0.00           H  
ATOM   2674 HG11 VAL W4172      69.985 134.386   2.664  1.00  0.00           H  
ATOM   2675 HG12 VAL W4172      70.898 134.972   1.288  1.00  0.00           H  
ATOM   2676 HG13 VAL W4172      70.105 133.405   1.212  1.00  0.00           H  
ATOM   2677 HG21 VAL W4172      70.870 132.405   4.055  1.00  0.00           H  
ATOM   2678 HG22 VAL W4172      71.016 131.415   2.615  1.00  0.00           H  
ATOM   2679 HG23 VAL W4172      72.414 131.671   3.659  1.00  0.00           H  
ATOM   2680  N   LYS W4173      72.576 130.906   0.396  1.00 43.58           N  
ANISOU 2680  N   LYS W4173     4793   5519   6245   -502    243   1057
ATOM   2681  CA  LYS W4173      72.003 129.979  -0.582  1.00 43.83           C  
ANISOU 2681  CA  LYS W4173     4944   5359   6351   -516    140   1155
ATOM   2682  C   LYS W4173      70.534 129.716  -0.209  1.00 40.49           C  
ANISOU 2682  C   LYS W4173     4501   4789   6095   -342    128   1144
ATOM   2683  O   LYS W4173      70.282 129.063   0.799  1.00 40.15           O  
ANISOU 2683  O   LYS W4173     4405   4736   6115   -261    164   1127
ATOM   2684  CB  LYS W4173      72.851 128.685  -0.648  1.00 51.12           C  
ANISOU 2684  CB  LYS W4173     5946   6230   7246   -639     88   1242
ATOM   2685  CG  LYS W4173      72.317 127.632  -1.645  1.00 59.93           C  
ANISOU 2685  CG  LYS W4173     7195   7154   8423   -657    -37   1338
ATOM   2686  CD  LYS W4173      73.304 126.481  -1.910  1.00 69.28           C  
ANISOU 2686  CD  LYS W4173     8495   8292   9537   -813    -91   1425
ATOM   2687  CE  LYS W4173      72.735 125.427  -2.879  1.00 76.52           C  
ANISOU 2687  CE  LYS W4173     9555   9011  10509   -812   -238   1520
ATOM   2688  NZ  LYS W4173      73.750 124.445  -3.296  1.00 81.77           N1+
ANISOU 2688  NZ  LYS W4173    10374   9605  11091   -972   -300   1613
ATOM   2689  H   LYS W4173      72.872 130.495   1.268  1.00  0.00           H  
ATOM   2690  HA  LYS W4173      72.034 130.422  -1.580  1.00  0.00           H  
ATOM   2691  HB3 LYS W4173      72.929 128.236   0.343  1.00  0.00           H  
ATOM   2692  HB2 LYS W4173      73.868 128.961  -0.934  1.00  0.00           H  
ATOM   2693  HG3 LYS W4173      72.080 128.122  -2.591  1.00  0.00           H  
ATOM   2694  HG2 LYS W4173      71.379 127.216  -1.273  1.00  0.00           H  
ATOM   2695  HD3 LYS W4173      73.564 126.003  -0.965  1.00  0.00           H  
ATOM   2696  HD2 LYS W4173      74.234 126.891  -2.304  1.00  0.00           H  
ATOM   2697  HE3 LYS W4173      72.344 125.908  -3.777  1.00  0.00           H  
ATOM   2698  HE2 LYS W4173      71.909 124.892  -2.411  1.00  0.00           H  
ATOM   2699  HZ1 LYS W4173      73.340 123.784  -3.940  1.00  0.00           H  
ATOM   2700  HZ2 LYS W4173      74.517 124.917  -3.751  1.00  0.00           H  
ATOM   2701  HZ3 LYS W4173      74.094 123.950  -2.484  1.00  0.00           H  
ATOM   2702  N   THR W4174      69.595 130.234  -1.005  1.00 36.79           N  
ANISOU 2702  N   THR W4174     4075   4218   5685   -299     79   1148
ATOM   2703  CA  THR W4174      68.151 130.062  -0.820  1.00 35.12           C  
ANISOU 2703  CA  THR W4174     3847   3879   5618   -166     79   1123
ATOM   2704  C   THR W4174      67.596 128.870  -1.630  1.00 34.81           C  
ANISOU 2704  C   THR W4174     3862   3686   5677   -164    -21   1175
ATOM   2705  O   THR W4174      66.489 128.407  -1.357  1.00 36.48           O  
ANISOU 2705  O   THR W4174     4051   3802   6009    -74    -14   1142
ATOM   2706  CB  THR W4174      67.450 131.340  -1.348  1.00 33.21           C  
ANISOU 2706  CB  THR W4174     3583   3656   5379   -101    126   1046
ATOM   2707  OG1 THR W4174      67.960 131.683  -2.633  1.00 39.49           O  
ANISOU 2707  OG1 THR W4174     4420   4497   6087   -194     82   1051
ATOM   2708  CG2 THR W4174      67.729 132.545  -0.442  1.00 30.22           C  
ANISOU 2708  CG2 THR W4174     3139   3390   4954    -37    224    973
ATOM   2709  H   THR W4174      69.832 130.855  -1.768  1.00  0.00           H  
ATOM   2710  HA  THR W4174      67.906 129.907   0.233  1.00  0.00           H  
ATOM   2711  HB  THR W4174      66.370 131.185  -1.418  1.00  0.00           H  
ATOM   2712  HG1 THR W4174      67.289 131.512  -3.318  1.00  0.00           H  
ATOM   2713 HG21 THR W4174      67.191 133.426  -0.782  1.00  0.00           H  
ATOM   2714 HG22 THR W4174      67.432 132.348   0.587  1.00  0.00           H  
ATOM   2715 HG23 THR W4174      68.788 132.794  -0.438  1.00  0.00           H  
ATOM   2716  N   GLN W4175      68.361 128.406  -2.623  1.00 36.06           N  
ANISOU 2716  N   GLN W4175     4096   3820   5787   -259   -116   1247
ATOM   2717  CA  GLN W4175      67.977 127.348  -3.541  1.00 40.29           C  
ANISOU 2717  CA  GLN W4175     4678   4207   6422   -234   -233   1289
ATOM   2718  C   GLN W4175      68.547 126.029  -3.010  1.00 40.56           C  
ANISOU 2718  C   GLN W4175     4748   4165   6496   -256   -261   1340
ATOM   2719  O   GLN W4175      69.654 125.643  -3.384  1.00 40.87           O  
ANISOU 2719  O   GLN W4175     4844   4256   6428   -366   -258   1392
ATOM   2720  CB  GLN W4175      68.478 127.747  -4.944  1.00 41.79           C  
ANISOU 2720  CB  GLN W4175     4951   4392   6535   -307   -348   1343
ATOM   2721  CG  GLN W4175      68.081 126.779  -6.074  1.00 44.82           C  
ANISOU 2721  CG  GLN W4175     5357   4634   7036   -240   -485   1362
ATOM   2722  CD  GLN W4175      68.167 127.471  -7.432  1.00 50.81           C  
ANISOU 2722  CD  GLN W4175     6176   5411   7717   -287   -600   1396
ATOM   2723  OE1 GLN W4175      69.150 128.140  -7.733  1.00 55.18           O  
ANISOU 2723  OE1 GLN W4175     6793   6067   8108   -403   -590   1432
ATOM   2724  NE2 GLN W4175      67.146 127.340  -8.268  1.00 54.87           N  
ANISOU 2724  NE2 GLN W4175     6665   5843   8341   -201   -710   1375
ATOM   2725  H   GLN W4175      69.270 128.818  -2.758  1.00  0.00           H  
ATOM   2726  HA  GLN W4175      66.890 127.256  -3.579  1.00  0.00           H  
ATOM   2727  HB3 GLN W4175      69.562 127.878  -4.946  1.00  0.00           H  
ATOM   2728  HB2 GLN W4175      68.058 128.730  -5.166  1.00  0.00           H  
ATOM   2729  HG3 GLN W4175      67.066 126.421  -5.914  1.00  0.00           H  
ATOM   2730  HG2 GLN W4175      68.727 125.900  -6.073  1.00  0.00           H  
ATOM   2731 HE22 GLN W4175      67.179 127.850  -9.141  1.00  0.00           H  
ATOM   2732 HE21 GLN W4175      66.328 126.794  -8.006  1.00  0.00           H  
ATOM   2733  N   PHE W4176      67.809 125.404  -2.085  1.00 41.43           N  
ANISOU 2733  N   PHE W4176     4828   4159   6756   -165   -279   1312
ATOM   2734  CA  PHE W4176      68.202 124.164  -1.443  1.00 39.01           C  
ANISOU 2734  CA  PHE W4176     4546   3774   6504   -174   -289   1335
ATOM   2735  C   PHE W4176      68.083 122.988  -2.399  1.00 38.72           C  
ANISOU 2735  C   PHE W4176     4548   3574   6590   -121   -414   1347
ATOM   2736  O   PHE W4176      67.338 123.047  -3.374  1.00 41.19           O  
ANISOU 2736  O   PHE W4176     4834   3848   6967    -55   -483   1319
ATOM   2737  CB  PHE W4176      67.344 123.928  -0.199  1.00 37.30           C  
ANISOU 2737  CB  PHE W4176     4245   3578   6350   -114   -177   1270
ATOM   2738  CG  PHE W4176      67.112 125.148   0.655  1.00 40.84           C  
ANISOU 2738  CG  PHE W4176     4637   4166   6715   -105    -71   1237
ATOM   2739  CD1 PHE W4176      68.201 125.822   1.220  1.00 43.76           C  
ANISOU 2739  CD1 PHE W4176     5006   4664   6957   -183    -28   1259
ATOM   2740  CD2 PHE W4176      65.833 125.702   0.775  1.00 41.67           C  
ANISOU 2740  CD2 PHE W4176     4691   4271   6869    -19    -15   1175
ATOM   2741  CE1 PHE W4176      68.010 127.030   1.852  1.00 43.82           C  
ANISOU 2741  CE1 PHE W4176     4948   4802   6901   -147     58   1214
ATOM   2742  CE2 PHE W4176      65.656 126.902   1.428  1.00 39.88           C  
ANISOU 2742  CE2 PHE W4176     4430   4148   6576     10     69   1144
ATOM   2743  CZ  PHE W4176      66.744 127.563   1.958  1.00 40.70           C  
ANISOU 2743  CZ  PHE W4176     4518   4382   6565    -39    100   1160
ATOM   2744  H   PHE W4176      66.949 125.827  -1.769  1.00  0.00           H  
ATOM   2745  HA  PHE W4176      69.244 124.267  -1.140  1.00  0.00           H  
ATOM   2746  HB3 PHE W4176      67.820 123.173   0.428  1.00  0.00           H  
ATOM   2747  HB2 PHE W4176      66.383 123.481  -0.458  1.00  0.00           H  
ATOM   2748  HD1 PHE W4176      69.202 125.430   1.119  1.00  0.00           H  
ATOM   2749  HD2 PHE W4176      64.977 125.210   0.338  1.00  0.00           H  
ATOM   2750  HE1 PHE W4176      68.860 127.571   2.239  1.00  0.00           H  
ATOM   2751  HE2 PHE W4176      64.672 127.340   1.494  1.00  0.00           H  
ATOM   2752  HZ  PHE W4176      66.607 128.518   2.441  1.00  0.00           H  
ATOM   2753  N   ASN W4177      68.765 121.901  -2.032  1.00 32.55           N  
ANISOU 2753  N   ASN W4177     3825   2701   5842   -147   -447   1378
ATOM   2754  CA  ASN W4177      68.490 120.553  -2.509  1.00 36.98           C  
ANISOU 2754  CA  ASN W4177     4402   3097   6551    -65   -548   1359
ATOM   2755  C   ASN W4177      67.450 119.959  -1.557  1.00 37.17           C  
ANISOU 2755  C   ASN W4177     4316   3104   6702     10   -453   1254
ATOM   2756  O   ASN W4177      67.723 119.854  -0.360  1.00 35.24           O  
ANISOU 2756  O   ASN W4177     4042   2935   6414    -31   -336   1237
ATOM   2757  CB  ASN W4177      69.804 119.744  -2.514  1.00 41.18           C  
ANISOU 2757  CB  ASN W4177     5078   3513   7054   -136   -635   1441
ATOM   2758  CG  ASN W4177      70.726 120.173  -3.655  1.00 47.31           C  
ANISOU 2758  CG  ASN W4177     5995   4283   7697   -225   -746   1553
ATOM   2759  OD1 ASN W4177      70.263 120.499  -4.741  1.00 52.53           O  
ANISOU 2759  OD1 ASN W4177     6647   4968   8345   -187   -820   1563
ATOM   2760  ND2 ASN W4177      72.036 120.178  -3.449  1.00 50.25           N  
ANISOU 2760  ND2 ASN W4177     6506   4629   7959   -363   -755   1635
ATOM   2761  H   ASN W4177      69.327 121.948  -1.184  1.00  0.00           H  
ATOM   2762  HA  ASN W4177      68.095 120.623  -3.524  1.00  0.00           H  
ATOM   2763  HB3 ASN W4177      69.577 118.689  -2.661  1.00  0.00           H  
ATOM   2764  HB2 ASN W4177      70.314 119.820  -1.552  1.00  0.00           H  
ATOM   2765 HD22 ASN W4177      72.652 120.455  -4.196  1.00  0.00           H  
ATOM   2766 HD21 ASN W4177      72.441 119.964  -2.531  1.00  0.00           H  
ATOM   2767  N   TYR W4178      66.270 119.655  -2.098  1.00 35.91           N  
ANISOU 2767  N   TYR W4178     4094   2858   6694    114   -506   1177
ATOM   2768  CA  TYR W4178      65.111 119.113  -1.416  1.00 32.98           C  
ANISOU 2768  CA  TYR W4178     3614   2481   6435    168   -409   1061
ATOM   2769  C   TYR W4178      65.086 117.596  -1.547  1.00 31.86           C  
ANISOU 2769  C   TYR W4178     3477   2199   6430    221   -468   1009
ATOM   2770  O   TYR W4178      65.520 117.061  -2.562  1.00 35.94           O  
ANISOU 2770  O   TYR W4178     4039   2610   7005    277   -614   1027
ATOM   2771  CB  TYR W4178      63.828 119.711  -1.995  1.00 35.57           C  
ANISOU 2771  CB  TYR W4178     3835   2854   6824    228   -384    973
ATOM   2772  CG  TYR W4178      63.487 121.140  -1.648  1.00 35.89           C  
ANISOU 2772  CG  TYR W4178     3862   3018   6756    184   -275    984
ATOM   2773  CD1 TYR W4178      64.295 122.195  -2.096  1.00 34.54           C  
ANISOU 2773  CD1 TYR W4178     3740   2913   6470    148   -311   1056
ATOM   2774  CD2 TYR W4178      62.352 121.446  -0.891  1.00 37.29           C  
ANISOU 2774  CD2 TYR W4178     3990   3238   6941    179   -139    920
ATOM   2775  CE1 TYR W4178      63.984 123.524  -1.788  1.00 37.19           C  
ANISOU 2775  CE1 TYR W4178     4064   3350   6718    124   -212   1051
ATOM   2776  CE2 TYR W4178      62.003 122.773  -0.616  1.00 39.94           C  
ANISOU 2776  CE2 TYR W4178     4332   3660   7184    159    -53    932
ATOM   2777  CZ  TYR W4178      62.814 123.818  -1.081  1.00 39.18           C  
ANISOU 2777  CZ  TYR W4178     4273   3623   6992    140    -90    991
ATOM   2778  OH  TYR W4178      62.465 125.118  -0.864  1.00 40.76           O  
ANISOU 2778  OH  TYR W4178     4479   3898   7111    136     -6    987
ATOM   2779  H   TYR W4178      66.166 119.754  -3.097  1.00  0.00           H  
ATOM   2780  HA  TYR W4178      65.172 119.371  -0.360  1.00  0.00           H  
ATOM   2781  HB3 TYR W4178      62.979 119.100  -1.683  1.00  0.00           H  
ATOM   2782  HB2 TYR W4178      63.828 119.612  -3.079  1.00  0.00           H  
ATOM   2783  HD1 TYR W4178      65.169 121.990  -2.695  1.00  0.00           H  
ATOM   2784  HD2 TYR W4178      61.717 120.653  -0.519  1.00  0.00           H  
ATOM   2785  HE1 TYR W4178      64.639 124.321  -2.113  1.00  0.00           H  
ATOM   2786  HE2 TYR W4178      61.109 122.994  -0.054  1.00  0.00           H  
ATOM   2787  HH  TYR W4178      63.068 125.770  -1.233  1.00  0.00           H  
ATOM   2788  N   TYR W4179      64.503 116.933  -0.547  1.00 34.76           N  
ANISOU 2788  N   TYR W4179     3801   2569   6837    205   -358    939
ATOM   2789  CA  TYR W4179      64.197 115.506  -0.528  1.00 35.48           C  
ANISOU 2789  CA  TYR W4179     3884   2537   7060    249   -383    861
ATOM   2790  C   TYR W4179      62.816 115.321   0.118  1.00 35.10           C  
ANISOU 2790  C   TYR W4179     3716   2538   7082    259   -248    723
ATOM   2791  O   TYR W4179      62.397 116.170   0.909  1.00 36.40           O  
ANISOU 2791  O   TYR W4179     3860   2815   7154    197   -126    731
ATOM   2792  CB  TYR W4179      65.240 114.738   0.309  1.00 39.89           C  
ANISOU 2792  CB  TYR W4179     4564   3041   7551    165   -385    932
ATOM   2793  CG  TYR W4179      66.692 115.121   0.100  1.00 37.61           C  
ANISOU 2793  CG  TYR W4179     4414   2751   7126     98   -478   1072
ATOM   2794  CD1 TYR W4179      67.382 114.678  -1.040  1.00 40.87           C  
ANISOU 2794  CD1 TYR W4179     4936   3056   7537    133   -626   1098
ATOM   2795  CD2 TYR W4179      67.362 115.910   1.054  1.00 38.48           C  
ANISOU 2795  CD2 TYR W4179     4549   2990   7082     -6   -412   1160
ATOM   2796  CE1 TYR W4179      68.751 114.962  -1.195  1.00 41.53           C  
ANISOU 2796  CE1 TYR W4179     5167   3132   7480     47   -704   1229
ATOM   2797  CE2 TYR W4179      68.728 116.194   0.902  1.00 39.84           C  
ANISOU 2797  CE2 TYR W4179     4842   3167   7128    -92   -483   1278
ATOM   2798  CZ  TYR W4179      69.424 115.719  -0.224  1.00 40.52           C  
ANISOU 2798  CZ  TYR W4179     5053   3118   7223    -76   -629   1322
ATOM   2799  OH  TYR W4179      70.749 115.982  -0.367  1.00 40.66           O  
ANISOU 2799  OH  TYR W4179     5214   3139   7094   -187   -695   1443
ATOM   2800  H   TYR W4179      64.222 117.440   0.293  1.00  0.00           H  
ATOM   2801  HA  TYR W4179      64.171 115.108  -1.545  1.00  0.00           H  
ATOM   2802  HB3 TYR W4179      65.133 113.667   0.132  1.00  0.00           H  
ATOM   2803  HB2 TYR W4179      65.023 114.866   1.367  1.00  0.00           H  
ATOM   2804  HD1 TYR W4179      66.862 114.088  -1.778  1.00  0.00           H  
ATOM   2805  HD2 TYR W4179      66.834 116.297   1.909  1.00  0.00           H  
ATOM   2806  HE1 TYR W4179      69.290 114.578  -2.045  1.00  0.00           H  
ATOM   2807  HE2 TYR W4179      69.232 116.768   1.662  1.00  0.00           H  
ATOM   2808  HH  TYR W4179      71.122 115.776  -1.243  1.00  0.00           H  
ATOM   2809  N   LYS W4180      62.163 114.188  -0.157  1.00 38.13           N  
ANISOU 2809  N   LYS W4180     4024   2838   7626    336   -273    593
ATOM   2810  CA  LYS W4180      60.928 113.779   0.483  1.00 36.56           C  
ANISOU 2810  CA  LYS W4180     3707   2692   7493    328   -141    442
ATOM   2811  C   LYS W4180      60.950 112.272   0.707  1.00 38.41           C  
ANISOU 2811  C   LYS W4180     3912   2823   7860    365   -143    321
ATOM   2812  O   LYS W4180      61.576 111.559  -0.070  1.00 40.18           O  
ANISOU 2812  O   LYS W4180     4148   2920   8201    465   -278    297
ATOM   2813  CB  LYS W4180      59.721 114.262  -0.322  1.00 36.96           C  
ANISOU 2813  CB  LYS W4180     3634   2798   7611    379   -140    346
ATOM   2814  CG  LYS W4180      58.350 113.787   0.165  1.00 38.88           C  
ANISOU 2814  CG  LYS W4180     3762   3104   7906    340      8    181
ATOM   2815  CD  LYS W4180      57.155 114.532  -0.429  1.00 41.52           C  
ANISOU 2815  CD  LYS W4180     3983   3506   8285    360     15     89
ATOM   2816  CE  LYS W4180      55.791 113.914  -0.110  1.00 43.05           C  
ANISOU 2816  CE  LYS W4180     4062   3763   8532    300    165    -95
ATOM   2817  NZ  LYS W4180      55.525 113.785   1.330  1.00 42.65           N1+
ANISOU 2817  NZ  LYS W4180     4093   3769   8344    173    322    -51
ATOM   2818  H   LYS W4180      62.548 113.495  -0.779  1.00  0.00           H  
ATOM   2819  HA  LYS W4180      60.887 114.227   1.474  1.00  0.00           H  
ATOM   2820  HB3 LYS W4180      59.838 113.940  -1.354  1.00  0.00           H  
ATOM   2821  HB2 LYS W4180      59.733 115.352  -0.353  1.00  0.00           H  
ATOM   2822  HG3 LYS W4180      58.310 113.872   1.250  1.00  0.00           H  
ATOM   2823  HG2 LYS W4180      58.232 112.725  -0.050  1.00  0.00           H  
ATOM   2824  HD3 LYS W4180      57.269 114.591  -1.510  1.00  0.00           H  
ATOM   2825  HD2 LYS W4180      57.174 115.566  -0.088  1.00  0.00           H  
ATOM   2826  HE3 LYS W4180      55.709 112.925  -0.556  1.00  0.00           H  
ATOM   2827  HE2 LYS W4180      54.993 114.508  -0.554  1.00  0.00           H  
ATOM   2828  HZ1 LYS W4180      55.526 114.707   1.739  1.00  0.00           H  
ATOM   2829  HZ2 LYS W4180      54.622 113.358   1.486  1.00  0.00           H  
ATOM   2830  HZ3 LYS W4180      56.238 113.218   1.765  1.00  0.00           H  
ATOM   2831  N   LYS W4181      60.279 111.819   1.768  1.00 35.93           N  
ANISOU 2831  N   LYS W4181     3569   2558   7525    289      2    242
ATOM   2832  CA  LYS W4181      59.986 110.422   2.055  1.00 34.48           C  
ANISOU 2832  CA  LYS W4181     3344   2297   7459    305     35     97
ATOM   2833  C   LYS W4181      58.472 110.234   2.176  1.00 40.42           C  
ANISOU 2833  C   LYS W4181     3961   3143   8254    269    180    -78
ATOM   2834  O   LYS W4181      57.787 111.110   2.713  1.00 40.50           O  
ANISOU 2834  O   LYS W4181     3974   3270   8142    173    295    -48
ATOM   2835  CB  LYS W4181      60.704 109.975   3.348  1.00 40.39           C  
ANISOU 2835  CB  LYS W4181     4206   3023   8119    210     82    159
ATOM   2836  CG  LYS W4181      62.167 109.576   3.097  1.00 51.62           C  
ANISOU 2836  CG  LYS W4181     5770   4329   9513    221    -50    297
ATOM   2837  CD  LYS W4181      62.971 109.241   4.362  1.00 53.43           C  
ANISOU 2837  CD  LYS W4181     6097   4561   9644    100     15    338
ATOM   2838  CE  LYS W4181      62.473 107.973   5.073  1.00 52.66           C  
ANISOU 2838  CE  LYS W4181     5960   4391   9657     98     80    169
ATOM   2839  NZ  LYS W4181      63.423 107.518   6.097  1.00 49.26           N1+
ANISOU 2839  NZ  LYS W4181     5617   3981   9118    -38    152    198
ATOM   2840  H   LYS W4181      59.787 112.486   2.364  1.00  0.00           H  
ATOM   2841  HA  LYS W4181      60.331 109.817   1.220  1.00  0.00           H  
ATOM   2842  HB3 LYS W4181      60.191 109.102   3.754  1.00  0.00           H  
ATOM   2843  HB2 LYS W4181      60.625 110.750   4.113  1.00  0.00           H  
ATOM   2844  HG3 LYS W4181      62.672 110.360   2.537  1.00  0.00           H  
ATOM   2845  HG2 LYS W4181      62.180 108.700   2.450  1.00  0.00           H  
ATOM   2846  HD3 LYS W4181      62.931 110.085   5.054  1.00  0.00           H  
ATOM   2847  HD2 LYS W4181      64.022 109.136   4.086  1.00  0.00           H  
ATOM   2848  HE3 LYS W4181      62.346 107.162   4.357  1.00  0.00           H  
ATOM   2849  HE2 LYS W4181      61.503 108.149   5.539  1.00  0.00           H  
ATOM   2850  HZ1 LYS W4181      63.571 108.260   6.767  1.00  0.00           H  
ATOM   2851  HZ2 LYS W4181      63.040 106.720   6.582  1.00  0.00           H  
ATOM   2852  HZ3 LYS W4181      64.301 107.265   5.668  1.00  0.00           H  
ATOM   2853  N   VAL W4182      58.007 109.080   1.693  1.00 39.92           N  
ANISOU 2853  N   VAL W4182     3784   3023   8361    343    172   -267
ATOM   2854  CA  VAL W4182      56.640 108.597   1.797  1.00 41.78           C  
ANISOU 2854  CA  VAL W4182     3878   3353   8645    291    319   -467
ATOM   2855  C   VAL W4182      56.730 107.111   2.188  1.00 49.08           C  
ANISOU 2855  C   VAL W4182     4762   4209   9678    300    365   -634
ATOM   2856  O   VAL W4182      57.359 106.336   1.466  1.00 56.06           O  
ANISOU 2856  O   VAL W4182     5613   4963  10724    438    245   -709
ATOM   2857  CB  VAL W4182      55.880 108.713   0.440  1.00 39.90           C  
ANISOU 2857  CB  VAL W4182     3483   3158   8519    372    279   -589
ATOM   2858  CG1 VAL W4182      54.459 108.111   0.474  1.00 41.37           C  
ANISOU 2858  CG1 VAL W4182     3515   3444   8760    298    442   -828
ATOM   2859  CG2 VAL W4182      55.803 110.170  -0.046  1.00 36.06           C  
ANISOU 2859  CG2 VAL W4182     3043   2747   7914    339    258   -442
ATOM   2860  H   VAL W4182      58.657 108.407   1.283  1.00  0.00           H  
ATOM   2861  HA  VAL W4182      56.101 109.154   2.562  1.00  0.00           H  
ATOM   2862  HB  VAL W4182      56.441 108.160  -0.316  1.00  0.00           H  
ATOM   2863 HG11 VAL W4182      53.926 108.299  -0.459  1.00  0.00           H  
ATOM   2864 HG12 VAL W4182      54.475 107.029   0.608  1.00  0.00           H  
ATOM   2865 HG13 VAL W4182      53.867 108.535   1.286  1.00  0.00           H  
ATOM   2866 HG21 VAL W4182      55.247 110.251  -0.981  1.00  0.00           H  
ATOM   2867 HG22 VAL W4182      55.310 110.800   0.694  1.00  0.00           H  
ATOM   2868 HG23 VAL W4182      56.793 110.585  -0.233  1.00  0.00           H  
ATOM   2869  N   ASP W4183      56.131 106.739   3.326  1.00 50.31           N  
ANISOU 2869  N   ASP W4183     4929   4446   9743    157    531   -693
ATOM   2870  CA  ASP W4183      55.985 105.361   3.828  1.00 53.26           C  
ANISOU 2870  CA  ASP W4183     5267   4775  10195    134    604   -865
ATOM   2871  C   ASP W4183      57.330 104.608   3.972  1.00 48.52           C  
ANISOU 2871  C   ASP W4183     4786   4007   9643    204    485   -788
ATOM   2872  O   ASP W4183      57.387 103.390   3.808  1.00 46.78           O  
ANISOU 2872  O   ASP W4183     4522   3673   9579    285    456   -943
ATOM   2873  CB  ASP W4183      54.945 104.509   3.043  1.00 60.40           C  
ANISOU 2873  CB  ASP W4183     5970   5692  11287    207    639  -1139
ATOM   2874  CG  ASP W4183      53.559 105.134   2.814  1.00 61.09           C  
ANISOU 2874  CG  ASP W4183     5950   5953  11308     86    792  -1242
ATOM   2875  OD1 ASP W4183      53.138 105.991   3.622  1.00 57.98           O  
ANISOU 2875  OD1 ASP W4183     5653   5654  10724    -78    909  -1145
ATOM   2876  OD2 ASP W4183      52.869 104.627   1.904  1.00 63.96           O1-
ANISOU 2876  OD2 ASP W4183     6138   6359  11806    151    791  -1424
ATOM   2877  H   ASP W4183      55.637 107.457   3.860  1.00  0.00           H  
ATOM   2878  HA  ASP W4183      55.610 105.467   4.847  1.00  0.00           H  
ATOM   2879  HB3 ASP W4183      54.775 103.571   3.572  1.00  0.00           H  
ATOM   2880  HB2 ASP W4183      55.364 104.251   2.068  1.00  0.00           H  
ATOM   2881  N   GLY W4184      58.397 105.350   4.280  1.00 44.98           N  
ANISOU 2881  N   GLY W4184     4490   3542   9057    166    419   -557
ATOM   2882  CA  GLY W4184      59.755 104.850   4.491  1.00 38.34           C  
ANISOU 2882  CA  GLY W4184     3789   2552   8228    192    315   -464
ATOM   2883  C   GLY W4184      60.596 104.901   3.215  1.00 50.21           C  
ANISOU 2883  C   GLY W4184     5327   3890   9861    358    119   -416
ATOM   2884  O   GLY W4184      61.817 104.782   3.302  1.00 55.06           O  
ANISOU 2884  O   GLY W4184     6081   4349  10490    375     25   -342
ATOM   2885  H   GLY W4184      58.246 106.337   4.483  1.00  0.00           H  
ATOM   2886  HA3 GLY W4184      59.745 103.817   4.841  1.00  0.00           H  
ATOM   2887  HA2 GLY W4184      60.237 105.447   5.265  1.00  0.00           H  
ATOM   2888  N   VAL W4185      59.977 105.095   2.047  1.00 39.55           N  
ANISOU 2888  N   VAL W4185     3866   2565   8596    471     50   -453
ATOM   2889  CA  VAL W4185      60.648 105.163   0.759  1.00 45.15           C  
ANISOU 2889  CA  VAL W4185     4608   3197   9348    616   -154   -404
ATOM   2890  C   VAL W4185      60.967 106.641   0.471  1.00 44.62           C  
ANISOU 2890  C   VAL W4185     4586   3202   9166    607   -228   -218
ATOM   2891  O   VAL W4185      60.083 107.487   0.606  1.00 41.28           O  
ANISOU 2891  O   VAL W4185     4056   2886   8744    580   -147   -239
ATOM   2892  CB  VAL W4185      59.720 104.604  -0.361  1.00 48.88           C  
ANISOU 2892  CB  VAL W4185     4903   3693   9977    748   -193   -624
ATOM   2893  CG1 VAL W4185      60.328 104.671  -1.775  1.00 48.31           C  
ANISOU 2893  CG1 VAL W4185     4886   3565   9905    891   -417   -556
ATOM   2894  CG2 VAL W4185      59.275 103.157  -0.058  1.00 52.74           C  
ANISOU 2894  CG2 VAL W4185     5339   4124  10576    753   -109   -827
ATOM   2895  H   VAL W4185      58.981 105.288   2.025  1.00  0.00           H  
ATOM   2896  HA  VAL W4185      61.571 104.581   0.779  1.00  0.00           H  
ATOM   2897  HB  VAL W4185      58.812 105.208  -0.391  1.00  0.00           H  
ATOM   2898 HG11 VAL W4185      59.695 104.162  -2.502  1.00  0.00           H  
ATOM   2899 HG12 VAL W4185      60.426 105.699  -2.121  1.00  0.00           H  
ATOM   2900 HG13 VAL W4185      61.313 104.206  -1.811  1.00  0.00           H  
ATOM   2901 HG21 VAL W4185      58.645 102.764  -0.856  1.00  0.00           H  
ATOM   2902 HG22 VAL W4185      60.132 102.492   0.048  1.00  0.00           H  
ATOM   2903 HG23 VAL W4185      58.692 103.100   0.862  1.00  0.00           H  
ATOM   2904  N   VAL W4186      62.217 106.936   0.089  1.00 40.36           N  
ANISOU 2904  N   VAL W4186     4214   2599   8523    620   -372    -46
ATOM   2905  CA  VAL W4186      62.620 108.225  -0.443  1.00 38.81           C  
ANISOU 2905  CA  VAL W4186     4064   2469   8213    614   -453    114
ATOM   2906  C   VAL W4186      61.964 108.448  -1.798  1.00 41.08           C  
ANISOU 2906  C   VAL W4186     4219   2800   8589    739   -546     21
ATOM   2907  O   VAL W4186      62.069 107.578  -2.657  1.00 46.89           O  
ANISOU 2907  O   VAL W4186     4934   3468   9416    859   -661    -71
ATOM   2908  CB  VAL W4186      64.140 108.351  -0.559  1.00 39.21           C  
ANISOU 2908  CB  VAL W4186     4330   2439   8130    584   -578    294
ATOM   2909  CG1 VAL W4186      64.627 109.698  -1.145  1.00 38.60           C  
ANISOU 2909  CG1 VAL W4186     4293   2433   7941    580   -663    436
ATOM   2910  CG2 VAL W4186      64.832 108.106   0.796  1.00 39.49           C  
ANISOU 2910  CG2 VAL W4186     4477   2458   8068    438   -476    376
ATOM   2911  H   VAL W4186      62.894 106.197  -0.029  1.00  0.00           H  
ATOM   2912  HA  VAL W4186      62.264 108.996   0.238  1.00  0.00           H  
ATOM   2913  HB  VAL W4186      64.486 107.568  -1.238  1.00  0.00           H  
ATOM   2914 HG11 VAL W4186      65.716 109.742  -1.166  1.00  0.00           H  
ATOM   2915 HG12 VAL W4186      64.291 109.851  -2.171  1.00  0.00           H  
ATOM   2916 HG13 VAL W4186      64.271 110.541  -0.551  1.00  0.00           H  
ATOM   2917 HG21 VAL W4186      65.913 108.069   0.674  1.00  0.00           H  
ATOM   2918 HG22 VAL W4186      64.600 108.895   1.512  1.00  0.00           H  
ATOM   2919 HG23 VAL W4186      64.544 107.155   1.246  1.00  0.00           H  
ATOM   2920  N   GLN W4187      61.288 109.586  -1.987  1.00 38.94           N  
ANISOU 2920  N   GLN W4187     3860   2643   8293    712   -498     40
ATOM   2921  CA  GLN W4187      60.531 109.880  -3.198  1.00 42.45           C  
ANISOU 2921  CA  GLN W4187     4163   3150   8817    806   -571    -57
ATOM   2922  C   GLN W4187      61.394 110.620  -4.235  1.00 45.42           C  
ANISOU 2922  C   GLN W4187     4632   3539   9087    827   -718    103
ATOM   2923  O   GLN W4187      62.078 111.589  -3.902  1.00 50.27           O  
ANISOU 2923  O   GLN W4187     5355   4180   9567    735   -690    266
ATOM   2924  CB  GLN W4187      59.264 110.679  -2.828  1.00 45.64           C  
ANISOU 2924  CB  GLN W4187     4396   3668   9279    754   -404   -177
ATOM   2925  CG  GLN W4187      58.328 110.939  -4.029  1.00 56.66           C  
ANISOU 2925  CG  GLN W4187     5636   5078  10815    764   -288   -412
ATOM   2926  CD  GLN W4187      56.974 111.497  -3.606  1.00 65.95           C  
ANISOU 2926  CD  GLN W4187     6624   6382  12053    727   -160   -567
ATOM   2927  OE1 GLN W4187      56.884 112.302  -2.689  1.00 66.10           O  
ANISOU 2927  OE1 GLN W4187     6671   6495  11947    644   -118   -473
ATOM   2928  NE2 GLN W4187      55.904 111.099  -4.281  1.00 71.85           N  
ANISOU 2928  NE2 GLN W4187     7204   7177  12917    743    -89   -807
ATOM   2929  H   GLN W4187      61.336 110.324  -1.286  1.00  0.00           H  
ATOM   2930  HA  GLN W4187      60.196 108.936  -3.635  1.00  0.00           H  
ATOM   2931  HB3 GLN W4187      59.541 111.630  -2.368  1.00  0.00           H  
ATOM   2932  HB2 GLN W4187      58.713 110.125  -2.066  1.00  0.00           H  
ATOM   2933  HG3 GLN W4187      58.173 110.011  -4.581  1.00  0.00           H  
ATOM   2934  HG2 GLN W4187      58.779 111.649  -4.723  1.00  0.00           H  
ATOM   2935 HE22 GLN W4187      54.998 111.459  -4.027  1.00  0.00           H  
ATOM   2936 HE21 GLN W4187      55.977 110.440  -5.039  1.00  0.00           H  
ATOM   2937  N   GLN W4188      61.266 110.183  -5.492  1.00 50.78           N  
ANISOU 2937  N   GLN W4188     5262   4205   9825    948   -875     47
ATOM   2938  CA  GLN W4188      61.778 110.836  -6.693  1.00 50.81           C  
ANISOU 2938  CA  GLN W4188     5342   4224   9741    973  -1024    178
ATOM   2939  C   GLN W4188      60.850 112.020  -7.037  1.00 47.66           C  
ANISOU 2939  C   GLN W4188     4824   3952   9331    923   -947    168
ATOM   2940  O   GLN W4188      59.878 111.837  -7.771  1.00 50.00           O  
ANISOU 2940  O   GLN W4188     4930   4326   9741    961   -902     -2
ATOM   2941  CB  GLN W4188      61.854 109.749  -7.794  1.00 55.82           C  
ANISOU 2941  CB  GLN W4188     5949   4811  10450   1128  -1216    108
ATOM   2942  CG  GLN W4188      62.344 110.203  -9.188  1.00 63.52           C  
ANISOU 2942  CG  GLN W4188     7000   5798  11337   1160  -1387    235
ATOM   2943  CD  GLN W4188      62.502 109.024 -10.156  1.00 77.06           C  
ANISOU 2943  CD  GLN W4188     8972   7408  12898   1108  -1476    446
ATOM   2944  OE1 GLN W4188      61.949 107.951  -9.943  1.00 81.89           O  
ANISOU 2944  OE1 GLN W4188     9707   7933  13476   1057  -1421    490
ATOM   2945  NE2 GLN W4188      63.234 109.193 -11.251  1.00 83.94           N  
ANISOU 2945  NE2 GLN W4188     9930   8293  13672   1108  -1612    572
ATOM   2946  H   GLN W4188      60.667 109.391  -5.665  1.00  0.00           H  
ATOM   2947  HA  GLN W4188      62.786 111.213  -6.503  1.00  0.00           H  
ATOM   2948  HB3 GLN W4188      60.873 109.283  -7.909  1.00  0.00           H  
ATOM   2949  HB2 GLN W4188      62.520 108.959  -7.442  1.00  0.00           H  
ATOM   2950  HG3 GLN W4188      63.295 110.722  -9.093  1.00  0.00           H  
ATOM   2951  HG2 GLN W4188      61.637 110.908  -9.616  1.00  0.00           H  
ATOM   2952 HE22 GLN W4188      63.407 108.393 -11.840  1.00  0.00           H  
ATOM   2953 HE21 GLN W4188      63.730 110.063 -11.460  1.00  0.00           H  
ATOM   2954  N   LEU W4189      61.114 113.185  -6.428  1.00 41.44           N  
ANISOU 2954  N   LEU W4189     4148   3190   8407    831   -926    339
ATOM   2955  CA  LEU W4189      60.323 114.419  -6.562  1.00 40.13           C  
ANISOU 2955  CA  LEU W4189     3888   3126   8232    789   -857    336
ATOM   2956  C   LEU W4189      60.159 114.894  -8.029  1.00 45.61           C  
ANISOU 2956  C   LEU W4189     4523   3856   8952    872  -1024    320
ATOM   2957  O   LEU W4189      61.064 114.664  -8.834  1.00 49.67           O  
ANISOU 2957  O   LEU W4189     5162   4315   9396    912  -1195    427
ATOM   2958  CB  LEU W4189      60.977 115.531  -5.708  1.00 40.47           C  
ANISOU 2958  CB  LEU W4189     4063   3190   8124    673   -781    511
ATOM   2959  CG  LEU W4189      60.868 115.324  -4.181  1.00 40.34           C  
ANISOU 2959  CG  LEU W4189     4074   3199   8053    574   -590    509
ATOM   2960  CD1 LEU W4189      61.658 116.414  -3.425  1.00 40.36           C  
ANISOU 2960  CD1 LEU W4189     4194   3272   7867    464   -522    657
ATOM   2961  CD2 LEU W4189      59.396 115.260  -3.718  1.00 38.05           C  
ANISOU 2961  CD2 LEU W4189     3635   2992   7828    550   -436    340
ATOM   2962  H   LEU W4189      61.881 113.213  -5.771  1.00  0.00           H  
ATOM   2963  HA  LEU W4189      59.340 114.171  -6.164  1.00  0.00           H  
ATOM   2964  HB3 LEU W4189      60.540 116.499  -5.959  1.00  0.00           H  
ATOM   2965  HB2 LEU W4189      62.025 115.611  -5.993  1.00  0.00           H  
ATOM   2966  HG  LEU W4189      61.328 114.368  -3.924  1.00  0.00           H  
ATOM   2967 HD11 LEU W4189      61.187 116.715  -2.489  1.00  0.00           H  
ATOM   2968 HD12 LEU W4189      62.658 116.061  -3.177  1.00  0.00           H  
ATOM   2969 HD13 LEU W4189      61.777 117.318  -4.026  1.00  0.00           H  
ATOM   2970 HD21 LEU W4189      59.233 115.765  -2.769  1.00  0.00           H  
ATOM   2971 HD22 LEU W4189      58.716 115.720  -4.431  1.00  0.00           H  
ATOM   2972 HD23 LEU W4189      59.076 114.225  -3.585  1.00  0.00           H  
ATOM   2973  N   PRO W4190      58.994 115.504  -8.360  1.00 45.60           N  
ANISOU 2973  N   PRO W4190     4335   3951   9041    888   -978    184
ATOM   2974  CA  PRO W4190      58.651 115.844  -9.750  1.00 50.18           C  
ANISOU 2974  CA  PRO W4190     4825   4584   9656    971  -1143    135
ATOM   2975  C   PRO W4190      59.522 116.955 -10.358  1.00 39.80           C  
ANISOU 2975  C   PRO W4190     3627   3304   8192    914  -1221    304
ATOM   2976  O   PRO W4190      59.857 117.927  -9.682  1.00 40.64           O  
ANISOU 2976  O   PRO W4190     3845   3449   8148    784  -1093    411
ATOM   2977  CB  PRO W4190      57.167 116.241  -9.683  1.00 51.61           C  
ANISOU 2977  CB  PRO W4190     4777   4896   9934    945  -1014    -81
ATOM   2978  CG  PRO W4190      56.970 116.746  -8.268  1.00 38.51           C  
ANISOU 2978  CG  PRO W4190     3178   3278   8175    786   -769    -61
ATOM   2979  CD  PRO W4190      57.904 115.866  -7.447  1.00 37.84           C  
ANISOU 2979  CD  PRO W4190     3242   3069   8068    789   -754     54
ATOM   2980  HA  PRO W4190      58.750 114.953 -10.368  1.00  0.00           H  
ATOM   2981  HB3 PRO W4190      56.548 115.358  -9.852  1.00  0.00           H  
ATOM   2982  HB2 PRO W4190      56.883 116.984 -10.430  1.00  0.00           H  
ATOM   2983  HG3 PRO W4190      55.933 116.724  -7.928  1.00  0.00           H  
ATOM   2984  HG2 PRO W4190      57.317 117.775  -8.225  1.00  0.00           H  
ATOM   2985  HD2 PRO W4190      58.251 116.399  -6.563  1.00  0.00           H  
ATOM   2986  HD3 PRO W4190      57.386 114.960  -7.129  1.00  0.00           H  
ATOM   2987  N   GLU W4191      59.816 116.772 -11.647  1.00 45.10           N  
ANISOU 2987  N   GLU W4191     4274   3977   8886   1010  -1435    317
ATOM   2988  CA  GLU W4191      60.477 117.665 -12.587  1.00 46.44           C  
ANISOU 2988  CA  GLU W4191     4535   4217   8893    939  -1505    440
ATOM   2989  C   GLU W4191      59.633 118.941 -12.782  1.00 48.74           C  
ANISOU 2989  C   GLU W4191     4711   4673   9136    827  -1338    334
ATOM   2990  O   GLU W4191      58.760 118.998 -13.646  1.00 54.06           O  
ANISOU 2990  O   GLU W4191     5188   5427   9924    856  -1301    144
ATOM   2991  CB  GLU W4191      60.754 116.843 -13.879  1.00 53.86           C  
ANISOU 2991  CB  GLU W4191     5466   5130   9870   1071  -1786    464
ATOM   2992  CG  GLU W4191      59.587 116.364 -14.795  1.00 70.70           C  
ANISOU 2992  CG  GLU W4191     7760   7127  11976   1150  -1915    528
ATOM   2993  CD  GLU W4191      58.429 115.599 -14.142  1.00 85.83           C  
ANISOU 2993  CD  GLU W4191     9925   8942  13746   1046  -1879    730
ATOM   2994  OE1 GLU W4191      58.698 114.678 -13.339  1.00 90.80           O  
ANISOU 2994  OE1 GLU W4191    10595   9512  14393   1011  -1743    714
ATOM   2995  OE2 GLU W4191      57.273 115.946 -14.457  1.00 91.01           O1-
ANISOU 2995  OE2 GLU W4191    10730   9590  14258    985  -1984    896
ATOM   2996  H   GLU W4191      59.417 115.963 -12.109  1.00  0.00           H  
ATOM   2997  HA  GLU W4191      61.439 117.950 -12.156  1.00  0.00           H  
ATOM   2998  HB3 GLU W4191      61.344 115.977 -13.598  1.00  0.00           H  
ATOM   2999  HB2 GLU W4191      61.431 117.421 -14.504  1.00  0.00           H  
ATOM   3000  HG3 GLU W4191      59.994 115.700 -15.556  1.00  0.00           H  
ATOM   3001  HG2 GLU W4191      59.197 117.214 -15.358  1.00  0.00           H  
ATOM   3002  N   THR W4192      59.849 119.921 -11.909  1.00 49.55           N  
ANISOU 3002  N   THR W4192     4935   4825   9067    693  -1232    444
ATOM   3003  CA  THR W4192      58.928 121.016 -11.672  1.00 49.93           C  
ANISOU 3003  CA  THR W4192     4916   4990   9065    579  -1045    354
ATOM   3004  C   THR W4192      59.513 122.365 -12.132  1.00 47.35           C  
ANISOU 3004  C   THR W4192     4694   4733   8564    486  -1054    455
ATOM   3005  O   THR W4192      60.725 122.583 -12.049  1.00 43.97           O  
ANISOU 3005  O   THR W4192     4412   4267   8026    476  -1152    612
ATOM   3006  CB  THR W4192      58.565 121.041 -10.153  1.00 50.41           C  
ANISOU 3006  CB  THR W4192     5010   5024   9117    506   -822    343
ATOM   3007  OG1 THR W4192      57.544 121.961  -9.838  1.00 56.59           O  
ANISOU 3007  OG1 THR W4192     5771   5895   9836    396   -655    277
ATOM   3008  CG2 THR W4192      59.718 121.387  -9.203  1.00 46.22           C  
ANISOU 3008  CG2 THR W4192     4661   4426   8475    475   -809    522
ATOM   3009  H   THR W4192      60.615 119.832 -11.244  1.00  0.00           H  
ATOM   3010  HA  THR W4192      58.014 120.861 -12.239  1.00  0.00           H  
ATOM   3011  HB  THR W4192      58.182 120.058  -9.876  1.00  0.00           H  
ATOM   3012  HG1 THR W4192      57.891 122.856 -10.016  1.00  0.00           H  
ATOM   3013 HG21 THR W4192      59.363 121.528  -8.184  1.00  0.00           H  
ATOM   3014 HG22 THR W4192      60.459 120.590  -9.180  1.00  0.00           H  
ATOM   3015 HG23 THR W4192      60.227 122.306  -9.484  1.00  0.00           H  
ATOM   3016  N   TYR W4193      58.619 123.258 -12.575  1.00 49.80           N  
ANISOU 3016  N   TYR W4193     4932   5145   8845    404   -943    352
ATOM   3017  CA  TYR W4193      58.830 124.707 -12.608  1.00 44.29           C  
ANISOU 3017  CA  TYR W4193     4331   4512   7986    297   -882    413
ATOM   3018  C   TYR W4193      58.624 125.284 -11.191  1.00 38.20           C  
ANISOU 3018  C   TYR W4193     3650   3713   7151    224   -672    450
ATOM   3019  O   TYR W4193      58.151 124.567 -10.302  1.00 39.68           O  
ANISOU 3019  O   TYR W4193     3820   3845   7412    242   -573    423
ATOM   3020  CB  TYR W4193      57.818 125.342 -13.586  1.00 44.71           C  
ANISOU 3020  CB  TYR W4193     4273   4677   8038    241   -868    274
ATOM   3021  CG  TYR W4193      57.900 124.862 -15.025  1.00 45.71           C  
ANISOU 3021  CG  TYR W4193     4304   4863   8201    310  -1092    236
ATOM   3022  CD1 TYR W4193      58.975 125.268 -15.843  1.00 46.12           C  
ANISOU 3022  CD1 TYR W4193     4446   4958   8119    287  -1234    340
ATOM   3023  CD2 TYR W4193      56.894 124.029 -15.561  1.00 46.65           C  
ANISOU 3023  CD2 TYR W4193     4237   5006   8481    397  -1164     87
ATOM   3024  CE1 TYR W4193      59.046 124.844 -17.184  1.00 47.98           C  
ANISOU 3024  CE1 TYR W4193     4604   5250   8376    356  -1459    314
ATOM   3025  CE2 TYR W4193      56.969 123.601 -16.900  1.00 50.18           C  
ANISOU 3025  CE2 TYR W4193     4584   5516   8967    482  -1389     46
ATOM   3026  CZ  TYR W4193      58.046 124.005 -17.712  1.00 51.92           C  
ANISOU 3026  CZ  TYR W4193     4911   5769   9047    464  -1543    168
ATOM   3027  OH  TYR W4193      58.120 123.564 -18.999  1.00 55.53           O  
ANISOU 3027  OH  TYR W4193     5279   6290   9531    554  -1787    136
ATOM   3028  H   TYR W4193      57.650 122.955 -12.677  1.00  0.00           H  
ATOM   3029  HA  TYR W4193      59.849 124.926 -12.934  1.00  0.00           H  
ATOM   3030  HB3 TYR W4193      57.944 126.426 -13.601  1.00  0.00           H  
ATOM   3031  HB2 TYR W4193      56.808 125.176 -13.216  1.00  0.00           H  
ATOM   3032  HD1 TYR W4193      59.742 125.921 -15.452  1.00  0.00           H  
ATOM   3033  HD2 TYR W4193      56.059 123.713 -14.954  1.00  0.00           H  
ATOM   3034  HE1 TYR W4193      59.873 125.173 -17.798  1.00  0.00           H  
ATOM   3035  HE2 TYR W4193      56.198 122.962 -17.307  1.00  0.00           H  
ATOM   3036  HH  TYR W4193      58.906 123.864 -19.476  1.00  0.00           H  
ATOM   3037  N   PHE W4194      58.914 126.575 -10.995  1.00 37.45           N  
ANISOU 3037  N   PHE W4194     3650   3663   6916    146   -610    506
ATOM   3038  CA  PHE W4194      58.627 127.267  -9.740  1.00 41.69           C  
ANISOU 3038  CA  PHE W4194     4269   4182   7390     97   -429    533
ATOM   3039  C   PHE W4194      57.999 128.633 -10.027  1.00 44.06           C  
ANISOU 3039  C   PHE W4194     4593   4540   7610     17   -330    471
ATOM   3040  O   PHE W4194      58.359 129.282 -11.013  1.00 47.04           O  
ANISOU 3040  O   PHE W4194     4984   4983   7906    -20   -406    477
ATOM   3041  CB  PHE W4194      59.892 127.403  -8.865  1.00 41.49           C  
ANISOU 3041  CB  PHE W4194     4361   4136   7268    100   -447    682
ATOM   3042  CG  PHE W4194      60.399 126.108  -8.249  1.00 43.59           C  
ANISOU 3042  CG  PHE W4194     4631   4324   7605    161   -505    741
ATOM   3043  CD1 PHE W4194      59.745 125.549  -7.130  1.00 43.37           C  
ANISOU 3043  CD1 PHE W4194     4567   4246   7667    185   -400    693
ATOM   3044  CD2 PHE W4194      61.439 125.380  -8.865  1.00 41.44           C  
ANISOU 3044  CD2 PHE W4194     4419   4023   7302    182   -664    844
ATOM   3045  CE1 PHE W4194      60.161 124.330  -6.613  1.00 40.65           C  
ANISOU 3045  CE1 PHE W4194     4228   3829   7387    234   -446    733
ATOM   3046  CE2 PHE W4194      61.852 124.171  -8.323  1.00 40.26           C  
ANISOU 3046  CE2 PHE W4194     4292   3784   7222    232   -714    892
ATOM   3047  CZ  PHE W4194      61.220 123.654  -7.201  1.00 40.55           C  
ANISOU 3047  CZ  PHE W4194     4276   3777   7356    260   -602    830
ATOM   3048  H   PHE W4194      59.224 127.173 -11.750  1.00  0.00           H  
ATOM   3049  HA  PHE W4194      57.886 126.701  -9.178  1.00  0.00           H  
ATOM   3050  HB3 PHE W4194      59.687 128.093  -8.044  1.00  0.00           H  
ATOM   3051  HB2 PHE W4194      60.696 127.867  -9.439  1.00  0.00           H  
ATOM   3052  HD1 PHE W4194      58.924 126.075  -6.666  1.00  0.00           H  
ATOM   3053  HD2 PHE W4194      61.928 125.762  -9.749  1.00  0.00           H  
ATOM   3054  HE1 PHE W4194      59.667 123.906  -5.750  1.00  0.00           H  
ATOM   3055  HE2 PHE W4194      62.666 123.624  -8.780  1.00  0.00           H  
ATOM   3056  HZ  PHE W4194      61.549 122.709  -6.800  1.00  0.00           H  
ATOM   3057  N   THR W4195      57.086 129.049  -9.142  1.00 41.87           N  
ANISOU 3057  N   THR W4195     4334   4229   7347    -15   -163    410
ATOM   3058  CA  THR W4195      56.564 130.399  -9.087  1.00 39.57           C  
ANISOU 3058  CA  THR W4195     4098   3957   6979    -86    -55    356
ATOM   3059  C   THR W4195      57.559 131.342  -8.428  1.00 40.31           C  
ANISOU 3059  C   THR W4195     4299   4068   6949    -81    -34    451
ATOM   3060  O   THR W4195      58.511 130.882  -7.803  1.00 43.90           O  
ANISOU 3060  O   THR W4195     4791   4509   7381    -35    -48    551
ATOM   3061  CB  THR W4195      55.212 130.457  -8.377  1.00 37.33           C  
ANISOU 3061  CB  THR W4195     3839   3608   6739   -121    109    278
ATOM   3062  OG1 THR W4195      55.282 130.108  -7.013  1.00 40.03           O  
ANISOU 3062  OG1 THR W4195     4226   3888   7098    -67    159    354
ATOM   3063  CG2 THR W4195      54.130 129.602  -9.038  1.00 33.14           C  
ANISOU 3063  CG2 THR W4195     3189   3095   6310   -167    112    143
ATOM   3064  H   THR W4195      56.882 128.475  -8.335  1.00  0.00           H  
ATOM   3065  HA  THR W4195      56.440 130.708 -10.124  1.00  0.00           H  
ATOM   3066  HB  THR W4195      54.841 131.481  -8.395  1.00  0.00           H  
ATOM   3067  HG1 THR W4195      55.261 129.155  -6.903  1.00  0.00           H  
ATOM   3068 HG21 THR W4195      53.159 129.717  -8.558  1.00  0.00           H  
ATOM   3069 HG22 THR W4195      54.006 129.874 -10.086  1.00  0.00           H  
ATOM   3070 HG23 THR W4195      54.387 128.544  -9.009  1.00  0.00           H  
ATOM   3071  N   GLN W4196      57.394 132.660  -8.635  1.00 39.16           N  
ANISOU 3071  N   GLN W4196     4195   3963   6721   -136      8    404
ATOM   3072  CA  GLN W4196      58.455 133.657  -8.423  1.00 36.97           C  
ANISOU 3072  CA  GLN W4196     3996   3728   6323   -140     28    462
ATOM   3073  C   GLN W4196      58.241 134.616  -7.236  1.00 36.04           C  
ANISOU 3073  C   GLN W4196     3954   3552   6188   -100    172    460
ATOM   3074  O   GLN W4196      59.107 135.462  -7.011  1.00 41.05           O  
ANISOU 3074  O   GLN W4196     4630   4230   6738    -79    192    504
ATOM   3075  CB  GLN W4196      58.676 134.415  -9.752  1.00 41.41           C  
ANISOU 3075  CB  GLN W4196     4567   4369   6799   -217      4    399
ATOM   3076  CG  GLN W4196      59.150 133.538 -10.932  1.00 45.63           C  
ANISOU 3076  CG  GLN W4196     5042   4978   7318   -246   -169    422
ATOM   3077  CD  GLN W4196      60.443 132.766 -10.657  1.00 49.35           C  
ANISOU 3077  CD  GLN W4196     5540   5468   7744   -215   -282    561
ATOM   3078  OE1 GLN W4196      61.391 133.313 -10.097  1.00 52.30           O  
ANISOU 3078  OE1 GLN W4196     5982   5891   8000   -246   -262    618
ATOM   3079  NE2 GLN W4196      60.497 131.498 -11.068  1.00 48.75           N  
ANISOU 3079  NE2 GLN W4196     5414   5350   7760   -161   -397    605
ATOM   3080  H   GLN W4196      56.593 132.977  -9.165  1.00  0.00           H  
ATOM   3081  HA  GLN W4196      59.389 133.154  -8.172  1.00  0.00           H  
ATOM   3082  HB3 GLN W4196      59.391 135.227  -9.611  1.00  0.00           H  
ATOM   3083  HB2 GLN W4196      57.742 134.894 -10.040  1.00  0.00           H  
ATOM   3084  HG3 GLN W4196      59.314 134.166 -11.808  1.00  0.00           H  
ATOM   3085  HG2 GLN W4196      58.361 132.836 -11.205  1.00  0.00           H  
ATOM   3086 HE22 GLN W4196      61.335 130.956 -10.921  1.00  0.00           H  
ATOM   3087 HE21 GLN W4196      59.702 131.060 -11.512  1.00  0.00           H  
ATOM   3088  N   SER W4197      57.144 134.443  -6.474  1.00 37.92           N  
ANISOU 3088  N   SER W4197     4213   3698   6498    -92    267    407
ATOM   3089  CA  SER W4197      56.857 135.089  -5.212  1.00 41.42           C  
ANISOU 3089  CA  SER W4197     4745   4065   6930    -37    380    419
ATOM   3090  C   SER W4197      56.697 136.603  -5.227  1.00 46.40           C  
ANISOU 3090  C   SER W4197     5449   4702   7477    -28    444    378
ATOM   3091  O   SER W4197      56.862 137.251  -4.198  1.00 50.13           O  
ANISOU 3091  O   SER W4197     5970   5160   7916     52    489    410
ATOM   3092  CB  SER W4197      57.875 134.642  -4.162  1.00 41.54           C  
ANISOU 3092  CB  SER W4197     4749   4088   6945     38    356    523
ATOM   3093  OG  SER W4197      57.903 133.241  -3.999  1.00 45.92           O  
ANISOU 3093  OG  SER W4197     5246   4618   7584     34    313    545
ATOM   3094  H   SER W4197      56.543 133.671  -6.726  1.00  0.00           H  
ATOM   3095  HA  SER W4197      55.885 134.713  -4.887  1.00  0.00           H  
ATOM   3096  HB3 SER W4197      57.660 135.063  -3.182  1.00  0.00           H  
ATOM   3097  HB2 SER W4197      58.873 135.008  -4.406  1.00  0.00           H  
ATOM   3098  HG  SER W4197      58.035 133.053  -3.067  1.00  0.00           H  
ATOM   3099  N   ARG W4198      56.374 137.221  -6.368  1.00 45.02           N  
ANISOU 3099  N   ARG W4198     5277   4558   7272   -105    445    294
ATOM   3100  CA  ARG W4198      56.166 138.643  -6.556  1.00 46.23           C  
ANISOU 3100  CA  ARG W4198     5503   4707   7353   -105    517    227
ATOM   3101  C   ARG W4198      54.751 139.062  -6.189  1.00 48.03           C  
ANISOU 3101  C   ARG W4198     5844   4788   7619   -109    633    152
ATOM   3102  O   ARG W4198      53.890 138.224  -5.928  1.00 49.53           O  
ANISOU 3102  O   ARG W4198     6049   4897   7874   -143    660    145
ATOM   3103  CB  ARG W4198      56.533 139.031  -7.989  1.00 43.60           C  
ANISOU 3103  CB  ARG W4198     5130   4484   6952   -201    464    169
ATOM   3104  CG  ARG W4198      57.991 138.757  -8.353  1.00 38.50           C  
ANISOU 3104  CG  ARG W4198     4422   3973   6233   -207    356    251
ATOM   3105  CD  ARG W4198      58.359 138.871  -9.832  1.00 39.81           C  
ANISOU 3105  CD  ARG W4198     4555   4244   6326   -315    276    210
ATOM   3106  NE  ARG W4198      57.829 137.779 -10.646  1.00 45.36           N  
ANISOU 3106  NE  ARG W4198     5191   4943   7102   -355    187    201
ATOM   3107  CZ  ARG W4198      58.201 137.458 -11.889  1.00 48.21           C  
ANISOU 3107  CZ  ARG W4198     5502   5400   7417   -430     72    185
ATOM   3108  NH1 ARG W4198      59.171 138.120 -12.536  1.00 50.19           N  
ANISOU 3108  NH1 ARG W4198     5782   5754   7534   -492     39    185
ATOM   3109  NH2 ARG W4198      57.593 136.455 -12.535  1.00 46.85           N1+
ANISOU 3109  NH2 ARG W4198     5246   5228   7326   -443    -14    160
ATOM   3110  H   ARG W4198      56.131 136.636  -7.152  1.00  0.00           H  
ATOM   3111  HA  ARG W4198      56.837 139.181  -5.889  1.00  0.00           H  
ATOM   3112  HB3 ARG W4198      56.346 140.092  -8.155  1.00  0.00           H  
ATOM   3113  HB2 ARG W4198      55.862 138.534  -8.688  1.00  0.00           H  
ATOM   3114  HG3 ARG W4198      58.204 137.726  -8.069  1.00  0.00           H  
ATOM   3115  HG2 ARG W4198      58.679 139.343  -7.746  1.00  0.00           H  
ATOM   3116  HD3 ARG W4198      59.432 139.025  -9.951  1.00  0.00           H  
ATOM   3117  HD2 ARG W4198      57.884 139.761 -10.245  1.00  0.00           H  
ATOM   3118  HE  ARG W4198      57.031 137.290 -10.264  1.00  0.00           H  
ATOM   3119 HH12 ARG W4198      59.402 137.894 -13.491  1.00  0.00           H  
ATOM   3120 HH11 ARG W4198      59.640 138.900 -12.100  1.00  0.00           H  
ATOM   3121 HH22 ARG W4198      57.800 136.271 -13.505  1.00  0.00           H  
ATOM   3122 HH21 ARG W4198      56.787 136.006 -12.122  1.00  0.00           H  
ATOM   3123  N   ASN W4199      54.493 140.373  -6.205  1.00 47.11           N  
ANISOU 3123  N   ASN W4199     5815   4629   7454    -79    705     88
ATOM   3124  CA  ASN W4199      53.201 141.024  -6.127  1.00 49.41           C  
ANISOU 3124  CA  ASN W4199     6253   4751   7769    -78    811     22
ATOM   3125  C   ASN W4199      53.123 142.044  -7.257  1.00 46.13           C  
ANISOU 3125  C   ASN W4199     5885   4330   7313   -177    861   -109
ATOM   3126  O   ASN W4199      54.074 142.162  -8.026  1.00 46.78           O  
ANISOU 3126  O   ASN W4199     5887   4550   7337   -229    815   -145
ATOM   3127  CB  ASN W4199      52.943 141.576  -4.727  1.00 56.33           C  
ANISOU 3127  CB  ASN W4199     7223   5539   8640     81    852     58
ATOM   3128  CG  ASN W4199      53.965 142.576  -4.206  1.00 64.87           C  
ANISOU 3128  CG  ASN W4199     8286   6701   9661    150    860      4
ATOM   3129  OD1 ASN W4199      54.467 143.415  -4.954  1.00 69.58           O  
ANISOU 3129  OD1 ASN W4199     8978   7220  10240    153    928   -100
ATOM   3130  ND2 ASN W4199      54.331 142.529  -2.925  1.00 67.50           N  
ANISOU 3130  ND2 ASN W4199     8499   7190   9957    195    797     62
ATOM   3131  H   ASN W4199      55.223 140.999  -6.516  1.00  0.00           H  
ATOM   3132  HA  ASN W4199      52.430 140.280  -6.331  1.00  0.00           H  
ATOM   3133  HB3 ASN W4199      52.887 140.750  -4.015  1.00  0.00           H  
ATOM   3134  HB2 ASN W4199      51.967 142.055  -4.671  1.00  0.00           H  
ATOM   3135 HD22 ASN W4199      55.040 143.158  -2.576  1.00  0.00           H  
ATOM   3136 HD21 ASN W4199      53.927 141.846  -2.297  1.00  0.00           H  
ATOM   3137  N   LEU W4200      52.022 142.790  -7.376  1.00 44.07           N  
ANISOU 3137  N   LEU W4200     5772   3901   7071   -216    957   -179
ATOM   3138  CA  LEU W4200      51.758 143.792  -8.390  1.00 50.88           C  
ANISOU 3138  CA  LEU W4200     6694   4738   7900   -337   1018   -316
ATOM   3139  C   LEU W4200      52.807 144.895  -8.434  1.00 54.74           C  
ANISOU 3139  C   LEU W4200     7210   5262   8328   -270   1040   -380
ATOM   3140  O   LEU W4200      53.167 145.396  -9.498  1.00 57.41           O  
ANISOU 3140  O   LEU W4200     7469   5740   8606   -356   1014   -448
ATOM   3141  CB  LEU W4200      50.387 144.425  -8.159  1.00 55.93           C  
ANISOU 3141  CB  LEU W4200     7518   5164   8567   -402   1126   -371
ATOM   3142  CG  LEU W4200      49.164 143.513  -8.042  1.00 57.00           C  
ANISOU 3142  CG  LEU W4200     7632   5311   8715   -610   1159   -456
ATOM   3143  CD1 LEU W4200      47.955 144.214  -7.426  1.00 57.82           C  
ANISOU 3143  CD1 LEU W4200     7961   5187   8821   -692   1285   -515
ATOM   3144  CD2 LEU W4200      48.823 142.851  -9.374  1.00 56.54           C  
ANISOU 3144  CD2 LEU W4200     7468   5406   8608   -724   1130   -566
ATOM   3145  H   LEU W4200      51.310 142.691  -6.668  1.00  0.00           H  
ATOM   3146  HA  LEU W4200      51.769 143.293  -9.356  1.00  0.00           H  
ATOM   3147  HB3 LEU W4200      50.189 145.163  -8.938  1.00  0.00           H  
ATOM   3148  HB2 LEU W4200      50.442 145.020  -7.250  1.00  0.00           H  
ATOM   3149  HG  LEU W4200      49.413 142.705  -7.352  1.00  0.00           H  
ATOM   3150 HD11 LEU W4200      47.097 144.291  -8.093  1.00  0.00           H  
ATOM   3151 HD12 LEU W4200      47.599 143.697  -6.534  1.00  0.00           H  
ATOM   3152 HD13 LEU W4200      48.183 145.233  -7.116  1.00  0.00           H  
ATOM   3153 HD21 LEU W4200      47.936 143.277  -9.841  1.00  0.00           H  
ATOM   3154 HD22 LEU W4200      49.624 142.944 -10.106  1.00  0.00           H  
ATOM   3155 HD23 LEU W4200      48.632 141.785  -9.240  1.00  0.00           H  
ATOM   3156  N   GLN W4201      53.263 145.303  -7.250  1.00 58.32           N  
ANISOU 3156  N   GLN W4201     7772   5595   8793   -114   1086   -369
ATOM   3157  CA  GLN W4201      54.138 146.423  -6.966  1.00 65.30           C  
ANISOU 3157  CA  GLN W4201     8684   6496   9631    -40   1126   -465
ATOM   3158  C   GLN W4201      55.590 146.039  -7.203  1.00 62.90           C  
ANISOU 3158  C   GLN W4201     8204   6431   9263    -27   1057   -444
ATOM   3159  O   GLN W4201      56.273 146.662  -8.015  1.00 64.62           O  
ANISOU 3159  O   GLN W4201     8378   6767   9409   -121   1064   -536
ATOM   3160  CB  GLN W4201      53.883 146.915  -5.544  1.00 76.70           C  
ANISOU 3160  CB  GLN W4201    10262   7766  11115    158   1166   -454
ATOM   3161  CG  GLN W4201      52.468 147.400  -5.233  1.00 85.92           C  
ANISOU 3161  CG  GLN W4201    11655   8664  12326    142   1235   -469
ATOM   3162  CD  GLN W4201      51.438 146.324  -4.914  1.00 91.24           C  
ANISOU 3162  CD  GLN W4201    12352   9278  13037    106   1206   -341
ATOM   3163  OE1 GLN W4201      51.722 145.129  -4.890  1.00 89.69           O  
ANISOU 3163  OE1 GLN W4201    11997   9234  12848    108   1133   -245
ATOM   3164  NE2 GLN W4201      50.183 146.707  -4.676  1.00 95.36           N  
ANISOU 3164  NE2 GLN W4201    13085   9572  13578     63   1270   -344
ATOM   3165  H   GLN W4201      52.920 144.820  -6.431  1.00  0.00           H  
ATOM   3166  HA  GLN W4201      53.886 147.230  -7.655  1.00  0.00           H  
ATOM   3167  HB3 GLN W4201      54.572 147.736  -5.347  1.00  0.00           H  
ATOM   3168  HB2 GLN W4201      54.171 146.155  -4.816  1.00  0.00           H  
ATOM   3169  HG3 GLN W4201      52.095 148.017  -6.051  1.00  0.00           H  
ATOM   3170  HG2 GLN W4201      52.497 148.059  -4.368  1.00  0.00           H  
ATOM   3171 HE22 GLN W4201      49.473 146.016  -4.476  1.00  0.00           H  
ATOM   3172 HE21 GLN W4201      49.924 147.683  -4.712  1.00  0.00           H  
ATOM   3173  N   GLU W4202      56.059 144.991  -6.519  1.00 59.78           N  
ANISOU 3173  N   GLU W4202     7720   6113   8881     71    992   -323
ATOM   3174  CA  GLU W4202      57.410 144.468  -6.507  1.00 61.88           C  
ANISOU 3174  CA  GLU W4202     7840   6596   9076     70    932   -292
ATOM   3175  C   GLU W4202      57.638 143.471  -7.630  1.00 56.15           C  
ANISOU 3175  C   GLU W4202     7012   6004   8318    -74    836   -222
ATOM   3176  O   GLU W4202      58.354 142.490  -7.446  1.00 59.78           O  
ANISOU 3176  O   GLU W4202     7376   6588   8748    -64    761   -125
ATOM   3177  CB  GLU W4202      57.716 143.876  -5.130  1.00 72.29           C  
ANISOU 3177  CB  GLU W4202     9113   7936  10417    229    908   -205
ATOM   3178  CG  GLU W4202      57.487 144.849  -3.952  1.00 83.91           C  
ANISOU 3178  CG  GLU W4202    10660   9306  11914    404    976   -282
ATOM   3179  CD  GLU W4202      57.853 144.214  -2.609  1.00 90.78           C  
ANISOU 3179  CD  GLU W4202    11565  10077  12851    558    949   -181
ATOM   3180  OE1 GLU W4202      59.061 143.969  -2.394  1.00 92.50           O  
ANISOU 3180  OE1 GLU W4202    11852  10174  13118    520    932    -96
ATOM   3181  OE2 GLU W4202      56.921 143.980  -1.810  1.00 93.15           O1-
ANISOU 3181  OE2 GLU W4202    11813  10432  13147    712    946   -195
ATOM   3182  H   GLU W4202      55.406 144.482  -5.938  1.00  0.00           H  
ATOM   3183  HA  GLU W4202      58.102 145.295  -6.674  1.00  0.00           H  
ATOM   3184  HB3 GLU W4202      58.755 143.543  -5.114  1.00  0.00           H  
ATOM   3185  HB2 GLU W4202      57.121 142.974  -4.975  1.00  0.00           H  
ATOM   3186  HG3 GLU W4202      56.448 145.180  -3.924  1.00  0.00           H  
ATOM   3187  HG2 GLU W4202      58.088 145.749  -4.090  1.00  0.00           H  
ATOM   3188  N   PHE W4203      57.038 143.686  -8.804  1.00 50.08           N  
ANISOU 3188  N   PHE W4203     6263   5212   7553   -207    832   -273
ATOM   3189  CA  PHE W4203      57.122 142.809  -9.950  1.00 46.53           C  
ANISOU 3189  CA  PHE W4203     5712   4888   7081   -319    721   -216
ATOM   3190  C   PHE W4203      58.441 143.031 -10.675  1.00 46.87           C  
ANISOU 3190  C   PHE W4203     5695   5116   6999   -393    669   -234
ATOM   3191  O   PHE W4203      58.480 143.629 -11.748  1.00 48.31           O  
ANISOU 3191  O   PHE W4203     5916   5330   7110   -441    735   -353
ATOM   3192  CB  PHE W4203      55.889 142.905 -10.848  1.00 46.97           C  
ANISOU 3192  CB  PHE W4203     5784   4888   7175   -439    728   -288
ATOM   3193  CG  PHE W4203      55.647 141.624 -11.606  1.00 47.92           C  
ANISOU 3193  CG  PHE W4203     5787   5114   7307   -513    598   -230
ATOM   3194  CD1 PHE W4203      56.369 141.329 -12.766  1.00 46.04           C  
ANISOU 3194  CD1 PHE W4203     5483   5031   6978   -609    505   -249
ATOM   3195  CD2 PHE W4203      54.878 140.612 -11.015  1.00 51.92           C  
ANISOU 3195  CD2 PHE W4203     6252   5564   7912   -478    562   -159
ATOM   3196  CE1 PHE W4203      56.300 140.070 -13.321  1.00 47.49           C  
ANISOU 3196  CE1 PHE W4203     5564   5300   7178   -650    363   -194
ATOM   3197  CE2 PHE W4203      54.800 139.364 -11.592  1.00 54.84           C  
ANISOU 3197  CE2 PHE W4203     6506   6024   8308   -521    435   -121
ATOM   3198  CZ  PHE W4203      55.510 139.098 -12.741  1.00 52.76           C  
ANISOU 3198  CZ  PHE W4203     6180   5903   7962   -596    327   -135
ATOM   3199  H   PHE W4203      56.483 144.524  -8.901  1.00  0.00           H  
ATOM   3200  HA  PHE W4203      57.125 141.791  -9.557  1.00  0.00           H  
ATOM   3201  HB3 PHE W4203      55.971 143.741 -11.545  1.00  0.00           H  
ATOM   3202  HB2 PHE W4203      55.000 143.128 -10.261  1.00  0.00           H  
ATOM   3203  HD1 PHE W4203      57.006 142.073 -13.224  1.00  0.00           H  
ATOM   3204  HD2 PHE W4203      54.341 140.787 -10.096  1.00  0.00           H  
ATOM   3205  HE1 PHE W4203      56.864 139.840 -14.211  1.00  0.00           H  
ATOM   3206  HE2 PHE W4203      54.198 138.590 -11.136  1.00  0.00           H  
ATOM   3207  HZ  PHE W4203      55.442 138.114 -13.178  1.00  0.00           H  
ATOM   3208  N   LYS W4204      59.544 142.582 -10.070  1.00 46.56           N  
ANISOU 3208  N   LYS W4204     5576   5192   6925   -411    553   -118
ATOM   3209  CA  LYS W4204      60.901 142.577 -10.579  1.00 52.36           C  
ANISOU 3209  CA  LYS W4204     6274   6100   7520   -503    490   -108
ATOM   3210  C   LYS W4204      61.027 141.651 -11.778  1.00 50.81           C  
ANISOU 3210  C   LYS W4204     6024   5969   7313   -573    329     -6
ATOM   3211  O   LYS W4204      60.910 140.449 -11.542  1.00 47.95           O  
ANISOU 3211  O   LYS W4204     5629   5551   7039   -507    265     98
ATOM   3212  CB  LYS W4204      61.801 142.171  -9.411  1.00 59.12           C  
ANISOU 3212  CB  LYS W4204     7113   7036   8315   -443    519    -65
ATOM   3213  CG  LYS W4204      61.779 143.111  -8.185  1.00 66.36           C  
ANISOU 3213  CG  LYS W4204     8064   7900   9249   -342    661   -178
ATOM   3214  CD  LYS W4204      62.455 142.482  -6.951  1.00 67.54           C  
ANISOU 3214  CD  LYS W4204     8162   8172   9328   -297    689   -165
ATOM   3215  CE  LYS W4204      62.271 143.315  -5.668  1.00 66.49           C  
ANISOU 3215  CE  LYS W4204     8046   7992   9225   -169    816   -299
ATOM   3216  NZ  LYS W4204      62.896 142.673  -4.497  1.00 65.53           N1+
ANISOU 3216  NZ  LYS W4204     7977   7861   9060   -230    892   -460
ATOM   3217  H   LYS W4204      59.399 142.211  -9.141  1.00  0.00           H  
ATOM   3218  HA  LYS W4204      61.148 143.606 -10.848  1.00  0.00           H  
ATOM   3219  HB3 LYS W4204      62.829 142.076  -9.762  1.00  0.00           H  
ATOM   3220  HB2 LYS W4204      61.508 141.171  -9.086  1.00  0.00           H  
ATOM   3221  HG3 LYS W4204      60.757 143.381  -7.923  1.00  0.00           H  
ATOM   3222  HG2 LYS W4204      62.275 144.049  -8.438  1.00  0.00           H  
ATOM   3223  HD3 LYS W4204      63.519 142.354  -7.155  1.00  0.00           H  
ATOM   3224  HD2 LYS W4204      62.052 141.480  -6.791  1.00  0.00           H  
ATOM   3225  HE3 LYS W4204      61.210 143.449  -5.456  1.00  0.00           H  
ATOM   3226  HE2 LYS W4204      62.701 144.308  -5.795  1.00  0.00           H  
ATOM   3227  HZ1 LYS W4204      62.488 141.763  -4.348  1.00  0.00           H  
ATOM   3228  HZ2 LYS W4204      63.888 142.572  -4.650  1.00  0.00           H  
ATOM   3229  HZ3 LYS W4204      62.741 143.242  -3.678  1.00  0.00           H  
ATOM   3230  N   PRO W4205      61.219 142.121 -13.014  1.00 53.15           N  
ANISOU 3230  N   PRO W4205     6311   6379   7504   -697    253    -38
ATOM   3231  CA  PRO W4205      61.374 141.252 -14.160  1.00 55.23           C  
ANISOU 3231  CA  PRO W4205     6528   6696   7761   -742     74     57
ATOM   3232  C   PRO W4205      62.695 140.498 -14.141  1.00 57.82           C  
ANISOU 3232  C   PRO W4205     6861   7076   8030   -726    -24    210
ATOM   3233  O   PRO W4205      63.752 141.114 -14.017  1.00 62.11           O  
ANISOU 3233  O   PRO W4205     7437   7676   8488   -735     42    227
ATOM   3234  CB  PRO W4205      61.236 142.176 -15.373  1.00 58.04           C  
ANISOU 3234  CB  PRO W4205     6890   7173   7990   -882     24    -26
ATOM   3235  CG  PRO W4205      61.756 143.526 -14.879  1.00 60.21           C  
ANISOU 3235  CG  PRO W4205     7220   7500   8157   -926    165   -122
ATOM   3236  CD  PRO W4205      61.334 143.513 -13.411  1.00 57.91           C  
ANISOU 3236  CD  PRO W4205     6949   7066   7986   -799    321   -168
ATOM   3237  HA  PRO W4205      60.558 140.529 -14.202  1.00  0.00           H  
ATOM   3238  HB3 PRO W4205      60.189 142.279 -15.654  1.00  0.00           H  
ATOM   3239  HB2 PRO W4205      61.765 141.834 -16.260  1.00  0.00           H  
ATOM   3240  HG3 PRO W4205      61.383 144.374 -15.454  1.00  0.00           H  
ATOM   3241  HG2 PRO W4205      62.844 143.537 -14.952  1.00  0.00           H  
ATOM   3242  HD2 PRO W4205      62.053 144.086 -12.827  1.00  0.00           H  
ATOM   3243  HD3 PRO W4205      60.374 144.019 -13.324  1.00  0.00           H  
ATOM   3244  N   ARG W4206      62.630 139.162 -14.215  1.00 55.93           N  
ANISOU 3244  N   ARG W4206     6590   6819   7841   -706   -182    312
ATOM   3245  CA  ARG W4206      63.775 138.248 -14.164  1.00 55.28           C  
ANISOU 3245  CA  ARG W4206     6535   6752   7717   -695   -289    467
ATOM   3246  C   ARG W4206      64.238 137.790 -15.560  1.00 59.53           C  
ANISOU 3246  C   ARG W4206     7089   7348   8180   -756   -500    550
ATOM   3247  O   ARG W4206      65.036 136.857 -15.644  1.00 64.31           O  
ANISOU 3247  O   ARG W4206     7728   7922   8786   -730   -622    685
ATOM   3248  CB  ARG W4206      63.441 137.041 -13.256  1.00 51.64           C  
ANISOU 3248  CB  ARG W4206     6041   6166   7415   -568   -276    530
ATOM   3249  CG  ARG W4206      62.885 137.434 -11.879  1.00 52.90           C  
ANISOU 3249  CG  ARG W4206     6201   6271   7626   -498    -96    479
ATOM   3250  CD  ARG W4206      62.953 136.289 -10.853  1.00 51.55           C  
ANISOU 3250  CD  ARG W4206     6001   5985   7600   -388    -89    538
ATOM   3251  NE  ARG W4206      62.132 136.510  -9.647  1.00 52.16           N  
ANISOU 3251  NE  ARG W4206     6090   6019   7710   -316     60    504
ATOM   3252  CZ  ARG W4206      62.162 137.525  -8.761  1.00 49.52           C  
ANISOU 3252  CZ  ARG W4206     5741   5592   7483   -225     94    541
ATOM   3253  NH1 ARG W4206      62.974 138.586  -8.892  1.00 50.49           N  
ANISOU 3253  NH1 ARG W4206     5831   5658   7697   -201      6    600
ATOM   3254  NH2 ARG W4206      61.347 137.473  -7.701  1.00 44.39           N1+
ANISOU 3254  NH2 ARG W4206     5109   4911   6847   -154    211    512
ATOM   3255  H   ARG W4206      61.731 138.718 -14.373  1.00  0.00           H  
ATOM   3256  HA  ARG W4206      64.624 138.765 -13.715  1.00  0.00           H  
ATOM   3257  HB3 ARG W4206      64.338 136.436 -13.119  1.00  0.00           H  
ATOM   3258  HB2 ARG W4206      62.712 136.396 -13.749  1.00  0.00           H  
ATOM   3259  HG3 ARG W4206      61.892 137.873 -11.934  1.00  0.00           H  
ATOM   3260  HG2 ARG W4206      63.547 138.230 -11.538  1.00  0.00           H  
ATOM   3261  HD3 ARG W4206      63.973 136.243 -10.470  1.00  0.00           H  
ATOM   3262  HD2 ARG W4206      62.762 135.318 -11.310  1.00  0.00           H  
ATOM   3263  HE  ARG W4206      61.491 135.751  -9.454  1.00  0.00           H  
ATOM   3264 HH12 ARG W4206      62.977 139.327  -8.210  1.00  0.00           H  
ATOM   3265 HH11 ARG W4206      63.591 138.644  -9.689  1.00  0.00           H  
ATOM   3266 HH22 ARG W4206      61.353 138.205  -7.010  1.00  0.00           H  
ATOM   3267 HH21 ARG W4206      60.721 136.685  -7.571  1.00  0.00           H  
ATOM   3268  N   SER W4207      63.746 138.447 -16.622  1.00 55.60           N  
ANISOU 3268  N   SER W4207     6579   6931   7617   -836   -553    472
ATOM   3269  CA  SER W4207      64.056 138.156 -18.005  1.00 55.53           C  
ANISOU 3269  CA  SER W4207     6591   6988   7519   -890   -773    548
ATOM   3270  C   SER W4207      63.781 139.389 -18.857  1.00 53.48           C  
ANISOU 3270  C   SER W4207     6335   6858   7126  -1018   -772    439
ATOM   3271  O   SER W4207      62.912 140.184 -18.512  1.00 53.43           O  
ANISOU 3271  O   SER W4207     6291   6857   7154  -1040   -618    287
ATOM   3272  CB  SER W4207      63.273 136.927 -18.468  1.00 60.51           C  
ANISOU 3272  CB  SER W4207     7134   7541   8317   -774   -922    572
ATOM   3273  OG  SER W4207      63.415 136.653 -19.841  1.00 63.61           O  
ANISOU 3273  OG  SER W4207     7419   7935   8816   -762   -858    417
ATOM   3274  H   SER W4207      63.135 139.239 -16.491  1.00  0.00           H  
ATOM   3275  HA  SER W4207      65.123 137.945 -18.075  1.00  0.00           H  
ATOM   3276  HB3 SER W4207      62.209 137.045 -18.263  1.00  0.00           H  
ATOM   3277  HB2 SER W4207      63.578 136.038 -17.913  1.00  0.00           H  
ATOM   3278  HG  SER W4207      63.018 135.795 -20.011  1.00  0.00           H  
ATOM   3279  N   GLN W4208      64.460 139.500 -20.000  1.00 51.95           N  
ANISOU 3279  N   GLN W4208     8502   5234   6002   -571   -881   1023
ATOM   3280  CA  GLN W4208      64.232 140.488 -21.038  1.00 50.13           C  
ANISOU 3280  CA  GLN W4208     8354   5103   5589   -666   -896    836
ATOM   3281  C   GLN W4208      62.855 140.327 -21.667  1.00 46.99           C  
ANISOU 3281  C   GLN W4208     7820   4741   5292   -643  -1060    731
ATOM   3282  O   GLN W4208      62.269 141.329 -22.071  1.00 49.64           O  
ANISOU 3282  O   GLN W4208     8133   5103   5624   -745   -987    512
ATOM   3283  CB  GLN W4208      65.348 140.438 -22.081  1.00 55.38           C  
ANISOU 3283  CB  GLN W4208     9264   5901   5876   -712  -1002    911
ATOM   3284  CG  GLN W4208      65.361 141.568 -23.115  1.00 62.74           C  
ANISOU 3284  CG  GLN W4208    10313   6980   6544   -860  -1033    721
ATOM   3285  CD  GLN W4208      65.604 142.932 -22.490  1.00 67.65           C  
ANISOU 3285  CD  GLN W4208    10969   7535   7199  -1010   -716    495
ATOM   3286  OE1 GLN W4208      66.579 143.129 -21.770  1.00 71.27           O  
ANISOU 3286  OE1 GLN W4208    11438   7878   7765  -1007   -488    531
ATOM   3287  NE2 GLN W4208      64.729 143.910 -22.731  1.00 69.29           N  
ANISOU 3287  NE2 GLN W4208    11182   7810   7333  -1152   -681    252
ATOM   3288  H   GLN W4208      65.078 138.737 -20.235  1.00  0.00           H  
ATOM   3289  HA  GLN W4208      64.263 141.458 -20.545  1.00  0.00           H  
ATOM   3290  HB3 GLN W4208      65.301 139.487 -22.609  1.00  0.00           H  
ATOM   3291  HB2 GLN W4208      66.318 140.428 -21.584  1.00  0.00           H  
ATOM   3292  HG3 GLN W4208      64.440 141.581 -23.696  1.00  0.00           H  
ATOM   3293  HG2 GLN W4208      66.155 141.409 -23.842  1.00  0.00           H  
ATOM   3294 HE22 GLN W4208      64.874 144.821 -22.322  1.00  0.00           H  
ATOM   3295 HE21 GLN W4208      63.914 143.755 -23.306  1.00  0.00           H  
ATOM   3296  N   MET W4209      62.298 139.112 -21.697  1.00 45.35           N  
ANISOU 3296  N   MET W4209     7521   4524   5187   -528  -1249    865
ATOM   3297  CA  MET W4209      60.941 138.825 -22.114  1.00 47.16           C  
ANISOU 3297  CA  MET W4209     7594   4769   5558   -509  -1380    759
ATOM   3298  C   MET W4209      59.926 139.550 -21.246  1.00 44.96           C  
ANISOU 3298  C   MET W4209     7161   4352   5569   -533  -1192    618
ATOM   3299  O   MET W4209      58.968 140.128 -21.754  1.00 49.87           O  
ANISOU 3299  O   MET W4209     7715   4989   6243   -603  -1173    415
ATOM   3300  CB  MET W4209      60.671 137.320 -22.110  1.00 48.31           C  
ANISOU 3300  CB  MET W4209     7661   4887   5807   -381  -1561    932
ATOM   3301  CG  MET W4209      59.270 136.887 -22.543  1.00 49.35           C  
ANISOU 3301  CG  MET W4209     7611   5018   6121   -361  -1676    822
ATOM   3302  SD  MET W4209      58.858 135.162 -22.170  1.00 55.41           S  
ANISOU 3302  SD  MET W4209     8278   5693   7084   -220  -1800   1009
ATOM   3303  CE  MET W4209      59.979 134.287 -23.285  1.00 59.05           C  
ANISOU 3303  CE  MET W4209     8883   6272   7280   -141  -1981   1221
ATOM   3304  H   MET W4209      62.821 138.340 -21.308  1.00  0.00           H  
ATOM   3305  HA  MET W4209      60.811 139.198 -23.130  1.00  0.00           H  
ATOM   3306  HB3 MET W4209      60.857 136.918 -21.113  1.00  0.00           H  
ATOM   3307  HB2 MET W4209      61.400 136.831 -22.752  1.00  0.00           H  
ATOM   3308  HG3 MET W4209      59.123 137.058 -23.609  1.00  0.00           H  
ATOM   3309  HG2 MET W4209      58.494 137.464 -22.046  1.00  0.00           H  
ATOM   3310  HE1 MET W4209      59.850 133.210 -23.175  1.00  0.00           H  
ATOM   3311  HE2 MET W4209      59.760 134.550 -24.319  1.00  0.00           H  
ATOM   3312  HE3 MET W4209      61.019 134.529 -23.068  1.00  0.00           H  
ATOM   3313  N   GLU W4210      60.153 139.541 -19.931  1.00 43.81           N  
ANISOU 3313  N   GLU W4210     6958   4075   5612   -484  -1049    731
ATOM   3314  CA  GLU W4210      59.323 140.213 -18.955  1.00 45.03           C  
ANISOU 3314  CA  GLU W4210     6964   4092   6052   -485   -872    655
ATOM   3315  C   GLU W4210      59.452 141.727 -19.059  1.00 51.01           C  
ANISOU 3315  C   GLU W4210     7752   4818   6811   -575   -643    475
ATOM   3316  O   GLU W4210      58.427 142.400 -18.998  1.00 60.70           O  
ANISOU 3316  O   GLU W4210     8867   5928   8270   -585   -489    357
ATOM   3317  CB  GLU W4210      59.608 139.643 -17.564  1.00 48.64           C  
ANISOU 3317  CB  GLU W4210     7342   4459   6679   -424   -810    856
ATOM   3318  CG  GLU W4210      59.265 138.155 -17.460  1.00 53.20           C  
ANISOU 3318  CG  GLU W4210     7880   5023   7310   -370   -968    992
ATOM   3319  CD  GLU W4210      59.334 137.582 -16.052  1.00 59.64           C  
ANISOU 3319  CD  GLU W4210     8597   5762   8301   -360   -899   1151
ATOM   3320  OE1 GLU W4210      60.339 137.861 -15.364  1.00 62.32           O  
ANISOU 3320  OE1 GLU W4210     8896   6088   8693   -374   -765   1206
ATOM   3321  OE2 GLU W4210      58.393 136.867 -15.640  1.00 62.19           O1-
ANISOU 3321  OE2 GLU W4210     8876   6045   8708   -350   -979   1222
ATOM   3322  H   GLU W4210      61.003 139.116 -19.590  1.00  0.00           H  
ATOM   3323  HA  GLU W4210      58.290 139.964 -19.195  1.00  0.00           H  
ATOM   3324  HB3 GLU W4210      59.055 140.206 -16.815  1.00  0.00           H  
ATOM   3325  HB2 GLU W4210      60.656 139.801 -17.310  1.00  0.00           H  
ATOM   3326  HG3 GLU W4210      59.919 137.558 -18.092  1.00  0.00           H  
ATOM   3327  HG2 GLU W4210      58.263 137.995 -17.858  1.00  0.00           H  
ATOM   3328  N   ILE W4211      60.654 142.259 -19.299  1.00 47.77           N  
ANISOU 3328  N   ILE W4211     7501   4489   6159   -647   -585    449
ATOM   3329  CA  ILE W4211      60.913 143.653 -19.610  1.00 49.03           C  
ANISOU 3329  CA  ILE W4211     7715   4613   6302   -767   -335    238
ATOM   3330  C   ILE W4211      60.172 144.086 -20.867  1.00 52.43           C  
ANISOU 3330  C   ILE W4211     8200   5136   6584   -894   -392     -6
ATOM   3331  O   ILE W4211      59.429 145.064 -20.826  1.00 54.02           O  
ANISOU 3331  O   ILE W4211     8363   5244   6918   -986   -168   -228
ATOM   3332  CB  ILE W4211      62.402 143.993 -19.711  1.00 49.88           C  
ANISOU 3332  CB  ILE W4211     7996   4774   6182   -833   -232    273
ATOM   3333  CG1 ILE W4211      63.157 143.695 -18.414  1.00 51.72           C  
ANISOU 3333  CG1 ILE W4211     8146   4931   6573   -734   -170    495
ATOM   3334  CG2 ILE W4211      62.720 145.421 -20.167  1.00 51.39           C  
ANISOU 3334  CG2 ILE W4211     8256   4908   6361   -982     72     29
ATOM   3335  CD1 ILE W4211      64.683 143.716 -18.501  1.00 53.47           C  
ANISOU 3335  CD1 ILE W4211     8537   5201   6579   -802    -68    538
ATOM   3336  H   ILE W4211      61.440 141.629 -19.342  1.00  0.00           H  
ATOM   3337  HA  ILE W4211      60.500 144.227 -18.783  1.00  0.00           H  
ATOM   3338  HB  ILE W4211      62.831 143.344 -20.471  1.00  0.00           H  
ATOM   3339 HG13 ILE W4211      62.878 142.717 -18.019  1.00  0.00           H  
ATOM   3340 HG12 ILE W4211      62.844 144.394 -17.642  1.00  0.00           H  
ATOM   3341 HG21 ILE W4211      63.788 145.638 -20.201  1.00  0.00           H  
ATOM   3342 HG22 ILE W4211      62.354 145.651 -21.168  1.00  0.00           H  
ATOM   3343 HG23 ILE W4211      62.279 146.159 -19.501  1.00  0.00           H  
ATOM   3344 HD11 ILE W4211      65.136 142.946 -17.876  1.00  0.00           H  
ATOM   3345 HD12 ILE W4211      65.037 143.548 -19.517  1.00  0.00           H  
ATOM   3346 HD13 ILE W4211      65.094 144.673 -18.178  1.00  0.00           H  
ATOM   3347  N   ASP W4212      60.307 143.352 -21.972  1.00 54.54           N  
ANISOU 3347  N   ASP W4212     8544   5588   6589   -906   -685     33
ATOM   3348  CA  ASP W4212      59.619 143.572 -23.227  1.00 57.99           C  
ANISOU 3348  CA  ASP W4212     9004   6167   6861  -1046   -791   -186
ATOM   3349  C   ASP W4212      58.108 143.474 -23.073  1.00 58.45           C  
ANISOU 3349  C   ASP W4212     8866   6122   7219  -1023   -768   -310
ATOM   3350  O   ASP W4212      57.421 144.382 -23.536  1.00 64.81           O  
ANISOU 3350  O   ASP W4212     9664   6948   8011  -1181   -669   -579
ATOM   3351  CB  ASP W4212      60.088 142.738 -24.416  1.00 61.11           C  
ANISOU 3351  CB  ASP W4212     9479   6793   6945  -1030  -1143    -54
ATOM   3352  CG  ASP W4212      61.449 143.063 -25.016  1.00 64.57           C  
ANISOU 3352  CG  ASP W4212    10150   7335   7050  -1075  -1154     62
ATOM   3353  OD1 ASP W4212      62.262 143.764 -24.378  1.00 65.48           O  
ANISOU 3353  OD1 ASP W4212    10366   7358   7154  -1154   -875    -14
ATOM   3354  OD2 ASP W4212      61.736 142.543 -26.113  1.00 66.09           O1-
ANISOU 3354  OD2 ASP W4212    10419   7686   7008  -1026  -1426    238
ATOM   3355  H   ASP W4212      60.957 142.580 -21.955  1.00  0.00           H  
ATOM   3356  HA  ASP W4212      59.820 144.612 -23.487  1.00  0.00           H  
ATOM   3357  HB3 ASP W4212      59.353 142.768 -25.219  1.00  0.00           H  
ATOM   3358  HB2 ASP W4212      60.123 141.692 -24.109  1.00  0.00           H  
ATOM   3359  N   PHE W4213      57.570 142.455 -22.396  1.00 53.81           N  
ANISOU 3359  N   PHE W4213     8136   5420   6890   -854   -837   -130
ATOM   3360  CA  PHE W4213      56.165 142.303 -22.074  1.00 52.64           C  
ANISOU 3360  CA  PHE W4213     7821   5157   7025   -834   -802   -231
ATOM   3361  C   PHE W4213      55.600 143.528 -21.375  1.00 50.83           C  
ANISOU 3361  C   PHE W4213     7549   4730   7035   -893   -454   -399
ATOM   3362  O   PHE W4213      54.577 144.062 -21.797  1.00 53.91           O  
ANISOU 3362  O   PHE W4213     7870   5057   7555   -975   -358   -612
ATOM   3363  CB  PHE W4213      55.895 141.014 -21.292  1.00 51.69           C  
ANISOU 3363  CB  PHE W4213     7590   4941   7108   -667   -907      7
ATOM   3364  CG  PHE W4213      54.474 140.761 -20.849  1.00 55.29           C  
ANISOU 3364  CG  PHE W4213     7896   5241   7869   -646   -824    -67
ATOM   3365  CD1 PHE W4213      53.564 140.080 -21.665  1.00 57.04           C  
ANISOU 3365  CD1 PHE W4213     8036   5522   8114   -684   -966   -196
ATOM   3366  CD2 PHE W4213      53.980 141.385 -19.701  1.00 58.44           C  
ANISOU 3366  CD2 PHE W4213     8229   5436   8538   -588   -604      9
ATOM   3367  CE1 PHE W4213      52.231 140.003 -21.322  1.00 58.39           C  
ANISOU 3367  CE1 PHE W4213     8088   5534   8563   -679   -862   -273
ATOM   3368  CE2 PHE W4213      52.641 141.321 -19.378  1.00 56.34           C  
ANISOU 3368  CE2 PHE W4213     7852   5016   8539   -570   -518    -35
ATOM   3369  CZ  PHE W4213      51.765 140.643 -20.197  1.00 56.23           C  
ANISOU 3369  CZ  PHE W4213     7784   5045   8536   -623   -633   -188
ATOM   3370  H   PHE W4213      58.188 141.722 -22.078  1.00  0.00           H  
ATOM   3371  HA  PHE W4213      55.633 142.216 -23.020  1.00  0.00           H  
ATOM   3372  HB3 PHE W4213      56.530 140.992 -20.407  1.00  0.00           H  
ATOM   3373  HB2 PHE W4213      56.217 140.148 -21.867  1.00  0.00           H  
ATOM   3374  HD1 PHE W4213      53.902 139.622 -22.580  1.00  0.00           H  
ATOM   3375  HD2 PHE W4213      54.644 141.964 -19.078  1.00  0.00           H  
ATOM   3376  HE1 PHE W4213      51.528 139.467 -21.942  1.00  0.00           H  
ATOM   3377  HE2 PHE W4213      52.282 141.826 -18.497  1.00  0.00           H  
ATOM   3378  HZ  PHE W4213      50.711 140.620 -19.962  1.00  0.00           H  
ATOM   3379  N   LEU W4214      56.272 144.006 -20.327  1.00 50.79           N  
ANISOU 3379  N   LEU W4214     7574   4611   7114   -851   -242   -306
ATOM   3380  CA  LEU W4214      55.920 145.171 -19.545  1.00 56.63           C  
ANISOU 3380  CA  LEU W4214     8242   5124   8152   -864    112   -413
ATOM   3381  C   LEU W4214      55.998 146.473 -20.333  1.00 63.13           C  
ANISOU 3381  C   LEU W4214     9185   5956   8846  -1068    349   -724
ATOM   3382  O   LEU W4214      55.277 147.408 -19.998  1.00 68.62           O  
ANISOU 3382  O   LEU W4214     9831   6484   9756  -1142    617   -931
ATOM   3383  CB  LEU W4214      56.750 145.196 -18.262  1.00 59.75           C  
ANISOU 3383  CB  LEU W4214     8571   5397   8735   -727    239   -168
ATOM   3384  CG  LEU W4214      56.451 144.118 -17.216  1.00 58.38           C  
ANISOU 3384  CG  LEU W4214     8285   5213   8685   -570     43    125
ATOM   3385  CD1 LEU W4214      57.599 143.881 -16.235  1.00 57.57           C  
ANISOU 3385  CD1 LEU W4214     8112   5054   8710   -478    138    358
ATOM   3386  CD2 LEU W4214      55.121 144.330 -16.494  1.00 57.73           C  
ANISOU 3386  CD2 LEU W4214     8074   4985   8876   -522     76    113
ATOM   3387  H   LEU W4214      57.116 143.528 -20.049  1.00  0.00           H  
ATOM   3388  HA  LEU W4214      54.875 145.050 -19.258  1.00  0.00           H  
ATOM   3389  HB3 LEU W4214      56.667 146.169 -17.782  1.00  0.00           H  
ATOM   3390  HB2 LEU W4214      57.799 145.149 -18.553  1.00  0.00           H  
ATOM   3391  HG  LEU W4214      56.335 143.180 -17.755  1.00  0.00           H  
ATOM   3392 HD11 LEU W4214      57.898 142.834 -16.211  1.00  0.00           H  
ATOM   3393 HD12 LEU W4214      58.496 144.445 -16.495  1.00  0.00           H  
ATOM   3394 HD13 LEU W4214      57.367 144.145 -15.205  1.00  0.00           H  
ATOM   3395 HD21 LEU W4214      55.224 144.521 -15.428  1.00  0.00           H  
ATOM   3396 HD22 LEU W4214      54.561 145.174 -16.896  1.00  0.00           H  
ATOM   3397 HD23 LEU W4214      54.473 143.456 -16.572  1.00  0.00           H  
ATOM   3398  N   GLU W4215      56.886 146.553 -21.333  1.00 68.05           N  
ANISOU 3398  N   GLU W4215     9982   6761   9113  -1181    279   -767
ATOM   3399  CA  GLU W4215      57.153 147.769 -22.099  1.00 76.23           C  
ANISOU 3399  CA  GLU W4215    11164   7817   9982  -1419    525  -1075
ATOM   3400  C   GLU W4215      56.326 147.878 -23.393  1.00 77.57           C  
ANISOU 3400  C   GLU W4215    11382   8167   9922  -1622    382  -1336
ATOM   3401  O   GLU W4215      55.792 148.950 -23.679  1.00 84.77           O  
ANISOU 3401  O   GLU W4215    12325   9000  10883  -1818    658  -1648
ATOM   3402  CB  GLU W4215      58.677 147.879 -22.349  1.00 88.31           C  
ANISOU 3402  CB  GLU W4215    12888   9474  11190  -1493    525  -1024
ATOM   3403  CG  GLU W4215      59.115 149.026 -23.295  1.00 98.16           C  
ANISOU 3403  CG  GLU W4215    14085  10539  12672  -1361    758   -853
ATOM   3404  CD  GLU W4215      60.627 149.248 -23.430  1.00108.44           C  
ANISOU 3404  CD  GLU W4215    15598  11907  13698  -1512    916   -931
ATOM   3405  OE1 GLU W4215      61.419 148.480 -22.842  1.00113.94           O  
ANISOU 3405  OE1 GLU W4215    16482  12717  14093  -1759    986  -1193
ATOM   3406  OE2 GLU W4215      60.977 150.213 -24.142  1.00109.22           O1-
ANISOU 3406  OE2 GLU W4215    15680  11953  13865  -1406    975   -738
ATOM   3407  H   GLU W4215      57.475 145.753 -21.529  1.00  0.00           H  
ATOM   3408  HA  GLU W4215      56.877 148.636 -21.494  1.00  0.00           H  
ATOM   3409  HB3 GLU W4215      59.054 146.932 -22.737  1.00  0.00           H  
ATOM   3410  HB2 GLU W4215      59.165 148.013 -21.382  1.00  0.00           H  
ATOM   3411  HG3 GLU W4215      58.659 149.961 -22.963  1.00  0.00           H  
ATOM   3412  HG2 GLU W4215      58.739 148.832 -24.299  1.00  0.00           H  
ATOM   3413  N   LEU W4216      56.315 146.810 -24.196  1.00 72.00           N  
ANISOU 3413  N   LEU W4216    10672   7702   8982  -1587    -31  -1217
ATOM   3414  CA  LEU W4216      55.820 146.795 -25.571  1.00 74.32           C  
ANISOU 3414  CA  LEU W4216    10986   8230   9020  -1786   -225  -1434
ATOM   3415  C   LEU W4216      54.283 146.782 -25.637  1.00 71.73           C  
ANISOU 3415  C   LEU W4216    10458   7806   8990  -1751   -238  -1533
ATOM   3416  O   LEU W4216      53.603 146.523 -24.641  1.00 70.56           O  
ANISOU 3416  O   LEU W4216    10177   7416   9216  -1561   -125  -1402
ATOM   3417  CB  LEU W4216      56.414 145.575 -26.328  1.00 77.88           C  
ANISOU 3417  CB  LEU W4216    11501   8986   9102  -1753   -662  -1234
ATOM   3418  CG  LEU W4216      57.830 145.760 -26.932  1.00 85.89           C  
ANISOU 3418  CG  LEU W4216    12765  10186   9684  -1892   -693  -1214
ATOM   3419  CD1 LEU W4216      58.944 146.195 -25.956  1.00 92.55           C  
ANISOU 3419  CD1 LEU W4216    13754  11091  10320  -2234   -442  -1592
ATOM   3420  CD2 LEU W4216      58.230 144.508 -27.734  1.00 85.87           C  
ANISOU 3420  CD2 LEU W4216    12844  10016   9765  -1738   -529   -995
ATOM   3421  H   LEU W4216      56.704 145.930 -23.859  1.00  0.00           H  
ATOM   3422  HA  LEU W4216      56.155 147.704 -26.070  1.00  0.00           H  
ATOM   3423  HB3 LEU W4216      55.766 145.338 -27.174  1.00  0.00           H  
ATOM   3424  HB2 LEU W4216      56.362 144.682 -25.710  1.00  0.00           H  
ATOM   3425  HG  LEU W4216      57.749 146.572 -27.653  1.00  0.00           H  
ATOM   3426 HD11 LEU W4216      59.214 147.238 -26.124  1.00  0.00           H  
ATOM   3427 HD12 LEU W4216      58.657 146.104 -24.915  1.00  0.00           H  
ATOM   3428 HD13 LEU W4216      59.860 145.617 -26.075  1.00  0.00           H  
ATOM   3429 HD21 LEU W4216      58.546 144.799 -28.733  1.00  0.00           H  
ATOM   3430 HD22 LEU W4216      59.052 143.957 -27.279  1.00  0.00           H  
ATOM   3431 HD23 LEU W4216      57.404 143.806 -27.852  1.00  0.00           H  
ATOM   3432  N   ALA W4217      53.763 147.007 -26.852  1.00 71.18           N  
ANISOU 3432  N   ALA W4217    10369   7941   8734  -1955   -381  -1769
ATOM   3433  CA  ALA W4217      52.390 146.651 -27.201  1.00 70.08           C  
ANISOU 3433  CA  ALA W4217    10043   7751   8833  -1961   -416  -1897
ATOM   3434  C   ALA W4217      52.237 145.120 -27.217  1.00 70.55           C  
ANISOU 3434  C   ALA W4217     9966   8000   8838  -1810   -859  -1676
[truncated: 4,802,766 more chars]
