# Supplementary material for: An atomistic model of the coronavirus replication-transcription complex as a hexamer assembled around nsp15
Source: J Biol Chem. 2021 Sep 23;297(4):101218. doi: 10.1016/j.jbc.2021.101218 (PMC8494237; doi:10.1016/j.jbc.2021.101218)
Supplement: Supplemental Data 6 [file mmc7.zip › jbc_101218_mmc7.pdb]

TITLE     B3_v5
REMARK   4      COMPLIES WITH FORMAT V. 3.0, 1-DEC-2006
REMARK 888
REMARK 888 WRITTEN BY MAESTRO (A PRODUCT OF SCHRODINGER, LLC)
ATOM      1  N   SER W5001      23.520 128.498   7.181  1.00 43.64           N1+
ANISOU    1  N   SER W5001     4488   4366   7728    -92   -585   -208
ATOM      2  CA  SER W5001      24.418 128.328   8.376  1.00 39.83           C  
ANISOU    2  CA  SER W5001     4016   3986   7130    -28   -555   -181
ATOM      3  C   SER W5001      25.681 129.219   8.203  1.00 35.22           C  
ANISOU    3  C   SER W5001     3422   3442   6520    -24   -371    -93
ATOM      4  O   SER W5001      26.075 129.602   7.095  1.00 37.17           O  
ANISOU    4  O   SER W5001     3632   3648   6842    -66   -267    -52
ATOM      5  CB  SER W5001      24.817 126.846   8.570  1.00 45.95           C  
ANISOU    5  CB  SER W5001     4689   4755   8016    -44   -670   -154
ATOM      6  OG  SER W5001      25.579 126.306   7.493  1.00 48.00           O  
ANISOU    6  OG  SER W5001     4813   4987   8439    -98   -577    -52
ATOM      7  H1  SER W5001      22.684 127.949   7.338  1.00  0.00           H  
ATOM      8  H2  SER W5001      23.278 129.471   7.083  1.00  0.00           H  
ATOM      9  HA  SER W5001      23.812 128.686   9.209  1.00  0.00           H  
ATOM     10  HB3 SER W5001      23.952 126.230   8.800  1.00  0.00           H  
ATOM     11  HB2 SER W5001      25.493 126.868   9.414  1.00  0.00           H  
ATOM     12  HG  SER W5001      25.348 125.373   7.350  1.00  0.00           H  
ATOM     13  H   SER W5001      24.003 128.164   6.359  1.00  0.00           H  
ATOM     14  N   LEU W5002      26.376 129.460   9.327  1.00 32.66           N  
ANISOU   14  N   LEU W5002     3132   3194   6086     32   -345    -61
ATOM     15  CA  LEU W5002      27.706 130.075   9.380  1.00 34.10           C  
ANISOU   15  CA  LEU W5002     3313   3383   6261     39   -213     10
ATOM     16  C   LEU W5002      28.736 129.292   8.542  1.00 32.68           C  
ANISOU   16  C   LEU W5002     3030   3163   6224     25   -166     57
ATOM     17  O   LEU W5002      29.477 129.889   7.763  1.00 33.30           O  
ANISOU   17  O   LEU W5002     3105   3220   6327     25    -52     80
ATOM     18  CB  LEU W5002      28.116 130.221  10.868  1.00 43.46           C  
ANISOU   18  CB  LEU W5002     4539   4636   7337     89   -227     59
ATOM     19  CG  LEU W5002      29.574 130.612  11.198  1.00 44.78           C  
ANISOU   19  CG  LEU W5002     4708   4778   7529     96   -144    132
ATOM     20  CD1 LEU W5002      30.022 131.910  10.497  1.00 43.51           C  
ANISOU   20  CD1 LEU W5002     4603   4595   7335     74    -51    124
ATOM     21  CD2 LEU W5002      29.773 130.670  12.728  1.00 47.63           C  
ANISOU   21  CD2 LEU W5002     5085   5189   7823    129   -190    214
ATOM     22  H   LEU W5002      25.999 129.160  10.222  1.00  0.00           H  
ATOM     23  HA  LEU W5002      27.623 131.068   8.940  1.00  0.00           H  
ATOM     24  HB3 LEU W5002      27.921 129.272  11.371  1.00  0.00           H  
ATOM     25  HB2 LEU W5002      27.440 130.937  11.335  1.00  0.00           H  
ATOM     26  HG  LEU W5002      30.218 129.809  10.837  1.00  0.00           H  
ATOM     27 HD11 LEU W5002      30.555 132.594  11.157  1.00  0.00           H  
ATOM     28 HD12 LEU W5002      30.700 131.684   9.673  1.00  0.00           H  
ATOM     29 HD13 LEU W5002      29.177 132.462  10.084  1.00  0.00           H  
ATOM     30 HD21 LEU W5002      30.439 129.877  13.070  1.00  0.00           H  
ATOM     31 HD22 LEU W5002      30.197 131.614  13.067  1.00  0.00           H  
ATOM     32 HD23 LEU W5002      28.833 130.548  13.266  1.00  0.00           H  
ATOM     33  N   GLU W5003      28.714 127.962   8.675  1.00 32.42           N  
ANISOU   33  N   GLU W5003     2909   3131   6280     27   -255     72
ATOM     34  CA  GLU W5003      29.553 127.035   7.927  1.00 31.28           C  
ANISOU   34  CA  GLU W5003     2641   2970   6274     34   -202    127
ATOM     35  C   GLU W5003      29.287 127.047   6.408  1.00 31.43           C  
ANISOU   35  C   GLU W5003     2583   2962   6396    -19   -134    149
ATOM     36  O   GLU W5003      30.238 126.916   5.634  1.00 30.99           O  
ANISOU   36  O   GLU W5003     2453   2923   6398     11    -16    202
ATOM     37  CB  GLU W5003      29.428 125.619   8.524  1.00 35.69           C  
ANISOU   37  CB  GLU W5003     3106   3541   6914     47   -329    149
ATOM     38  CG  GLU W5003      30.004 125.453   9.958  1.00 40.90           C  
ANISOU   38  CG  GLU W5003     3819   4232   7489    110   -381    169
ATOM     39  CD  GLU W5003      29.160 125.940  11.148  1.00 48.59           C  
ANISOU   39  CD  GLU W5003     4910   5253   8298    116   -464    132
ATOM     40  OE1 GLU W5003      27.972 126.278  10.957  1.00 50.16           O  
ANISOU   40  OE1 GLU W5003     5160   5451   8449     85   -491     65
ATOM     41  OE2 GLU W5003      29.718 125.942  12.266  1.00 49.19           O1-
ANISOU   41  OE2 GLU W5003     5026   5372   8293    162   -502    179
ATOM     42  H   GLU W5003      28.108 127.542   9.368  1.00  0.00           H  
ATOM     43  HA  GLU W5003      30.587 127.355   8.052  1.00  0.00           H  
ATOM     44  HB3 GLU W5003      29.967 124.930   7.875  1.00  0.00           H  
ATOM     45  HB2 GLU W5003      28.391 125.284   8.485  1.00  0.00           H  
ATOM     46  HG3 GLU W5003      30.983 125.930  10.001  1.00  0.00           H  
ATOM     47  HG2 GLU W5003      30.193 124.391  10.122  1.00  0.00           H  
ATOM     48  N   ASN W5004      28.026 127.241   5.995  1.00 31.40           N  
ANISOU   48  N   ASN W5004     2595   2920   6414    -86   -209    116
ATOM     49  CA  ASN W5004      27.660 127.417   4.586  1.00 32.27           C  
ANISOU   49  CA  ASN W5004     2626   2994   6639   -151   -155    168
ATOM     50  C   ASN W5004      28.110 128.789   4.053  1.00 30.45           C  
ANISOU   50  C   ASN W5004     2475   2778   6317   -133      0    177
ATOM     51  O   ASN W5004      28.661 128.844   2.951  1.00 41.25           O  
ANISOU   51  O   ASN W5004     3766   4166   7741   -139    117    257
ATOM     52  CB  ASN W5004      26.154 127.148   4.361  1.00 35.14           C  
ANISOU   52  CB  ASN W5004     2996   3278   7076   -227   -315    125
ATOM     53  CG  ASN W5004      25.718 127.342   2.901  1.00 37.39           C  
ANISOU   53  CG  ASN W5004     3205   3506   7494   -310   -271    205
ATOM     54  OD1 ASN W5004      24.928 128.229   2.599  1.00 38.01           O  
ANISOU   54  OD1 ASN W5004     3377   3551   7513   -323   -235    180
ATOM     55  ND2 ASN W5004      26.255 126.553   1.979  1.00 37.52           N  
ANISOU   55  ND2 ASN W5004     3038   3519   7698   -364   -273    322
ATOM     56  H   ASN W5004      27.272 127.274   6.676  1.00  0.00           H  
ATOM     57  HA  ASN W5004      28.201 126.654   4.029  1.00  0.00           H  
ATOM     58  HB3 ASN W5004      25.561 127.820   4.981  1.00  0.00           H  
ATOM     59  HB2 ASN W5004      25.898 126.134   4.667  1.00  0.00           H  
ATOM     60 HD22 ASN W5004      26.056 126.700   0.993  1.00  0.00           H  
ATOM     61 HD21 ASN W5004      26.915 125.816   2.245  1.00  0.00           H  
ATOM     62  N   VAL W5005      27.922 129.861   4.838  1.00 28.43           N  
ANISOU   62  N   VAL W5005     2364   2525   5913   -106      2    108
ATOM     63  CA  VAL W5005      28.414 131.201   4.504  1.00 31.30           C  
ANISOU   63  CA  VAL W5005     2806   2898   6190    -90    123    112
ATOM     64  C   VAL W5005      29.949 131.211   4.347  1.00 32.09           C  
ANISOU   64  C   VAL W5005     2884   3036   6271    -22    238    146
ATOM     65  O   VAL W5005      30.452 131.693   3.332  1.00 37.90           O  
ANISOU   65  O   VAL W5005     3612   3793   6996     -4    348    182
ATOM     66  CB  VAL W5005      27.977 132.275   5.548  1.00 37.20           C  
ANISOU   66  CB  VAL W5005     3684   3648   6800    -71     92     48
ATOM     67  CG1 VAL W5005      28.614 133.665   5.352  1.00 34.60           C  
ANISOU   67  CG1 VAL W5005     3428   3325   6394    -54    196     56
ATOM     68  CG2 VAL W5005      26.448 132.456   5.575  1.00 45.60           C  
ANISOU   68  CG2 VAL W5005     4783   4678   7864   -102    -11     -7
ATOM     69  H   VAL W5005      27.439 129.758   5.728  1.00  0.00           H  
ATOM     70  HA  VAL W5005      27.998 131.459   3.533  1.00  0.00           H  
ATOM     71  HB  VAL W5005      28.277 131.918   6.533  1.00  0.00           H  
ATOM     72 HG11 VAL W5005      28.305 134.347   6.144  1.00  0.00           H  
ATOM     73 HG12 VAL W5005      29.701 133.656   5.372  1.00  0.00           H  
ATOM     74 HG13 VAL W5005      28.318 134.094   4.398  1.00  0.00           H  
ATOM     75 HG21 VAL W5005      26.136 132.987   6.476  1.00  0.00           H  
ATOM     76 HG22 VAL W5005      26.100 133.035   4.723  1.00  0.00           H  
ATOM     77 HG23 VAL W5005      25.907 131.513   5.554  1.00  0.00           H  
ATOM     78  N   ALA W5006      30.646 130.586   5.302  1.00 30.99           N  
ANISOU   78  N   ALA W5006     2743   2909   6123     31    204    134
ATOM     79  CA  ALA W5006      32.086 130.352   5.273  1.00 28.85           C  
ANISOU   79  CA  ALA W5006     2464   2653   5845    118    285    142
ATOM     80  C   ALA W5006      32.541 129.594   4.021  1.00 31.42           C  
ANISOU   80  C   ALA W5006     2652   3025   6263    151    371    203
ATOM     81  O   ALA W5006      33.484 130.028   3.365  1.00 33.13           O  
ANISOU   81  O   ALA W5006     2873   3276   6440    240    481    204
ATOM     82  CB  ALA W5006      32.500 129.620   6.552  1.00 29.35           C  
ANISOU   82  CB  ALA W5006     2544   2698   5910    162    207    131
ATOM     83  H   ALA W5006      30.148 130.243   6.123  1.00  0.00           H  
ATOM     84  HA  ALA W5006      32.587 131.316   5.247  1.00  0.00           H  
ATOM     85  HB1 ALA W5006      33.549 129.333   6.526  1.00  0.00           H  
ATOM     86  HB2 ALA W5006      32.353 130.247   7.430  1.00  0.00           H  
ATOM     87  HB3 ALA W5006      31.923 128.709   6.695  1.00  0.00           H  
ATOM     88  N   PHE W5007      31.823 128.517   3.677  1.00 31.53           N  
ANISOU   88  N   PHE W5007     2536   3045   6399     88    317    257
ATOM     89  CA  PHE W5007      32.045 127.732   2.464  1.00 31.37           C  
ANISOU   89  CA  PHE W5007     2346   3083   6490    104    405    355
ATOM     90  C   PHE W5007      31.919 128.561   1.177  1.00 32.22           C  
ANISOU   90  C   PHE W5007     2461   3230   6552     96    537    409
ATOM     91  O   PHE W5007      32.799 128.485   0.320  1.00 38.25           O  
ANISOU   91  O   PHE W5007     3159   4081   7292    188    681    464
ATOM     92  CB  PHE W5007      31.144 126.479   2.479  1.00 34.32           C  
ANISOU   92  CB  PHE W5007     2577   3432   7031      7    284    414
ATOM     93  CG  PHE W5007      30.988 125.721   1.173  1.00 36.55           C  
ANISOU   93  CG  PHE W5007     2645   3779   7463      0    366    555
ATOM     94  CD1 PHE W5007      31.905 124.713   0.808  1.00 43.53           C  
ANISOU   94  CD1 PHE W5007     3389   4731   8418     89    409    603
ATOM     95  CD2 PHE W5007      30.002 126.121   0.246  1.00 38.74           C  
ANISOU   95  CD2 PHE W5007     2846   4051   7820    -94    401    658
ATOM     96  CE1 PHE W5007      31.794 124.090  -0.426  1.00 49.20           C  
ANISOU   96  CE1 PHE W5007     3881   5534   9278     91    501    757
ATOM     97  CE2 PHE W5007      29.923 125.499  -0.987  1.00 43.63           C  
ANISOU   97  CE2 PHE W5007     3242   4746   8590   -109    486    829
ATOM     98  CZ  PHE W5007      30.809 124.485  -1.322  1.00 48.98           C  
ANISOU   98  CZ  PHE W5007     3766   5514   9330    -14    544    882
ATOM     99  H   PHE W5007      31.078 128.208   4.290  1.00  0.00           H  
ATOM    100  HA  PHE W5007      33.080 127.386   2.493  1.00  0.00           H  
ATOM    101  HB3 PHE W5007      30.144 126.744   2.815  1.00  0.00           H  
ATOM    102  HB2 PHE W5007      31.527 125.790   3.224  1.00  0.00           H  
ATOM    103  HD1 PHE W5007      32.675 124.390   1.490  1.00  0.00           H  
ATOM    104  HD2 PHE W5007      29.301 126.907   0.489  1.00  0.00           H  
ATOM    105  HE1 PHE W5007      32.466 123.283  -0.675  1.00  0.00           H  
ATOM    106  HE2 PHE W5007      29.148 125.788  -1.677  1.00  0.00           H  
ATOM    107  HZ  PHE W5007      30.707 123.992  -2.277  1.00  0.00           H  
ATOM    108  N   ASN W5008      30.851 129.365   1.086  1.00 33.30           N  
ANISOU  108  N   ASN W5008     2678   3311   6663      4    491    395
ATOM    109  CA  ASN W5008      30.615 130.273  -0.038  1.00 32.89           C  
ANISOU  109  CA  ASN W5008     2635   3290   6572    -12    600    463
ATOM    110  C   ASN W5008      31.744 131.306  -0.152  1.00 31.47           C  
ANISOU  110  C   ASN W5008     2575   3164   6218    105    715    410
ATOM    111  O   ASN W5008      32.280 131.490  -1.242  1.00 38.87           O  
ANISOU  111  O   ASN W5008     3479   4186   7102    161    850    483
ATOM    112  CB  ASN W5008      29.256 130.981   0.110  1.00 30.63           C  
ANISOU  112  CB  ASN W5008     2427   2913   6299   -120    502    441
ATOM    113  CG  ASN W5008      28.058 130.162  -0.353  1.00 32.56           C  
ANISOU  113  CG  ASN W5008     2548   3091   6734   -234    385    508
ATOM    114  OD1 ASN W5008      27.489 130.440  -1.403  1.00 34.61           O  
ANISOU  114  OD1 ASN W5008     2712   3342   7097   -302    418    634
ATOM    115  ND2 ASN W5008      27.623 129.181   0.418  1.00 35.44           N  
ANISOU  115  ND2 ASN W5008     2913   3402   7150   -256    233    431
ATOM    116  H   ASN W5008      30.197 129.394   1.863  1.00  0.00           H  
ATOM    117  HA  ASN W5008      30.595 129.637  -0.927  1.00  0.00           H  
ATOM    118  HB3 ASN W5008      29.279 131.832  -0.564  1.00  0.00           H  
ATOM    119  HB2 ASN W5008      29.098 131.385   1.110  1.00  0.00           H  
ATOM    120 HD22 ASN W5008      26.885 128.561   0.091  1.00  0.00           H  
ATOM    121 HD21 ASN W5008      28.027 129.002   1.336  1.00  0.00           H  
ATOM    122  N   VAL W5009      32.136 131.906   0.979  1.00 29.75           N  
ANISOU  122  N   VAL W5009     2495   2898   5909    146    654    292
ATOM    123  CA  VAL W5009      33.243 132.855   1.046  1.00 31.27           C  
ANISOU  123  CA  VAL W5009     2814   3109   5958    247    715    225
ATOM    124  C   VAL W5009      34.592 132.227   0.636  1.00 36.37           C  
ANISOU  124  C   VAL W5009     3403   3836   6582    394    819    232
ATOM    125  O   VAL W5009      35.282 132.829  -0.178  1.00 41.53           O  
ANISOU  125  O   VAL W5009     4109   4553   7116    496    919    220
ATOM    126  CB  VAL W5009      33.311 133.550   2.433  1.00 33.86           C  
ANISOU  126  CB  VAL W5009     3271   3353   6240    241    603    127
ATOM    127  CG1 VAL W5009      34.629 134.294   2.741  1.00 38.77           C  
ANISOU  127  CG1 VAL W5009     4018   3963   6750    341    625     53
ATOM    128  CG2 VAL W5009      32.117 134.518   2.577  1.00 36.22           C  
ANISOU  128  CG2 VAL W5009     3625   3607   6532    131    529    122
ATOM    129  H   VAL W5009      31.651 131.710   1.851  1.00  0.00           H  
ATOM    130  HA  VAL W5009      33.032 133.625   0.304  1.00  0.00           H  
ATOM    131  HB  VAL W5009      33.199 132.779   3.196  1.00  0.00           H  
ATOM    132 HG11 VAL W5009      34.590 134.795   3.705  1.00  0.00           H  
ATOM    133 HG12 VAL W5009      35.485 133.619   2.788  1.00  0.00           H  
ATOM    134 HG13 VAL W5009      34.846 135.050   1.985  1.00  0.00           H  
ATOM    135 HG21 VAL W5009      32.062 134.949   3.574  1.00  0.00           H  
ATOM    136 HG22 VAL W5009      32.190 135.343   1.866  1.00  0.00           H  
ATOM    137 HG23 VAL W5009      31.165 134.020   2.396  1.00  0.00           H  
ATOM    138  N   VAL W5010      34.892 131.001   1.086  1.00 39.70           N  
ANISOU  138  N   VAL W5010     3715   4264   7106    425    794    246
ATOM    139  CA  VAL W5010      36.060 130.225   0.646  1.00 36.07           C  
ANISOU  139  CA  VAL W5010     3192   3882   6630    591    891    242
ATOM    140  C   VAL W5010      36.082 129.941  -0.880  1.00 39.68           C  
ANISOU  140  C   VAL W5010     3499   4485   7093    629   1054    375
ATOM    141  O   VAL W5010      37.163 129.811  -1.448  1.00 46.15           O  
ANISOU  141  O   VAL W5010     4339   5409   7788    788   1186    365
ATOM    142  CB  VAL W5010      36.166 128.885   1.451  1.00 36.08           C  
ANISOU  142  CB  VAL W5010     3104   3848   6755    613    809    235
ATOM    143  CG1 VAL W5010      37.067 127.782   0.855  1.00 44.27           C  
ANISOU  143  CG1 VAL W5010     4050   4978   7794    802    918    240
ATOM    144  CG2 VAL W5010      36.625 129.146   2.894  1.00 34.60           C  
ANISOU  144  CG2 VAL W5010     3065   3535   6548    593    663    133
ATOM    145  H   VAL W5010      34.292 130.565   1.781  1.00  0.00           H  
ATOM    146  HA  VAL W5010      36.946 130.829   0.857  1.00  0.00           H  
ATOM    147  HB  VAL W5010      35.164 128.460   1.513  1.00  0.00           H  
ATOM    148 HG11 VAL W5010      37.159 126.933   1.533  1.00  0.00           H  
ATOM    149 HG12 VAL W5010      36.675 127.389  -0.084  1.00  0.00           H  
ATOM    150 HG13 VAL W5010      38.071 128.164   0.667  1.00  0.00           H  
ATOM    151 HG21 VAL W5010      36.601 128.235   3.492  1.00  0.00           H  
ATOM    152 HG22 VAL W5010      37.647 129.529   2.915  1.00  0.00           H  
ATOM    153 HG23 VAL W5010      35.992 129.876   3.393  1.00  0.00           H  
ATOM    154  N   ASN W5011      34.906 129.853  -1.518  1.00 37.53           N  
ANISOU  154  N   ASN W5011     3074   4223   6963    489   1042    508
ATOM    155  CA  ASN W5011      34.781 129.575  -2.953  1.00 39.45           C  
ANISOU  155  CA  ASN W5011     3124   4604   7261    504   1188    685
ATOM    156  C   ASN W5011      34.729 130.859  -3.802  1.00 40.90           C  
ANISOU  156  C   ASN W5011     3353   4835   7353    461   1276    768
ATOM    157  O   ASN W5011      35.173 130.802  -4.948  1.00 46.01           O  
ANISOU  157  O   ASN W5011     3893   5639   7949    546   1447    901
ATOM    158  CB  ASN W5011      33.520 128.710  -3.206  1.00 39.69           C  
ANISOU  158  CB  ASN W5011     2948   4603   7529    360   1105    811
ATOM    159  CG  ASN W5011      33.705 127.217  -2.921  1.00 47.71           C  
ANISOU  159  CG  ASN W5011     3886   5601   8641    415   1029    762
ATOM    160  OD1 ASN W5011      33.857 126.414  -3.840  1.00 49.57           O  
ANISOU  160  OD1 ASN W5011     3953   5952   8929    526   1132    842
ATOM    161  ND2 ASN W5011      33.627 126.803  -1.665  1.00 52.74           N  
ANISOU  161  ND2 ASN W5011     4639   6106   9295    348    853    641
ATOM    162  H   ASN W5011      34.054 130.013  -0.998  1.00  0.00           H  
ATOM    163  HA  ASN W5011      35.653 128.986  -3.248  1.00  0.00           H  
ATOM    164  HB3 ASN W5011      33.261 128.768  -4.264  1.00  0.00           H  
ATOM    165  HB2 ASN W5011      32.650 129.101  -2.676  1.00  0.00           H  
ATOM    166 HD22 ASN W5011      33.677 125.824  -1.442  1.00  0.00           H  
ATOM    167 HD21 ASN W5011      33.412 127.468  -0.918  1.00  0.00           H  
ATOM    168  N   LYS W5012      34.139 131.954  -3.291  1.00 39.00           N  
ANISOU  168  N   LYS W5012     3261   4476   7083    345   1169    705
ATOM    169  CA  LYS W5012      33.741 133.111  -4.110  1.00 40.37           C  
ANISOU  169  CA  LYS W5012     3472   4674   7195    290   1226    794
ATOM    170  C   LYS W5012      34.058 134.489  -3.491  1.00 38.35           C  
ANISOU  170  C   LYS W5012     3446   4386   6740    347   1211    659
ATOM    171  O   LYS W5012      33.912 135.489  -4.188  1.00 39.13           O  
ANISOU  171  O   LYS W5012     3596   4497   6777    306   1241    722
ATOM    172  CB  LYS W5012      32.212 133.037  -4.375  1.00 41.80           C  
ANISOU  172  CB  LYS W5012     3592   4733   7556     89   1101    874
ATOM    173  CG  LYS W5012      31.687 131.748  -5.040  1.00 45.92           C  
ANISOU  173  CG  LYS W5012     3869   5274   8304      3   1094   1045
ATOM    174  CD  LYS W5012      32.173 131.535  -6.483  1.00 51.67           C  
ANISOU  174  CD  LYS W5012     4431   6169   9031     48   1287   1270
ATOM    175  CE  LYS W5012      31.745 130.166  -7.036  1.00 55.66           C  
ANISOU  175  CE  LYS W5012     4666   6682   9799    -64   1263   1474
ATOM    176  NZ  LYS W5012      32.148 129.996  -8.442  1.00 56.94           N1+
ANISOU  176  NZ  LYS W5012     4719   7016   9901    -22   1420   1703
ATOM    177  H   LYS W5012      33.718 131.893  -2.369  1.00  0.00           H  
ATOM    178  HA  LYS W5012      34.271 133.105  -5.065  1.00  0.00           H  
ATOM    179  HB3 LYS W5012      31.912 133.885  -4.991  1.00  0.00           H  
ATOM    180  HB2 LYS W5012      31.683 133.165  -3.429  1.00  0.00           H  
ATOM    181  HG3 LYS W5012      30.599 131.782  -5.048  1.00  0.00           H  
ATOM    182  HG2 LYS W5012      31.931 130.883  -4.425  1.00  0.00           H  
ATOM    183  HD3 LYS W5012      33.257 131.629  -6.536  1.00  0.00           H  
ATOM    184  HD2 LYS W5012      31.768 132.332  -7.110  1.00  0.00           H  
ATOM    185  HE3 LYS W5012      30.665 130.044  -6.968  1.00  0.00           H  
ATOM    186  HE2 LYS W5012      32.190 129.365  -6.445  1.00  0.00           H  
ATOM    187  HZ1 LYS W5012      33.152 130.069  -8.517  1.00  0.00           H  
ATOM    188  HZ2 LYS W5012      31.851 129.090  -8.770  1.00  0.00           H  
ATOM    189  HZ3 LYS W5012      31.715 130.714  -9.005  1.00  0.00           H  
ATOM    190  N   GLY W5013      34.410 134.563  -2.201  1.00 39.74           N  
ANISOU  190  N   GLY W5013     3754   4513   6831    436   1151    487
ATOM    191  CA  GLY W5013      34.608 135.822  -1.473  1.00 36.95           C  
ANISOU  191  CA  GLY W5013     3605   4112   6324    475   1104    364
ATOM    192  C   GLY W5013      33.289 136.540  -1.146  1.00 39.22           C  
ANISOU  192  C   GLY W5013     3976   4273   6654    329    972    327
ATOM    193  O   GLY W5013      33.310 137.687  -0.710  1.00 41.58           O  
ANISOU  193  O   GLY W5013     4424   4519   6855    348    909    228
ATOM    194  H   GLY W5013      34.666 133.713  -1.711  1.00  0.00           H  
ATOM    195  HA3 GLY W5013      35.264 136.490  -2.036  1.00  0.00           H  
ATOM    196  HA2 GLY W5013      35.099 135.609  -0.528  1.00  0.00           H  
ATOM    197  N   HIS W5014      32.143 135.881  -1.339  1.00 41.05           N  
ANISOU  197  N   HIS W5014     4114   4454   7030    195    918    400
ATOM    198  CA  HIS W5014      30.804 136.380  -1.059  1.00 33.94           C  
ANISOU  198  CA  HIS W5014     3286   3446   6165     84    795    357
ATOM    199  C   HIS W5014      29.882 135.169  -0.881  1.00 28.86           C  
ANISOU  199  C   HIS W5014     2521   2749   5695    -22    720    411
ATOM    200  O   HIS W5014      30.291 134.040  -1.147  1.00 33.13           O  
ANISOU  200  O   HIS W5014     2917   3332   6338    -25    759    496
ATOM    201  CB  HIS W5014      30.327 137.323  -2.188  1.00 30.56           C  
ANISOU  201  CB  HIS W5014     2934   3015   5662     58    817    395
ATOM    202  CG  HIS W5014      30.140 136.698  -3.557  1.00 31.47           C  
ANISOU  202  CG  HIS W5014     2939   3157   5861     -4    876    555
ATOM    203  ND1 HIS W5014      28.981 136.046  -3.953  1.00 33.73           N  
ANISOU  203  ND1 HIS W5014     3241   3363   6213   -101    810    603
ATOM    204  CD2 HIS W5014      30.969 136.655  -4.655  1.00 31.31           C  
ANISOU  204  CD2 HIS W5014     2778   3234   5885     18    990    697
ATOM    205  CE1 HIS W5014      29.157 135.633  -5.210  1.00 35.31           C  
ANISOU  205  CE1 HIS W5014     3320   3590   6508   -152    867    774
ATOM    206  NE2 HIS W5014      30.338 135.980  -5.704  1.00 34.32           N  
ANISOU  206  NE2 HIS W5014     3087   3583   6369    -85    985    846
ATOM    207  H   HIS W5014      32.161 134.934  -1.694  1.00  0.00           H  
ATOM    208  HA  HIS W5014      30.824 136.927  -0.115  1.00  0.00           H  
ATOM    209  HB3 HIS W5014      31.032 138.148  -2.293  1.00  0.00           H  
ATOM    210  HB2 HIS W5014      29.385 137.790  -1.902  1.00  0.00           H  
ATOM    211  HD1 HIS W5014      28.126 135.897  -3.410  1.00  0.00           H  
ATOM    212  HD2 HIS W5014      31.970 137.046  -4.762  1.00  0.00           H  
ATOM    213  HE1 HIS W5014      28.410 135.090  -5.773  1.00  0.00           H  
ATOM    214  N   PHE W5015      28.641 135.413  -0.452  1.00 31.45           N  
ANISOU  214  N   PHE W5015     2906   2986   6057    -99    603    360
ATOM    215  CA  PHE W5015      27.582 134.414  -0.442  1.00 35.78           C  
ANISOU  215  CA  PHE W5015     3368   3464   6761   -189    495    384
ATOM    216  C   PHE W5015      27.040 134.297  -1.872  1.00 38.46           C  
ANISOU  216  C   PHE W5015     3613   3785   7216   -263    522    527
ATOM    217  O   PHE W5015      26.708 135.323  -2.464  1.00 41.36           O  
ANISOU  217  O   PHE W5015     4044   4124   7546   -284    537    558
ATOM    218  CB  PHE W5015      26.474 134.833   0.539  1.00 33.22           C  
ANISOU  218  CB  PHE W5015     3146   3062   6415   -214    364    273
ATOM    219  CG  PHE W5015      25.549 133.691   0.908  1.00 34.99           C  
ANISOU  219  CG  PHE W5015     3313   3209   6774   -276    220    253
ATOM    220  CD1 PHE W5015      25.947 132.779   1.901  1.00 34.91           C  
ANISOU  220  CD1 PHE W5015     3253   3214   6797   -262    154    214
ATOM    221  CD2 PHE W5015      24.399 133.410   0.143  1.00 36.43           C  
ANISOU  221  CD2 PHE W5015     3495   3290   7056   -344    130    269
ATOM    222  CE1 PHE W5015      25.181 131.652   2.162  1.00 35.01           C  
ANISOU  222  CE1 PHE W5015     3224   3153   6925   -311     -6    182
ATOM    223  CE2 PHE W5015      23.636 132.286   0.430  1.00 40.13           C  
ANISOU  223  CE2 PHE W5015     3927   3667   7655   -392    -39    228
ATOM    224  CZ  PHE W5015      24.026 131.411   1.433  1.00 39.56           C  
ANISOU  224  CZ  PHE W5015     3810   3620   7600   -375   -109    179
ATOM    225  H   PHE W5015      28.346 136.376  -0.301  1.00  0.00           H  
ATOM    226  HA  PHE W5015      27.988 133.468  -0.104  1.00  0.00           H  
ATOM    227  HB3 PHE W5015      25.897 135.658   0.126  1.00  0.00           H  
ATOM    228  HB2 PHE W5015      26.912 135.207   1.462  1.00  0.00           H  
ATOM    229  HD1 PHE W5015      26.856 132.960   2.453  1.00  0.00           H  
ATOM    230  HD2 PHE W5015      24.105 134.064  -0.664  1.00  0.00           H  
ATOM    231  HE1 PHE W5015      25.486 130.949   2.922  1.00  0.00           H  
ATOM    232  HE2 PHE W5015      22.744 132.081  -0.143  1.00  0.00           H  
ATOM    233  HZ  PHE W5015      23.442 130.524   1.639  1.00  0.00           H  
ATOM    234  N   ASP W5016      26.991 133.078  -2.409  1.00 36.09           N  
ANISOU  234  N   ASP W5016     3147   3496   7070   -307    522    634
ATOM    235  CA  ASP W5016      26.548 132.792  -3.775  1.00 36.75           C  
ANISOU  235  CA  ASP W5016     3100   3563   7300   -394    546    817
ATOM    236  C   ASP W5016      25.260 131.939  -3.758  1.00 38.43           C  
ANISOU  236  C   ASP W5016     3205   3648   7750   -514    367    849
ATOM    237  O   ASP W5016      24.550 131.887  -4.757  1.00 41.45           O  
ANISOU  237  O   ASP W5016     3430   4008   8312   -606    366   1033
ATOM    238  CB  ASP W5016      27.689 132.079  -4.543  1.00 46.01           C  
ANISOU  238  CB  ASP W5016     4136   4896   8450   -331    737    974
ATOM    239  CG  ASP W5016      27.534 131.941  -6.067  1.00 53.84           C  
ANISOU  239  CG  ASP W5016     5028   5919   9510   -392    820   1194
ATOM    240  OD1 ASP W5016      26.932 132.839  -6.692  1.00 55.85           O  
ANISOU  240  OD1 ASP W5016     5404   6154   9664   -390    839   1194
ATOM    241  OD2 ASP W5016      28.183 131.025  -6.613  1.00 57.75           O1-
ANISOU  241  OD2 ASP W5016     5313   6464  10166   -443    866   1386
ATOM    242  H   ASP W5016      27.327 132.275  -1.893  1.00  0.00           H  
ATOM    243  HA  ASP W5016      26.299 133.719  -4.289  1.00  0.00           H  
ATOM    244  HB3 ASP W5016      27.864 131.097  -4.104  1.00  0.00           H  
ATOM    245  HB2 ASP W5016      28.611 132.632  -4.366  1.00  0.00           H  
ATOM    246  N   GLY W5017      24.968 131.282  -2.627  1.00 35.12           N  
ANISOU  246  N   GLY W5017     2860   3147   7335   -515    207    684
ATOM    247  CA  GLY W5017      23.890 130.298  -2.519  1.00 37.19           C  
ANISOU  247  CA  GLY W5017     3049   3277   7805   -613      0    678
ATOM    248  C   GLY W5017      24.399 128.910  -2.925  1.00 44.72           C  
ANISOU  248  C   GLY W5017     3807   4269   8914   -647    -22    778
ATOM    249  O   GLY W5017      23.599 128.034  -3.246  1.00 52.10           O  
ANISOU  249  O   GLY W5017     4706   5111   9980   -705   -214    777
ATOM    250  H   GLY W5017      25.618 131.338  -1.857  1.00  0.00           H  
ATOM    251  HA3 GLY W5017      23.030 130.571  -3.130  1.00  0.00           H  
ATOM    252  HA2 GLY W5017      23.546 130.245  -1.486  1.00  0.00           H  
ATOM    253  N   GLN W5018      25.722 128.708  -2.915  1.00 45.42           N  
ANISOU  253  N   GLN W5018     3810   4512   8936   -570    157    844
ATOM    254  CA  GLN W5018      26.388 127.446  -3.195  1.00 41.49           C  
ANISOU  254  CA  GLN W5018     3128   4074   8564   -574    150    943
ATOM    255  C   GLN W5018      26.184 126.530  -1.971  1.00 36.47           C  
ANISOU  255  C   GLN W5018     2507   3392   7956   -560    -10    796
ATOM    256  O   GLN W5018      26.398 126.977  -0.840  1.00 43.35           O  
ANISOU  256  O   GLN W5018     3563   4262   8646   -485    -36    625
ATOM    257  CB  GLN W5018      27.873 127.787  -3.448  1.00 41.18           C  
ANISOU  257  CB  GLN W5018     2986   4219   8443   -466    399   1048
ATOM    258  CG  GLN W5018      28.651 126.757  -4.283  1.00 48.02           C  
ANISOU  258  CG  GLN W5018     3849   5166   9232   -451    576   1191
ATOM    259  CD  GLN W5018      30.119 127.162  -4.436  1.00 59.21           C  
ANISOU  259  CD  GLN W5018     5159   6565  10774   -542    527   1390
ATOM    260  OE1 GLN W5018      30.462 128.340  -4.468  1.00 68.44           O  
ANISOU  260  OE1 GLN W5018     6210   7706  12087   -590    416   1454
ATOM    261  NE2 GLN W5018      31.012 126.193  -4.549  1.00 59.42           N  
ANISOU  261  NE2 GLN W5018     5220   6602  10755   -567    601   1498
ATOM    262  H   GLN W5018      26.323 129.446  -2.565  1.00  0.00           H  
ATOM    263  HA  GLN W5018      25.947 126.998  -4.088  1.00  0.00           H  
ATOM    264  HB3 GLN W5018      28.386 127.955  -2.499  1.00  0.00           H  
ATOM    265  HB2 GLN W5018      27.932 128.738  -3.980  1.00  0.00           H  
ATOM    266  HG3 GLN W5018      28.213 126.679  -5.279  1.00  0.00           H  
ATOM    267  HG2 GLN W5018      28.582 125.766  -3.833  1.00  0.00           H  
ATOM    268 HE22 GLN W5018      32.001 126.416  -4.568  1.00  0.00           H  
ATOM    269 HE21 GLN W5018      30.770 125.213  -4.566  1.00  0.00           H  
ATOM    270  N   GLN W5019      25.748 125.284  -2.191  1.00 45.69           N  
ANISOU  270  N   GLN W5019     3548   4548   9264   -596   -124    861
ATOM    271  CA  GLN W5019      25.566 124.313  -1.113  1.00 48.89           C  
ANISOU  271  CA  GLN W5019     3948   4925   9705   -581   -284    746
ATOM    272  C   GLN W5019      26.903 123.625  -0.807  1.00 45.91           C  
ANISOU  272  C   GLN W5019     3470   4687   9286   -474   -140    776
ATOM    273  O   GLN W5019      27.662 123.323  -1.728  1.00 45.96           O  
ANISOU  273  O   GLN W5019     3367   4805   9290   -423     40    916
ATOM    274  CB  GLN W5019      24.462 123.294  -1.481  1.00 57.66           C  
ANISOU  274  CB  GLN W5019     4987   5936  10985   -665   -512    786
ATOM    275  CG  GLN W5019      24.123 122.248  -0.385  1.00 70.67           C  
ANISOU  275  CG  GLN W5019     6772   7416  12662   -730   -740    665
ATOM    276  CD  GLN W5019      23.750 122.877   0.962  1.00 83.70           C  
ANISOU  276  CD  GLN W5019     8373   8957  14472   -789  -1006    658
ATOM    277  OE1 GLN W5019      22.962 123.814   1.012  1.00 89.24           O  
ANISOU  277  OE1 GLN W5019     9194   9552  15160   -788  -1233    483
ATOM    278  NE2 GLN W5019      24.311 122.394   2.064  1.00 86.55           N  
ANISOU  278  NE2 GLN W5019     8559   9346  14978   -832   -985    845
ATOM    279  H   GLN W5019      25.627 124.946  -3.133  1.00  0.00           H  
ATOM    280  HA  GLN W5019      25.239 124.855  -0.223  1.00  0.00           H  
ATOM    281  HB3 GLN W5019      24.740 122.766  -2.394  1.00  0.00           H  
ATOM    282  HB2 GLN W5019      23.550 123.843  -1.721  1.00  0.00           H  
ATOM    283  HG3 GLN W5019      24.959 121.559  -0.252  1.00  0.00           H  
ATOM    284  HG2 GLN W5019      23.283 121.638  -0.715  1.00  0.00           H  
ATOM    285 HE22 GLN W5019      24.059 122.792   2.956  1.00  0.00           H  
ATOM    286 HE21 GLN W5019      24.950 121.605   2.060  1.00  0.00           H  
ATOM    287  N   GLY W5020      27.132 123.372   0.479  1.00 44.78           N  
ANISOU  287  N   GLY W5020     3433   4547   9033   -402   -222    636
ATOM    288  CA  GLY W5020      28.369 122.834   1.019  1.00 42.68           C  
ANISOU  288  CA  GLY W5020     3132   4388   8697   -277   -112    637
ATOM    289  C   GLY W5020      28.601 123.541   2.359  1.00 41.28           C  
ANISOU  289  C   GLY W5020     3168   4206   8312   -195   -145    482
ATOM    290  O   GLY W5020      27.907 124.508   2.685  1.00 43.93           O  
ANISOU  290  O   GLY W5020     3674   4492   8524   -214   -187    386
ATOM    291  H   GLY W5020      26.473 123.687   1.177  1.00  0.00           H  
ATOM    292  HA3 GLY W5020      29.218 123.007   0.359  1.00  0.00           H  
ATOM    293  HA2 GLY W5020      28.263 121.759   1.154  1.00  0.00           H  
ATOM    294  N   GLU W5021      29.569 123.062   3.139  1.00 38.98           N  
ANISOU  294  N   GLU W5021     2849   3968   7993    -98   -125    474
ATOM    295  CA  GLU W5021      29.944 123.580   4.450  1.00 38.90           C  
ANISOU  295  CA  GLU W5021     3010   3952   7818    -28   -167    368
ATOM    296  C   GLU W5021      31.436 123.313   4.669  1.00 43.49           C  
ANISOU  296  C   GLU W5021     3575   4585   8364     99    -48    385
ATOM    297  O   GLU W5021      31.938 122.279   4.230  1.00 48.87           O  
ANISOU  297  O   GLU W5021     4090   5314   9165    150      6    462
ATOM    298  CB  GLU W5021      29.102 122.942   5.584  1.00 42.81           C  
ANISOU  298  CB  GLU W5021     3516   4417   8331    -54   -385    321
ATOM    299  CG  GLU W5021      27.610 123.355   5.576  1.00 53.50           C  
ANISOU  299  CG  GLU W5021     4950   5707   9670   -141   -535    250
ATOM    300  CD  GLU W5021      26.799 123.044   6.843  1.00 69.19           C  
ANISOU  300  CD  GLU W5021     6858   7658  11772   -184   -767    236
ATOM    301  OE1 GLU W5021      27.362 122.547   7.844  1.00 73.61           O  
ANISOU  301  OE1 GLU W5021     7424   8139  12407   -266   -909    195
ATOM    302  OE2 GLU W5021      25.591 123.363   6.809  1.00 75.08           O1-
ANISOU  302  OE2 GLU W5021     7539   8444  12544   -134   -825    263
ATOM    303  H   GLU W5021      30.192 122.345   2.774  1.00  0.00           H  
ATOM    304  HA  GLU W5021      29.791 124.658   4.458  1.00  0.00           H  
ATOM    305  HB3 GLU W5021      29.558 123.191   6.541  1.00  0.00           H  
ATOM    306  HB2 GLU W5021      29.163 121.855   5.512  1.00  0.00           H  
ATOM    307  HG3 GLU W5021      27.109 122.869   4.738  1.00  0.00           H  
ATOM    308  HG2 GLU W5021      27.537 124.427   5.399  1.00  0.00           H  
ATOM    309  N   VAL W5022      32.105 124.237   5.362  1.00 43.56           N  
ANISOU  309  N   VAL W5022     3753   4579   8220    156    -16    316
ATOM    310  CA  VAL W5022      33.477 124.085   5.845  1.00 41.88           C  
ANISOU  310  CA  VAL W5022     3561   4372   7980    280     46    309
ATOM    311  C   VAL W5022      33.455 124.206   7.388  1.00 40.94           C  
ANISOU  311  C   VAL W5022     3579   4210   7766    290    -59    269
ATOM    312  O   VAL W5022      32.613 124.942   7.913  1.00 40.02           O  
ANISOU  312  O   VAL W5022     3576   4082   7548    226   -106    236
ATOM    313  CB  VAL W5022      34.404 125.198   5.274  1.00 39.00           C  
ANISOU  313  CB  VAL W5022     3258   4022   7539    353    212    285
ATOM    314  CG1 VAL W5022      34.662 125.018   3.771  1.00 41.73           C  
ANISOU  314  CG1 VAL W5022     3443   4448   7966    381    343    360
ATOM    315  CG2 VAL W5022      33.947 126.636   5.582  1.00 35.77           C  
ANISOU  315  CG2 VAL W5022     3004   3583   7006    284    226    237
ATOM    316  H   VAL W5022      31.617 125.045   5.732  1.00  0.00           H  
ATOM    317  HA  VAL W5022      33.860 123.110   5.546  1.00  0.00           H  
ATOM    318  HB  VAL W5022      35.382 125.081   5.742  1.00  0.00           H  
ATOM    319 HG11 VAL W5022      35.378 125.754   3.402  1.00  0.00           H  
ATOM    320 HG12 VAL W5022      35.069 124.030   3.556  1.00  0.00           H  
ATOM    321 HG13 VAL W5022      33.746 125.135   3.202  1.00  0.00           H  
ATOM    322 HG21 VAL W5022      34.565 127.368   5.062  1.00  0.00           H  
ATOM    323 HG22 VAL W5022      32.916 126.792   5.280  1.00  0.00           H  
ATOM    324 HG23 VAL W5022      34.010 126.867   6.645  1.00  0.00           H  
ATOM    325  N   PRO W5023      34.342 123.468   8.092  1.00 42.00           N  
ANISOU  325  N   PRO W5023     3693   4326   7938    377    -96    286
ATOM    326  CA  PRO W5023      34.407 123.509   9.565  1.00 39.76           C  
ANISOU  326  CA  PRO W5023     3522   4004   7580    381   -197    290
ATOM    327  C   PRO W5023      34.922 124.865  10.088  1.00 40.70           C  
ANISOU  327  C   PRO W5023     3792   4078   7594    378   -141    259
ATOM    328  O   PRO W5023      36.119 125.142   9.985  1.00 41.55           O  
ANISOU  328  O   PRO W5023     3929   4154   7704    435    -45    221
ATOM    329  CB  PRO W5023      35.340 122.330   9.900  1.00 42.17           C  
ANISOU  329  CB  PRO W5023     3758   4281   7985    484   -241    327
ATOM    330  CG  PRO W5023      36.238 122.173   8.685  1.00 41.49           C  
ANISOU  330  CG  PRO W5023     3572   4213   7980    572   -112    309
ATOM    331  CD  PRO W5023      35.317 122.528   7.529  1.00 40.61           C  
ANISOU  331  CD  PRO W5023     3383   4168   7880    485    -48    318
ATOM    332  HA  PRO W5023      33.420 123.320   9.993  1.00  0.00           H  
ATOM    333  HB3 PRO W5023      34.745 121.428  10.033  1.00  0.00           H  
ATOM    334  HB2 PRO W5023      35.922 122.476  10.806  1.00  0.00           H  
ATOM    335  HG3 PRO W5023      36.695 121.187   8.597  1.00  0.00           H  
ATOM    336  HG2 PRO W5023      37.036 122.912   8.735  1.00  0.00           H  
ATOM    337  HD2 PRO W5023      35.891 122.944   6.698  1.00  0.00           H  
ATOM    338  HD3 PRO W5023      34.792 121.638   7.175  1.00  0.00           H  
ATOM    339  N   VAL W5024      34.011 125.719  10.572  1.00 38.93           N  
ANISOU  339  N   VAL W5024     3659   3862   7272    319   -206    279
ATOM    340  CA  VAL W5024      34.342 127.031  11.115  1.00 37.11           C  
ANISOU  340  CA  VAL W5024     3548   3601   6953    292   -167    271
ATOM    341  C   VAL W5024      34.868 126.918  12.559  1.00 37.82           C  
ANISOU  341  C   VAL W5024     3689   3666   7013    292   -254    356
ATOM    342  O   VAL W5024      34.442 126.039  13.309  1.00 40.70           O  
ANISOU  342  O   VAL W5024     4031   4092   7341    283   -336    413
ATOM    343  CB  VAL W5024      33.109 127.978  11.049  1.00 34.43           C  
ANISOU  343  CB  VAL W5024     3248   3316   6517    217   -133    237
ATOM    344  CG1 VAL W5024      33.193 129.264  11.899  1.00 32.48           C  
ANISOU  344  CG1 VAL W5024     3102   3047   6190    191   -100    246
ATOM    345  CG2 VAL W5024      32.832 128.361   9.587  1.00 37.21           C  
ANISOU  345  CG2 VAL W5024     3543   3679   6918    204    -54    187
ATOM    346  H   VAL W5024      33.038 125.457  10.595  1.00  0.00           H  
ATOM    347  HA  VAL W5024      35.133 127.457  10.497  1.00  0.00           H  
ATOM    348  HB  VAL W5024      32.239 127.427  11.411  1.00  0.00           H  
ATOM    349 HG11 VAL W5024      32.381 129.950  11.667  1.00  0.00           H  
ATOM    350 HG12 VAL W5024      33.125 129.046  12.965  1.00  0.00           H  
ATOM    351 HG13 VAL W5024      34.125 129.801  11.726  1.00  0.00           H  
ATOM    352 HG21 VAL W5024      31.912 128.936   9.492  1.00  0.00           H  
ATOM    353 HG22 VAL W5024      33.646 128.965   9.184  1.00  0.00           H  
ATOM    354 HG23 VAL W5024      32.735 127.481   8.952  1.00  0.00           H  
ATOM    355  N   SER W5025      35.757 127.843  12.912  1.00 36.52           N  
ANISOU  355  N   SER W5025     3593   3414   6868    302   -248    373
ATOM    356  CA  SER W5025      36.343 128.027  14.224  1.00 38.39           C  
ANISOU  356  CA  SER W5025     3871   3617   7098    277   -328    488
ATOM    357  C   SER W5025      36.112 129.503  14.576  1.00 34.73           C  
ANISOU  357  C   SER W5025     3476   3151   6571    211   -292    506
ATOM    358  O   SER W5025      36.615 130.375  13.862  1.00 34.93           O  
ANISOU  358  O   SER W5025     3544   3114   6613    215   -241    422
ATOM    359  CB  SER W5025      37.832 127.644  14.095  1.00 46.71           C  
ANISOU  359  CB  SER W5025     4933   4530   8286    342   -402    516
ATOM    360  OG  SER W5025      38.597 127.870  15.265  1.00 56.84           O  
ANISOU  360  OG  SER W5025     6138   5825   9634    410   -442    519
ATOM    361  H   SER W5025      36.022 128.557  12.234  1.00  0.00           H  
ATOM    362  HA  SER W5025      35.858 127.389  14.967  1.00  0.00           H  
ATOM    363  HB3 SER W5025      38.296 128.190  13.274  1.00  0.00           H  
ATOM    364  HB2 SER W5025      37.907 126.592  13.827  1.00  0.00           H  
ATOM    365  HG  SER W5025      38.714 128.820  15.375  1.00  0.00           H  
ATOM    366  N   ILE W5026      35.297 129.765  15.607  1.00 31.79           N  
ANISOU  366  N   ILE W5026     3104   2859   6116    161   -316    622
ATOM    367  CA  ILE W5026      35.052 131.109  16.122  1.00 29.41           C  
ANISOU  367  CA  ILE W5026     2836   2578   5760    100   -282    670
ATOM    368  C   ILE W5026      35.984 131.358  17.323  1.00 37.16           C  
ANISOU  368  C   ILE W5026     3810   3500   6810     62   -362    847
ATOM    369  O   ILE W5026      35.805 130.733  18.371  1.00 37.27           O  
ANISOU  369  O   ILE W5026     3785   3597   6780     63   -400    989
ATOM    370  CB  ILE W5026      33.578 131.290  16.594  1.00 28.93           C  
ANISOU  370  CB  ILE W5026     2766   2686   5539     87   -224    668
ATOM    371  CG1 ILE W5026      32.560 131.148  15.437  1.00 27.99           C  
ANISOU  371  CG1 ILE W5026     2660   2581   5394    100   -162    504
ATOM    372  CG2 ILE W5026      33.272 132.551  17.431  1.00 28.93           C  
ANISOU  372  CG2 ILE W5026     2771   2731   5489     38   -193    769
ATOM    373  CD1 ILE W5026      32.610 132.272  14.386  1.00 35.62           C  
ANISOU  373  CD1 ILE W5026     3637   3675   6222    100   -125    472
ATOM    374  H   ILE W5026      34.851 129.007  16.109  1.00  0.00           H  
ATOM    375  HA  ILE W5026      35.256 131.855  15.351  1.00  0.00           H  
ATOM    376  HB  ILE W5026      33.377 130.451  17.264  1.00  0.00           H  
ATOM    377 HG13 ILE W5026      31.554 131.099  15.855  1.00  0.00           H  
ATOM    378 HG12 ILE W5026      32.705 130.188  14.942  1.00  0.00           H  
ATOM    379 HG21 ILE W5026      32.294 132.431  17.884  1.00  0.00           H  
ATOM    380 HG22 ILE W5026      33.948 132.703  18.272  1.00  0.00           H  
ATOM    381 HG23 ILE W5026      33.280 133.464  16.835  1.00  0.00           H  
ATOM    382 HD11 ILE W5026      32.648 131.859  13.378  1.00  0.00           H  
ATOM    383 HD12 ILE W5026      31.726 132.906  14.452  1.00  0.00           H  
ATOM    384 HD13 ILE W5026      33.479 132.920  14.497  1.00  0.00           H  
ATOM    385  N  AILE W5027      36.933 132.281  17.148  0.61 30.68           N  
ANISOU  385  N  AILE W5027     3027   2527   6105     32   -405    847
ATOM    386  N  BILE W5027      35.567 132.121  17.518  0.39 31.49           N  
ANISOU  386  N  BILE W5027     3129   2639   6198     26   -399    851
ATOM    387  CA AILE W5027      37.813 132.820  18.183  0.61 31.95           C  
ANISOU  387  CA AILE W5027     3174   2584   6381    -25   -510   1025
ATOM    388  CA BILE W5027      36.266 132.602  18.702  0.39 31.86           C  
ANISOU  388  CA BILE W5027     3160   2594   6354    -35   -499   1035
ATOM    389  C  AILE W5027      37.911 134.341  17.921  0.61 41.52           C  
ANISOU  389  C  AILE W5027     4404   3746   7625   -100   -514   1046
ATOM    390  C  BILE W5027      36.753 134.021  18.428  0.39 41.84           C  
ANISOU  390  C  BILE W5027     4461   3747   7688    -94   -524   1010
ATOM    391  O  AILE W5027      37.581 134.777  16.817  0.61 40.26           O  
ANISOU  391  O  AILE W5027     4306   3523   7469    -82   -490    881
ATOM    392  O  BILE W5027      37.185 134.342  17.316  0.39 42.78           O  
ANISOU  392  O  BILE W5027     4648   3785   7821    -55   -510    828
ATOM    393  CB AILE W5027      39.233 132.156  18.142  0.61 36.44           C  
ANISOU  393  CB AILE W5027     3775   2948   7124     24   -632   1000
ATOM    394  CB BILE W5027      37.426 131.658  19.092  0.39 36.87           C  
ANISOU  394  CB BILE W5027     3802   3069   7140      9   -619   1067
ATOM    395  CG1AILE W5027      39.202 130.619  18.342  0.61 38.59           C  
ANISOU  395  CG1AILE W5027     4024   3267   7371    118   -615    929
ATOM    396  CG1BILE W5027      38.066 132.094  20.408  0.39 38.87           C  
ANISOU  396  CG1BILE W5027     4026   3214   7528    -70   -743   1296
ATOM    397  CG2AILE W5027      40.291 132.775  19.085  0.61 38.72           C  
ANISOU  397  CG2AILE W5027     4034   3132   7548    -43   -763   1228
ATOM    398  CG2BILE W5027      38.469 131.596  17.985  0.39 37.38           C  
ANISOU  398  CG2BILE W5027     3938   2968   7296     86   -646    863
ATOM    399  CD1AILE W5027      38.856 130.154  19.766  0.61 40.47           C  
ANISOU  399  CD1AILE W5027     4285   3317   7776    194   -727    900
ATOM    400  CD1BILE W5027      39.213 131.209  20.841  0.39 40.66           C  
ANISOU  400  CD1BILE W5027     4267   3257   7924    -25   -884   1336
ATOM    401  H  AILE W5027      36.947 132.820  16.287  0.61  0.00           H  
ATOM    402  H  BILE W5027      35.803 132.542  16.630  0.39  0.00           H  
ATOM    403  HA AILE W5027      37.357 132.682  19.165  0.61  0.00           H  
ATOM    404  HA BILE W5027      35.559 132.635  19.531  0.39  0.00           H  
ATOM    405  HB AILE W5027      39.618 132.307  17.133  0.61  0.00           H  
ATOM    406  HB BILE W5027      37.018 130.657  19.231  0.39  0.00           H  
ATOM    407 HG13AILE W5027      40.179 130.209  18.086  0.61  0.00           H  
ATOM    408 HG13BILE W5027      37.309 132.111  21.192  0.39  0.00           H  
ATOM    409 HG12AILE W5027      38.516 130.150  17.637  0.61  0.00           H  
ATOM    410 HG12BILE W5027      38.416 133.122  20.315  0.39  0.00           H  
ATOM    411 HG21AILE W5027      41.202 132.177  19.108  0.61  0.00           H  
ATOM    412 HG21BILE W5027      39.274 130.925  18.284  0.39  0.00           H  
ATOM    413 HG22AILE W5027      40.596 133.770  18.766  0.61  0.00           H  
ATOM    414 HG22BILE W5027      38.009 131.224  17.071  0.39  0.00           H  
ATOM    415 HG23AILE W5027      39.926 132.841  20.111  0.61  0.00           H  
ATOM    416 HG23BILE W5027      38.872 132.593  17.807  0.39  0.00           H  
ATOM    417 HD11AILE W5027      38.740 129.071  19.797  0.61  0.00           H  
ATOM    418 HD11BILE W5027      39.619 131.575  21.782  0.39  0.00           H  
ATOM    419 HD12AILE W5027      39.645 130.409  20.473  0.61  0.00           H  
ATOM    420 HD12BILE W5027      38.856 130.188  20.977  0.39  0.00           H  
ATOM    421 HD13AILE W5027      37.925 130.593  20.125  0.61  0.00           H  
ATOM    422 HD13BILE W5027      39.990 131.224  20.078  0.39  0.00           H  
ATOM    423  N  AASN W5028      38.331 135.139  18.917  0.61 45.27           N  
ANISOU  423  N  AASN W5028     4814   4261   8124   -183   -545   1265
ATOM    424  N  BASN W5028      36.652 134.876  19.449  0.39 44.63           N  
ANISOU  424  N  BASN W5028     4762   4115   8082   -186   -563   1207
ATOM    425  CA AASN W5028      38.421 136.604  18.856  0.61 44.31           C  
ANISOU  425  CA AASN W5028     4675   4115   8047   -269   -555   1329
ATOM    426  CA BASN W5028      37.217 136.228  19.425  0.39 45.01           C  
ANISOU  426  CA BASN W5028     4826   4035   8241   -262   -634   1228
ATOM    427  C  AASN W5028      37.022 137.198  18.626  0.61 41.53           C  
ANISOU  427  C  AASN W5028     4340   3911   7528   -238   -417   1183
ATOM    428  C  BASN W5028      36.621 137.078  18.301  0.39 42.46           C  
ANISOU  428  C  BASN W5028     4544   3781   7810   -250   -536   1062
ATOM    429  O  AASN W5028      36.129 136.944  19.434  0.61 37.12           O  
ANISOU  429  O  AASN W5028     3754   3542   6808   -191   -314   1178
ATOM    430  O  BASN W5028      37.333 137.785  17.581  0.39 39.52           O  
ANISOU  430  O  BASN W5028     4245   3269   7503   -249   -596    937
ATOM    431  CB AASN W5028      39.514 137.042  17.828  0.61 46.89           C  
ANISOU  431  CB AASN W5028     5069   4173   8575   -298   -710   1268
ATOM    432  CB BASN W5028      38.742 136.180  19.320  0.39 49.88           C  
ANISOU  432  CB BASN W5028     5519   4376   9056   -250   -805   1162
ATOM    433  CG AASN W5028      40.951 136.808  18.250  0.61 52.31           C  
ANISOU  433  CG AASN W5028     5762   4684   9430   -293   -858   1358
ATOM    434  CG BASN W5028      39.371 135.319  20.397  0.39 53.06           C  
ANISOU  434  CG BASN W5028     5884   4706   9569   -257   -914   1316
ATOM    435  OD1AASN W5028      41.343 137.344  19.272  0.61 54.42           O  
ANISOU  435  OD1AASN W5028     5942   4999   9735   -352   -897   1595
ATOM    436  OD1BASN W5028      38.954 135.348  21.554  0.39 54.28           O  
ANISOU  436  OD1BASN W5028     5940   4949   9734   -333   -918   1567
ATOM    437  ND2AASN W5028      41.765 136.075  17.495  0.61 52.35           N  
ANISOU  437  ND2AASN W5028     5864   4549   9478   -204   -926   1147
ATOM    438  ND2BASN W5028      40.376 134.539  20.017  0.39 52.61           N  
ANISOU  438  ND2BASN W5028     5899   4523   9566   -166   -991   1165
ATOM    439  H  AASN W5028      38.555 134.726  19.808  0.61  0.00           H  
ATOM    440  H  BASN W5028      36.167 134.602  20.292  0.39  0.00           H  
ATOM    441  HA AASN W5028      38.723 136.899  19.862  0.61  0.00           H  
ATOM    442  HA BASN W5028      36.965 136.706  20.371  0.39  0.00           H  
ATOM    443  HB3AASN W5028      39.449 138.120  17.678  0.61  0.00           H  
ATOM    444  HB3BASN W5028      39.141 137.192  19.383  0.39  0.00           H  
ATOM    445  HB2AASN W5028      39.343 136.604  16.846  0.61  0.00           H  
ATOM    446  HB2BASN W5028      39.026 135.800  18.339  0.39  0.00           H  
ATOM    447 HD22AASN W5028      42.724 135.931  17.787  0.61  0.00           H  
ATOM    448 HD22BASN W5028      40.835 133.943  20.691  0.39  0.00           H  
ATOM    449 HD21AASN W5028      41.493 135.664  16.605  0.61  0.00           H  
ATOM    450 HD21BASN W5028      40.682 134.543  19.054  0.39  0.00           H  
ATOM    451  N  AASN W5029      36.821 137.931  17.519  0.61 39.20           N  
ANISOU  451  N  AASN W5029     4099   3530   7266   -255   -425   1060
ATOM    452  N  BASN W5029      35.295 137.009  18.159  0.39 38.39           N  
ANISOU  452  N  BASN W5029     3987   3478   7120   -229   -397   1059
ATOM    453  CA AASN W5029      35.511 138.234  16.982  0.61 37.43           C  
ANISOU  453  CA AASN W5029     3903   3415   6906   -221   -309    914
ATOM    454  CA BASN W5029      34.569 137.786  17.148  0.39 37.76           C  
ANISOU  454  CA BASN W5029     3937   3471   6938   -216   -304    926
ATOM    455  C  AASN W5029      35.671 138.005  15.485  0.61 35.29           C  
ANISOU  455  C  AASN W5029     3725   3053   6630   -151   -297    693
ATOM    456  C  BASN W5029      35.124 137.532  15.748  0.39 35.44           C  
ANISOU  456  C  BASN W5029     3740   3077   6649   -154   -298    704
ATOM    457  O  AASN W5029      35.486 138.903  14.670  0.61 33.97           O  
ANISOU  457  O  AASN W5029     3606   2878   6422   -144   -261    580
ATOM    458  O  BASN W5029      35.026 138.376  14.854  0.39 34.26           O  
ANISOU  458  O  BASN W5029     3634   2916   6465   -153   -268    602
ATOM    459  CB AASN W5029      35.023 139.629  17.368  0.61 40.91           C  
ANISOU  459  CB AASN W5029     4315   3864   7364   -289   -314    970
ATOM    460  CB BASN W5029      34.594 139.283  17.475  0.39 40.64           C  
ANISOU  460  CB BASN W5029     4265   3818   7359   -299   -338   1024
ATOM    461  CG AASN W5029      34.238 139.632  18.682  0.61 42.60           C  
ANISOU  461  CG AASN W5029     4437   4295   7454   -292   -207   1091
ATOM    462  CG BASN W5029      33.206 139.891  17.550  0.39 42.59           C  
ANISOU  462  CG BASN W5029     4449   4270   7463   -292   -215   1068
ATOM    463  OD1AASN W5029      33.658 138.625  19.066  0.61 42.55           O  
ANISOU  463  OD1AASN W5029     4428   4434   7304   -222   -115   1046
ATOM    464  OD1BASN W5029      32.202 139.179  17.571  0.39 42.80           O  
ANISOU  464  OD1BASN W5029     4464   4452   7348   -227   -122   1042
ATOM    465  ND2AASN W5029      34.142 140.755  19.377  0.61 45.41           N  
ANISOU  465  ND2AASN W5029     4714   4676   7866   -362   -227   1241
ATOM    466  ND2BASN W5029      33.146 141.216  17.601  0.39 44.51           N  
ANISOU  466  ND2BASN W5029     4653   4509   7749   -350   -231   1128
ATOM    467  H  AASN W5029      37.582 138.026  16.861  0.61  0.00           H  
ATOM    468  H  BASN W5029      34.754 136.404  18.761  0.39  0.00           H  
ATOM    469  HA AASN W5029      34.773 137.488  17.276  0.61  0.00           H  
ATOM    470  HA BASN W5029      33.531 137.459  17.161  0.39  0.00           H  
ATOM    471  HB3AASN W5029      34.298 139.985  16.638  0.61  0.00           H  
ATOM    472  HB3BASN W5029      35.179 139.810  16.720  0.39  0.00           H  
ATOM    473  HB2AASN W5029      35.833 140.359  17.367  0.61  0.00           H  
ATOM    474  HB2BASN W5029      35.107 139.435  18.423  0.39  0.00           H  
ATOM    475 HD22AASN W5029      33.615 140.751  20.234  0.61  0.00           H  
ATOM    476 HD22BASN W5029      32.252 141.680  17.652  0.39  0.00           H  
ATOM    477 HD21AASN W5029      34.536 141.643  19.047  0.61  0.00           H  
ATOM    478 HD21BASN W5029      33.995 141.761  17.590  0.39  0.00           H  
ATOM    479  N   THR W5030      36.157 136.806  15.133  1.00 36.34           N  
ANISOU  479  N   THR W5030     3876   3130   6800    -91   -323    643
ATOM    480  CA  THR W5030      36.705 136.495  13.828  1.00 36.27           C  
ANISOU  480  CA  THR W5030     3935   3054   6793     -8   -301    461
ATOM    481  C   THR W5030      36.221 135.098  13.415  1.00 33.77           C  
ANISOU  481  C   THR W5030     3577   2832   6421     52   -228    418
ATOM    482  O   THR W5030      36.170 134.189  14.248  1.00 37.85           O  
ANISOU  482  O   THR W5030     4041   3394   6945     48   -255    514
ATOM    483  CB  THR W5030      38.256 136.506  13.904  1.00 37.42           C  
ANISOU  483  CB  THR W5030     4143   3001   7075     33   -430    420
ATOM    484  OG1 THR W5030      38.725 137.729  14.458  1.00 41.92           O  
ANISOU  484  OG1 THR W5030     4735   3460   7733    -47   -545    494
ATOM    485  CG2 THR W5030      38.980 136.290  12.572  1.00 38.09           C  
ANISOU  485  CG2 THR W5030     4304   3045   7123    145   -389    226
ATOM    486  H   THR W5030      36.349 136.098  15.833  1.00  0.00           H  
ATOM    487  HA  THR W5030      36.371 137.215  13.084  1.00  0.00           H  
ATOM    488  HB  THR W5030      38.569 135.721  14.588  1.00  0.00           H  
ATOM    489  HG1 THR W5030      39.671 137.783  14.285  1.00  0.00           H  
ATOM    490 HG21 THR W5030      40.061 136.308  12.706  1.00  0.00           H  
ATOM    491 HG22 THR W5030      38.735 135.325  12.128  1.00  0.00           H  
ATOM    492 HG23 THR W5030      38.728 137.070  11.853  1.00  0.00           H  
ATOM    493  N   VAL W5031      35.855 134.952  12.139  1.00 32.60           N  
ANISOU  493  N   VAL W5031     3446   2720   6222    104   -143    288
ATOM    494  CA  VAL W5031      35.489 133.671  11.560  1.00 32.23           C  
ANISOU  494  CA  VAL W5031     3342   2750   6152    149    -85    248
ATOM    495  C   VAL W5031      36.752 133.100  10.899  1.00 37.24           C  
ANISOU  495  C   VAL W5031     3984   3308   6857    249    -88    170
ATOM    496  O   VAL W5031      37.244 133.677   9.924  1.00 39.26           O  
ANISOU  496  O   VAL W5031     4298   3517   7100    303    -58     79
ATOM    497  CB  VAL W5031      34.373 133.814  10.488  1.00 33.52           C  
ANISOU  497  CB  VAL W5031     3492   3012   6231    129     11    193
ATOM    498  CG1 VAL W5031      33.992 132.473   9.829  1.00 37.77           C  
ANISOU  498  CG1 VAL W5031     3955   3611   6784    156     38    172
ATOM    499  CG2 VAL W5031      33.113 134.464  11.087  1.00 29.26           C  
ANISOU  499  CG2 VAL W5031     2955   2546   5616     62     13    250
ATOM    500  H   VAL W5031      35.995 135.723  11.492  1.00  0.00           H  
ATOM    501  HA  VAL W5031      35.135 132.982  12.331  1.00  0.00           H  
ATOM    502  HB  VAL W5031      34.729 134.474   9.694  1.00  0.00           H  
ATOM    503 HG11 VAL W5031      33.183 132.597   9.118  1.00  0.00           H  
ATOM    504 HG12 VAL W5031      34.823 132.025   9.285  1.00  0.00           H  
ATOM    505 HG13 VAL W5031      33.654 131.756  10.575  1.00  0.00           H  
ATOM    506 HG21 VAL W5031      32.313 134.527  10.354  1.00  0.00           H  
ATOM    507 HG22 VAL W5031      32.734 133.892  11.935  1.00  0.00           H  
ATOM    508 HG23 VAL W5031      33.311 135.479  11.428  1.00  0.00           H  
ATOM    509  N   TYR W5032      37.245 131.987  11.439  1.00 28.82           N  
ANISOU  509  N   TYR W5032     2860   2240   5851    291   -125    203
ATOM    510  CA  TYR W5032      38.296 131.183  10.832  1.00 29.81           C  
ANISOU  510  CA  TYR W5032     2972   2306   6050    409   -126    138
ATOM    511  C   TYR W5032      37.676 129.859  10.352  1.00 34.82           C  
ANISOU  511  C   TYR W5032     3493   3044   6691    440    -61    135
ATOM    512  O   TYR W5032      36.607 129.478  10.835  1.00 35.78           O  
ANISOU  512  O   TYR W5032     3561   3252   6783    367    -64    186
ATOM    513  CB  TYR W5032      39.401 130.879  11.861  1.00 35.68           C  
ANISOU  513  CB  TYR W5032     3733   2921   6902    444   -256    191
ATOM    514  CG  TYR W5032      40.039 132.054  12.579  1.00 38.68           C  
ANISOU  514  CG  TYR W5032     4212   3158   7326    412   -356    203
ATOM    515  CD1 TYR W5032      39.463 132.548  13.769  1.00 36.99           C  
ANISOU  515  CD1 TYR W5032     3996   2941   7119    290   -420    342
ATOM    516  CD2 TYR W5032      41.251 132.602  12.109  1.00 40.47           C  
ANISOU  516  CD2 TYR W5032     4529   3257   7592    511   -397     80
ATOM    517  CE1 TYR W5032      40.113 133.559  14.500  1.00 41.58           C  
ANISOU  517  CE1 TYR W5032     4640   3381   7775    242   -529    380
ATOM    518  CE2 TYR W5032      41.888 133.630  12.833  1.00 44.78           C  
ANISOU  518  CE2 TYR W5032     5165   3645   8203    472   -528     86
ATOM    519  CZ  TYR W5032      41.320 134.105  14.032  1.00 47.68           C  
ANISOU  519  CZ  TYR W5032     5508   3998   8608    325   -598    246
ATOM    520  OH  TYR W5032      41.928 135.099  14.738  1.00 50.85           O  
ANISOU  520  OH  TYR W5032     5977   4236   9110    268   -744    277
ATOM    521  H   TYR W5032      36.812 131.573  12.261  1.00  0.00           H  
ATOM    522  HA  TYR W5032      38.728 131.704   9.984  1.00  0.00           H  
ATOM    523  HB3 TYR W5032      40.195 130.309  11.374  1.00  0.00           H  
ATOM    524  HB2 TYR W5032      39.008 130.220  12.633  1.00  0.00           H  
ATOM    525  HD1 TYR W5032      38.534 132.142  14.142  1.00  0.00           H  
ATOM    526  HD2 TYR W5032      41.709 132.226  11.205  1.00  0.00           H  
ATOM    527  HE1 TYR W5032      39.678 133.921  15.419  1.00  0.00           H  
ATOM    528  HE2 TYR W5032      42.813 134.048  12.463  1.00  0.00           H  
ATOM    529  HH  TYR W5032      42.820 135.286  14.393  1.00  0.00           H  
ATOM    530  N   THR W5033      38.360 129.133   9.467  1.00 40.75           N  
ANISOU  530  N   THR W5033     4206   3788   7487    559    -11     73
ATOM    531  CA  THR W5033      37.980 127.780   9.077  1.00 40.17           C  
ANISOU  531  CA  THR W5033     3995   3804   7463    595     38     93
ATOM    532  C   THR W5033      39.223 127.002   8.611  1.00 36.98           C  
ANISOU  532  C   THR W5033     3556   3352   7143    754     32     57
ATOM    533  O   THR W5033      40.176 127.614   8.125  1.00 39.65           O  
ANISOU  533  O   THR W5033     3988   3603   7472    855     24    -22
ATOM    534  CB  THR W5033      36.881 127.795   7.976  1.00 40.73           C  
ANISOU  534  CB  THR W5033     4008   3980   7486    570    167     77
ATOM    535  OG1 THR W5033      36.434 126.493   7.664  1.00 43.61           O  
ANISOU  535  OG1 THR W5033     4216   4423   7932    568    183    128
ATOM    536  CG2 THR W5033      37.334 128.404   6.639  1.00 40.48           C  
ANISOU  536  CG2 THR W5033     4020   3955   7406    689    272      2
ATOM    537  H   THR W5033      39.179 129.516   8.995  1.00  0.00           H  
ATOM    538  HA  THR W5033      37.598 127.270   9.963  1.00  0.00           H  
ATOM    539  HB  THR W5033      36.020 128.356   8.342  1.00  0.00           H  
ATOM    540  HG1 THR W5033      36.230 126.030   8.495  1.00  0.00           H  
ATOM    541 HG21 THR W5033      36.493 128.525   5.958  1.00  0.00           H  
ATOM    542 HG22 THR W5033      37.787 129.384   6.787  1.00  0.00           H  
ATOM    543 HG23 THR W5033      38.070 127.779   6.134  1.00  0.00           H  
ATOM    544  N   LYS W5034      39.212 125.676   8.786  1.00 40.11           N  
ANISOU  544  N   LYS W5034     3816   3799   7624    785     20    107
ATOM    545  CA  LYS W5034      40.281 124.804   8.314  1.00 43.13           C  
ANISOU  545  CA  LYS W5034     4142   4146   8100    949     10     84
ATOM    546  C   LYS W5034      40.217 124.611   6.789  1.00 45.65           C  
ANISOU  546  C   LYS W5034     4364   4574   8405   1071    172     42
ATOM    547  O   LYS W5034      39.325 123.910   6.311  1.00 50.89           O  
ANISOU  547  O   LYS W5034     4893   5360   9082   1008    252    105
ATOM    548  CB  LYS W5034      40.219 123.448   9.043  1.00 48.00           C  
ANISOU  548  CB  LYS W5034     4644   4772   8821    933    -91    173
ATOM    549  CG  LYS W5034      40.586 123.511  10.539  1.00 53.91           C  
ANISOU  549  CG  LYS W5034     5480   5396   9608    912   -250    221
ATOM    550  CD  LYS W5034      42.055 123.886  10.808  1.00 55.53           C  
ANISOU  550  CD  LYS W5034     5572   5594   9931    980   -341    288
ATOM    551  CE  LYS W5034      42.493 123.581  12.250  1.00 55.58           C  
ANISOU  551  CE  LYS W5034     5439   5734   9946    895   -347    353
ATOM    552  NZ  LYS W5034      43.908 123.918  12.477  1.00 57.26           N1+
ANISOU  552  NZ  LYS W5034     5534   5943  10278    964   -450    420
ATOM    553  H   LYS W5034      38.368 125.230   9.123  1.00  0.00           H  
ATOM    554  HA  LYS W5034      41.229 125.269   8.565  1.00  0.00           H  
ATOM    555  HB3 LYS W5034      40.900 122.746   8.558  1.00  0.00           H  
ATOM    556  HB2 LYS W5034      39.229 123.011   8.928  1.00  0.00           H  
ATOM    557  HG3 LYS W5034      40.366 122.542  10.988  1.00  0.00           H  
ATOM    558  HG2 LYS W5034      39.938 124.228  11.043  1.00  0.00           H  
ATOM    559  HD3 LYS W5034      42.198 124.951  10.616  1.00  0.00           H  
ATOM    560  HD2 LYS W5034      42.700 123.358  10.105  1.00  0.00           H  
ATOM    561  HE3 LYS W5034      42.358 122.520  12.463  1.00  0.00           H  
ATOM    562  HE2 LYS W5034      41.884 124.134  12.965  1.00  0.00           H  
ATOM    563  HZ1 LYS W5034      44.191 123.599  13.391  1.00  0.00           H  
ATOM    564  HZ2 LYS W5034      44.485 123.488  11.767  1.00  0.00           H  
ATOM    565  HZ3 LYS W5034      44.018 124.925  12.439  1.00  0.00           H  
ATOM    566  N   VAL W5035      41.197 125.172   6.072  1.00 44.95           N  
ANISOU  566  N   VAL W5035     4344   4443   8293   1252    212    -56
ATOM    567  CA  VAL W5035      41.483 124.857   4.672  1.00 46.90           C  
ANISOU  567  CA  VAL W5035     4495   4817   8506   1422    378    -90
ATOM    568  C   VAL W5035      42.919 124.299   4.661  1.00 55.79           C  
ANISOU  568  C   VAL W5035     5589   5890   9719   1638    341   -143
ATOM    569  O   VAL W5035      43.784 124.857   5.340  1.00 61.07           O  
ANISOU  569  O   VAL W5035     6419   6426  10359   1764    264   -263
ATOM    570  CB  VAL W5035      41.443 126.113   3.757  1.00 42.22           C  
ANISOU  570  CB  VAL W5035     4034   4255   7754   1483    478   -184
ATOM    571  CG1 VAL W5035      41.671 125.794   2.269  1.00 43.98           C  
ANISOU  571  CG1 VAL W5035     4156   4640   7916   1696    663   -205
ATOM    572  CG2 VAL W5035      40.134 126.911   3.916  1.00 38.38           C  
ANISOU  572  CG2 VAL W5035     3570   3816   7198   1276    510   -123
ATOM    573  H   VAL W5035      41.910 125.720   6.547  1.00  0.00           H  
ATOM    574  HA  VAL W5035      40.796 124.101   4.285  1.00  0.00           H  
ATOM    575  HB  VAL W5035      42.266 126.760   4.050  1.00  0.00           H  
ATOM    576 HG11 VAL W5035      41.603 126.692   1.655  1.00  0.00           H  
ATOM    577 HG12 VAL W5035      42.657 125.365   2.088  1.00  0.00           H  
ATOM    578 HG13 VAL W5035      40.927 125.085   1.910  1.00  0.00           H  
ATOM    579 HG21 VAL W5035      40.106 127.772   3.249  1.00  0.00           H  
ATOM    580 HG22 VAL W5035      39.262 126.292   3.702  1.00  0.00           H  
ATOM    581 HG23 VAL W5035      40.027 127.292   4.932  1.00  0.00           H  
ATOM    582  N   ASP W5036      43.139 123.162   3.986  1.00 59.20           N  
ANISOU  582  N   ASP W5036     5824   6421  10250   1673    373    -54
ATOM    583  CA  ASP W5036      44.371 122.345   3.928  1.00 60.62           C  
ANISOU  583  CA  ASP W5036     5982   6592  10459   1850    330    -86
ATOM    584  C   ASP W5036      44.784 121.717   5.275  1.00 55.35           C  
ANISOU  584  C   ASP W5036     5468   5712   9849   1830    119   -122
ATOM    585  O   ASP W5036      45.281 120.594   5.296  1.00 57.87           O  
ANISOU  585  O   ASP W5036     5919   5934  10135   1992     60   -228
ATOM    586  CB  ASP W5036      45.611 123.050   3.303  1.00 73.64           C  
ANISOU  586  CB  ASP W5036     7669   8336  11975   2107    468   -200
ATOM    587  CG  ASP W5036      45.501 123.518   1.844  1.00 87.09           C  
ANISOU  587  CG  ASP W5036     9167  10292  13633   2147    679   -111
ATOM    588  OD1 ASP W5036      44.606 123.029   1.120  1.00 89.54           O  
ANISOU  588  OD1 ASP W5036     9299  10678  14042   1968    693     40
ATOM    589  OD2 ASP W5036      46.415 124.259   1.427  1.00 94.10           O1-
ANISOU  589  OD2 ASP W5036    10073  11304  14378   2355    819   -188
ATOM    590  H   ASP W5036      42.373 122.801   3.423  1.00  0.00           H  
ATOM    591  HA  ASP W5036      44.118 121.494   3.292  1.00  0.00           H  
ATOM    592  HB3 ASP W5036      46.468 122.376   3.349  1.00  0.00           H  
ATOM    593  HB2 ASP W5036      45.875 123.920   3.907  1.00  0.00           H  
ATOM    594  N   GLY W5037      44.565 122.448   6.365  1.00 49.16           N  
ANISOU  594  N   GLY W5037     4673   4859   9147   1631      0    -24
ATOM    595  CA  GLY W5037      44.971 122.115   7.717  1.00 52.54           C  
ANISOU  595  CA  GLY W5037     5202   5120   9641   1587   -193      5
ATOM    596  C   GLY W5037      45.239 123.402   8.510  1.00 55.32           C  
ANISOU  596  C   GLY W5037     5757   5309   9953   1513   -291    -40
ATOM    597  O   GLY W5037      45.415 123.305   9.724  1.00 60.71           O  
ANISOU  597  O   GLY W5037     6501   5868  10696   1427   -449     35
ATOM    598  H   GLY W5037      44.173 123.372   6.204  1.00  0.00           H  
ATOM    599  HA3 GLY W5037      45.878 121.508   7.718  1.00  0.00           H  
ATOM    600  HA2 GLY W5037      44.186 121.539   8.206  1.00  0.00           H  
ATOM    601  N   VAL W5038      45.243 124.593   7.883  1.00 52.87           N  
ANISOU  601  N   VAL W5038     5544   4999   9543   1539   -209   -142
ATOM    602  CA  VAL W5038      45.451 125.858   8.575  1.00 46.57           C  
ANISOU  602  CA  VAL W5038     4934   4049   8712   1461   -316   -184
ATOM    603  C   VAL W5038      44.112 126.591   8.776  1.00 41.74           C  
ANISOU  603  C   VAL W5038     4324   3502   8032   1301   -242   -149
ATOM    604  O   VAL W5038      43.222 126.489   7.933  1.00 39.90           O  
ANISOU  604  O   VAL W5038     4001   3441   7716   1283    -87   -145
ATOM    605  CB  VAL W5038      46.417 126.772   7.768  1.00 46.94           C  
ANISOU  605  CB  VAL W5038     5141   4018   8675   1635   -330   -354
ATOM    606  CG1 VAL W5038      47.863 126.254   7.840  1.00 44.48           C  
ANISOU  606  CG1 VAL W5038     4849   3633   8417   1790   -417   -388
ATOM    607  CG2 VAL W5038      46.018 127.047   6.303  1.00 50.02           C  
ANISOU  607  CG2 VAL W5038     5496   4566   8942   1768   -134   -452
ATOM    608  H   VAL W5038      45.018 124.690   6.899  1.00  0.00           H  
ATOM    609  HA  VAL W5038      45.889 125.684   9.559  1.00  0.00           H  
ATOM    610  HB  VAL W5038      46.426 127.745   8.265  1.00  0.00           H  
ATOM    611 HG11 VAL W5038      48.552 126.924   7.323  1.00  0.00           H  
ATOM    612 HG12 VAL W5038      48.206 126.178   8.872  1.00  0.00           H  
ATOM    613 HG13 VAL W5038      47.962 125.267   7.386  1.00  0.00           H  
ATOM    614 HG21 VAL W5038      46.700 127.762   5.842  1.00  0.00           H  
ATOM    615 HG22 VAL W5038      46.050 126.141   5.698  1.00  0.00           H  
ATOM    616 HG23 VAL W5038      45.018 127.467   6.219  1.00  0.00           H  
ATOM    617  N   ASP W5039      43.998 127.315   9.899  1.00 40.35           N  
ANISOU  617  N   ASP W5039     4259   3215   7857   1161   -355   -107
ATOM    618  CA  ASP W5039      42.869 128.184  10.247  1.00 38.61           C  
ANISOU  618  CA  ASP W5039     4064   3079   7528    989   -298    -64
ATOM    619  C   ASP W5039      42.900 129.454   9.385  1.00 38.88           C  
ANISOU  619  C   ASP W5039     4216   3091   7467   1038   -250   -193
ATOM    620  O   ASP W5039      43.455 130.469   9.809  1.00 39.35           O  
ANISOU  620  O   ASP W5039     4397   2990   7564   1129   -357   -287
ATOM    621  CB  ASP W5039      42.812 128.561  11.753  1.00 39.52           C  
ANISOU  621  CB  ASP W5039     4214   3117   7683    826   -427     69
ATOM    622  CG  ASP W5039      43.986 128.094  12.612  1.00 46.16           C  
ANISOU  622  CG  ASP W5039     4949   4020   8571    772   -468    205
ATOM    623  OD1 ASP W5039      43.867 126.985  13.175  1.00 51.42           O  
ANISOU  623  OD1 ASP W5039     5506   4828   9204    784   -380    207
ATOM    624  OD2 ASP W5039      45.039 128.764  12.558  1.00 50.06           O1-
ANISOU  624  OD2 ASP W5039     5463   4420   9138    717   -598    322
ATOM    625  H   ASP W5039      44.752 127.308  10.566  1.00  0.00           H  
ATOM    626  HA  ASP W5039      41.949 127.641  10.021  1.00  0.00           H  
ATOM    627  HB3 ASP W5039      41.893 128.144  12.166  1.00  0.00           H  
ATOM    628  HB2 ASP W5039      42.695 129.633  11.922  1.00  0.00           H  
ATOM    629  N   VAL W5040      42.353 129.367   8.174  1.00 36.99           N  
ANISOU  629  N   VAL W5040     3946   3001   7107    979   -110   -197
ATOM    630  CA  VAL W5040      42.170 130.481   7.257  1.00 37.11           C  
ANISOU  630  CA  VAL W5040     4067   3027   7007   1013    -57   -298
ATOM    631  C   VAL W5040      41.124 131.440   7.841  1.00 37.28           C  
ANISOU  631  C   VAL W5040     4112   3078   6974    821    -60   -226
ATOM    632  O   VAL W5040      39.985 131.025   8.060  1.00 36.69           O  
ANISOU  632  O   VAL W5040     3942   3115   6882    710      4   -134
ATOM    633  CB  VAL W5040      41.685 129.978   5.869  1.00 38.47           C  
ANISOU  633  CB  VAL W5040     4173   3364   7080   1140    128   -352
ATOM    634  CG1 VAL W5040      41.281 131.090   4.877  1.00 38.05           C  
ANISOU  634  CG1 VAL W5040     4242   3334   6884   1186    177   -448
ATOM    635  CG2 VAL W5040      42.786 129.132   5.213  1.00 43.60           C  
ANISOU  635  CG2 VAL W5040     4773   4012   7782   1353    148   -413
ATOM    636  H   VAL W5040      41.868 128.508   7.926  1.00  0.00           H  
ATOM    637  HA  VAL W5040      43.120 131.006   7.136  1.00  0.00           H  
ATOM    638  HB  VAL W5040      40.808 129.343   6.009  1.00  0.00           H  
ATOM    639 HG11 VAL W5040      40.961 130.668   3.924  1.00  0.00           H  
ATOM    640 HG12 VAL W5040      40.455 131.700   5.238  1.00  0.00           H  
ATOM    641 HG13 VAL W5040      42.123 131.752   4.675  1.00  0.00           H  
ATOM    642 HG21 VAL W5040      42.555 128.916   4.170  1.00  0.00           H  
ATOM    643 HG22 VAL W5040      43.747 129.648   5.220  1.00  0.00           H  
ATOM    644 HG23 VAL W5040      42.913 128.183   5.734  1.00  0.00           H  
ATOM    645  N   GLU W5041      41.543 132.679   8.101  1.00 41.10           N  
ANISOU  645  N   GLU W5041     4722   3457   7436    792   -147   -273
ATOM    646  CA  GLU W5041      40.680 133.774   8.518  1.00 39.13           C  
ANISOU  646  CA  GLU W5041     4488   3239   7140    628   -150   -203
ATOM    647  C   GLU W5041      39.822 134.225   7.331  1.00 38.03           C  
ANISOU  647  C   GLU W5041     4324   3253   6872    620      6   -227
ATOM    648  O   GLU W5041      40.380 134.527   6.278  1.00 37.68           O  
ANISOU  648  O   GLU W5041     4331   3243   6744    738     73   -324
ATOM    649  CB  GLU W5041      41.566 134.898   9.090  1.00 44.46           C  
ANISOU  649  CB  GLU W5041     5286   3756   7848    600   -300   -240
ATOM    650  CG  GLU W5041      40.753 136.159   9.481  1.00 49.55           C  
ANISOU  650  CG  GLU W5041     5949   4452   8426    471   -282   -196
ATOM    651  CD  GLU W5041      41.500 137.252  10.259  1.00 62.68           C  
ANISOU  651  CD  GLU W5041     7716   5954  10147    435   -450   -222
ATOM    652  OE1 GLU W5041      42.514 136.949  10.924  1.00 67.71           O  
ANISOU  652  OE1 GLU W5041     8366   6432  10927    411   -607   -174
ATOM    653  OE2 GLU W5041      41.026 138.404  10.187  1.00 68.05           O1-
ANISOU  653  OE2 GLU W5041     8460   6655  10741    428   -441   -280
ATOM    654  H   GLU W5041      42.487 132.934   7.857  1.00  0.00           H  
ATOM    655  HA  GLU W5041      40.025 133.427   9.319  1.00  0.00           H  
ATOM    656  HB3 GLU W5041      42.271 135.188   8.321  1.00  0.00           H  
ATOM    657  HB2 GLU W5041      42.124 134.516   9.944  1.00  0.00           H  
ATOM    658  HG3 GLU W5041      39.893 135.856  10.075  1.00  0.00           H  
ATOM    659  HG2 GLU W5041      40.343 136.618   8.579  1.00  0.00           H  
ATOM    660  N   LEU W5042      38.501 134.248   7.513  1.00 35.07           N  
ANISOU  660  N   LEU W5042     3875   2973   6477    492     58   -134
ATOM    661  CA  LEU W5042      37.555 134.599   6.460  1.00 33.74           C  
ANISOU  661  CA  LEU W5042     3682   2922   6216    462    180   -135
ATOM    662  C   LEU W5042      37.037 136.026   6.619  1.00 36.65           C  
ANISOU  662  C   LEU W5042     4111   3283   6532    361    154   -117
ATOM    663  O   LEU W5042      36.684 136.640   5.618  1.00 41.59           O  
ANISOU  663  O   LEU W5042     4765   3964   7074    368    226   -144
ATOM    664  CB  LEU W5042      36.361 133.624   6.497  1.00 31.72           C  
ANISOU  664  CB  LEU W5042     3299   2766   5989    406    244    -63
ATOM    665  CG  LEU W5042      36.720 132.135   6.324  1.00 37.38           C  
ANISOU  665  CG  LEU W5042     3914   3525   6762    499    296    -62
ATOM    666  CD1 LEU W5042      35.475 131.254   6.511  1.00 36.73           C  
ANISOU  666  CD1 LEU W5042     3708   3524   6725    418    323     10
ATOM    667  CD2 LEU W5042      37.413 131.848   4.980  1.00 41.44           C  
ANISOU  667  CD2 LEU W5042     4439   4093   7216    630    406   -121
ATOM    668  H   LEU W5042      38.104 133.976   8.412  1.00  0.00           H  
ATOM    669  HA  LEU W5042      38.027 134.554   5.476  1.00  0.00           H  
ATOM    670  HB3 LEU W5042      35.656 133.907   5.714  1.00  0.00           H  
ATOM    671  HB2 LEU W5042      35.826 133.754   7.439  1.00  0.00           H  
ATOM    672  HG  LEU W5042      37.423 131.865   7.115  1.00  0.00           H  
ATOM    673 HD11 LEU W5042      35.268 130.657   5.623  1.00  0.00           H  
ATOM    674 HD12 LEU W5042      35.608 130.570   7.348  1.00  0.00           H  
ATOM    675 HD13 LEU W5042      34.582 131.839   6.723  1.00  0.00           H  
ATOM    676 HD21 LEU W5042      37.765 130.819   4.936  1.00  0.00           H  
ATOM    677 HD22 LEU W5042      36.741 132.012   4.138  1.00  0.00           H  
ATOM    678 HD23 LEU W5042      38.290 132.474   4.823  1.00  0.00           H  
ATOM    679  N   PHE W5043      36.950 136.515   7.863  1.00 35.96           N  
ANISOU  679  N   PHE W5043     4032   3140   6491    272     56    -53
ATOM    680  CA  PHE W5043      36.328 137.788   8.191  1.00 33.51           C  
ANISOU  680  CA  PHE W5043     3747   2844   6141    180     40    -15
ATOM    681  C   PHE W5043      36.618 138.129   9.653  1.00 33.42           C  
ANISOU  681  C   PHE W5043     3738   2756   6207    112    -80     70
ATOM    682  O   PHE W5043      36.512 137.246  10.506  1.00 32.98           O  
ANISOU  682  O   PHE W5043     3624   2707   6202     90   -110    151
ATOM    683  CB  PHE W5043      34.814 137.708   7.903  1.00 34.20           C  
ANISOU  683  CB  PHE W5043     3766   3048   6180    122    123     29
ATOM    684  CG  PHE W5043      33.941 138.877   8.313  1.00 32.91           C  
ANISOU  684  CG  PHE W5043     3613   2912   5980     48    111     74
ATOM    685  CD1 PHE W5043      33.856 140.016   7.490  1.00 32.72           C  
ANISOU  685  CD1 PHE W5043     3641   2887   5903     45    133     36
ATOM    686  CD2 PHE W5043      33.276 138.871   9.557  1.00 31.65           C  
ANISOU  686  CD2 PHE W5043     3403   2796   5826     -5     82    161
ATOM    687  CE1 PHE W5043      33.062 141.084   7.877  1.00 29.15           C  
ANISOU  687  CE1 PHE W5043     3185   2464   5428    -13    120     81
ATOM    688  CE2 PHE W5043      32.478 139.944   9.917  1.00 28.82           C  
ANISOU  688  CE2 PHE W5043     3037   2485   5430    -50     85    207
ATOM    689  CZ  PHE W5043      32.366 141.043   9.079  1.00 27.81           C  
ANISOU  689  CZ  PHE W5043     2954   2342   5272    -57    101    165
ATOM    690  H   PHE W5043      37.250 135.962   8.654  1.00  0.00           H  
ATOM    691  HA  PHE W5043      36.771 138.559   7.557  1.00  0.00           H  
ATOM    692  HB3 PHE W5043      34.412 136.810   8.375  1.00  0.00           H  
ATOM    693  HB2 PHE W5043      34.664 137.581   6.832  1.00  0.00           H  
ATOM    694  HD1 PHE W5043      34.382 140.055   6.544  1.00  0.00           H  
ATOM    695  HD2 PHE W5043      33.365 138.027  10.224  1.00  0.00           H  
ATOM    696  HE1 PHE W5043      32.981 141.946   7.233  1.00  0.00           H  
ATOM    697  HE2 PHE W5043      31.946 139.923  10.856  1.00  0.00           H  
ATOM    698  HZ  PHE W5043      31.744 141.875   9.368  1.00  0.00           H  
ATOM    699  N   GLU W5044      36.937 139.408   9.905  1.00 33.74           N  
ANISOU  699  N   GLU W5044     3835   2726   6259     76   -156     68
ATOM    700  CA  GLU W5044      37.075 140.027  11.208  1.00 34.04           C  
ANISOU  700  CA  GLU W5044     3848   2693   6391    -12   -273    186
ATOM    701  C   GLU W5044      35.825 140.870  11.405  1.00 33.03           C  
ANISOU  701  C   GLU W5044     3668   2668   6212    -92   -227    267
ATOM    702  O   GLU W5044      35.572 141.753  10.591  1.00 33.40           O  
ANISOU  702  O   GLU W5044     3760   2720   6212    -94   -218    211
ATOM    703  CB  GLU W5044      38.337 140.892  11.224  1.00 39.21           C  
ANISOU  703  CB  GLU W5044     4593   3169   7135      3   -430    131
ATOM    704  CG  GLU W5044      38.605 141.663  12.517  1.00 54.41           C  
ANISOU  704  CG  GLU W5044     6475   5002   9198   -111   -574    281
ATOM    705  CD  GLU W5044      39.741 142.677  12.482  1.00 69.99           C  
ANISOU  705  CD  GLU W5044     8546   6766  11279   -104   -769    209
ATOM    706  OE1 GLU W5044      40.417 142.817  11.439  1.00 76.20           O  
ANISOU  706  OE1 GLU W5044     9450   7489  12012     18   -789     25
ATOM    707  OE2 GLU W5044      39.928 143.363  13.510  1.00 74.13           O1-
ANISOU  707  OE2 GLU W5044     9023   7256  11888   -208   -895    332
ATOM    708  H   GLU W5044      36.874 140.066   9.143  1.00  0.00           H  
ATOM    709  HA  GLU W5044      37.141 139.271  11.989  1.00  0.00           H  
ATOM    710  HB3 GLU W5044      38.287 141.592  10.391  1.00  0.00           H  
ATOM    711  HB2 GLU W5044      39.201 140.267  11.000  1.00  0.00           H  
ATOM    712  HG3 GLU W5044      38.802 140.957  13.323  1.00  0.00           H  
ATOM    713  HG2 GLU W5044      37.715 142.205  12.832  1.00  0.00           H  
ATOM    714  N   ASN W5045      35.068 140.632  12.480  1.00 33.01           N  
ANISOU  714  N   ASN W5045     3576   2760   6208   -140   -198    399
ATOM    715  CA  ASN W5045      33.909 141.422  12.839  1.00 32.27           C  
ANISOU  715  CA  ASN W5045     3423   2790   6048   -181   -136    470
ATOM    716  C   ASN W5045      34.350 142.706  13.526  1.00 32.90           C  
ANISOU  716  C   ASN W5045     3480   2811   6210   -256   -228    563
ATOM    717  O   ASN W5045      34.455 142.760  14.749  1.00 39.69           O  
ANISOU  717  O   ASN W5045     4282   3623   7177   -315   -314    707
ATOM    718  CB  ASN W5045      32.953 140.570  13.677  1.00 31.26           C  
ANISOU  718  CB  ASN W5045     3212   2798   5869   -179    -82    578
ATOM    719  CG  ASN W5045      31.703 141.313  14.147  1.00 29.12           C  
ANISOU  719  CG  ASN W5045     2884   2673   5510   -183    -10    636
ATOM    720  OD1 ASN W5045      31.259 142.263  13.508  1.00 29.99           O  
ANISOU  720  OD1 ASN W5045     3022   2790   5584   -177     22    562
ATOM    721  ND2 ASN W5045      31.121 140.874  15.254  1.00 26.79           N  
ANISOU  721  ND2 ASN W5045     2507   2502   5168   -177     17    772
ATOM    722  H   ASN W5045      35.357 139.951  13.164  1.00  0.00           H  
ATOM    723  HA  ASN W5045      33.374 141.687  11.928  1.00  0.00           H  
ATOM    724  HB3 ASN W5045      33.461 140.219  14.569  1.00  0.00           H  
ATOM    725  HB2 ASN W5045      32.644 139.686  13.120  1.00  0.00           H  
ATOM    726 HD22 ASN W5045      30.268 141.310  15.613  1.00  0.00           H  
ATOM    727 HD21 ASN W5045      31.520 140.127  15.797  1.00  0.00           H  
ATOM    728  N   LYS W5046      34.585 143.751  12.730  1.00 31.68           N  
ANISOU  728  N   LYS W5046     3360   2656   6019   -258   -221    498
ATOM    729  CA  LYS W5046      34.849 145.108  13.164  1.00 33.08           C  
ANISOU  729  CA  LYS W5046     3499   2794   6276   -331   -312    588
ATOM    730  C   LYS W5046      33.605 145.830  13.660  1.00 36.84           C  
ANISOU  730  C   LYS W5046     3878   3431   6687   -342   -219    677
ATOM    731  O   LYS W5046      33.709 146.977  14.087  1.00 40.77           O  
ANISOU  731  O   LYS W5046     4327   3922   7243   -394   -276    749
ATOM    732  CB  LYS W5046      35.520 145.865  12.015  1.00 38.48           C  
ANISOU  732  CB  LYS W5046     4296   3355   6969   -315   -402    452
ATOM    733  CG  LYS W5046      36.855 145.254  11.550  1.00 49.19           C  
ANISOU  733  CG  LYS W5046     5754   4540   8395   -282   -524    357
ATOM    734  CD  LYS W5046      37.503 146.073  10.424  1.00 64.33           C  
ANISOU  734  CD  LYS W5046     7798   6363  10282   -238   -617    211
ATOM    735  CE  LYS W5046      38.817 145.451   9.928  1.00 73.53           C  
ANISOU  735  CE  LYS W5046     9076   7348  11515   -180   -765    100
ATOM    736  NZ  LYS W5046      39.446 146.271   8.879  1.00 79.17           N1+
ANISOU  736  NZ  LYS W5046     9932   7986  12162   -107   -864    -62
ATOM    737  H   LYS W5046      34.582 143.573  11.736  1.00  0.00           H  
ATOM    738  HA  LYS W5046      35.551 145.069  13.996  1.00  0.00           H  
ATOM    739  HB3 LYS W5046      35.701 146.896  12.325  1.00  0.00           H  
ATOM    740  HB2 LYS W5046      34.833 145.930  11.168  1.00  0.00           H  
ATOM    741  HG3 LYS W5046      36.701 144.232  11.201  1.00  0.00           H  
ATOM    742  HG2 LYS W5046      37.540 145.184  12.397  1.00  0.00           H  
ATOM    743  HD3 LYS W5046      37.682 147.091  10.775  1.00  0.00           H  
ATOM    744  HD2 LYS W5046      36.802 146.155   9.592  1.00  0.00           H  
ATOM    745  HE3 LYS W5046      38.635 144.451   9.532  1.00  0.00           H  
ATOM    746  HE2 LYS W5046      39.523 145.350  10.752  1.00  0.00           H  
ATOM    747  HZ1 LYS W5046      40.267 145.802   8.527  1.00  0.00           H  
ATOM    748  HZ2 LYS W5046      38.790 146.425   8.124  1.00  0.00           H  
ATOM    749  HZ3 LYS W5046      39.710 147.164   9.266  1.00  0.00           H  
ATOM    750  N   THR W5047      32.420 145.217  13.585  1.00 36.79           N  
ANISOU  750  N   THR W5047     3845   3567   6569   -285    -91    666
ATOM    751  CA  THR W5047      31.115 145.782  13.862  1.00 33.03           C  
ANISOU  751  CA  THR W5047     3297   3243   6008   -254      0    711
ATOM    752  C   THR W5047      30.669 145.514  15.294  1.00 33.56           C  
ANISOU  752  C   THR W5047     3238   3448   6065   -256     38    895
ATOM    753  O   THR W5047      31.343 144.813  16.042  1.00 36.11           O  
ANISOU  753  O   THR W5047     3527   3740   6455   -297    -10   1003
ATOM    754  CB  THR W5047      30.089 145.289  12.840  1.00 33.18           C  
ANISOU  754  CB  THR W5047     3379   3319   5908   -172     94    566
ATOM    755  OG1 THR W5047      29.380 144.123  13.206  1.00 36.33           O  
ANISOU  755  OG1 THR W5047     3760   3798   6248   -129    138    577
ATOM    756  CG2 THR W5047      30.623 145.084  11.410  1.00 29.56           C  
ANISOU  756  CG2 THR W5047     3032   2740   5460   -168     72    423
ATOM    757  H   THR W5047      32.412 144.229  13.380  1.00  0.00           H  
ATOM    758  HA  THR W5047      31.196 146.864  13.762  1.00  0.00           H  
ATOM    759  HB  THR W5047      29.329 146.070  12.770  1.00  0.00           H  
ATOM    760  HG1 THR W5047      30.030 143.400  13.320  1.00  0.00           H  
ATOM    761 HG21 THR W5047      29.808 144.910  10.708  1.00  0.00           H  
ATOM    762 HG22 THR W5047      31.180 145.955  11.067  1.00  0.00           H  
ATOM    763 HG23 THR W5047      31.293 144.227  11.344  1.00  0.00           H  
ATOM    764  N   THR W5048      29.510 146.044  15.689  1.00 32.78           N  
ANISOU  764  N   THR W5048     3068   3512   5874   -197    128    937
ATOM    765  CA  THR W5048      28.803 145.853  16.942  1.00 34.61           C  
ANISOU  765  CA  THR W5048     3179   3931   6042   -158    198   1108
ATOM    766  C   THR W5048      27.922 144.611  16.947  1.00 31.67           C  
ANISOU  766  C   THR W5048     2851   3676   5505    -45    276   1021
ATOM    767  O   THR W5048      27.372 144.280  17.996  1.00 33.54           O  
ANISOU  767  O   THR W5048     3007   4098   5639     24    345   1141
ATOM    768  CB  THR W5048      27.945 147.096  17.176  1.00 37.22           C  
ANISOU  768  CB  THR W5048     3392   4397   6354   -127    254   1211
ATOM    769  OG1 THR W5048      27.228 147.421  15.985  1.00 42.46           O  
ANISOU  769  OG1 THR W5048     4128   5085   6920    -33    307   1034
ATOM    770  CG2 THR W5048      28.781 148.341  17.523  1.00 38.05           C  
ANISOU  770  CG2 THR W5048     3433   4383   6640   -252    147   1319
ATOM    771  H   THR W5048      28.967 146.616  15.060  1.00  0.00           H  
ATOM    772  HA  THR W5048      29.543 145.776  17.738  1.00  0.00           H  
ATOM    773  HB  THR W5048      27.226 146.922  17.980  1.00  0.00           H  
ATOM    774  HG1 THR W5048      26.769 148.263  16.101  1.00  0.00           H  
ATOM    775 HG21 THR W5048      28.152 149.214  17.694  1.00  0.00           H  
ATOM    776 HG22 THR W5048      29.361 148.184  18.433  1.00  0.00           H  
ATOM    777 HG23 THR W5048      29.489 148.595  16.732  1.00  0.00           H  
ATOM    778  N   LEU W5049      27.732 143.909  15.827  1.00 30.94           N  
ANISOU  778  N   LEU W5049     2881   3489   5386    -20    262    826
ATOM    779  CA  LEU W5049      26.875 142.752  15.642  1.00 31.48           C  
ANISOU  779  CA  LEU W5049     3001   3629   5331     72    294    723
ATOM    780  C   LEU W5049      27.486 141.446  16.124  1.00 32.65           C  
ANISOU  780  C   LEU W5049     3162   3732   5511     39    247    762
ATOM    781  O   LEU W5049      28.691 141.444  16.362  1.00 33.35           O  
ANISOU  781  O   LEU W5049     3251   3691   5731    -50    184    816
ATOM    782  CB  LEU W5049      26.468 142.690  14.169  1.00 29.34           C  
ANISOU  782  CB  LEU W5049     2830   3265   5053     97    286    521
ATOM    783  CG  LEU W5049      25.549 143.842  13.705  1.00 32.52           C  
ANISOU  783  CG  LEU W5049     3236   3688   5432    139    318    468
ATOM    784  CD1 LEU W5049      25.751 144.153  12.208  1.00 36.59           C  
ANISOU  784  CD1 LEU W5049     3845   4074   5985    129    294    310
ATOM    785  CD2 LEU W5049      24.076 143.558  14.069  1.00 34.19           C  
ANISOU  785  CD2 LEU W5049     3410   4079   5501    272    375    471
ATOM    786  H   LEU W5049      28.277 144.177  15.019  1.00  0.00           H  
ATOM    787  HA  LEU W5049      25.973 142.931  16.229  1.00  0.00           H  
ATOM    788  HB3 LEU W5049      26.007 141.739  13.906  1.00  0.00           H  
ATOM    789  HB2 LEU W5049      27.383 142.698  13.586  1.00  0.00           H  
ATOM    790  HG  LEU W5049      25.839 144.750  14.236  1.00  0.00           H  
ATOM    791 HD11 LEU W5049      26.263 145.108  12.084  1.00  0.00           H  
ATOM    792 HD12 LEU W5049      26.366 143.404  11.711  1.00  0.00           H  
ATOM    793 HD13 LEU W5049      24.814 144.222  11.658  1.00  0.00           H  
ATOM    794 HD21 LEU W5049      23.438 143.447  13.192  1.00  0.00           H  
ATOM    795 HD22 LEU W5049      23.960 142.646  14.654  1.00  0.00           H  
ATOM    796 HD23 LEU W5049      23.664 144.371  14.668  1.00  0.00           H  
ATOM    797  N   PRO W5050      26.752 140.333  16.211  1.00 28.74           N  
ANISOU  797  N   PRO W5050     2683   3337   4899    119    260    729
ATOM    798  CA  PRO W5050      27.304 139.004  16.366  1.00 27.73           C  
ANISOU  798  CA  PRO W5050     2572   3157   4807     95    204    750
ATOM    799  C   PRO W5050      28.236 138.582  15.237  1.00 29.11           C  
ANISOU  799  C   PRO W5050     2813   3139   5110     36    153    625
ATOM    800  O   PRO W5050      28.023 138.966  14.091  1.00 29.38           O  
ANISOU  800  O   PRO W5050     2895   3109   5160     36    168    494
ATOM    801  CB  PRO W5050      26.104 138.056  16.445  1.00 28.30           C  
ANISOU  801  CB  PRO W5050     2673   3363   4716    208    211    677
ATOM    802  CG  PRO W5050      24.946 138.946  16.858  1.00 29.12           C  
ANISOU  802  CG  PRO W5050     2743   3645   4678    302    285    710
ATOM    803  CD  PRO W5050      25.286 140.283  16.215  1.00 28.35           C  
ANISOU  803  CD  PRO W5050     2635   3466   4672    252    313    683
ATOM    804  HA  PRO W5050      27.843 138.964  17.312  1.00  0.00           H  
ATOM    805  HB3 PRO W5050      26.254 137.249  17.157  1.00  0.00           H  
ATOM    806  HB2 PRO W5050      25.897 137.594  15.482  1.00  0.00           H  
ATOM    807  HG3 PRO W5050      24.951 139.055  17.944  1.00  0.00           H  
ATOM    808  HG2 PRO W5050      23.970 138.556  16.569  1.00  0.00           H  
ATOM    809  HD2 PRO W5050      24.911 140.310  15.194  1.00  0.00           H  
ATOM    810  HD3 PRO W5050      24.825 141.100  16.772  1.00  0.00           H  
ATOM    811  N   VAL W5051      29.273 137.765  15.542  1.00 34.58           N  
ANISOU  811  N   VAL W5051     3501   3747   5891     -3     97    679
ATOM    812  CA  VAL W5051      30.348 137.346  14.629  1.00 34.81           C  
ANISOU  812  CA  VAL W5051     3580   3608   6038    -37     59    580
ATOM    813  C   VAL W5051      29.849 136.702  13.314  1.00 32.40           C  
ANISOU  813  C   VAL W5051     3313   3295   5703      4     78    425
ATOM    814  O   VAL W5051      30.258 137.098  12.220  1.00 34.18           O  
ANISOU  814  O   VAL W5051     3574   3440   5974     -8     97    330
ATOM    815  CB  VAL W5051      31.329 136.383  15.360  1.00 34.89           C  
ANISOU  815  CB  VAL W5051     3577   3530   6150    -61    -15    667
ATOM    816  CG1 VAL W5051      32.530 135.947  14.497  1.00 34.33           C  
ANISOU  816  CG1 VAL W5051     3469   3566   6009    -21    -30    746
ATOM    817  CG2 VAL W5051      31.851 136.985  16.680  1.00 30.06           C  
ANISOU  817  CG2 VAL W5051     3017   2775   5630    -50    -42    543
ATOM    818  H   VAL W5051      29.350 137.447  16.500  1.00  0.00           H  
ATOM    819  HA  VAL W5051      30.899 138.244  14.349  1.00  0.00           H  
ATOM    820  HB  VAL W5051      30.787 135.474  15.626  1.00  0.00           H  
ATOM    821 HG11 VAL W5051      33.244 135.354  15.072  1.00  0.00           H  
ATOM    822 HG12 VAL W5051      32.218 135.330  13.657  1.00  0.00           H  
ATOM    823 HG13 VAL W5051      33.069 136.806  14.096  1.00  0.00           H  
ATOM    824 HG21 VAL W5051      32.563 136.317  17.168  1.00  0.00           H  
ATOM    825 HG22 VAL W5051      32.357 137.936  16.513  1.00  0.00           H  
ATOM    826 HG23 VAL W5051      31.053 137.158  17.403  1.00  0.00           H  
ATOM    827  N   ASN W5052      28.926 135.748  13.463  1.00 28.09           N  
ANISOU  827  N   ASN W5052     2755   2834   5084     52     63    408
ATOM    828  CA  ASN W5052      28.283 134.997  12.389  1.00 25.74           C  
ANISOU  828  CA  ASN W5052     2475   2510   4794     73     50    279
ATOM    829  C   ASN W5052      27.338 135.877  11.562  1.00 26.91           C  
ANISOU  829  C   ASN W5052     2654   2664   4906     79     84    188
ATOM    830  O   ASN W5052      27.309 135.758  10.338  1.00 27.29           O  
ANISOU  830  O   ASN W5052     2711   2641   5018     61     84    107
ATOM    831  CB  ASN W5052      27.574 133.732  12.953  1.00 26.54           C  
ANISOU  831  CB  ASN W5052     2562   2693   4827    123    -10    276
ATOM    832  CG  ASN W5052      26.377 133.966  13.896  1.00 27.24           C  
ANISOU  832  CG  ASN W5052     2662   2934   4753    189     -2    307
ATOM    833  OD1 ASN W5052      26.457 134.740  14.851  1.00 27.53           O  
ANISOU  833  OD1 ASN W5052     2674   3042   4743    189     43    429
ATOM    834  ND2 ASN W5052      25.262 133.287  13.660  1.00 29.29           N  
ANISOU  834  ND2 ASN W5052     2954   3247   4928    254    -53    200
ATOM    835  H   ASN W5052      28.595 135.553  14.399  1.00  0.00           H  
ATOM    836  HA  ASN W5052      29.064 134.662  11.704  1.00  0.00           H  
ATOM    837  HB3 ASN W5052      28.298 133.117  13.488  1.00  0.00           H  
ATOM    838  HB2 ASN W5052      27.237 133.130  12.109  1.00  0.00           H  
ATOM    839 HD22 ASN W5052      24.434 133.475  14.229  1.00  0.00           H  
ATOM    840 HD21 ASN W5052      25.185 132.593  12.928  1.00  0.00           H  
ATOM    841  N   VAL W5053      26.619 136.769  12.249  1.00 33.52           N  
ANISOU  841  N   VAL W5053     3497   3588   5652    109    114    218
ATOM    842  CA  VAL W5053      25.652 137.687  11.673  1.00 28.80           C  
ANISOU  842  CA  VAL W5053     2931   2987   5026    131    135    132
ATOM    843  C   VAL W5053      26.336 138.752  10.803  1.00 30.41           C  
ANISOU  843  C   VAL W5053     3148   3091   5316     69    172    130
ATOM    844  O   VAL W5053      25.970 138.900   9.640  1.00 33.14           O  
ANISOU  844  O   VAL W5053     3518   3365   5708     53    174     56
ATOM    845  CB  VAL W5053      24.814 138.352  12.800  1.00 27.11           C  
ANISOU  845  CB  VAL W5053     2708   2913   4681    208    165    167
ATOM    846  CG1 VAL W5053      23.942 139.550  12.384  1.00 28.01           C  
ANISOU  846  CG1 VAL W5053     2856   3006   4779    245    177     73
ATOM    847  CG2 VAL W5053      23.962 137.294  13.517  1.00 27.63           C  
ANISOU  847  CG2 VAL W5053     2777   3100   4623    296    127    159
ATOM    848  H   VAL W5053      26.749 136.825  13.249  1.00  0.00           H  
ATOM    849  HA  VAL W5053      24.987 137.111  11.027  1.00  0.00           H  
ATOM    850  HB  VAL W5053      25.508 138.747  13.539  1.00  0.00           H  
ATOM    851 HG11 VAL W5053      23.261 139.843  13.183  1.00  0.00           H  
ATOM    852 HG12 VAL W5053      24.552 140.425  12.165  1.00  0.00           H  
ATOM    853 HG13 VAL W5053      23.345 139.328  11.501  1.00  0.00           H  
ATOM    854 HG21 VAL W5053      23.369 137.740  14.315  1.00  0.00           H  
ATOM    855 HG22 VAL W5053      23.290 136.799  12.817  1.00  0.00           H  
ATOM    856 HG23 VAL W5053      24.568 136.511  13.971  1.00  0.00           H  
ATOM    857  N   ALA W5054      27.363 139.415  11.352  1.00 30.76           N  
ANISOU  857  N   ALA W5054     3175   3126   5386     33    189    220
ATOM    858  CA  ALA W5054      28.178 140.407  10.650  1.00 28.81           C  
ANISOU  858  CA  ALA W5054     2956   2790   5200    -11    202    207
ATOM    859  C   ALA W5054      28.848 139.839   9.389  1.00 30.13           C  
ANISOU  859  C   ALA W5054     3151   2868   5430    -26    204    145
ATOM    860  O   ALA W5054      28.870 140.502   8.354  1.00 31.47           O  
ANISOU  860  O   ALA W5054     3353   2990   5613    -35    230    105
ATOM    861  CB  ALA W5054      29.239 140.945  11.608  1.00 31.48           C  
ANISOU  861  CB  ALA W5054     3272   3112   5576    -51    177    310
ATOM    862  H   ALA W5054      27.625 139.211  12.314  1.00  0.00           H  
ATOM    863  HA  ALA W5054      27.527 141.227  10.349  1.00  0.00           H  
ATOM    864  HB1 ALA W5054      29.849 141.717  11.135  1.00  0.00           H  
ATOM    865  HB2 ALA W5054      28.788 141.381  12.496  1.00  0.00           H  
ATOM    866  HB3 ALA W5054      29.904 140.153  11.947  1.00  0.00           H  
ATOM    867  N   PHE W5055      29.327 138.597   9.495  1.00 31.14           N  
ANISOU  867  N   PHE W5055     3257   2984   5590    -17    182    150
ATOM    868  CA  PHE W5055      29.899 137.851   8.381  1.00 27.45           C  
ANISOU  868  CA  PHE W5055     2790   2458   5181    -10    198    103
ATOM    869  C   PHE W5055      28.865 137.536   7.290  1.00 27.97           C  
ANISOU  869  C   PHE W5055     2842   2527   5256    -15    224     53
ATOM    870  O   PHE W5055      29.153 137.728   6.109  1.00 32.07           O  
ANISOU  870  O   PHE W5055     3367   3015   5803    -19    270     40
ATOM    871  CB  PHE W5055      30.553 136.572   8.917  1.00 27.66           C  
ANISOU  871  CB  PHE W5055     2780   2480   5250      9    161    126
ATOM    872  CG  PHE W5055      31.216 135.684   7.880  1.00 33.04           C  
ANISOU  872  CG  PHE W5055     3434   3126   5995     34    187     89
ATOM    873  CD1 PHE W5055      32.133 136.225   6.957  1.00 38.14           C  
ANISOU  873  CD1 PHE W5055     4111   3728   6653     61    232     61
ATOM    874  CD2 PHE W5055      31.033 134.291   7.923  1.00 35.50           C  
ANISOU  874  CD2 PHE W5055     3682   3460   6347     42    163     86
ATOM    875  CE1 PHE W5055      32.872 135.390   6.138  1.00 37.65           C  
ANISOU  875  CE1 PHE W5055     4007   3666   6634    108    279     42
ATOM    876  CE2 PHE W5055      31.759 133.473   7.073  1.00 37.08           C  
ANISOU  876  CE2 PHE W5055     3825   3644   6619     68    196     75
ATOM    877  CZ  PHE W5055      32.684 134.020   6.192  1.00 38.46           C  
ANISOU  877  CZ  PHE W5055     4021   3795   6796    107    268     59
ATOM    878  H   PHE W5055      29.296 138.132  10.393  1.00  0.00           H  
ATOM    879  HA  PHE W5055      30.671 138.481   7.934  1.00  0.00           H  
ATOM    880  HB3 PHE W5055      29.805 135.987   9.453  1.00  0.00           H  
ATOM    881  HB2 PHE W5055      31.310 136.827   9.656  1.00  0.00           H  
ATOM    882  HD1 PHE W5055      32.292 137.290   6.902  1.00  0.00           H  
ATOM    883  HD2 PHE W5055      30.334 133.861   8.623  1.00  0.00           H  
ATOM    884  HE1 PHE W5055      33.607 135.813   5.469  1.00  0.00           H  
ATOM    885  HE2 PHE W5055      31.609 132.408   7.121  1.00  0.00           H  
ATOM    886  HZ  PHE W5055      33.268 133.388   5.541  1.00  0.00           H  
ATOM    887  N   GLU W5056      27.668 137.089   7.696  1.00 27.97           N  
ANISOU  887  N   GLU W5056     2828   2566   5235     -9    184     32
ATOM    888  CA  GLU W5056      26.562 136.787   6.793  1.00 25.79           C  
ANISOU  888  CA  GLU W5056     2539   2260   5000    -24    169    -13
ATOM    889  C   GLU W5056      26.039 138.043   6.070  1.00 27.77           C  
ANISOU  889  C   GLU W5056     2829   2482   5242    -39    207    -19
ATOM    890  O   GLU W5056      25.794 137.975   4.867  1.00 33.11           O  
ANISOU  890  O   GLU W5056     3488   3109   5981    -68    225    -12
ATOM    891  CB  GLU W5056      25.484 135.991   7.556  1.00 27.60           C  
ANISOU  891  CB  GLU W5056     2770   2522   5194      6     85    -62
ATOM    892  CG  GLU W5056      24.284 135.518   6.698  1.00 35.64           C  
ANISOU  892  CG  GLU W5056     3783   3473   6285    -14     23   -119
ATOM    893  CD  GLU W5056      23.293 134.585   7.414  1.00 47.42           C  
ANISOU  893  CD  GLU W5056     5295   4985   7739     33    -96   -197
ATOM    894  OE1 GLU W5056      23.504 134.256   8.601  1.00 52.76           O  
ANISOU  894  OE1 GLU W5056     5979   5750   8316     86   -111   -192
ATOM    895  OE2 GLU W5056      22.299 134.220   6.754  1.00 53.30           O1-
ANISOU  895  OE2 GLU W5056     6048   5651   8553     22   -187   -261
ATOM    896  H   GLU W5056      27.493 136.941   8.684  1.00  0.00           H  
ATOM    897  HA  GLU W5056      26.951 136.135   6.011  1.00  0.00           H  
ATOM    898  HB3 GLU W5056      25.119 136.588   8.393  1.00  0.00           H  
ATOM    899  HB2 GLU W5056      25.966 135.119   8.000  1.00  0.00           H  
ATOM    900  HG3 GLU W5056      24.658 134.998   5.816  1.00  0.00           H  
ATOM    901  HG2 GLU W5056      23.730 136.381   6.329  1.00  0.00           H  
ATOM    902  N   LEU W5057      25.962 139.175   6.787  1.00 26.90           N  
ANISOU  902  N   LEU W5057     2757   2405   5061    -19    217    -10
ATOM    903  CA  LEU W5057      25.695 140.498   6.221  1.00 26.28           C  
ANISOU  903  CA  LEU W5057     2712   2300   4974    -27    241    -11
ATOM    904  C   LEU W5057      26.748 140.905   5.174  1.00 26.14           C  
ANISOU  904  C   LEU W5057     2710   2248   4974    -51    292     22
ATOM    905  O   LEU W5057      26.380 141.311   4.076  1.00 31.06           O  
ANISOU  905  O   LEU W5057     3346   2839   5617    -66    316     32
ATOM    906  CB  LEU W5057      25.664 141.561   7.339  1.00 29.23           C  
ANISOU  906  CB  LEU W5057     3098   2732   5276      6    239      4
ATOM    907  CG  LEU W5057      24.462 141.491   8.300  1.00 33.98           C  
ANISOU  907  CG  LEU W5057     3690   3405   5816     70    205    -30
ATOM    908  CD1 LEU W5057      24.718 142.390   9.523  1.00 38.19           C  
ANISOU  908  CD1 LEU W5057     4212   4020   6280    116    230      9
ATOM    909  CD2 LEU W5057      23.148 141.853   7.605  1.00 37.20           C  
ANISOU  909  CD2 LEU W5057     4123   3756   6257     92    151   -116
ATOM    910  H   LEU W5057      26.148 139.133   7.786  1.00  0.00           H  
ATOM    911  HA  LEU W5057      24.727 140.462   5.721  1.00  0.00           H  
ATOM    912  HB3 LEU W5057      25.688 142.556   6.895  1.00  0.00           H  
ATOM    913  HB2 LEU W5057      26.583 141.477   7.913  1.00  0.00           H  
ATOM    914  HG  LEU W5057      24.353 140.473   8.665  1.00  0.00           H  
ATOM    915 HD11 LEU W5057      24.587 141.831  10.446  1.00  0.00           H  
ATOM    916 HD12 LEU W5057      25.731 142.789   9.533  1.00  0.00           H  
ATOM    917 HD13 LEU W5057      24.047 143.245   9.565  1.00  0.00           H  
ATOM    918 HD21 LEU W5057      22.490 142.438   8.247  1.00  0.00           H  
ATOM    919 HD22 LEU W5057      23.325 142.441   6.709  1.00  0.00           H  
ATOM    920 HD23 LEU W5057      22.594 140.959   7.320  1.00  0.00           H  
ATOM    921  N   TRP W5058      28.032 140.771   5.528  1.00 25.79           N  
ANISOU  921  N   TRP W5058     2671   2209   4917    -45    302     38
ATOM    922  CA  TRP W5058      29.164 141.055   4.643  1.00 26.13           C  
ANISOU  922  CA  TRP W5058     2750   2229   4951    -35    339     42
ATOM    923  C   TRP W5058      29.172 140.164   3.392  1.00 28.63           C  
ANISOU  923  C   TRP W5058     3028   2547   5302    -27    396     51
ATOM    924  O   TRP W5058      29.356 140.656   2.281  1.00 30.78           O  
ANISOU  924  O   TRP W5058     3321   2826   5546    -14    449     72
ATOM    925  CB  TRP W5058      30.479 140.938   5.431  1.00 26.89           C  
ANISOU  925  CB  TRP W5058     2868   2305   5044    -15    307     37
ATOM    926  CG  TRP W5058      31.723 141.103   4.615  1.00 26.60           C  
ANISOU  926  CG  TRP W5058     2878   2247   4982     33    334      8
ATOM    927  CD1 TRP W5058      32.216 142.274   4.158  1.00 26.20           C  
ANISOU  927  CD1 TRP W5058     2899   2185   4870     55    332    -11
ATOM    928  CD2 TRP W5058      32.573 140.062   4.048  1.00 25.91           C  
ANISOU  928  CD2 TRP W5058     2771   2160   4912     90    368    -14
ATOM    929  NE1 TRP W5058      33.330 142.036   3.383  1.00 29.96           N  
ANISOU  929  NE1 TRP W5058     3415   2663   5305    134    364    -52
ATOM    930  CE2 TRP W5058      33.596 140.688   3.274  1.00 28.76           C  
ANISOU  930  CE2 TRP W5058     3202   2521   5205    161    394    -54
ATOM    931  CE3 TRP W5058      32.576 138.649   4.097  1.00 25.60           C  
ANISOU  931  CE3 TRP W5058     2662   2130   4934    101    374     -6
ATOM    932  CZ2 TRP W5058      34.580 139.952   2.594  1.00 34.04           C  
ANISOU  932  CZ2 TRP W5058     3870   3207   5857    258    441    -89
ATOM    933  CZ3 TRP W5058      33.556 137.901   3.415  1.00 37.03           C  
ANISOU  933  CZ3 TRP W5058     4096   3585   6389    181    415    -29
ATOM    934  CH2 TRP W5058      34.558 138.548   2.668  1.00 38.18           C  
ANISOU  934  CH2 TRP W5058     4309   3738   6458    266    456    -73
ATOM    935  H   TRP W5058      28.261 140.459   6.465  1.00  0.00           H  
ATOM    936  HA  TRP W5058      29.075 142.082   4.292  1.00  0.00           H  
ATOM    937  HB3 TRP W5058      30.540 139.966   5.918  1.00  0.00           H  
ATOM    938  HB2 TRP W5058      30.505 141.666   6.235  1.00  0.00           H  
ATOM    939  HD1 TRP W5058      31.782 143.240   4.359  1.00  0.00           H  
ATOM    940  HE1 TRP W5058      33.860 142.777   2.945  1.00  0.00           H  
ATOM    941  HE3 TRP W5058      31.808 138.139   4.661  1.00  0.00           H  
ATOM    942  HZ2 TRP W5058      35.338 140.454   2.010  1.00  0.00           H  
ATOM    943  HZ3 TRP W5058      33.539 136.826   3.457  1.00  0.00           H  
ATOM    944  HH2 TRP W5058      35.306 137.971   2.143  1.00  0.00           H  
ATOM    945  N   ALA W5059      28.950 138.862   3.583  1.00 29.30           N  
ANISOU  945  N   ALA W5059     3048   2637   5448    -34    384     52
ATOM    946  CA  ALA W5059      28.913 137.886   2.503  1.00 27.73           C  
ANISOU  946  CA  ALA W5059     2777   2447   5312    -38    433     89
ATOM    947  C   ALA W5059      27.737 138.118   1.540  1.00 29.76           C  
ANISOU  947  C   ALA W5059     3015   2679   5613    -87    436    130
ATOM    948  O   ALA W5059      27.906 137.919   0.338  1.00 33.25           O  
ANISOU  948  O   ALA W5059     3410   3138   6085    -94    504    201
ATOM    949  CB  ALA W5059      28.885 136.478   3.102  1.00 29.23           C  
ANISOU  949  CB  ALA W5059     2890   2639   5577    -42    391     85
ATOM    950  H   ALA W5059      28.859 138.511   4.535  1.00  0.00           H  
ATOM    951  HA  ALA W5059      29.839 137.995   1.932  1.00  0.00           H  
ATOM    952  HB1 ALA W5059      28.994 135.716   2.332  1.00  0.00           H  
ATOM    953  HB2 ALA W5059      29.705 136.337   3.806  1.00  0.00           H  
ATOM    954  HB3 ALA W5059      27.952 136.295   3.638  1.00  0.00           H  
ATOM    955  N   LYS W5060      26.583 138.544   2.066  1.00 29.52           N  
ANISOU  955  N   LYS W5060     3016   2611   5588   -113    364     95
ATOM    956  CA  LYS W5060      25.369 138.865   1.309  1.00 30.39           C  
ANISOU  956  CA  LYS W5060     3121   2664   5760   -154    334    122
ATOM    957  C   LYS W5060      25.277 140.364   0.937  1.00 29.64           C  
ANISOU  957  C   LYS W5060     3096   2566   5600   -144    363    140
ATOM    958  O   LYS W5060      24.176 140.872   0.709  1.00 36.89           O  
ANISOU  958  O   LYS W5060     4030   3425   6562   -164    316    146
ATOM    959  CB  LYS W5060      24.137 138.363   2.097  1.00 31.55           C  
ANISOU  959  CB  LYS W5060     3273   2763   5950   -159    219     50
ATOM    960  CG  LYS W5060      24.057 136.829   2.201  1.00 31.26           C  
ANISOU  960  CG  LYS W5060     3168   2720   5988   -175    159     33
ATOM    961  CD  LYS W5060      22.857 136.324   3.020  1.00 28.74           C  
ANISOU  961  CD  LYS W5060     2882   2358   5681   -155     25    -62
ATOM    962  CE  LYS W5060      22.708 134.794   2.930  1.00 30.95           C  
ANISOU  962  CE  LYS W5060     3096   2625   6038   -173    -62    -80
ATOM    963  NZ  LYS W5060      21.558 134.287   3.693  1.00 36.10           N1+
ANISOU  963  NZ  LYS W5060     3800   3239   6676   -132   -214   -196
ATOM    964  H   LYS W5060      26.520 138.691   3.070  1.00  0.00           H  
ATOM    965  HA  LYS W5060      25.388 138.333   0.356  1.00  0.00           H  
ATOM    966  HB3 LYS W5060      23.224 138.710   1.612  1.00  0.00           H  
ATOM    967  HB2 LYS W5060      24.145 138.807   3.091  1.00  0.00           H  
ATOM    968  HG3 LYS W5060      24.974 136.438   2.644  1.00  0.00           H  
ATOM    969  HG2 LYS W5060      23.996 136.417   1.194  1.00  0.00           H  
ATOM    970  HD3 LYS W5060      21.944 136.807   2.668  1.00  0.00           H  
ATOM    971  HD2 LYS W5060      22.979 136.626   4.061  1.00  0.00           H  
ATOM    972  HE3 LYS W5060      23.611 134.295   3.285  1.00  0.00           H  
ATOM    973  HE2 LYS W5060      22.563 134.505   1.891  1.00  0.00           H  
ATOM    974  HZ1 LYS W5060      20.719 134.777   3.418  1.00  0.00           H  
ATOM    975  HZ2 LYS W5060      21.447 133.297   3.531  1.00  0.00           H  
ATOM    976  HZ3 LYS W5060      21.713 134.444   4.682  1.00  0.00           H  
ATOM    977  N   ARG W5061      26.426 141.050   0.855  1.00 28.16           N  
ANISOU  977  N   ARG W5061     2955   2429   5316   -107    418    142
ATOM    978  CA  ARG W5061      26.523 142.423   0.374  1.00 24.46           C  
ANISOU  978  CA  ARG W5061     2551   1960   4782    -96    430    162
ATOM    979  C   ARG W5061      26.166 142.544  -1.118  1.00 32.92           C  
ANISOU  979  C   ARG W5061     3604   3023   5882   -118    477    258
ATOM    980  O   ARG W5061      26.238 141.564  -1.864  1.00 32.47           O  
ANISOU  980  O   ARG W5061     3475   2984   5876   -134    530    324
ATOM    981  CB  ARG W5061      27.936 142.977   0.664  1.00 27.64           C  
ANISOU  981  CB  ARG W5061     3011   2404   5087    -52    449    137
ATOM    982  CG  ARG W5061      29.059 142.395  -0.229  1.00 34.14           C  
ANISOU  982  CG  ARG W5061     3832   3273   5865     -8    526    161
ATOM    983  CD  ARG W5061      30.460 142.824   0.237  1.00 36.02           C  
ANISOU  983  CD  ARG W5061     4136   3520   6029     50    503     95
ATOM    984  NE  ARG W5061      31.549 142.253  -0.582  1.00 36.48           N  
ANISOU  984  NE  ARG W5061     4199   3631   6031    129    578     92
ATOM    985  CZ  ARG W5061      32.074 141.017  -0.544  1.00 34.77           C  
ANISOU  985  CZ  ARG W5061     3912   3435   5864    154    619     92
ATOM    986  NH1 ARG W5061      31.595 140.061   0.259  1.00 33.27           N  
ANISOU  986  NH1 ARG W5061     3651   3210   5778     95    579     93
ATOM    987  NH2 ARG W5061      33.121 140.740  -1.323  1.00 34.94           N1+
ANISOU  987  NH2 ARG W5061     3932   3522   5821    253    698     90
ATOM    988  H   ARG W5061      27.290 140.588   1.093  1.00  0.00           H  
ATOM    989  HA  ARG W5061      25.798 143.002   0.938  1.00  0.00           H  
ATOM    990  HB3 ARG W5061      28.168 142.830   1.719  1.00  0.00           H  
ATOM    991  HB2 ARG W5061      27.921 144.059   0.527  1.00  0.00           H  
ATOM    992  HG3 ARG W5061      28.929 142.765  -1.248  1.00  0.00           H  
ATOM    993  HG2 ARG W5061      28.985 141.308  -0.300  1.00  0.00           H  
ATOM    994  HD3 ARG W5061      30.625 142.649   1.301  1.00  0.00           H  
ATOM    995  HD2 ARG W5061      30.517 143.903   0.102  1.00  0.00           H  
ATOM    996  HE  ARG W5061      32.025 142.933  -1.165  1.00  0.00           H  
ATOM    997 HH12 ARG W5061      32.055 139.160   0.284  1.00  0.00           H  
ATOM    998 HH11 ARG W5061      30.847 140.269   0.912  1.00  0.00           H  
ATOM    999 HH22 ARG W5061      33.614 139.853  -1.267  1.00  0.00           H  
ATOM   1000 HH21 ARG W5061      33.573 141.475  -1.859  1.00  0.00           H  
ATOM   1001  N   ASN W5062      25.846 143.776  -1.553  1.00 33.86           N  
ANISOU 1001  N   ASN W5062     3773   3119   5972   -119    459    286
ATOM   1002  CA  ASN W5062      25.665 144.109  -2.951  1.00 33.20           C  
ANISOU 1002  CA  ASN W5062     3675   3028   5911   -142    498    405
ATOM   1003  C   ASN W5062      26.991 144.067  -3.700  1.00 34.01           C  
ANISOU 1003  C   ASN W5062     3805   3235   5883    -87    596    455
ATOM   1004  O   ASN W5062      27.734 145.045  -3.751  1.00 34.48           O  
ANISOU 1004  O   ASN W5062     3950   3328   5823    -34    583    398
ATOM   1005  CB  ASN W5062      24.977 145.462  -3.113  1.00 37.35           C  
ANISOU 1005  CB  ASN W5062     4251   3491   6451   -149    433    419
ATOM   1006  CG  ASN W5062      24.120 145.508  -4.368  1.00 42.93           C  
ANISOU 1006  CG  ASN W5062     4927   4154   7230   -192    446    564
ATOM   1007  OD1 ASN W5062      24.614 145.433  -5.492  1.00 45.67           O  
ANISOU 1007  OD1 ASN W5062     5286   4575   7492   -175    523    669
ATOM   1008  ND2 ASN W5062      22.798 145.619  -4.218  1.00 47.62           N  
ANISOU 1008  ND2 ASN W5062     5486   4627   7982   -243    359    574
ATOM   1009  H   ASN W5062      25.755 144.516  -0.872  1.00  0.00           H  
ATOM   1010  HA  ASN W5062      25.044 143.353  -3.431  1.00  0.00           H  
ATOM   1011  HB3 ASN W5062      25.684 146.291  -3.109  1.00  0.00           H  
ATOM   1012  HB2 ASN W5062      24.329 145.665  -2.260  1.00  0.00           H  
ATOM   1013 HD22 ASN W5062      22.211 145.757  -5.026  1.00  0.00           H  
ATOM   1014 HD21 ASN W5062      22.402 145.502  -3.295  1.00  0.00           H  
ATOM   1015  N   ILE W5063      27.314 142.897  -4.273  1.00 35.64           N  
ANISOU 1015  N   ILE W5063     3935   3495   6111    -90    686    563
ATOM   1016  CA  ILE W5063      28.490 142.619  -5.094  1.00 35.06           C  
ANISOU 1016  CA  ILE W5063     3882   3550   5889     -2    798    608
ATOM   1017  C   ILE W5063      28.391 143.200  -6.533  1.00 37.21           C  
ANISOU 1017  C   ILE W5063     4170   3875   6095      5    852    757
ATOM   1018  O   ILE W5063      28.741 142.537  -7.509  1.00 40.23           O  
ANISOU 1018  O   ILE W5063     4551   4391   6344     89    965    832
ATOM   1019  CB  ILE W5063      28.758 141.089  -5.119  1.00 31.28           C  
ANISOU 1019  CB  ILE W5063     3294   3143   5448     23    890    648
ATOM   1020  CG1 ILE W5063      27.538 140.257  -5.592  1.00 34.65           C  
ANISOU 1020  CG1 ILE W5063     3577   3551   6039    -69    921    822
ATOM   1021  CG2 ILE W5063      29.276 140.597  -3.753  1.00 30.95           C  
ANISOU 1021  CG2 ILE W5063     3245   3050   5466     20    826    510
ATOM   1022  CD1 ILE W5063      27.859 138.781  -5.858  1.00 36.20           C  
ANISOU 1022  CD1 ILE W5063     3634   3851   6269    -38   1035    913
ATOM   1023  H   ILE W5063      26.725 142.103  -4.061  1.00  0.00           H  
ATOM   1024  HA  ILE W5063      29.347 143.107  -4.628  1.00  0.00           H  
ATOM   1025  HB  ILE W5063      29.572 140.906  -5.824  1.00  0.00           H  
ATOM   1026 HG13 ILE W5063      27.115 140.683  -6.502  1.00  0.00           H  
ATOM   1027 HG12 ILE W5063      26.744 140.308  -4.845  1.00  0.00           H  
ATOM   1028 HG21 ILE W5063      29.576 139.552  -3.804  1.00  0.00           H  
ATOM   1029 HG22 ILE W5063      30.150 141.164  -3.431  1.00  0.00           H  
ATOM   1030 HG23 ILE W5063      28.518 140.685  -2.975  1.00  0.00           H  
ATOM   1031 HD11 ILE W5063      27.618 138.176  -4.985  1.00  0.00           H  
ATOM   1032 HD12 ILE W5063      27.278 138.396  -6.695  1.00  0.00           H  
ATOM   1033 HD13 ILE W5063      28.913 138.623  -6.091  1.00  0.00           H  
ATOM   1034  N   LYS W5064      27.925 144.445  -6.644  1.00 36.09           N  
ANISOU 1034  N   LYS W5064     4043   3637   6034    -64    774    806
ATOM   1035  CA  LYS W5064      27.854 145.224  -7.877  1.00 33.77           C  
ANISOU 1035  CA  LYS W5064     3773   3377   5683    -61    804    958
ATOM   1036  C   LYS W5064      28.269 146.674  -7.550  1.00 35.74           C  
ANISOU 1036  C   LYS W5064     4157   3621   5801     -9    730    871
ATOM   1037  O   LYS W5064      28.206 147.052  -6.378  1.00 41.92           O  
ANISOU 1037  O   LYS W5064     4990   4345   6593     -5    642    715
ATOM   1038  CB  LYS W5064      26.409 145.208  -8.426  1.00 38.17           C  
ANISOU 1038  CB  LYS W5064     4250   3805   6448   -173    743   1088
ATOM   1039  CG  LYS W5064      25.828 143.809  -8.711  1.00 48.34           C  
ANISOU 1039  CG  LYS W5064     5387   5076   7906   -247    783   1198
ATOM   1040  CD  LYS W5064      24.439 143.839  -9.367  1.00 60.42           C  
ANISOU 1040  CD  LYS W5064     6846   6461   9650   -361    701   1356
ATOM   1041  CE  LYS W5064      23.345 144.433  -8.460  1.00 67.78           C  
ANISOU 1041  CE  LYS W5064     7860   7214  10679   -386    531   1212
ATOM   1042  NZ  LYS W5064      22.048 144.512  -9.150  1.00 73.84           N1+
ANISOU 1042  NZ  LYS W5064     8581   7810  11667   -482    421   1347
ATOM   1043  H   LYS W5064      27.735 144.977  -5.796  1.00  0.00           H  
ATOM   1044  HA  LYS W5064      28.541 144.801  -8.610  1.00  0.00           H  
ATOM   1045  HB3 LYS W5064      26.369 145.792  -9.344  1.00  0.00           H  
ATOM   1046  HB2 LYS W5064      25.772 145.734  -7.717  1.00  0.00           H  
ATOM   1047  HG3 LYS W5064      25.760 143.242  -7.782  1.00  0.00           H  
ATOM   1048  HG2 LYS W5064      26.518 143.259  -9.352  1.00  0.00           H  
ATOM   1049  HD3 LYS W5064      24.163 142.824  -9.655  1.00  0.00           H  
ATOM   1050  HD2 LYS W5064      24.502 144.407 -10.297  1.00  0.00           H  
ATOM   1051  HE3 LYS W5064      23.614 145.439  -8.150  1.00  0.00           H  
ATOM   1052  HE2 LYS W5064      23.228 143.848  -7.547  1.00  0.00           H  
ATOM   1053  HZ1 LYS W5064      21.407 145.018  -8.551  1.00  0.00           H  
ATOM   1054  HZ2 LYS W5064      22.159 145.021 -10.014  1.00  0.00           H  
ATOM   1055  HZ3 LYS W5064      21.692 143.588  -9.339  1.00  0.00           H  
ATOM   1056  N   PRO W5065      28.621 147.509  -8.586  1.00 35.92           N  
ANISOU 1056  N   PRO W5065     4233   3715   5700     33    760    984
ATOM   1057  CA  PRO W5065      28.689 148.947  -8.435  1.00 34.72           C  
ANISOU 1057  CA  PRO W5065     4200   3548   5443     74    663    912
ATOM   1058  C   PRO W5065      27.393 149.558  -7.922  1.00 36.21           C  
ANISOU 1058  C   PRO W5065     4380   3584   5796      3    539    866
ATOM   1059  O   PRO W5065      26.423 149.563  -8.676  1.00 38.42           O  
ANISOU 1059  O   PRO W5065     4610   3776   6214    -59    514    975
ATOM   1060  CB  PRO W5065      29.072 149.442  -9.831  1.00 35.75           C  
ANISOU 1060  CB  PRO W5065     4366   3780   5439    120    721   1090
ATOM   1061  CG  PRO W5065      29.749 148.264 -10.507  1.00 34.70           C  
ANISOU 1061  CG  PRO W5065     4156   3781   5247    157    880   1204
ATOM   1062  CD  PRO W5065      28.970 147.088  -9.944  1.00 33.88           C  
ANISOU 1062  CD  PRO W5065     3924   3583   5366     61    890   1190
ATOM   1063  HA  PRO W5065      29.503 149.198  -7.754  1.00  0.00           H  
ATOM   1064  HB3 PRO W5065      29.724 150.313  -9.789  1.00  0.00           H  
ATOM   1065  HB2 PRO W5065      28.197 149.728 -10.417  1.00  0.00           H  
ATOM   1066  HG3 PRO W5065      30.789 148.204 -10.184  1.00  0.00           H  
ATOM   1067  HG2 PRO W5065      29.738 148.318 -11.597  1.00  0.00           H  
ATOM   1068  HD2 PRO W5065      28.056 146.925 -10.518  1.00  0.00           H  
ATOM   1069  HD3 PRO W5065      29.572 146.179  -9.982  1.00  0.00           H  
ATOM   1070  N   VAL W5066      27.332 150.020  -6.670  1.00 29.39           N  
ANISOU 1070  N   VAL W5066     3558   2688   4922     19    457    709
ATOM   1071  CA  VAL W5066      26.188 150.637  -6.029  1.00 28.57           C  
ANISOU 1071  CA  VAL W5066     3434   2473   4947    -16    357    651
ATOM   1072  C   VAL W5066      26.366 152.134  -5.821  1.00 36.89           C  
ANISOU 1072  C   VAL W5066     4557   3541   5918     25    270    614
ATOM   1073  O   VAL W5066      27.513 152.575  -5.771  1.00 33.90           O  
ANISOU 1073  O   VAL W5066     4247   3238   5396     72    262    581
ATOM   1074  CB  VAL W5066      25.871 149.997  -4.675  1.00 27.38           C  
ANISOU 1074  CB  VAL W5066     3232   2287   4882    -37    346    528
ATOM   1075  CG1 VAL W5066      25.142 148.662  -4.833  1.00 28.71           C  
ANISOU 1075  CG1 VAL W5066     3327   2421   5162    -85    396    569
ATOM   1076  CG2 VAL W5066      27.060 149.848  -3.727  1.00 29.59           C  
ANISOU 1076  CG2 VAL W5066     3545   2636   5062     -3    355    433
ATOM   1077  H   VAL W5066      28.166 149.965  -6.105  1.00  0.00           H  
ATOM   1078  HA  VAL W5066      25.332 150.480  -6.685  1.00  0.00           H  
ATOM   1079  HB  VAL W5066      25.172 150.624  -4.123  1.00  0.00           H  
ATOM   1080 HG11 VAL W5066      24.814 148.272  -3.870  1.00  0.00           H  
ATOM   1081 HG12 VAL W5066      24.248 148.751  -5.449  1.00  0.00           H  
ATOM   1082 HG13 VAL W5066      25.784 147.915  -5.299  1.00  0.00           H  
ATOM   1083 HG21 VAL W5066      26.756 149.506  -2.737  1.00  0.00           H  
ATOM   1084 HG22 VAL W5066      27.781 149.121  -4.097  1.00  0.00           H  
ATOM   1085 HG23 VAL W5066      27.592 150.788  -3.579  1.00  0.00           H  
ATOM   1086  N   PRO W5067      25.280 152.887  -5.636  1.00 37.75           N  
ANISOU 1086  N   PRO W5067     4648   3575   6120     18    190    614
ATOM   1087  CA  PRO W5067      25.305 154.214  -5.055  1.00 36.77           C  
ANISOU 1087  CA  PRO W5067     4560   3466   5946     52     97    586
ATOM   1088  C   PRO W5067      26.121 154.309  -3.774  1.00 39.07           C  
ANISOU 1088  C   PRO W5067     4843   3792   6210     54     64    473
ATOM   1089  O   PRO W5067      25.933 153.479  -2.889  1.00 43.39           O  
ANISOU 1089  O   PRO W5067     5339   4331   6815     33    100    410
ATOM   1090  CB  PRO W5067      23.838 154.532  -4.762  1.00 33.47           C  
ANISOU 1090  CB  PRO W5067     4093   2961   5661     57     37    598
ATOM   1091  CG  PRO W5067      23.059 153.715  -5.792  1.00 28.99           C  
ANISOU 1091  CG  PRO W5067     3507   2317   5189     28     77    668
ATOM   1092  CD  PRO W5067      23.916 152.455  -5.874  1.00 28.57           C  
ANISOU 1092  CD  PRO W5067     3436   2305   5116     -8    168    648
ATOM   1093  HA  PRO W5067      25.683 154.916  -5.798  1.00  0.00           H  
ATOM   1094  HB3 PRO W5067      23.588 155.591  -4.793  1.00  0.00           H  
ATOM   1095  HB2 PRO W5067      23.554 154.171  -3.773  1.00  0.00           H  
ATOM   1096  HG3 PRO W5067      23.073 154.225  -6.754  1.00  0.00           H  
ATOM   1097  HG2 PRO W5067      22.017 153.544  -5.516  1.00  0.00           H  
ATOM   1098  HD2 PRO W5067      23.572 151.764  -5.104  1.00  0.00           H  
ATOM   1099  HD3 PRO W5067      23.755 151.972  -6.839  1.00  0.00           H  
ATOM   1100  N   GLU W5068      27.050 155.264  -3.674  1.00 37.66           N  
ANISOU 1100  N   GLU W5068     4714   3643   5950     76    -22    459
ATOM   1101  CA  GLU W5068      27.858 155.479  -2.491  1.00 35.13           C  
ANISOU 1101  CA  GLU W5068     4379   3329   5638     63    -88    375
ATOM   1102  C   GLU W5068      26.989 155.922  -1.321  1.00 35.81           C  
ANISOU 1102  C   GLU W5068     4354   3394   5859     41   -114    369
ATOM   1103  O   GLU W5068      26.070 156.709  -1.524  1.00 38.81           O  
ANISOU 1103  O   GLU W5068     4690   3756   6300     60   -123    413
ATOM   1104  CB  GLU W5068      29.010 156.441  -2.791  1.00 33.15           C  
ANISOU 1104  CB  GLU W5068     4208   3094   5293     87   -214    361
ATOM   1105  CG  GLU W5068      29.798 156.114  -4.062  1.00 39.05           C  
ANISOU 1105  CG  GLU W5068     5080   3892   5867    144   -189    333
ATOM   1106  CD  GLU W5068      31.275 156.481  -4.101  1.00 49.47           C  
ANISOU 1106  CD  GLU W5068     6500   5220   7076    186   -345    287
ATOM   1107  OE1 GLU W5068      31.817 157.016  -3.110  1.00 54.61           O  
ANISOU 1107  OE1 GLU W5068     7171   5878   7699    199   -424    348
ATOM   1108  OE2 GLU W5068      31.903 156.230  -5.154  1.00 51.13           O1-
ANISOU 1108  OE2 GLU W5068     6776   5418   7234    211   -408    182
ATOM   1109  H   GLU W5068      27.160 155.930  -4.425  1.00  0.00           H  
ATOM   1110  HA  GLU W5068      28.297 154.517  -2.237  1.00  0.00           H  
ATOM   1111  HB3 GLU W5068      29.657 156.439  -1.915  1.00  0.00           H  
ATOM   1112  HB2 GLU W5068      28.637 157.462  -2.845  1.00  0.00           H  
ATOM   1113  HG3 GLU W5068      29.318 156.579  -4.921  1.00  0.00           H  
ATOM   1114  HG2 GLU W5068      29.730 155.047  -4.266  1.00  0.00           H  
ATOM   1115  N   VAL W5069      27.255 155.424  -0.112  1.00 36.27           N  
ANISOU 1115  N   VAL W5069     4364   3460   5958     13   -122    322
ATOM   1116  CA  VAL W5069      26.458 155.549   1.094  1.00 35.35           C  
ANISOU 1116  CA  VAL W5069     4130   3360   5943      7   -112    334
ATOM   1117  C   VAL W5069      26.064 156.978   1.436  1.00 34.90           C  
ANISOU 1117  C   VAL W5069     4005   3316   5937     21   -197    390
ATOM   1118  O   VAL W5069      24.934 157.186   1.873  1.00 37.64           O  
ANISOU 1118  O   VAL W5069     4262   3692   6346     61   -166    414
ATOM   1119  CB  VAL W5069      27.104 154.820   2.270  1.00 38.45           C  
ANISOU 1119  CB  VAL W5069     4480   3764   6364    -33   -112    308
ATOM   1120  CG1 VAL W5069      26.521 155.108   3.670  1.00 41.06           C  
ANISOU 1120  CG1 VAL W5069     4683   4148   6770    -24    -78    343
ATOM   1121  CG2 VAL W5069      27.099 153.300   2.036  1.00 36.07           C  
ANISOU 1121  CG2 VAL W5069     4238   3450   6017    -35    -34    253
ATOM   1122  H   VAL W5069      28.066 154.829  -0.033  1.00  0.00           H  
ATOM   1123  HA  VAL W5069      25.527 155.030   0.864  1.00  0.00           H  
ATOM   1124  HB  VAL W5069      28.153 155.112   2.308  1.00  0.00           H  
ATOM   1125 HG11 VAL W5069      26.961 154.458   4.427  1.00  0.00           H  
ATOM   1126 HG12 VAL W5069      26.725 156.130   3.986  1.00  0.00           H  
ATOM   1127 HG13 VAL W5069      25.440 154.960   3.694  1.00  0.00           H  
ATOM   1128 HG21 VAL W5069      27.634 152.777   2.827  1.00  0.00           H  
ATOM   1129 HG22 VAL W5069      26.078 152.923   2.025  1.00  0.00           H  
ATOM   1130 HG23 VAL W5069      27.570 153.023   1.092  1.00  0.00           H  
ATOM   1131  N   LYS W5070      26.893 157.989   1.157  1.00 31.02           N  
ANISOU 1131  N   LYS W5070     3556   2811   5419      2   -314    407
ATOM   1132  CA  LYS W5070      26.595 159.401   1.263  1.00 31.61           C  
ANISOU 1132  CA  LYS W5070     3554   2900   5557     12   -410    473
ATOM   1133  C   LYS W5070      25.378 159.830   0.462  1.00 34.37           C  
ANISOU 1133  C   LYS W5070     3908   3243   5906     77   -378    506
ATOM   1134  O   LYS W5070      24.546 160.572   0.978  1.00 37.42           O  
ANISOU 1134  O   LYS W5070     4189   3655   6372    116   -400    555
ATOM   1135  CB  LYS W5070      27.821 160.248   0.916  1.00 29.54           C  
ANISOU 1135  CB  LYS W5070     3356   2608   5262    -20   -573    472
ATOM   1136  CG  LYS W5070      28.402 160.070  -0.488  1.00 30.36           C  
ANISOU 1136  CG  LYS W5070     3630   2694   5212     14   -587    430
ATOM   1137  CD  LYS W5070      29.741 160.781  -0.696  1.00 31.17           C  
ANISOU 1137  CD  LYS W5070     3808   2771   5264      6   -776    406
ATOM   1138  CE  LYS W5070      30.440 160.373  -1.993  1.00 33.31           C  
ANISOU 1138  CE  LYS W5070     4257   3061   5339     71   -776    364
ATOM   1139  NZ  LYS W5070      31.766 160.999  -2.128  1.00 34.49           N1+
ANISOU 1139  NZ  LYS W5070     4506   3186   5412     87   -983    311
ATOM   1140  H   LYS W5070      27.811 157.738   0.819  1.00  0.00           H  
ATOM   1141  HA  LYS W5070      26.366 159.587   2.313  1.00  0.00           H  
ATOM   1142  HB3 LYS W5070      28.609 160.040   1.637  1.00  0.00           H  
ATOM   1143  HB2 LYS W5070      27.599 161.303   1.065  1.00  0.00           H  
ATOM   1144  HG3 LYS W5070      27.702 160.437  -1.236  1.00  0.00           H  
ATOM   1145  HG2 LYS W5070      28.530 159.011  -0.707  1.00  0.00           H  
ATOM   1146  HD3 LYS W5070      30.394 160.592   0.154  1.00  0.00           H  
ATOM   1147  HD2 LYS W5070      29.584 161.858  -0.690  1.00  0.00           H  
ATOM   1148  HE3 LYS W5070      29.842 160.639  -2.863  1.00  0.00           H  
ATOM   1149  HE2 LYS W5070      30.578 159.294  -2.021  1.00  0.00           H  
ATOM   1150  HZ1 LYS W5070      32.213 160.642  -2.961  1.00  0.00           H  
ATOM   1151  HZ2 LYS W5070      31.646 161.997  -2.207  1.00  0.00           H  
ATOM   1152  HZ3 LYS W5070      32.325 160.781  -1.317  1.00  0.00           H  
ATOM   1153  N   ILE W5071      25.213 159.333  -0.768  1.00 35.37           N  
ANISOU 1153  N   ILE W5071     4145   3338   5958     94   -325    494
ATOM   1154  CA  ILE W5071      24.101 159.568  -1.665  1.00 32.38           C  
ANISOU 1154  CA  ILE W5071     3772   2922   5607    145   -308    538
ATOM   1155  C   ILE W5071      22.837 158.980  -1.048  1.00 32.91           C  
ANISOU 1155  C   ILE W5071     3760   2980   5765    188   -232    505
ATOM   1156  O   ILE W5071      21.802 159.638  -0.981  1.00 36.53           O  
ANISOU 1156  O   ILE W5071     4158   3429   6293    258   -256    524
ATOM   1157  CB  ILE W5071      24.303 158.972  -3.060  1.00 29.76           C  
ANISOU 1157  CB  ILE W5071     3558   2560   5188    138   -268    569
ATOM   1158  CG1 ILE W5071      25.654 159.288  -3.710  1.00 33.19           C  
ANISOU 1158  CG1 ILE W5071     4086   3029   5495    137   -351    597
ATOM   1159  CG2 ILE W5071      23.183 159.259  -4.058  1.00 30.20           C  
ANISOU 1159  CG2 ILE W5071     3614   2548   5312    176   -260    631
ATOM   1160  CD1 ILE W5071      25.812 160.715  -4.233  1.00 34.95           C  
ANISOU 1160  CD1 ILE W5071     4290   3250   5741    165   -480    653
ATOM   1161  H   ILE W5071      25.843 158.601  -1.060  1.00  0.00           H  
ATOM   1162  HA  ILE W5071      23.963 160.645  -1.742  1.00  0.00           H  
ATOM   1163  HB  ILE W5071      24.291 157.888  -2.960  1.00  0.00           H  
ATOM   1164 HG13 ILE W5071      25.828 158.610  -4.545  1.00  0.00           H  
ATOM   1165 HG12 ILE W5071      26.481 159.074  -3.035  1.00  0.00           H  
ATOM   1166 HG21 ILE W5071      23.374 158.834  -5.043  1.00  0.00           H  
ATOM   1167 HG22 ILE W5071      22.221 158.853  -3.740  1.00  0.00           H  
ATOM   1168 HG23 ILE W5071      23.040 160.328  -4.202  1.00  0.00           H  
ATOM   1169 HD11 ILE W5071      25.466 160.800  -5.262  1.00  0.00           H  
ATOM   1170 HD12 ILE W5071      25.237 161.427  -3.641  1.00  0.00           H  
ATOM   1171 HD13 ILE W5071      26.850 161.050  -4.218  1.00  0.00           H  
ATOM   1172  N   LEU W5072      22.919 157.745  -0.552  1.00 28.22           N  
ANISOU 1172  N   LEU W5072     3169   2390   5163    165   -149    446
ATOM   1173  CA  LEU W5072      21.842 157.008   0.082  1.00 28.10           C  
ANISOU 1173  CA  LEU W5072     3098   2371   5208    220    -93    394
ATOM   1174  C   LEU W5072      21.425 157.614   1.416  1.00 28.43           C  
ANISOU 1174  C   LEU W5072     3018   2500   5284    276    -96    398
ATOM   1175  O   LEU W5072      20.226 157.740   1.656  1.00 31.07           O  
ANISOU 1175  O   LEU W5072     3303   2846   5656    376    -78    368
ATOM   1176  CB  LEU W5072      22.185 155.522   0.151  1.00 33.27           C  
ANISOU 1176  CB  LEU W5072     3778   3023   5840    178    -21    337
ATOM   1177  CG  LEU W5072      22.493 154.834  -1.181  1.00 35.65           C  
ANISOU 1177  CG  LEU W5072     4168   3266   6111    123      4    357
ATOM   1178  CD1 LEU W5072      22.745 153.339  -1.005  1.00 38.78           C  
ANISOU 1178  CD1 LEU W5072     4562   3671   6503     89     69    304
ATOM   1179  CD2 LEU W5072      21.447 155.101  -2.262  1.00 34.58           C  
ANISOU 1179  CD2 LEU W5072     4065   3036   6037    146    -21    397
ATOM   1180  H   LEU W5072      23.821 157.294  -0.587  1.00  0.00           H  
ATOM   1181  HA  LEU W5072      20.977 157.110  -0.572  1.00  0.00           H  
ATOM   1182  HB3 LEU W5072      21.361 154.990   0.629  1.00  0.00           H  
ATOM   1183  HB2 LEU W5072      23.019 155.384   0.838  1.00  0.00           H  
ATOM   1184  HG  LEU W5072      23.431 155.251  -1.551  1.00  0.00           H  
ATOM   1185 HD11 LEU W5072      23.708 153.038  -1.418  1.00  0.00           H  
ATOM   1186 HD12 LEU W5072      22.751 153.041   0.043  1.00  0.00           H  
ATOM   1187 HD13 LEU W5072      21.996 152.712  -1.489  1.00  0.00           H  
ATOM   1188 HD21 LEU W5072      21.313 154.264  -2.947  1.00  0.00           H  
ATOM   1189 HD22 LEU W5072      20.458 155.316  -1.854  1.00  0.00           H  
ATOM   1190 HD23 LEU W5072      21.722 155.951  -2.885  1.00  0.00           H  
ATOM   1191  N   ASN W5073      22.387 158.056   2.238  1.00 34.09           N  
ANISOU 1191  N   ASN W5073     3679   3282   5994    221   -125    440
ATOM   1192  CA  ASN W5073      22.160 158.781   3.497  1.00 34.02           C  
ANISOU 1192  CA  ASN W5073     3520   3373   6032    261   -123    491
ATOM   1193  C   ASN W5073      21.412 160.100   3.259  1.00 34.09           C  
ANISOU 1193  C   ASN W5073     3465   3394   6095    334   -179    545
ATOM   1194  O   ASN W5073      20.444 160.374   3.965  1.00 37.14           O  
ANISOU 1194  O   ASN W5073     3741   3858   6512    441   -136    557
ATOM   1195  CB  ASN W5073      23.501 159.048   4.234  1.00 39.20           C  
ANISOU 1195  CB  ASN W5073     4124   4064   6707    161   -172    549
ATOM   1196  CG  ASN W5073      24.107 157.822   4.921  1.00 43.46           C  
ANISOU 1196  CG  ASN W5073     4687   4611   7214    113   -109    510
ATOM   1197  OD1 ASN W5073      23.476 156.776   5.027  1.00 46.29           O  
ANISOU 1197  OD1 ASN W5073     5058   4989   7539    165    -19    453
ATOM   1198  ND2 ASN W5073      25.337 157.920   5.414  1.00 46.67           N  
ANISOU 1198  ND2 ASN W5073     5103   4990   7638     19   -177    534
ATOM   1199  H   ASN W5073      23.359 157.839   2.016  1.00  0.00           H  
ATOM   1200  HA  ASN W5073      21.535 158.121   4.103  1.00  0.00           H  
ATOM   1201  HB3 ASN W5073      23.331 159.774   5.032  1.00  0.00           H  
ATOM   1202  HB2 ASN W5073      24.228 159.502   3.561  1.00  0.00           H  
ATOM   1203 HD22 ASN W5073      25.723 157.126   5.895  1.00  0.00           H  
ATOM   1204 HD21 ASN W5073      25.913 158.750   5.320  1.00  0.00           H  
ATOM   1205  N   ASN W5074      21.818 160.863   2.234  1.00 32.82           N  
ANISOU 1205  N   ASN W5074     3372   3167   5932    295   -276    578
ATOM   1206  CA  ASN W5074      21.176 162.093   1.828  1.00 35.50           C  
ANISOU 1206  CA  ASN W5074     3650   3510   6327    363   -348    638
ATOM   1207  C   ASN W5074      19.784 161.866   1.257  1.00 37.29           C  
ANISOU 1207  C   ASN W5074     3901   3690   6577    487   -307    594
ATOM   1208  O   ASN W5074      18.882 162.643   1.555  1.00 41.53           O  
ANISOU 1208  O   ASN W5074     4359   4246   7175    584   -344    631
ATOM   1209  CB  ASN W5074      22.041 162.836   0.808  1.00 40.62           C  
ANISOU 1209  CB  ASN W5074     4390   4099   6946    300   -472    680
ATOM   1210  CG  ASN W5074      23.314 163.459   1.363  1.00 39.34           C  
ANISOU 1210  CG  ASN W5074     4204   3963   6783    200   -564    710
ATOM   1211  OD1 ASN W5074      23.546 163.568   2.565  1.00 40.71           O  
ANISOU 1211  OD1 ASN W5074     4246   4201   7023    171   -554    745
ATOM   1212  ND2 ASN W5074      24.176 163.927   0.455  1.00 40.17           N  
ANISOU 1212  ND2 ASN W5074     4436   4016   6810    152   -664    701
ATOM   1213  H   ASN W5074      22.651 160.599   1.727  1.00  0.00           H  
ATOM   1214  HA  ASN W5074      21.098 162.709   2.724  1.00  0.00           H  
ATOM   1215  HB3 ASN W5074      21.478 163.647   0.352  1.00  0.00           H  
ATOM   1216  HB2 ASN W5074      22.296 162.169  -0.016  1.00  0.00           H  
ATOM   1217 HD22 ASN W5074      25.091 164.263   0.720  1.00  0.00           H  
ATOM   1218 HD21 ASN W5074      23.921 163.847  -0.518  1.00  0.00           H  
ATOM   1219  N   LEU W5075      19.576 160.784   0.502  1.00 37.08           N  
ANISOU 1219  N   LEU W5075     3978   3592   6519    488   -248    515
ATOM   1220  CA  LEU W5075      18.286 160.280   0.074  1.00 37.62           C  
ANISOU 1220  CA  LEU W5075     4084   3577   6632    598   -242    457
ATOM   1221  C   LEU W5075      17.454 159.690   1.206  1.00 38.26           C  
ANISOU 1221  C   LEU W5075     4107   3722   6707    706   -164    363
ATOM   1222  O   LEU W5075      16.301 159.326   0.985  1.00 45.93           O  
ANISOU 1222  O   LEU W5075     5127   4612   7714    810   -175    279
ATOM   1223  CB  LEU W5075      18.462 159.296  -1.084  1.00 37.52           C  
ANISOU 1223  CB  LEU W5075     4211   3429   6614    527   -254    446
ATOM   1224  CG  LEU W5075      18.869 159.884  -2.436  1.00 39.78           C  
ANISOU 1224  CG  LEU W5075     4566   3669   6878    458   -323    550
ATOM   1225  CD1 LEU W5075      19.279 158.795  -3.428  1.00 38.99           C  
ANISOU 1225  CD1 LEU W5075     4577   3480   6758    382   -302    574
ATOM   1226  CD2 LEU W5075      17.779 160.766  -3.039  1.00 40.37           C  
ANISOU 1226  CD2 LEU W5075     4617   3697   7025    548   -410    603
ATOM   1227  H   LEU W5075      20.381 160.237   0.236  1.00  0.00           H  
ATOM   1228  HA  LEU W5075      17.712 161.127  -0.298  1.00  0.00           H  
ATOM   1229  HB3 LEU W5075      17.532 158.751  -1.248  1.00  0.00           H  
ATOM   1230  HB2 LEU W5075      19.170 158.528  -0.779  1.00  0.00           H  
ATOM   1231  HG  LEU W5075      19.749 160.511  -2.285  1.00  0.00           H  
ATOM   1232 HD11 LEU W5075      19.970 159.175  -4.182  1.00  0.00           H  
ATOM   1233 HD12 LEU W5075      19.773 157.957  -2.942  1.00  0.00           H  
ATOM   1234 HD13 LEU W5075      18.417 158.391  -3.958  1.00  0.00           H  
ATOM   1235 HD21 LEU W5075      17.712 160.676  -4.123  1.00  0.00           H  
ATOM   1236 HD22 LEU W5075      16.793 160.526  -2.636  1.00  0.00           H  
ATOM   1237 HD23 LEU W5075      17.954 161.820  -2.825  1.00  0.00           H  
ATOM   1238  N   GLY W5076      18.009 159.594   2.422  1.00 33.64           N  
ANISOU 1238  N   GLY W5076     3426   3277   6078    688    -97    378
ATOM   1239  CA  GLY W5076      17.304 159.185   3.631  1.00 33.62           C  
ANISOU 1239  CA  GLY W5076     3364   3373   6036    809    -15    306
ATOM   1240  C   GLY W5076      17.062 157.674   3.696  1.00 34.99           C  
ANISOU 1240  C   GLY W5076     3647   3479   6169    797     12    192
ATOM   1241  O   GLY W5076      16.101 157.277   4.349  1.00 38.53           O  
ANISOU 1241  O   GLY W5076     4096   3960   6584    936     41     91
ATOM   1242  H   GLY W5076      18.973 159.876   2.545  1.00  0.00           H  
ATOM   1243  HA3 GLY W5076      16.349 159.709   3.702  1.00  0.00           H  
ATOM   1244  HA2 GLY W5076      17.891 159.479   4.501  1.00  0.00           H  
ATOM   1245  N   VAL W5077      17.874 156.847   3.013  1.00 35.69           N  
ANISOU 1245  N   VAL W5077     3824   3482   6256    646     -3    202
ATOM   1246  CA  VAL W5077      17.807 155.401   3.018  1.00 30.80           C  
ANISOU 1246  CA  VAL W5077     3286   2800   5618    619     14    113
ATOM   1247  C   VAL W5077      17.983 154.820   4.413  1.00 30.43           C  
ANISOU 1247  C   VAL W5077     3175   2893   5493    640     90     90
ATOM   1248  O   VAL W5077      18.952 155.152   5.092  1.00 35.03           O  
ANISOU 1248  O   VAL W5077     3690   3569   6051    563    125    175
ATOM   1249  CB  VAL W5077      18.791 154.756   2.040  1.00 31.18           C  
ANISOU 1249  CB  VAL W5077     3416   2750   5680    465     -3    155
ATOM   1250  CG1 VAL W5077      18.979 153.244   2.144  1.00 32.74           C  
ANISOU 1250  CG1 VAL W5077     3667   2894   5878    430     13     82
ATOM   1251  CG2 VAL W5077      18.447 155.099   0.590  1.00 32.65           C  
ANISOU 1251  CG2 VAL W5077     3662   2815   5930    451    -71    207
ATOM   1252  H   VAL W5077      18.647 157.257   2.506  1.00  0.00           H  
ATOM   1253  HA  VAL W5077      16.800 155.149   2.686  1.00  0.00           H  
ATOM   1254  HB  VAL W5077      19.773 155.182   2.248  1.00  0.00           H  
ATOM   1255 HG11 VAL W5077      19.686 152.859   1.408  1.00  0.00           H  
ATOM   1256 HG12 VAL W5077      19.370 152.921   3.107  1.00  0.00           H  
ATOM   1257 HG13 VAL W5077      18.036 152.718   1.989  1.00  0.00           H  
ATOM   1258 HG21 VAL W5077      19.122 154.635  -0.129  1.00  0.00           H  
ATOM   1259 HG22 VAL W5077      17.442 154.761   0.337  1.00  0.00           H  
ATOM   1260 HG23 VAL W5077      18.485 156.171   0.404  1.00  0.00           H  
ATOM   1261  N   ASP W5078      17.052 153.944   4.810  1.00 31.73           N  
ANISOU 1261  N   ASP W5078     3367   3066   5622    750     99    -24
ATOM   1262  CA  ASP W5078      17.003 153.314   6.134  1.00 29.34           C  
ANISOU 1262  CA  ASP W5078     3014   2912   5223    793    170    -42
ATOM   1263  C   ASP W5078      17.445 151.845   6.082  1.00 31.96           C  
ANISOU 1263  C   ASP W5078     3422   3182   5540    715    158   -106
ATOM   1264  O   ASP W5078      17.882 151.313   7.101  1.00 34.93           O  
ANISOU 1264  O   ASP W5078     3756   3671   5846    698    213    -82
ATOM   1265  CB  ASP W5078      15.581 153.351   6.755  1.00 37.86           C  
ANISOU 1265  CB  ASP W5078     4062   4096   6227   1015    193   -130
ATOM   1266  CG  ASP W5078      14.951 154.735   6.976  1.00 47.05           C  
ANISOU 1266  CG  ASP W5078     5117   5358   7404   1118    222    -54
ATOM   1267  OD1 ASP W5078      15.702 155.711   7.188  1.00 51.60           O  
ANISOU 1267  OD1 ASP W5078     5586   6009   8008   1018    256     97
ATOM   1268  OD2 ASP W5078      13.707 154.764   7.092  1.00 51.61           O1-
ANISOU 1268  OD2 ASP W5078     5710   5926   7973   1302    198   -149
ATOM   1269  H   ASP W5078      16.305 153.704   4.166  1.00  0.00           H  
ATOM   1270  HA  ASP W5078      17.688 153.824   6.816  1.00  0.00           H  
ATOM   1271  HB3 ASP W5078      15.604 152.859   7.729  1.00  0.00           H  
ATOM   1272  HB2 ASP W5078      14.904 152.773   6.125  1.00  0.00           H  
ATOM   1273  N   ILE W5079      17.261 151.188   4.931  1.00 31.36           N  
ANISOU 1273  N   ILE W5079     3442   2931   5541    663     84   -167
ATOM   1274  CA  ILE W5079      17.345 149.754   4.753  1.00 31.06           C  
ANISOU 1274  CA  ILE W5079     3458   2830   5512    596     60   -224
ATOM   1275  C   ILE W5079      17.450 149.442   3.266  1.00 34.57           C  
ANISOU 1275  C   ILE W5079     3965   3090   6078    490     -5   -205
ATOM   1276  O   ILE W5079      17.186 150.330   2.461  1.00 31.79           O  
ANISOU 1276  O   ILE W5079     3634   2651   5793    500    -47   -175
ATOM   1277  CB  ILE W5079      16.141 149.069   5.406  1.00 35.08           C  
ANISOU 1277  CB  ILE W5079     4002   3367   5962    744     19   -370
ATOM   1278  CG1 ILE W5079      16.318 147.578   5.686  1.00 35.46           C  
ANISOU 1278  CG1 ILE W5079     4069   3419   5984    679     10   -404
ATOM   1279  CG2 ILE W5079      14.802 149.323   4.714  1.00 37.85           C  
ANISOU 1279  CG2 ILE W5079     4434   3546   6403    825   -102   -480
ATOM   1280  CD1 ILE W5079      15.428 147.076   6.826  1.00 32.75           C  
ANISOU 1280  CD1 ILE W5079     3762   3142   5541    835    -33   -543
ATOM   1281  H   ILE W5079      16.971 151.686   4.103  1.00  0.00           H  
ATOM   1282  HA  ILE W5079      18.268 149.416   5.223  1.00  0.00           H  
ATOM   1283  HB  ILE W5079      16.019 149.515   6.394  1.00  0.00           H  
ATOM   1284 HG13 ILE W5079      17.355 147.380   5.953  1.00  0.00           H  
ATOM   1285 HG12 ILE W5079      16.136 146.985   4.790  1.00  0.00           H  
ATOM   1286 HG21 ILE W5079      13.948 148.962   5.289  1.00  0.00           H  
ATOM   1287 HG22 ILE W5079      14.628 150.384   4.552  1.00  0.00           H  
ATOM   1288 HG23 ILE W5079      14.753 148.828   3.744  1.00  0.00           H  
ATOM   1289 HD11 ILE W5079      15.716 146.089   7.182  1.00  0.00           H  
ATOM   1290 HD12 ILE W5079      15.452 147.738   7.691  1.00  0.00           H  
ATOM   1291 HD13 ILE W5079      14.391 147.006   6.501  1.00  0.00           H  
ATOM   1292  N   ALA W5080      17.794 148.224   2.847  1.00 36.29           N  
ANISOU 1292  N   ALA W5080     4201   3260   6328    388    -10   -201
ATOM   1293  CA  ALA W5080      17.839 147.793   1.463  1.00 34.17           C  
ANISOU 1293  CA  ALA W5080     3963   2844   6176    281    -54   -148
ATOM   1294  C   ALA W5080      17.126 146.465   1.255  1.00 38.71           C  
ANISOU 1294  C   ALA W5080     4570   3295   6843    288   -160   -240
ATOM   1295  O   ALA W5080      17.056 145.652   2.172  1.00 42.29           O  
ANISOU 1295  O   ALA W5080     5028   3800   7242    349   -183   -342
ATOM   1296  CB  ALA W5080      19.281 147.729   0.956  1.00 32.02           C  
ANISOU 1296  CB  ALA W5080     3664   2620   5882    159     26    -50
ATOM   1297  H   ALA W5080      17.991 147.500   3.521  1.00  0.00           H  
ATOM   1298  HA  ALA W5080      17.318 148.522   0.847  1.00  0.00           H  
ATOM   1299  HB1 ALA W5080      19.320 147.577  -0.122  1.00  0.00           H  
ATOM   1300  HB2 ALA W5080      19.828 148.649   1.167  1.00  0.00           H  
ATOM   1301  HB3 ALA W5080      19.831 146.908   1.411  1.00  0.00           H  
ATOM   1302  N   ALA W5081      16.586 146.282   0.048  1.00 36.46           N  
ANISOU 1302  N   ALA W5081     4304   2843   6704    222   -237   -190
ATOM   1303  CA  ALA W5081      15.788 145.151  -0.382  1.00 35.19           C  
ANISOU 1303  CA  ALA W5081     4170   2520   6682    208   -380   -261
ATOM   1304  C   ALA W5081      16.640 143.983  -0.853  1.00 34.80           C  
ANISOU 1304  C   ALA W5081     4063   2460   6702     65   -356   -173
ATOM   1305  O   ALA W5081      17.159 144.014  -1.967  1.00 40.53           O  
ANISOU 1305  O   ALA W5081     4748   3143   7510    -47   -317    -17
ATOM   1306  CB  ALA W5081      14.890 145.624  -1.523  1.00 38.03           C  
ANISOU 1306  CB  ALA W5081     4568   2681   7200    210   -501   -235
ATOM   1307  H   ALA W5081      16.725 147.004  -0.643  1.00  0.00           H  
ATOM   1308  HA  ALA W5081      15.148 144.821   0.438  1.00  0.00           H  
ATOM   1309  HB1 ALA W5081      14.396 144.784  -2.012  1.00  0.00           H  
ATOM   1310  HB2 ALA W5081      14.118 146.315  -1.187  1.00  0.00           H  
ATOM   1311  HB3 ALA W5081      15.464 146.137  -2.295  1.00  0.00           H  
ATOM   1312  N   ASN W5082      16.748 142.921  -0.028  1.00 31.49           N  
ANISOU 1312  N   ASN W5082     3632   2094   6239     80   -375   -263
ATOM   1313  CA  ASN W5082      17.392 141.633  -0.341  1.00 36.76           C  
ANISOU 1313  CA  ASN W5082     4233   2742   6992    -37   -378   -198
ATOM   1314  C   ASN W5082      18.887 141.780  -0.658  1.00 37.60           C  
ANISOU 1314  C   ASN W5082     4275   2960   7050   -122   -212    -41
ATOM   1315  O   ASN W5082      19.411 141.090  -1.532  1.00 42.51           O  
ANISOU 1315  O   ASN W5082     4829   3542   7780   -227   -193     85
ATOM   1316  CB  ASN W5082      16.612 140.848  -1.426  1.00 39.55           C  
ANISOU 1316  CB  ASN W5082     4570   2882   7577   -120   -538   -163
ATOM   1317  CG  ASN W5082      15.200 140.490  -0.969  1.00 45.39           C  
ANISOU 1317  CG  ASN W5082     5394   3503   8347    -17   -734   -345
ATOM   1318  OD1 ASN W5082      14.234 141.149  -1.333  1.00 53.26           O  
ANISOU 1318  OD1 ASN W5082     6446   4427   9363     34   -804   -365
ATOM   1319  ND2 ASN W5082      15.065 139.456  -0.151  1.00 47.04           N  
ANISOU 1319  ND2 ASN W5082     5622   3710   8540     29   -828   -485
ATOM   1320  H   ASN W5082      16.374 142.974   0.914  1.00  0.00           H  
ATOM   1321  HA  ASN W5082      17.365 141.031   0.562  1.00  0.00           H  
ATOM   1322  HB3 ASN W5082      17.126 139.917  -1.661  1.00  0.00           H  
ATOM   1323  HB2 ASN W5082      16.572 141.407  -2.360  1.00  0.00           H  
ATOM   1324 HD22 ASN W5082      14.163 139.250   0.278  1.00  0.00           H  
ATOM   1325 HD21 ASN W5082      15.881 138.960   0.176  1.00  0.00           H  
ATOM   1326  N   THR W5083      19.567 142.686   0.068  1.00 36.42           N  
ANISOU 1326  N   THR W5083     4145   2955   6739    -69    -99    -46
ATOM   1327  CA  THR W5083      20.960 143.035  -0.132  1.00 36.42           C  
ANISOU 1327  CA  THR W5083     4109   3059   6668   -118     35     59
ATOM   1328  C   THR W5083      21.416 143.847   1.073  1.00 36.79           C  
ANISOU 1328  C   THR W5083     4179   3236   6563    -53     98      8
ATOM   1329  O   THR W5083      20.580 144.330   1.834  1.00 36.49           O  
ANISOU 1329  O   THR W5083     4167   3224   6472     28     63    -72
ATOM   1330  CB  THR W5083      21.135 143.801  -1.443  1.00 39.14           C  
ANISOU 1330  CB  THR W5083     4458   3374   7040   -162     80    191
ATOM   1331  OG1 THR W5083      22.497 143.922  -1.791  1.00 40.61           O  
ANISOU 1331  OG1 THR W5083     4622   3669   7138   -185    200    269
ATOM   1332  CG2 THR W5083      20.554 145.212  -1.472  1.00 40.49           C  
ANISOU 1332  CG2 THR W5083     4689   3541   7156    -96     60    166
ATOM   1333  H   THR W5083      19.095 143.222   0.782  1.00  0.00           H  
ATOM   1334  HA  THR W5083      21.527 142.106  -0.146  1.00  0.00           H  
ATOM   1335  HB  THR W5083      20.683 143.251  -2.269  1.00  0.00           H  
ATOM   1336  HG1 THR W5083      22.839 143.049  -1.989  1.00  0.00           H  
ATOM   1337 HG21 THR W5083      20.562 145.650  -2.470  1.00  0.00           H  
ATOM   1338 HG22 THR W5083      19.512 145.215  -1.149  1.00  0.00           H  
ATOM   1339 HG23 THR W5083      21.090 145.902  -0.821  1.00  0.00           H  
ATOM   1340  N   VAL W5084      22.728 144.019   1.248  1.00 39.22           N  
ANISOU 1340  N   VAL W5084     4470   3625   6807    -81    188     65
ATOM   1341  CA  VAL W5084      23.339 144.932   2.194  1.00 33.61           C  
ANISOU 1341  CA  VAL W5084     3772   3011   5988    -45    228     45
ATOM   1342  C   VAL W5084      24.199 145.907   1.401  1.00 32.59           C  
ANISOU 1342  C   VAL W5084     3671   2904   5808    -59    274    111
ATOM   1343  O   VAL W5084      25.079 145.475   0.659  1.00 29.96           O  
ANISOU 1343  O   VAL W5084     3337   2579   5467    -86    325    162
ATOM   1344  CB  VAL W5084      24.223 144.269   3.249  1.00 31.05           C  
ANISOU 1344  CB  VAL W5084     3415   2742   5639    -52    250     24
ATOM   1345  CG1 VAL W5084      24.687 145.204   4.367  1.00 29.08           C  
ANISOU 1345  CG1 VAL W5084     3175   2563   5313    -36    277     37
ATOM   1346  CG2 VAL W5084      23.541 143.049   3.870  1.00 33.25           C  
ANISOU 1346  CG2 VAL W5084     3678   3022   5933    -19    190    -49
ATOM   1347  H   VAL W5084      23.356 143.636   0.556  1.00  0.00           H  
ATOM   1348  HA  VAL W5084      22.564 145.500   2.709  1.00  0.00           H  
ATOM   1349  HB  VAL W5084      25.133 143.885   2.788  1.00  0.00           H  
ATOM   1350 HG11 VAL W5084      25.242 144.682   5.144  1.00  0.00           H  
ATOM   1351 HG12 VAL W5084      25.348 145.990   4.001  1.00  0.00           H  
ATOM   1352 HG13 VAL W5084      23.845 145.693   4.856  1.00  0.00           H  
ATOM   1353 HG21 VAL W5084      24.154 142.602   4.649  1.00  0.00           H  
ATOM   1354 HG22 VAL W5084      22.579 143.319   4.308  1.00  0.00           H  
ATOM   1355 HG23 VAL W5084      23.367 142.270   3.129  1.00  0.00           H  
ATOM   1356  N   ILE W5085      23.984 147.209   1.596  1.00 34.38           N  
ANISOU 1356  N   ILE W5085     3919   3151   5993    -27    254    111
ATOM   1357  CA  ILE W5085      24.917 148.248   1.207  1.00 32.00           C  
ANISOU 1357  CA  ILE W5085     3653   2875   5632    -33    266    156
ATOM   1358  C   ILE W5085      25.951 148.300   2.322  1.00 30.77           C  
ANISOU 1358  C   ILE W5085     3488   2770   5432    -34    262    136
ATOM   1359  O   ILE W5085      25.654 148.774   3.417  1.00 31.57           O  
ANISOU 1359  O   ILE W5085     3550   2907   5538    -19    238    127
ATOM   1360  CB  ILE W5085      24.237 149.599   0.991  1.00 29.82           C  
ANISOU 1360  CB  ILE W5085     3390   2582   5357     -5    222    178
ATOM   1361  CG1 ILE W5085      22.997 149.544   0.099  1.00 25.97           C  
ANISOU 1361  CG1 ILE W5085     2912   2013   4942     -2    202    199
ATOM   1362  CG2 ILE W5085      25.205 150.670   0.485  1.00 30.62           C  
ANISOU 1362  CG2 ILE W5085     3537   2705   5394    -11    209    222
ATOM   1363  CD1 ILE W5085      23.241 149.161  -1.362  1.00 30.95           C  
ANISOU 1363  CD1 ILE W5085     3559   2614   5585    -50    240    278
ATOM   1364  H   ILE W5085      23.238 147.492   2.216  1.00  0.00           H  
ATOM   1365  HA  ILE W5085      25.417 147.959   0.282  1.00  0.00           H  
ATOM   1366  HB  ILE W5085      23.886 149.952   1.962  1.00  0.00           H  
ATOM   1367 HG13 ILE W5085      22.488 150.506   0.112  1.00  0.00           H  
ATOM   1368 HG12 ILE W5085      22.253 148.863   0.515  1.00  0.00           H  
ATOM   1369 HG21 ILE W5085      24.741 151.652   0.419  1.00  0.00           H  
ATOM   1370 HG22 ILE W5085      26.077 150.788   1.128  1.00  0.00           H  
ATOM   1371 HG23 ILE W5085      25.589 150.442  -0.510  1.00  0.00           H  
ATOM   1372 HD11 ILE W5085      22.462 148.502  -1.744  1.00  0.00           H  
ATOM   1373 HD12 ILE W5085      23.263 150.036  -2.009  1.00  0.00           H  
ATOM   1374 HD13 ILE W5085      24.186 148.640  -1.509  1.00  0.00           H  
ATOM   1375  N   TRP W5086      27.132 147.713   2.115  1.00 30.23           N  
ANISOU 1375  N   TRP W5086     3452   2708   5325    -43    284    138
ATOM   1376  CA  TRP W5086      28.211 147.659   3.079  1.00 28.36           C  
ANISOU 1376  CA  TRP W5086     3216   2484   5075    -46    256    115
ATOM   1377  C   TRP W5086      28.975 148.976   3.034  1.00 34.29           C  
ANISOU 1377  C   TRP W5086     4010   3225   5793    -46    186    124
ATOM   1378  O   TRP W5086      29.464 149.362   1.974  1.00 36.56           O  
ANISOU 1378  O   TRP W5086     4365   3508   6019    -24    180    123
ATOM   1379  CB  TRP W5086      29.089 146.436   2.822  1.00 31.04           C  
ANISOU 1379  CB  TRP W5086     3574   2823   5398    -32    299     90
ATOM   1380  CG  TRP W5086      30.042 146.063   3.909  1.00 29.29           C  
ANISOU 1380  CG  TRP W5086     3350   2587   5191    -31    255     63
ATOM   1381  CD1 TRP W5086      31.327 146.476   3.995  1.00 28.30           C  
ANISOU 1381  CD1 TRP W5086     3288   2430   5036     -7    202     29
ATOM   1382  CD2 TRP W5086      29.798 145.269   5.109  1.00 27.47           C  
ANISOU 1382  CD2 TRP W5086     3059   2364   5014    -51    243     71
ATOM   1383  NE1 TRP W5086      31.908 145.936   5.124  1.00 32.30           N  
ANISOU 1383  NE1 TRP W5086     3770   2902   5599    -22    150     23
ATOM   1384  CE2 TRP W5086      30.998 145.204   5.861  1.00 31.31           C  
ANISOU 1384  CE2 TRP W5086     3564   2812   5520    -51    184     62
ATOM   1385  CE3 TRP W5086      28.689 144.584   5.634  1.00 27.50           C  
ANISOU 1385  CE3 TRP W5086     3002   2403   5042    -58    264     83
ATOM   1386  CZ2 TRP W5086      31.094 144.501   7.067  1.00 36.06           C  
ANISOU 1386  CZ2 TRP W5086     4114   3413   6174    -70    156     93
ATOM   1387  CZ3 TRP W5086      28.767 143.880   6.840  1.00 26.48           C  
ANISOU 1387  CZ3 TRP W5086     2829   2296   4936    -63    243    101
ATOM   1388  CH2 TRP W5086      29.961 143.845   7.567  1.00 33.68           C  
ANISOU 1388  CH2 TRP W5086     3749   3173   5876    -76    196    120
ATOM   1389  H   TRP W5086      27.323 147.327   1.201  1.00  0.00           H  
ATOM   1390  HA  TRP W5086      27.773 147.531   4.069  1.00  0.00           H  
ATOM   1391  HB3 TRP W5086      29.643 146.551   1.889  1.00  0.00           H  
ATOM   1392  HB2 TRP W5086      28.456 145.561   2.671  1.00  0.00           H  
ATOM   1393  HD1 TRP W5086      31.821 147.105   3.269  1.00  0.00           H  
ATOM   1394  HE1 TRP W5086      32.889 146.051   5.334  1.00  0.00           H  
ATOM   1395  HE3 TRP W5086      27.757 144.588   5.089  1.00  0.00           H  
ATOM   1396  HZ2 TRP W5086      32.024 144.469   7.613  1.00  0.00           H  
ATOM   1397  HZ3 TRP W5086      27.909 143.341   7.219  1.00  0.00           H  
ATOM   1398  HH2 TRP W5086      30.016 143.292   8.492  1.00  0.00           H  
ATOM   1399  N   ASP W5087      29.048 149.683   4.164  1.00 31.81           N  
ANISOU 1399  N   ASP W5087     3649   2915   5521    -69    125    146
ATOM   1400  CA  ASP W5087      29.678 150.979   4.318  1.00 30.09           C  
ANISOU 1400  CA  ASP W5087     3450   2673   5310    -86     25    165
ATOM   1401  C   ASP W5087      31.163 150.760   4.568  1.00 30.98           C  
ANISOU 1401  C   ASP W5087     3619   2729   5422    -91    -41    121
ATOM   1402  O   ASP W5087      31.590 150.687   5.717  1.00 34.71           O  
ANISOU 1402  O   ASP W5087     4043   3179   5965   -124    -81    144
ATOM   1403  CB  ASP W5087      29.011 151.823   5.405  1.00 32.46           C  
ANISOU 1403  CB  ASP W5087     3645   3010   5678   -113    -10    238
ATOM   1404  CG  ASP W5087      29.562 153.240   5.640  1.00 39.58           C  
ANISOU 1404  CG  ASP W5087     4541   3888   6611   -138   -122    279
ATOM   1405  OD1 ASP W5087      30.242 153.782   4.742  1.00 43.23           O  
ANISOU 1405  OD1 ASP W5087     5093   4286   7045   -143   -209    234
ATOM   1406  OD2 ASP W5087      29.192 153.808   6.689  1.00 42.63           O1-
ANISOU 1406  OD2 ASP W5087     4829   4324   7044   -141   -131    352
ATOM   1407  H   ASP W5087      28.774 149.248   5.033  1.00  0.00           H  
ATOM   1408  HA  ASP W5087      29.577 151.515   3.376  1.00  0.00           H  
ATOM   1409  HB3 ASP W5087      29.034 151.268   6.342  1.00  0.00           H  
ATOM   1410  HB2 ASP W5087      27.954 151.926   5.168  1.00  0.00           H  
ATOM   1411  N   TYR W5088      31.963 150.685   3.500  1.00 33.57           N  
ANISOU 1411  N   TYR W5088     4053   3037   5666    -44    -56     61
ATOM   1412  CA  TYR W5088      33.409 150.583   3.512  1.00 34.75           C  
ANISOU 1412  CA  TYR W5088     4280   3124   5799    -13   -133    -13
ATOM   1413  C   TYR W5088      34.147 151.770   4.115  1.00 39.94           C  
ANISOU 1413  C   TYR W5088     4948   3698   6530    -57   -312    -10
ATOM   1414  O   TYR W5088      35.365 151.696   4.259  1.00 42.80           O  
ANISOU 1414  O   TYR W5088     5349   3973   6940    -54   -411    -58
ATOM   1415  CB  TYR W5088      33.900 150.252   2.101  1.00 34.20           C  
ANISOU 1415  CB  TYR W5088     4324   3084   5586     82    -91    -82
ATOM   1416  CG  TYR W5088      33.569 148.843   1.647  1.00 31.92           C  
ANISOU 1416  CG  TYR W5088     4007   2862   5258    123     70    -74
ATOM   1417  CD1 TYR W5088      34.412 147.781   2.033  1.00 39.14           C  
ANISOU 1417  CD1 TYR W5088     4946   3772   6156    187    101   -135
ATOM   1418  CD2 TYR W5088      32.434 148.587   0.848  1.00 30.10           C  
ANISOU 1418  CD2 TYR W5088     3719   2689   5028     98    175      0
ATOM   1419  CE1 TYR W5088      34.135 146.469   1.612  1.00 40.57           C  
ANISOU 1419  CE1 TYR W5088     5075   4020   6321    219    243   -109
ATOM   1420  CE2 TYR W5088      32.153 147.272   0.433  1.00 30.51           C  
ANISOU 1420  CE2 TYR W5088     3727   2788   5077    117    298     26
ATOM   1421  CZ  TYR W5088      33.008 146.219   0.809  1.00 33.89           C  
ANISOU 1421  CZ  TYR W5088     4161   3227   5488    174    336    -22
ATOM   1422  OH  TYR W5088      32.755 144.960   0.368  1.00 34.83           O  
ANISOU 1422  OH  TYR W5088     4210   3399   5622    188    454     22
ATOM   1423  H   TYR W5088      31.502 150.623   2.604  1.00  0.00           H  
ATOM   1424  HA  TYR W5088      33.649 149.729   4.142  1.00  0.00           H  
ATOM   1425  HB3 TYR W5088      34.987 150.343   2.058  1.00  0.00           H  
ATOM   1426  HB2 TYR W5088      33.519 150.979   1.382  1.00  0.00           H  
ATOM   1427  HD1 TYR W5088      35.279 147.966   2.652  1.00  0.00           H  
ATOM   1428  HD2 TYR W5088      31.771 149.388   0.555  1.00  0.00           H  
ATOM   1429  HE1 TYR W5088      34.794 145.666   1.907  1.00  0.00           H  
ATOM   1430  HE2 TYR W5088      31.283 147.073  -0.175  1.00  0.00           H  
ATOM   1431  HH  TYR W5088      33.457 144.331   0.563  1.00  0.00           H  
ATOM   1432  N   LYS W5089      33.476 152.854   4.510  1.00 39.08           N  
ANISOU 1432  N   LYS W5089     4799   3601   6447    -99   -372     51
ATOM   1433  CA  LYS W5089      34.039 153.913   5.324  1.00 34.95           C  
ANISOU 1433  CA  LYS W5089     4247   2998   6033   -164   -555     86
ATOM   1434  C   LYS W5089      34.064 153.539   6.799  1.00 36.70           C  
ANISOU 1434  C   LYS W5089     4343   3197   6404   -242   -571    181
ATOM   1435  O   LYS W5089      34.723 154.221   7.581  1.00 44.71           O  
ANISOU 1435  O   LYS W5089     5346   4107   7536   -300   -734    205
ATOM   1436  CB  LYS W5089      33.300 155.227   5.079  1.00 34.00           C  
ANISOU 1436  CB  LYS W5089     4076   2917   5925   -190   -599    155
ATOM   1437  CG  LYS W5089      33.034 155.647   3.634  1.00 35.75           C  
ANISOU 1437  CG  LYS W5089     4421   3160   6002   -118   -610     90
ATOM   1438  CD  LYS W5089      34.243 155.670   2.694  1.00 36.96           C  
ANISOU 1438  CD  LYS W5089     4713   3223   6108    -84   -795    -14
ATOM   1439  CE  LYS W5089      34.041 156.364   1.348  1.00 39.39           C  
ANISOU 1439  CE  LYS W5089     5134   3577   6256     -8   -821    -52
ATOM   1440  NZ  LYS W5089      32.994 155.760   0.509  1.00 41.76           N1+
ANISOU 1440  NZ  LYS W5089     5480   3981   6408     70   -617    -56
ATOM   1441  H   LYS W5089      32.475 152.879   4.378  1.00  0.00           H  
ATOM   1442  HA  LYS W5089      35.073 154.079   5.018  1.00  0.00           H  
ATOM   1443  HB3 LYS W5089      33.835 156.031   5.585  1.00  0.00           H  
ATOM   1444  HB2 LYS W5089      32.343 155.183   5.602  1.00  0.00           H  
ATOM   1445  HG3 LYS W5089      32.593 156.642   3.644  1.00  0.00           H  
ATOM   1446  HG2 LYS W5089      32.257 155.013   3.207  1.00  0.00           H  
ATOM   1447  HD3 LYS W5089      34.579 154.650   2.515  1.00  0.00           H  
ATOM   1448  HD2 LYS W5089      35.076 156.149   3.209  1.00  0.00           H  
ATOM   1449  HE3 LYS W5089      34.968 156.349   0.772  1.00  0.00           H  
ATOM   1450  HE2 LYS W5089      33.799 157.416   1.490  1.00  0.00           H  
ATOM   1451  HZ1 LYS W5089      32.091 155.908   0.938  1.00  0.00           H  
ATOM   1452  HZ2 LYS W5089      32.976 156.194  -0.402  1.00  0.00           H  
ATOM   1453  HZ3 LYS W5089      33.158 154.771   0.396  1.00  0.00           H  
ATOM   1454  N   ARG W5090      33.366 152.479   7.215  1.00 32.51           N  
ANISOU 1454  N   ARG W5090     3720   2761   5871   -243   -416    241
ATOM   1455  CA  ARG W5090      33.354 151.877   8.533  1.00 32.60           C  
ANISOU 1455  CA  ARG W5090     3607   2791   5988   -300   -405    351
ATOM   1456  C   ARG W5090      33.790 150.421   8.504  1.00 36.16           C  
ANISOU 1456  C   ARG W5090     4085   3236   6419   -272   -331    310
ATOM   1457  O   ARG W5090      34.305 149.947   9.512  1.00 42.06           O  
ANISOU 1457  O   ARG W5090     4741   3998   7241   -312   -328    407
ATOM   1458  CB  ARG W5090      31.952 151.980   9.140  1.00 30.74           C  
ANISOU 1458  CB  ARG W5090     3240   2691   5750   -299   -300    455
ATOM   1459  CG  ARG W5090      31.661 153.350   9.768  1.00 32.29           C  
ANISOU 1459  CG  ARG W5090     3370   2906   5993   -325   -372    527
ATOM   1460  CD  ARG W5090      30.182 153.635  10.074  1.00 36.14           C  
ANISOU 1460  CD  ARG W5090     3759   3534   6440   -272   -244    582
ATOM   1461  NE  ARG W5090      29.496 152.533  10.777  1.00 35.95           N  
ANISOU 1461  NE  ARG W5090     3643   3611   6406   -250   -136    648
ATOM   1462  CZ  ARG W5090      28.573 151.695  10.273  1.00 30.00           C  
ANISOU 1462  CZ  ARG W5090     2928   2915   5556   -178    -17    574
ATOM   1463  NH1 ARG W5090      28.250 151.696   8.975  1.00 27.06           N  
ANISOU 1463  NH1 ARG W5090     2480   2642   5159   -148     61    631
ATOM   1464  NH2 ARG W5090      27.939 150.844  11.090  1.00 31.35           N1+
ANISOU 1464  NH2 ARG W5090     3210   3044   5659   -135     14    453
ATOM   1465  H   ARG W5090      32.821 151.989   6.519  1.00  0.00           H  
ATOM   1466  HA  ARG W5090      34.054 152.392   9.192  1.00  0.00           H  
ATOM   1467  HB3 ARG W5090      31.849 151.239   9.936  1.00  0.00           H  
ATOM   1468  HB2 ARG W5090      31.201 151.718   8.393  1.00  0.00           H  
ATOM   1469  HG3 ARG W5090      31.954 154.076   9.010  1.00  0.00           H  
ATOM   1470  HG2 ARG W5090      32.297 153.557  10.630  1.00  0.00           H  
ATOM   1471  HD3 ARG W5090      29.638 154.057   9.234  1.00  0.00           H  
ATOM   1472  HD2 ARG W5090      30.165 154.426  10.823  1.00  0.00           H  
ATOM   1473  HE  ARG W5090      29.742 152.460  11.761  1.00  0.00           H  
ATOM   1474 HH12 ARG W5090      27.543 151.067   8.609  1.00  0.00           H  
ATOM   1475 HH11 ARG W5090      28.666 152.371   8.336  1.00  0.00           H  
ATOM   1476 HH22 ARG W5090      27.222 150.229  10.727  1.00  0.00           H  
ATOM   1477 HH21 ARG W5090      28.148 150.802  12.079  1.00  0.00           H  
ATOM   1478  N   ASP W5091      33.546 149.689   7.414  1.00 35.80           N  
ANISOU 1478  N   ASP W5091     4147   3180   6276   -201   -270    189
ATOM   1479  CA  ASP W5091      33.607 148.248   7.290  1.00 36.53           C  
ANISOU 1479  CA  ASP W5091     4248   3279   6352   -166   -192    153
ATOM   1480  C   ASP W5091      32.508 147.610   8.132  1.00 30.64           C  
ANISOU 1480  C   ASP W5091     3398   2638   5607   -179    -84    228
ATOM   1481  O   ASP W5091      32.760 146.743   8.963  1.00 32.03           O  
ANISOU 1481  O   ASP W5091     3530   2820   5818   -186    -72    265
ATOM   1482  CB  ASP W5091      34.977 147.599   7.488  1.00 46.92           C  
ANISOU 1482  CB  ASP W5091     5589   4480   7759   -180   -309    145
ATOM   1483  CG  ASP W5091      36.118 148.053   6.587  1.00 58.93           C  
ANISOU 1483  CG  ASP W5091     7246   5893   9250   -123   -420     20
ATOM   1484  OD1 ASP W5091      35.846 148.542   5.471  1.00 64.65           O  
ANISOU 1484  OD1 ASP W5091     8051   6664   9847    -38   -341    -74
ATOM   1485  OD2 ASP W5091      37.283 147.768   6.934  1.00 61.46           O1-
ANISOU 1485  OD2 ASP W5091     7594   6084   9675   -158   -594     21
ATOM   1486  H   ASP W5091      33.044 150.153   6.672  1.00  0.00           H  
ATOM   1487  HA  ASP W5091      33.314 148.038   6.261  1.00  0.00           H  
ATOM   1488  HB3 ASP W5091      34.902 146.520   7.366  1.00  0.00           H  
ATOM   1489  HB2 ASP W5091      35.299 147.744   8.519  1.00  0.00           H  
ATOM   1490  N   ALA W5092      31.269 148.057   7.925  1.00 28.47           N  
ANISOU 1490  N   ALA W5092     3089   2442   5285   -168    -19    245
ATOM   1491  CA  ALA W5092      30.047 147.621   8.575  1.00 27.90           C  
ANISOU 1491  CA  ALA W5092     2933   2473   5197   -154     60    296
ATOM   1492  C   ALA W5092      28.857 147.851   7.657  1.00 30.81           C  
ANISOU 1492  C   ALA W5092     3325   2878   5503   -110    128    242
ATOM   1493  O   ALA W5092      29.034 148.601   6.700  1.00 31.27           O  
ANISOU 1493  O   ALA W5092     3441   2898   5543   -105    111    209
ATOM   1494  CB  ALA W5092      29.925 148.367   9.905  1.00 30.52           C  
ANISOU 1494  CB  ALA W5092     3154   2864   5578   -187     29    426
ATOM   1495  H   ALA W5092      31.114 148.719   7.180  1.00  0.00           H  
ATOM   1496  HA  ALA W5092      30.139 146.554   8.773  1.00  0.00           H  
ATOM   1497  HB1 ALA W5092      29.017 148.107  10.447  1.00  0.00           H  
ATOM   1498  HB2 ALA W5092      30.768 148.151  10.560  1.00  0.00           H  
ATOM   1499  HB3 ALA W5092      29.928 149.443   9.737  1.00  0.00           H  
ATOM   1500  N   PRO W5093      27.670 147.291   7.909  1.00 29.27           N  
ANISOU 1500  N   PRO W5093     3094   2750   5278    -70    188    232
ATOM   1501  CA  PRO W5093      26.469 147.630   7.175  1.00 27.02           C  
ANISOU 1501  CA  PRO W5093     2832   2471   4964    -28    221    183
ATOM   1502  C   PRO W5093      26.098 149.104   7.233  1.00 29.31           C  
ANISOU 1502  C   PRO W5093     3093   2787   5258    -13    201    225
ATOM   1503  O   PRO W5093      26.137 149.664   8.326  1.00 33.35           O  
ANISOU 1503  O   PRO W5093     3525   3363   5783    -14    188    303
ATOM   1504  CB  PRO W5093      25.373 146.772   7.812  1.00 28.43           C  
ANISOU 1504  CB  PRO W5093     2980   2710   5112     23    252    153
ATOM   1505  CG  PRO W5093      26.093 145.638   8.509  1.00 27.58           C  
ANISOU 1505  CG  PRO W5093     2854   2615   5010     -1    250    175
ATOM   1506  CD  PRO W5093      27.392 146.294   8.948  1.00 29.18           C  
ANISOU 1506  CD  PRO W5093     3036   2798   5254    -54    212    254
ATOM   1507  HA  PRO W5093      26.596 147.316   6.138  1.00  0.00           H  
ATOM   1508  HB3 PRO W5093      24.644 146.411   7.087  1.00  0.00           H  
ATOM   1509  HB2 PRO W5093      24.823 147.342   8.563  1.00  0.00           H  
ATOM   1510  HG3 PRO W5093      26.289 144.845   7.790  1.00  0.00           H  
ATOM   1511  HG2 PRO W5093      25.522 145.213   9.334  1.00  0.00           H  
ATOM   1512  HD2 PRO W5093      27.248 146.802   9.901  1.00  0.00           H  
ATOM   1513  HD3 PRO W5093      28.177 145.550   9.073  1.00  0.00           H  
ATOM   1514  N   ALA W5094      25.728 149.744   6.123  1.00 28.62           N  
ANISOU 1514  N   ALA W5094     3056   2653   5166      0    197    192
ATOM   1515  CA  ALA W5094      25.172 151.080   6.091  1.00 28.87           C  
ANISOU 1515  CA  ALA W5094     3059   2703   5206     24    170    230
ATOM   1516  C   ALA W5094      23.806 151.170   6.760  1.00 29.25           C  
ANISOU 1516  C   ALA W5094     3041   2832   5242    109    202    229
ATOM   1517  O   ALA W5094      23.392 152.232   7.216  1.00 34.66           O  
ANISOU 1517  O   ALA W5094     3665   3564   5938    145    190    279
ATOM   1518  CB  ALA W5094      25.067 151.575   4.649  1.00 26.53           C  
ANISOU 1518  CB  ALA W5094     2839   2336   4906     24    153    210
ATOM   1519  H   ALA W5094      25.727 149.259   5.237  1.00  0.00           H  
ATOM   1520  HA  ALA W5094      25.845 151.752   6.624  1.00  0.00           H  
ATOM   1521  HB1 ALA W5094      24.807 152.635   4.620  1.00  0.00           H  
ATOM   1522  HB2 ALA W5094      26.003 151.450   4.109  1.00  0.00           H  
ATOM   1523  HB3 ALA W5094      24.297 151.037   4.096  1.00  0.00           H  
ATOM   1524  N   HIS W5095      23.105 150.036   6.831  1.00 31.11           N  
ANISOU 1524  N   HIS W5095     3106   2662   6054    -65    -20     42
ATOM   1525  CA  HIS W5095      21.849 149.803   7.518  1.00 30.46           C  
ANISOU 1525  CA  HIS W5095     2986   2593   5994    -23    -14     28
ATOM   1526  C   HIS W5095      22.032 148.496   8.271  1.00 30.44           C  
ANISOU 1526  C   HIS W5095     3016   2592   5959     14      1     -5
ATOM   1527  O   HIS W5095      22.319 147.483   7.638  1.00 34.62           O  
ANISOU 1527  O   HIS W5095     3578   3108   6468     20     -1    -22
ATOM   1528  CB  HIS W5095      20.710 149.770   6.500  1.00 34.16           C  
ANISOU 1528  CB  HIS W5095     3429   3038   6510      4    -33     11
ATOM   1529  CG  HIS W5095      20.901 148.845   5.315  1.00 31.55           C  
ANISOU 1529  CG  HIS W5095     3071   2705   6211    -27    -47     45
ATOM   1530  ND1 HIS W5095      20.429 147.545   5.304  1.00 30.56           N  
ANISOU 1530  ND1 HIS W5095     2951   2558   6101    -49    -62     49
ATOM   1531  CD2 HIS W5095      21.521 149.025   4.098  1.00 30.93           C  
ANISOU 1531  CD2 HIS W5095     2954   2649   6148    -37    -47     86
ATOM   1532  CE1 HIS W5095      20.811 146.991   4.153  1.00 30.65           C  
ANISOU 1532  CE1 HIS W5095     2942   2572   6133    -72    -72     83
ATOM   1533  NE2 HIS W5095      21.489 147.831   3.375  1.00 32.20           N  
ANISOU 1533  NE2 HIS W5095     3108   2795   6331    -67    -68    107
ATOM   1534  H   HIS W5095      23.514 149.196   6.448  1.00  0.00           H  
ATOM   1535  HA  HIS W5095      21.668 150.598   8.242  1.00  0.00           H  
ATOM   1536  HB3 HIS W5095      20.542 150.777   6.115  1.00  0.00           H  
ATOM   1537  HB2 HIS W5095      19.789 149.490   7.012  1.00  0.00           H  
ATOM   1538  HD1 HIS W5095      20.007 147.070   6.111  1.00  0.00           H  
ATOM   1539  HD2 HIS W5095      22.014 149.905   3.709  1.00  0.00           H  
ATOM   1540  HE1 HIS W5095      20.605 145.964   3.885  1.00  0.00           H  
ATOM   1541  N   ILE W5096      21.947 148.498   9.604  1.00 35.86           N  
ANISOU 1541  N   ILE W5096     3691   3297   6635     50     21     -6
ATOM   1542  CA  ILE W5096      22.154 147.338  10.445  1.00 40.48           C  
ANISOU 1542  CA  ILE W5096     4315   3885   7180     86     38    -33
ATOM   1543  C   ILE W5096      20.980 146.371  10.374  1.00 38.51           C  
ANISOU 1543  C   ILE W5096     4092   3605   6934    123      9    -82
ATOM   1544  O   ILE W5096      21.163 145.160  10.444  1.00 42.81           O  
ANISOU 1544  O   ILE W5096     4664   4147   7456    126     -2    -98
ATOM   1545  CB  ILE W5096      22.480 147.733  11.887  1.00 53.58           C  
ANISOU 1545  CB  ILE W5096     5958   5579   8823    122     77     -9
ATOM   1546  CG1 ILE W5096      23.739 148.636  11.980  1.00 65.51           C  
ANISOU 1546  CG1 ILE W5096     7433   7130  10326     62     92     57
ATOM   1547  CG2 ILE W5096      22.603 146.562  12.885  1.00 55.52           C  
ANISOU 1547  CG2 ILE W5096     6253   5822   9020    173     94    -42
ATOM   1548  CD1 ILE W5096      25.068 147.966  11.584  1.00 69.97           C  
ANISOU 1548  CD1 ILE W5096     8052   7683  10849     10     86     59
ATOM   1549  H   ILE W5096      21.775 149.373  10.076  1.00  0.00           H  
ATOM   1550  HA  ILE W5096      23.005 146.792  10.038  1.00  0.00           H  
ATOM   1551  HB  ILE W5096      21.647 148.342  12.245  1.00  0.00           H  
ATOM   1552 HG13 ILE W5096      23.830 149.003  13.002  1.00  0.00           H  
ATOM   1553 HG12 ILE W5096      23.606 149.533  11.375  1.00  0.00           H  
ATOM   1554 HG21 ILE W5096      22.911 146.911  13.870  1.00  0.00           H  
ATOM   1555 HG22 ILE W5096      21.661 146.031  13.021  1.00  0.00           H  
ATOM   1556 HG23 ILE W5096      23.341 145.838  12.547  1.00  0.00           H  
ATOM   1557 HD11 ILE W5096      25.740 147.898  12.441  1.00  0.00           H  
ATOM   1558 HD12 ILE W5096      24.935 146.957  11.199  1.00  0.00           H  
ATOM   1559 HD13 ILE W5096      25.577 148.543  10.812  1.00  0.00           H  
ATOM   1560  N   SER W5097      19.760 146.880  10.192  1.00 39.08           N  
ANISOU 1560  N   SER W5097     4162   3653   7032    149     -9    -99
ATOM   1561  CA  SER W5097      18.570 146.134   9.833  1.00 35.20           C  
ANISOU 1561  CA  SER W5097     3711   3124   6540    166    -54   -142
ATOM   1562  C   SER W5097      18.614 145.773   8.354  1.00 31.99           C  
ANISOU 1562  C   SER W5097     3277   2696   6184    121   -100   -134
ATOM   1563  O   SER W5097      19.127 146.552   7.553  1.00 31.05           O  
ANISOU 1563  O   SER W5097     3116   2585   6096     90    -88   -102
ATOM   1564  CB  SER W5097      17.342 146.991  10.137  1.00 38.38           C  
ANISOU 1564  CB  SER W5097     4165   3495   6924    227    -48   -168
ATOM   1565  OG  SER W5097      17.307 147.384  11.491  1.00 40.99           O  
ANISOU 1565  OG  SER W5097     4517   3854   7204    279      4   -165
ATOM   1566  H   SER W5097      19.669 147.883  10.135  1.00  0.00           H  
ATOM   1567  HA  SER W5097      18.528 145.222  10.427  1.00  0.00           H  
ATOM   1568  HB3 SER W5097      16.425 146.446   9.910  1.00  0.00           H  
ATOM   1569  HB2 SER W5097      17.327 147.881   9.511  1.00  0.00           H  
ATOM   1570  HG  SER W5097      17.223 146.604  12.043  1.00  0.00           H  
ATOM   1571  N   THR W5098      18.056 144.625   7.965  1.00 32.49           N  
ANISOU 1571  N   THR W5098     3364   2731   6250    111   -156   -156
ATOM   1572  CA  THR W5098      18.005 144.158   6.593  1.00 35.53           C  
ANISOU 1572  CA  THR W5098     3714   3101   6683     60   -205   -135
ATOM   1573  C   THR W5098      16.628 143.593   6.271  1.00 38.70           C  
ANISOU 1573  C   THR W5098     4174   3442   7090     48   -274   -165
ATOM   1574  O   THR W5098      15.800 143.400   7.160  1.00 30.83           O  
ANISOU 1574  O   THR W5098     3255   2411   6046     86   -284   -207
ATOM   1575  CB  THR W5098      19.068 143.086   6.358  1.00 33.43           C  
ANISOU 1575  CB  THR W5098     3404   2877   6419     39   -218   -104
ATOM   1576  OG1 THR W5098      18.982 142.007   7.260  1.00 34.97           O  
ANISOU 1576  OG1 THR W5098     3636   3081   6572     59   -243   -127
ATOM   1577  CG2 THR W5098      20.495 143.630   6.442  1.00 32.64           C  
ANISOU 1577  CG2 THR W5098     3279   2816   6307     51   -152    -75
ATOM   1578  H   THR W5098      17.656 143.996   8.647  1.00  0.00           H  
ATOM   1579  HA  THR W5098      18.169 144.984   5.902  1.00  0.00           H  
ATOM   1580  HB  THR W5098      18.950 142.679   5.354  1.00  0.00           H  
ATOM   1581  HG1 THR W5098      18.194 141.485   7.088  1.00  0.00           H  
ATOM   1582 HG21 THR W5098      21.208 142.876   6.110  1.00  0.00           H  
ATOM   1583 HG22 THR W5098      20.639 144.496   5.798  1.00  0.00           H  
ATOM   1584 HG23 THR W5098      20.766 143.929   7.454  1.00  0.00           H  
ATOM   1585  N   ILE W5099      16.374 143.342   4.985  1.00 36.22           N  
ANISOU 1585  N   ILE W5099     3831   3106   6826     -8   -322   -139
ATOM   1586  CA  ILE W5099      15.199 142.676   4.457  1.00 36.02           C  
ANISOU 1586  CA  ILE W5099     3871   3008   6807    -45   -404   -158
ATOM   1587  C   ILE W5099      15.753 141.529   3.626  1.00 34.82           C  
ANISOU 1587  C   ILE W5099     3656   2881   6695   -127   -476   -109
ATOM   1588  O   ILE W5099      16.434 141.800   2.638  1.00 36.26           O  
ANISOU 1588  O   ILE W5099     3759   3088   6930   -165   -467    -54
ATOM   1589  CB  ILE W5099      14.391 143.618   3.567  1.00 40.26           C  
ANISOU 1589  CB  ILE W5099     4440   3485   7372    -41   -397   -160
ATOM   1590  CG1 ILE W5099      13.828 144.812   4.337  1.00 39.83           C  
ANISOU 1590  CG1 ILE W5099     4431   3423   7280     51   -322   -188
ATOM   1591  CG2 ILE W5099      13.273 142.934   2.780  1.00 39.77           C  
ANISOU 1591  CG2 ILE W5099     4467   3332   7312    -92   -492   -176
ATOM   1592  CD1 ILE W5099      13.495 146.037   3.490  1.00 37.64           C  
ANISOU 1592  CD1 ILE W5099     4173   3099   7028     74   -304   -177
ATOM   1593  H   ILE W5099      17.058 143.561   4.274  1.00  0.00           H  
ATOM   1594  HA  ILE W5099      14.576 142.284   5.262  1.00  0.00           H  
ATOM   1595  HB  ILE W5099      15.072 144.026   2.819  1.00  0.00           H  
ATOM   1596 HG13 ILE W5099      14.543 145.149   5.088  1.00  0.00           H  
ATOM   1597 HG12 ILE W5099      12.959 144.511   4.926  1.00  0.00           H  
ATOM   1598 HG21 ILE W5099      12.769 143.647   2.131  1.00  0.00           H  
ATOM   1599 HG22 ILE W5099      13.621 142.141   2.117  1.00  0.00           H  
ATOM   1600 HG23 ILE W5099      12.519 142.503   3.440  1.00  0.00           H  
ATOM   1601 HD11 ILE W5099      13.106 146.848   4.105  1.00  0.00           H  
ATOM   1602 HD12 ILE W5099      14.380 146.414   2.976  1.00  0.00           H  
ATOM   1603 HD13 ILE W5099      12.744 145.824   2.730  1.00  0.00           H  
ATOM   1604  N   GLY W5100      15.486 140.282   4.032  1.00 37.55           N  
ANISOU 1604  N   GLY W5100     4032   3224   7011   -152   -546   -118
ATOM   1605  CA  GLY W5100      15.868 139.044   3.345  1.00 40.81           C  
ANISOU 1605  CA  GLY W5100     4368   3676   7464   -235   -624    -52
ATOM   1606  C   GLY W5100      17.375 138.914   3.074  1.00 41.46           C  
ANISOU 1606  C   GLY W5100     4318   3859   7575   -217   -561     18
ATOM   1607  O   GLY W5100      17.764 138.700   1.926  1.00 40.64           O  
ANISOU 1607  O   GLY W5100     4122   3792   7527   -268   -578     95
ATOM   1608  H   GLY W5100      14.917 140.162   4.868  1.00  0.00           H  
ATOM   1609  HA3 GLY W5100      15.317 138.970   2.411  1.00  0.00           H  
ATOM   1610  HA2 GLY W5100      15.560 138.195   3.955  1.00  0.00           H  
ATOM   1611  N   VAL W5101      18.195 139.051   4.123  1.00 40.37           N  
ANISOU 1611  N   VAL W5101     4180   3763   7395   -141   -485     -1
ATOM   1612  CA  VAL W5101      19.646 138.888   4.111  1.00 40.45           C  
ANISOU 1612  CA  VAL W5101     4102   3852   7414   -105   -414     59
ATOM   1613  C   VAL W5101      20.034 137.887   5.223  1.00 41.77           C  
ANISOU 1613  C   VAL W5101     4267   4067   7535    -62   -410     63
ATOM   1614  O   VAL W5101      20.134 136.699   4.932  1.00 46.57           O  
ANISOU 1614  O   VAL W5101     4794   4743   8159    -61   -421    136
ATOM   1615  CB  VAL W5101      20.387 140.242   4.320  1.00 44.35           C  
ANISOU 1615  CB  VAL W5101     4613   4339   7899    -58   -316     41
ATOM   1616  CG1 VAL W5101      21.923 140.124   4.383  1.00 46.60           C  
ANISOU 1616  CG1 VAL W5101     4849   4685   8171    -12   -244     95
ATOM   1617  CG2 VAL W5101      20.019 141.265   3.233  1.00 46.25           C  
ANISOU 1617  CG2 VAL W5101     4847   4540   8185    -96   -321     48
ATOM   1618  H   VAL W5101      17.776 139.182   5.040  1.00  0.00           H  
ATOM   1619  HA  VAL W5101      19.968 138.456   3.161  1.00  0.00           H  
ATOM   1620  HB  VAL W5101      20.063 140.655   5.273  1.00  0.00           H  
ATOM   1621 HG11 VAL W5101      22.340 140.993   4.880  1.00  0.00           H  
ATOM   1622 HG12 VAL W5101      22.297 139.261   4.932  1.00  0.00           H  
ATOM   1623 HG13 VAL W5101      22.343 140.082   3.380  1.00  0.00           H  
ATOM   1624 HG21 VAL W5101      20.547 142.204   3.393  1.00  0.00           H  
ATOM   1625 HG22 VAL W5101      20.280 140.898   2.240  1.00  0.00           H  
ATOM   1626 HG23 VAL W5101      18.955 141.493   3.228  1.00  0.00           H  
ATOM   1627  N   CYS W5102      20.265 138.362   6.458  1.00 37.02           N  
ANISOU 1627  N   CYS W5102     3752   3438   6878    -19   -389     -6
ATOM   1628  CA  CYS W5102      20.675 137.553   7.601  1.00 35.26           C  
ANISOU 1628  CA  CYS W5102     3543   3252   6602     30   -376     -7
ATOM   1629  C   CYS W5102      19.479 137.490   8.551  1.00 34.63           C  
ANISOU 1629  C   CYS W5102     3559   3127   6471     31   -428    -73
ATOM   1630  O   CYS W5102      18.957 138.532   8.942  1.00 41.42           O  
ANISOU 1630  O   CYS W5102     4493   3933   7311     48   -404   -130
ATOM   1631  CB  CYS W5102      21.928 138.121   8.310  1.00 43.05           C  
ANISOU 1631  CB  CYS W5102     4549   4253   7555     95   -270    -12
ATOM   1632  SG  CYS W5102      22.341 137.202   9.830  1.00 51.56           S  
ANISOU 1632  SG  CYS W5102     5677   5356   8559    158   -245    -26
ATOM   1633  H   CYS W5102      20.050 139.326   6.674  1.00  0.00           H  
ATOM   1634  HA  CYS W5102      20.911 136.540   7.276  1.00  0.00           H  
ATOM   1635  HB3 CYS W5102      21.774 139.161   8.589  1.00  0.00           H  
ATOM   1636  HB2 CYS W5102      22.789 138.106   7.642  1.00  0.00           H  
ATOM   1637  HG  CYS W5102      22.854 136.118   9.224  1.00  0.00           H  
ATOM   1638  N   SER W5103      19.088 136.278   8.952  1.00 33.94           N  
ANISOU 1638  N   SER W5103     3472   3066   6357     23   -496    -57
ATOM   1639  CA  SER W5103      17.883 136.017   9.739  1.00 39.37           C  
ANISOU 1639  CA  SER W5103     4269   3705   6983     23   -556   -118
ATOM   1640  C   SER W5103      17.851 136.676  11.140  1.00 39.73           C  
ANISOU 1640  C   SER W5103     4394   3735   6967    103   -468   -173
ATOM   1641  O   SER W5103      16.787 136.692  11.754  1.00 46.63           O  
ANISOU 1641  O   SER W5103     5374   4555   7788    123   -482   -231
ATOM   1642  CB  SER W5103      17.680 134.490   9.808  1.00 48.85           C  
ANISOU 1642  CB  SER W5103     5448   4948   8162     -5   -651    -79
ATOM   1643  OG  SER W5103      16.350 134.145  10.151  1.00 57.21           O  
ANISOU 1643  OG  SER W5103     6453   6080   9204     59   -590    -37
ATOM   1644  H   SER W5103      19.591 135.472   8.608  1.00  0.00           H  
ATOM   1645  HA  SER W5103      17.056 136.447   9.172  1.00  0.00           H  
ATOM   1646  HB3 SER W5103      18.376 134.045  10.519  1.00  0.00           H  
ATOM   1647  HB2 SER W5103      17.900 134.033   8.847  1.00  0.00           H  
ATOM   1648  HG  SER W5103      16.197 134.431  11.063  1.00  0.00           H  
ATOM   1649  N   MET W5104      18.990 137.198  11.618  1.00 36.31           N  
ANISOU 1649  N   MET W5104     3919   3345   6532    149   -377   -149
ATOM   1650  CA  MET W5104      19.096 137.936  12.876  1.00 35.70           C  
ANISOU 1650  CA  MET W5104     3906   3259   6400    208   -299   -184
ATOM   1651  C   MET W5104      18.835 139.446  12.718  1.00 35.59           C  
ANISOU 1651  C   MET W5104     3909   3211   6402    213   -241   -209
ATOM   1652  O   MET W5104      18.436 140.072  13.697  1.00 35.69           O  
ANISOU 1652  O   MET W5104     3984   3207   6370    254   -201   -240
ATOM   1653  CB  MET W5104      20.494 137.693  13.477  1.00 31.36           C  
ANISOU 1653  CB  MET W5104     3326   2754   5834    244   -234   -146
ATOM   1654  CG  MET W5104      20.636 136.343  14.204  1.00 33.57           C  
ANISOU 1654  CG  MET W5104     3630   3064   6061    278   -260   -134
ATOM   1655  SD  MET W5104      19.671 136.172  15.731  1.00 39.75           S  
ANISOU 1655  SD  MET W5104     4528   3813   6762    313   -267   -195
ATOM   1656  CE  MET W5104      20.208 137.645  16.649  1.00 42.90           C  
ANISOU 1656  CE  MET W5104     4951   4194   7153    336   -154   -209
ATOM   1657  H   MET W5104      19.811 137.189  11.029  1.00  0.00           H  
ATOM   1658  HA  MET W5104      18.342 137.573  13.578  1.00  0.00           H  
ATOM   1659  HB3 MET W5104      20.753 138.496  14.167  1.00  0.00           H  
ATOM   1660  HB2 MET W5104      21.240 137.768  12.687  1.00  0.00           H  
ATOM   1661  HG3 MET W5104      21.675 136.164  14.473  1.00  0.00           H  
ATOM   1662  HG2 MET W5104      20.364 135.528  13.534  1.00  0.00           H  
ATOM   1663  HE1 MET W5104      19.944 137.550  17.702  1.00  0.00           H  
ATOM   1664  HE2 MET W5104      21.289 137.775  16.577  1.00  0.00           H  
ATOM   1665  HE3 MET W5104      19.726 138.541  16.257  1.00  0.00           H  
ATOM   1666  N   THR W5105      19.071 140.012  11.528  1.00 35.66           N  
ANISOU 1666  N   THR W5105     3860   3218   6472    177   -233   -187
ATOM   1667  CA  THR W5105      18.900 141.419  11.237  1.00 35.33           C  
ANISOU 1667  CA  THR W5105     3819   3154   6449    181   -182   -196
ATOM   1668  C   THR W5105      17.665 141.673  10.385  1.00 34.35           C  
ANISOU 1668  C   THR W5105     3718   2981   6355    162   -226   -218
ATOM   1669  O   THR W5105      17.279 142.822  10.197  1.00 35.02           O  
ANISOU 1669  O   THR W5105     3804   3049   6453    178   -185   -221
ATOM   1670  CB  THR W5105      20.138 141.940  10.502  1.00 36.54           C  
ANISOU 1670  CB  THR W5105     3912   3333   6639    159   -137   -155
ATOM   1671  OG1 THR W5105      20.448 141.143   9.381  1.00 37.31           O  
ANISOU 1671  OG1 THR W5105     3955   3438   6783    124   -176   -124
ATOM   1672  CG2 THR W5105      21.384 141.974  11.387  1.00 37.52           C  
ANISOU 1672  CG2 THR W5105     4049   3487   6722    182    -88   -136
ATOM   1673  H   THR W5105      19.401 139.481  10.734  1.00  0.00           H  
ATOM   1674  HA  THR W5105      18.779 141.988  12.159  1.00  0.00           H  
ATOM   1675  HB  THR W5105      19.967 142.948  10.128  1.00  0.00           H  
ATOM   1676  HG1 THR W5105      19.938 141.452   8.631  1.00  0.00           H  
ATOM   1677 HG21 THR W5105      22.249 142.372  10.856  1.00  0.00           H  
ATOM   1678 HG22 THR W5105      21.230 142.608  12.260  1.00  0.00           H  
ATOM   1679 HG23 THR W5105      21.643 140.980  11.747  1.00  0.00           H  
ATOM   1680  N   ASP W5106      17.048 140.602   9.865  1.00 34.64           N  
ANISOU 1680  N   ASP W5106     3773   2990   6399    125   -313   -226
ATOM   1681  CA  ASP W5106      15.820 140.640   9.084  1.00 31.51           C  
ANISOU 1681  CA  ASP W5106     3422   2528   6023     99   -364   -246
ATOM   1682  C   ASP W5106      14.612 141.143   9.873  1.00 34.20           C  
ANISOU 1682  C   ASP W5106     3879   2813   6302    165   -344   -299
ATOM   1683  O   ASP W5106      14.167 140.475  10.804  1.00 41.02           O  
ANISOU 1683  O   ASP W5106     4818   3668   7098    199   -358   -329
ATOM   1684  CB  ASP W5106      15.458 139.293   8.418  1.00 32.20           C  
ANISOU 1684  CB  ASP W5106     3511   2597   6128     25   -478   -232
ATOM   1685  CG  ASP W5106      16.316 138.873   7.224  1.00 42.26           C  
ANISOU 1685  CG  ASP W5106     4673   3905   7480    -39   -495   -169
ATOM   1686  OD1 ASP W5106      17.099 139.707   6.719  1.00 43.36           O  
ANISOU 1686  OD1 ASP W5106     4754   4069   7651    -20   -419   -147
ATOM   1687  OD2 ASP W5106      16.094 137.734   6.763  1.00 42.97           O1-
ANISOU 1687  OD2 ASP W5106     4733   3998   7595   -110   -586   -133
ATOM   1688  H   ASP W5106      17.483 139.697   9.982  1.00  0.00           H  
ATOM   1689  HA  ASP W5106      16.003 141.357   8.294  1.00  0.00           H  
ATOM   1690  HB3 ASP W5106      14.419 139.312   8.088  1.00  0.00           H  
ATOM   1691  HB2 ASP W5106      15.523 138.505   9.170  1.00  0.00           H  
ATOM   1692  N   ILE W5107      14.037 142.243   9.383  1.00 33.98           N  
ANISOU 1692  N   ILE W5107     3870   2750   6292    193   -306   -304
ATOM   1693  CA  ILE W5107      12.674 142.650   9.712  1.00 35.03           C  
ANISOU 1693  CA  ILE W5107     4128   2816   6365    267   -291   -346
ATOM   1694  C   ILE W5107      11.624 141.907   8.850  1.00 38.78           C  
ANISOU 1694  C   ILE W5107     4706   3192   6837    226   -387   -375
ATOM   1695  O   ILE W5107      10.431 142.012   9.123  1.00 42.47           O  
ANISOU 1695  O   ILE W5107     5324   3580   7233    284   -397   -420
ATOM   1696  CB  ILE W5107      12.487 144.178   9.490  1.00 37.73           C  
ANISOU 1696  CB  ILE W5107     4440   3178   6720    340   -190   -323
ATOM   1697  CG1 ILE W5107      12.725 144.670   8.039  1.00 38.81           C  
ANISOU 1697  CG1 ILE W5107     4506   3306   6933    292   -199   -291
ATOM   1698  CG2 ILE W5107      13.329 144.998  10.484  1.00 41.78           C  
ANISOU 1698  CG2 ILE W5107     4867   3780   7227    363   -109   -288
ATOM   1699  CD1 ILE W5107      11.819 145.845   7.665  1.00 35.49           C  
ANISOU 1699  CD1 ILE W5107     4046   2911   6528    358   -114   -257
ATOM   1700  H   ILE W5107      14.511 142.767   8.654  1.00  0.00           H  
ATOM   1701  HA  ILE W5107      12.460 142.418  10.758  1.00  0.00           H  
ATOM   1702  HB  ILE W5107      11.444 144.394   9.734  1.00  0.00           H  
ATOM   1703 HG13 ILE W5107      12.551 143.884   7.309  1.00  0.00           H  
ATOM   1704 HG12 ILE W5107      13.769 144.948   7.905  1.00  0.00           H  
ATOM   1705 HG21 ILE W5107      13.124 146.065  10.394  1.00  0.00           H  
ATOM   1706 HG22 ILE W5107      13.110 144.711  11.513  1.00  0.00           H  
ATOM   1707 HG23 ILE W5107      14.397 144.851  10.321  1.00  0.00           H  
ATOM   1708 HD11 ILE W5107      12.136 146.308   6.731  1.00  0.00           H  
ATOM   1709 HD12 ILE W5107      10.788 145.515   7.534  1.00  0.00           H  
ATOM   1710 HD13 ILE W5107      11.820 146.605   8.442  1.00  0.00           H  
ATOM   1711  N   ALA W5108      12.072 141.213   7.794  1.00 37.35           N  
ANISOU 1711  N   ALA W5108     4458   3009   6724    127   -456   -345
ATOM   1712  CA  ALA W5108      11.251 140.720   6.696  1.00 34.61           C  
ANISOU 1712  CA  ALA W5108     4201   2567   6382     60   -561   -359
ATOM   1713  C   ALA W5108      12.112 139.896   5.737  1.00 34.15           C  
ANISOU 1713  C   ALA W5108     4021   2552   6402    -58   -632   -301
ATOM   1714  O   ALA W5108      13.341 139.959   5.821  1.00 36.09           O  
ANISOU 1714  O   ALA W5108     4126   2888   6700    -65   -578   -254
ATOM   1715  CB  ALA W5108      10.700 141.924   5.928  1.00 37.00           C  
ANISOU 1715  CB  ALA W5108     4571   2794   6692    108   -524   -370
ATOM   1716  H   ALA W5108      13.068 141.128   7.640  1.00  0.00           H  
ATOM   1717  HA  ALA W5108      10.440 140.099   7.082  1.00  0.00           H  
ATOM   1718  HB1 ALA W5108      10.233 141.648   4.985  1.00  0.00           H  
ATOM   1719  HB2 ALA W5108       9.952 142.460   6.511  1.00  0.00           H  
ATOM   1720  HB3 ALA W5108      11.505 142.616   5.685  1.00  0.00           H  
ATOM   1721  N   LYS W5109      11.455 139.190   4.809  1.00 36.06           N  
ANISOU 1721  N   LYS W5109     4328   2727   6646   -152   -757   -298
ATOM   1722  CA  LYS W5109      12.099 138.476   3.705  1.00 38.00           C  
ANISOU 1722  CA  LYS W5109     4450   3018   6972   -268   -825   -223
ATOM   1723  C   LYS W5109      11.947 139.208   2.353  1.00 38.97           C  
ANISOU 1723  C   LYS W5109     4537   3110   7161   -296   -805   -192
ATOM   1724  O   LYS W5109      12.752 138.955   1.456  1.00 37.43           O  
ANISOU 1724  O   LYS W5109     4197   2988   7037   -339   -785   -122
ATOM   1725  CB  LYS W5109      11.586 137.016   3.645  1.00 45.66           C  
ANISOU 1725  CB  LYS W5109     5487   3941   7922   -380   -982   -213
ATOM   1726  CG  LYS W5109      10.058 136.844   3.520  1.00 58.10           C  
ANISOU 1726  CG  LYS W5109     7042   5581   9453   -378  -1020   -210
ATOM   1727  CD  LYS W5109       9.631 135.388   3.277  1.00 74.82           C  
ANISOU 1727  CD  LYS W5109     8960   7840  11629   -366   -954   -135
ATOM   1728  CE  LYS W5109       8.103 135.232   3.151  1.00 88.04           C  
ANISOU 1728  CE  LYS W5109    10596   9582  13274   -392  -1023   -104
ATOM   1729  NZ  LYS W5109       7.718 133.829   2.925  1.00 95.35           N1+
ANISOU 1729  NZ  LYS W5109    11666  10463  14098   -321  -1019   -186
ATOM   1730  H   LYS W5109      10.441 139.223   4.791  1.00  0.00           H  
ATOM   1731  HA  LYS W5109      13.171 138.413   3.890  1.00  0.00           H  
ATOM   1732  HB3 LYS W5109      12.073 136.517   2.806  1.00  0.00           H  
ATOM   1733  HB2 LYS W5109      11.928 136.486   4.536  1.00  0.00           H  
ATOM   1734  HG3 LYS W5109       9.668 137.470   2.718  1.00  0.00           H  
ATOM   1735  HG2 LYS W5109       9.584 137.190   4.439  1.00  0.00           H  
ATOM   1736  HD3 LYS W5109       9.999 134.767   4.096  1.00  0.00           H  
ATOM   1737  HD2 LYS W5109      10.114 135.019   2.371  1.00  0.00           H  
ATOM   1738  HE3 LYS W5109       7.720 135.832   2.324  1.00  0.00           H  
ATOM   1739  HE2 LYS W5109       7.602 135.585   4.054  1.00  0.00           H  
ATOM   1740  HZ1 LYS W5109       8.024 133.260   3.699  1.00  0.00           H  
ATOM   1741  HZ2 LYS W5109       8.133 133.493   2.069  1.00  0.00           H  
ATOM   1742  HZ3 LYS W5109       6.711 133.782   2.850  1.00  0.00           H  
ATOM   1743  N   LYS W5110      10.936 140.079   2.210  1.00 40.41           N  
ANISOU 1743  N   LYS W5110     4856   3182   7314   -260   -803   -239
ATOM   1744  CA  LYS W5110      10.617 140.811   0.979  1.00 42.95           C  
ANISOU 1744  CA  LYS W5110     5169   3459   7690   -281   -790   -213
ATOM   1745  C   LYS W5110      10.285 142.275   1.334  1.00 42.17           C  
ANISOU 1745  C   LYS W5110     5123   3336   7564   -150   -678   -250
ATOM   1746  O   LYS W5110       9.639 142.501   2.360  1.00 41.79           O  
ANISOU 1746  O   LYS W5110     5187   3250   7440    -57   -645   -306
ATOM   1747  CB  LYS W5110       9.384 140.148   0.318  1.00 47.19           C  
ANISOU 1747  CB  LYS W5110     5839   3871   8222   -381   -920   -215
ATOM   1748  CG  LYS W5110       9.622 138.737  -0.253  1.00 55.63           C  
ANISOU 1748  CG  LYS W5110     6873   4961   9304   -519  -1054   -172
ATOM   1749  CD  LYS W5110      10.463 138.721  -1.540  1.00 63.55           C  
ANISOU 1749  CD  LYS W5110     8015   5830  10300   -642  -1199   -166
ATOM   1750  CE  LYS W5110      10.857 137.294  -1.955  1.00 68.36           C  
ANISOU 1750  CE  LYS W5110     8602   6464  10910   -785  -1350   -120
ATOM   1751  NZ  LYS W5110      11.478 137.266  -3.289  1.00 70.24           N1+
ANISOU 1751  NZ  LYS W5110     8586   6870  11232   -830  -1326    -17
ATOM   1752  H   LYS W5110      10.296 140.253   2.976  1.00  0.00           H  
ATOM   1753  HA  LYS W5110      11.476 140.779   0.310  1.00  0.00           H  
ATOM   1754  HB3 LYS W5110       9.018 140.779  -0.493  1.00  0.00           H  
ATOM   1755  HB2 LYS W5110       8.567 140.107   1.042  1.00  0.00           H  
ATOM   1756  HG3 LYS W5110       8.655 138.278  -0.467  1.00  0.00           H  
ATOM   1757  HG2 LYS W5110      10.085 138.098   0.497  1.00  0.00           H  
ATOM   1758  HD3 LYS W5110      11.363 139.325  -1.420  1.00  0.00           H  
ATOM   1759  HD2 LYS W5110       9.881 139.185  -2.339  1.00  0.00           H  
ATOM   1760  HE3 LYS W5110       9.989 136.638  -1.965  1.00  0.00           H  
ATOM   1761  HE2 LYS W5110      11.557 136.876  -1.231  1.00  0.00           H  
ATOM   1762  HZ1 LYS W5110      10.817 137.610  -3.970  1.00  0.00           H  
ATOM   1763  HZ2 LYS W5110      12.302 137.848  -3.294  1.00  0.00           H  
ATOM   1764  HZ3 LYS W5110      11.733 136.319  -3.523  1.00  0.00           H  
ATOM   1765  N   PRO W5111      10.709 143.258   0.502  1.00 43.30           N  
ANISOU 1765  N   PRO W5111     5182   3506   7765   -138   -618   -210
ATOM   1766  CA  PRO W5111      10.477 144.658   0.788  1.00 42.80           C  
ANISOU 1766  CA  PRO W5111     5139   3440   7684    -18   -515   -225
ATOM   1767  C   PRO W5111       9.050 145.164   0.641  1.00 44.30           C  
ANISOU 1767  C   PRO W5111     5510   3501   7820     50   -525   -267
ATOM   1768  O   PRO W5111       8.770 146.328   0.911  1.00 44.65           O  
ANISOU 1768  O   PRO W5111     5576   3550   7839    172   -433   -272
ATOM   1769  CB  PRO W5111      11.415 145.389  -0.176  1.00 41.10           C  
ANISOU 1769  CB  PRO W5111     4796   3276   7542    -47   -478   -164
ATOM   1770  CG  PRO W5111      11.425 144.473  -1.400  1.00 41.96           C  
ANISOU 1770  CG  PRO W5111     4878   3364   7701   -174   -569   -125
ATOM   1771  CD  PRO W5111      11.471 143.105  -0.723  1.00 42.68           C  
ANISOU 1771  CD  PRO W5111     4976   3472   7767   -230   -638   -139
ATOM   1772  HA  PRO W5111      10.789 144.904   1.804  1.00  0.00           H  
ATOM   1773  HB3 PRO W5111      12.420 145.447   0.241  1.00  0.00           H  
ATOM   1774  HB2 PRO W5111      11.116 146.408  -0.415  1.00  0.00           H  
ATOM   1775  HG3 PRO W5111      12.231 144.668  -2.109  1.00  0.00           H  
ATOM   1776  HG2 PRO W5111      10.483 144.574  -1.937  1.00  0.00           H  
ATOM   1777  HD2 PRO W5111      11.097 142.344  -1.408  1.00  0.00           H  
ATOM   1778  HD3 PRO W5111      12.509 142.865  -0.496  1.00  0.00           H  
ATOM   1779  N   THR W5112       8.142 144.300   0.175  1.00 48.82           N  
ANISOU 1779  N   THR W5112     6220   3959   8373    -22   -632   -290
ATOM   1780  CA  THR W5112       6.733 144.579  -0.066  1.00 51.20           C  
ANISOU 1780  CA  THR W5112     6733   4112   8607     47   -646   -334
ATOM   1781  C   THR W5112       5.870 144.446   1.208  1.00 50.91           C  
ANISOU 1781  C   THR W5112     6856   4026   8461    135   -639   -401
ATOM   1782  O   THR W5112       4.738 144.930   1.203  1.00 52.51           O  
ANISOU 1782  O   THR W5112     7270   4094   8587    210   -646   -444
ATOM   1783  CB  THR W5112       6.218 143.538  -1.095  1.00 54.70           C  
ANISOU 1783  CB  THR W5112     7281   4435   9069    -85   -778   -325
ATOM   1784  OG1 THR W5112       6.687 142.235  -0.764  1.00 52.35           O  
ANISOU 1784  OG1 THR W5112     6935   4168   8788   -230   -890   -311
ATOM   1785  CG2 THR W5112       6.742 143.810  -2.507  1.00 55.77           C  
ANISOU 1785  CG2 THR W5112     7309   4588   9294   -129   -759   -261
ATOM   1786  H   THR W5112       8.374 143.340  -0.038  1.00  0.00           H  
ATOM   1787  HA  THR W5112       6.612 145.590  -0.460  1.00  0.00           H  
ATOM   1788  HB  THR W5112       5.126 143.530  -1.119  1.00  0.00           H  
ATOM   1789  HG1 THR W5112       6.369 141.622  -1.438  1.00  0.00           H  
ATOM   1790 HG21 THR W5112       6.306 143.111  -3.220  1.00  0.00           H  
ATOM   1791 HG22 THR W5112       6.483 144.816  -2.836  1.00  0.00           H  
ATOM   1792 HG23 THR W5112       7.827 143.713  -2.561  1.00  0.00           H  
ATOM   1793  N   GLU W5113       6.397 143.815   2.269  1.00 46.64           N  
ANISOU 1793  N   GLU W5113     6235   3583   7904    138   -622   -410
ATOM   1794  CA  GLU W5113       5.718 143.649   3.555  1.00 46.41           C  
ANISOU 1794  CA  GLU W5113     6352   3515   7767    228   -606   -468
ATOM   1795  C   GLU W5113       5.453 145.010   4.225  1.00 46.10           C  
ANISOU 1795  C   GLU W5113     6326   3504   7687    413   -455   -468
ATOM   1796  O   GLU W5113       6.297 145.905   4.142  1.00 45.96           O  
ANISOU 1796  O   GLU W5113     6147   3583   7735    451   -365   -416
ATOM   1797  CB  GLU W5113       6.578 142.749   4.465  1.00 47.85           C  
ANISOU 1797  CB  GLU W5113     6437   3796   7946    170   -636   -468
ATOM   1798  CG  GLU W5113       6.829 141.338   3.881  1.00 54.54           C  
ANISOU 1798  CG  GLU W5113     7306   4609   8809      5   -797   -464
ATOM   1799  CD  GLU W5113       7.720 140.437   4.747  1.00 59.17           C  
ANISOU 1799  CD  GLU W5113     7756   5314   9410    -48   -818   -441
ATOM   1800  OE1 GLU W5113       7.701 140.566   5.991  1.00 59.60           O  
ANISOU 1800  OE1 GLU W5113     7636   5455   9553   -143   -843   -379
ATOM   1801  OE2 GLU W5113       8.461 139.634   4.141  1.00 61.54           O1-
ANISOU 1801  OE2 GLU W5113     8129   5622   9630     15   -802   -482
ATOM   1802  H   GLU W5113       7.331 143.436   2.203  1.00  0.00           H  
ATOM   1803  HA  GLU W5113       4.759 143.158   3.373  1.00  0.00           H  
ATOM   1804  HB3 GLU W5113       6.084 142.654   5.432  1.00  0.00           H  
ATOM   1805  HB2 GLU W5113       7.535 143.231   4.667  1.00  0.00           H  
ATOM   1806  HG3 GLU W5113       7.265 141.413   2.884  1.00  0.00           H  
ATOM   1807  HG2 GLU W5113       5.874 140.826   3.749  1.00  0.00           H  
ATOM   1808  N   THR W5114       4.320 145.160   4.915  1.00 47.57           N  
ANISOU 1808  N   THR W5114     6711   3606   7758    529   -429   -519
ATOM   1809  CA  THR W5114       3.901 146.426   5.522  1.00 46.09           C  
ANISOU 1809  CA  THR W5114     6561   3430   7522    723   -283   -505
ATOM   1810  C   THR W5114       4.745 146.892   6.731  1.00 46.46           C  
ANISOU 1810  C   THR W5114     6393   3650   7610    774   -169   -452
ATOM   1811  O   THR W5114       4.579 148.028   7.166  1.00 45.30           O  
ANISOU 1811  O   THR W5114     6178   3560   7475    894    -52   -400
ATOM   1812  CB  THR W5114       2.403 146.400   5.939  1.00 47.00           C  
ANISOU 1812  CB  THR W5114     6943   3425   7491    845   -272   -568
ATOM   1813  OG1 THR W5114       1.846 145.105   5.762  1.00 55.26           O  
ANISOU 1813  OG1 THR W5114     8002   4509   8487    804   -312   -602
ATOM   1814  CG2 THR W5114       1.562 147.333   5.056  1.00 43.92           C  
ANISOU 1814  CG2 THR W5114     6799   2839   7048    797   -388   -619
ATOM   1815  H   THR W5114       3.607 144.438   4.961  1.00  0.00           H  
ATOM   1816  HA  THR W5114       4.038 147.197   4.761  1.00  0.00           H  
ATOM   1817  HB  THR W5114       2.274 146.679   6.984  1.00  0.00           H  
ATOM   1818  HG1 THR W5114       1.024 145.064   6.271  1.00  0.00           H  
ATOM   1819 HG21 THR W5114       0.525 147.376   5.385  1.00  0.00           H  
ATOM   1820 HG22 THR W5114       1.947 148.353   5.090  1.00  0.00           H  
ATOM   1821 HG23 THR W5114       1.569 147.016   4.012  1.00  0.00           H  
ATOM   1822  N   ILE W5115       5.658 146.041   7.217  1.00 47.83           N  
ANISOU 1822  N   ILE W5115     6461   3910   7804    683   -205   -455
ATOM   1823  CA  ILE W5115       6.728 146.421   8.138  1.00 46.35           C  
ANISOU 1823  CA  ILE W5115     6094   3871   7647    717   -108   -406
ATOM   1824  C   ILE W5115       7.914 147.091   7.397  1.00 46.95           C  
ANISOU 1824  C   ILE W5115     5974   4036   7831    665    -79   -339
ATOM   1825  O   ILE W5115       8.599 147.927   7.980  1.00 47.56           O  
ANISOU 1825  O   ILE W5115     5914   4223   7932    701      6   -284
ATOM   1826  CB  ILE W5115       7.219 145.180   8.944  1.00 43.26           C  
ANISOU 1826  CB  ILE W5115     5663   3532   7241    637   -158   -428
ATOM   1827  CG1 ILE W5115       8.288 145.521  10.008  1.00 42.93           C  
ANISOU 1827  CG1 ILE W5115     5509   3613   7191    703    -50   -387
ATOM   1828  CG2 ILE W5115       7.689 144.002   8.061  1.00 41.06           C  
ANISOU 1828  CG2 ILE W5115     5265   3284   7050    476   -252   -413
ATOM   1829  CD1 ILE W5115       8.421 144.464  11.114  1.00 50.07           C  
ANISOU 1829  CD1 ILE W5115     6390   4562   8071    644    -87   -406
ATOM   1830  H   ILE W5115       5.717 145.118   6.818  1.00  0.00           H  
ATOM   1831  HA  ILE W5115       6.336 147.152   8.850  1.00  0.00           H  
ATOM   1832  HB  ILE W5115       6.344 144.828   9.494  1.00  0.00           H  
ATOM   1833 HG13 ILE W5115       8.045 146.476  10.474  1.00  0.00           H  
ATOM   1834 HG12 ILE W5115       9.260 145.667   9.534  1.00  0.00           H  
ATOM   1835 HG21 ILE W5115       7.928 143.132   8.670  1.00  0.00           H  
ATOM   1836 HG22 ILE W5115       6.922 143.683   7.358  1.00  0.00           H  
ATOM   1837 HG23 ILE W5115       8.586 144.250   7.493  1.00  0.00           H  
ATOM   1838 HD11 ILE W5115       8.974 144.864  11.964  1.00  0.00           H  
ATOM   1839 HD12 ILE W5115       7.447 144.141  11.482  1.00  0.00           H  
ATOM   1840 HD13 ILE W5115       8.956 143.582  10.763  1.00  0.00           H  
ATOM   1841  N   CYS W5116       8.117 146.751   6.116  1.00 46.64           N  
ANISOU 1841  N   CYS W5116     5923   3946   7853    575   -151   -336
ATOM   1842  CA  CYS W5116       9.169 147.309   5.267  1.00 44.19           C  
ANISOU 1842  CA  CYS W5116     5446   3710   7635    519   -134   -276
ATOM   1843  C   CYS W5116       8.725 148.642   4.670  1.00 47.95           C  
ANISOU 1843  C   CYS W5116     5931   4162   8127    607    -76   -236
ATOM   1844  O   CYS W5116       9.495 149.594   4.687  1.00 51.88           O  
ANISOU 1844  O   CYS W5116     6304   4714   8695    565    -68   -184
ATOM   1845  CB  CYS W5116       9.526 146.395   4.084  1.00 45.15           C  
ANISOU 1845  CB  CYS W5116     5530   3808   7818    370   -238   -279
ATOM   1846  SG  CYS W5116      10.084 144.791   4.675  1.00 48.39           S  
ANISOU 1846  SG  CYS W5116     5929   4245   8211    272   -316   -310
ATOM   1847  H   CYS W5116       7.471 146.126   5.650  1.00  0.00           H  
ATOM   1848  HA  CYS W5116      10.067 147.483   5.865  1.00  0.00           H  
ATOM   1849  HB3 CYS W5116      10.315 146.841   3.477  1.00  0.00           H  
ATOM   1850  HB2 CYS W5116       8.672 146.241   3.428  1.00  0.00           H  
ATOM   1851  HG  CYS W5116       9.787 144.083   3.576  1.00  0.00           H  
ATOM   1852  N   ALA W5117       7.505 148.677   4.116  1.00 47.77           N  
ANISOU 1852  N   ALA W5117     6060   4058   8032    738    -35   -256
ATOM   1853  CA  ALA W5117       7.019 149.788   3.298  1.00 49.79           C  
ANISOU 1853  CA  ALA W5117     6332   4288   8299    840     24   -211
ATOM   1854  C   ALA W5117       7.067 151.215   3.910  1.00 48.04           C  
ANISOU 1854  C   ALA W5117     5932   4209   8112    912    129   -122
ATOM   1855  O   ALA W5117       7.281 152.152   3.139  1.00 46.50           O  
ANISOU 1855  O   ALA W5117     5632   4054   7983    888    133    -64
ATOM   1856  CB  ALA W5117       5.635 149.444   2.720  1.00 55.52           C  
ANISOU 1856  CB  ALA W5117     7292   4877   8926    979     49   -254
ATOM   1857  H   ALA W5117       6.953 147.825   4.122  1.00  0.00           H  
ATOM   1858  HA  ALA W5117       7.705 149.831   2.449  1.00  0.00           H  
ATOM   1859  HB1 ALA W5117       5.249 150.248   2.094  1.00  0.00           H  
ATOM   1860  HB2 ALA W5117       5.685 148.552   2.093  1.00  0.00           H  
ATOM   1861  HB3 ALA W5117       4.899 149.255   3.500  1.00  0.00           H  
ATOM   1862  N   PRO W5118       6.904 151.382   5.244  1.00 49.13           N  
ANISOU 1862  N   PRO W5118     6025   4432   8210    989    208    -98
ATOM   1863  CA  PRO W5118       7.170 152.667   5.914  1.00 49.22           C  
ANISOU 1863  CA  PRO W5118     5856   4586   8260   1038    294      7
ATOM   1864  C   PRO W5118       8.649 153.085   6.024  1.00 48.25           C  
ANISOU 1864  C   PRO W5118     5555   4563   8214    884    248     42
ATOM   1865  O   PRO W5118       8.901 154.283   6.129  1.00 50.94           O  
ANISOU 1865  O   PRO W5118     5748   5015   8591    893    294    134
ATOM   1866  CB  PRO W5118       6.537 152.496   7.303  1.00 49.68           C  
ANISOU 1866  CB  PRO W5118     5933   4697   8246   1150    384     22
ATOM   1867  CG  PRO W5118       5.494 151.406   7.135  1.00 50.50           C  
ANISOU 1867  CG  PRO W5118     6163   4726   8299   1088    318    -78
ATOM   1868  CD  PRO W5118       6.174 150.483   6.136  1.00 50.27           C  
ANISOU 1868  CD  PRO W5118     6281   4552   8269   1035    222   -152
ATOM   1869  HA  PRO W5118       6.632 153.448   5.375  1.00  0.00           H  
ATOM   1870  HB3 PRO W5118       6.124 153.426   7.693  1.00  0.00           H  
ATOM   1871  HB2 PRO W5118       7.291 152.140   8.006  1.00  0.00           H  
ATOM   1872  HG3 PRO W5118       4.584 151.823   6.702  1.00  0.00           H  
ATOM   1873  HG2 PRO W5118       5.228 150.908   8.069  1.00  0.00           H  
ATOM   1874  HD2 PRO W5118       6.882 149.829   6.647  1.00  0.00           H  
ATOM   1875  HD3 PRO W5118       5.442 149.864   5.622  1.00  0.00           H  
ATOM   1876  N   LEU W5119       9.604 152.148   6.014  1.00 45.32           N  
ANISOU 1876  N   LEU W5119     5198   4157   7866    747    160    -19
ATOM   1877  CA  LEU W5119      11.033 152.473   6.004  1.00 40.13           C  
ANISOU 1877  CA  LEU W5119     4404   3578   7265    617    123      9
ATOM   1878  C   LEU W5119      11.435 152.928   4.598  1.00 39.73           C  
ANISOU 1878  C   LEU W5119     4321   3500   7275    548     72     25
ATOM   1879  O   LEU W5119      10.884 152.427   3.619  1.00 45.92           O  
ANISOU 1879  O   LEU W5119     5201   4185   8062    550     32    -12
ATOM   1880  CB  LEU W5119      11.861 151.226   6.383  1.00 41.97           C  
ANISOU 1880  CB  LEU W5119     4662   3803   7484    527     71    -52
ATOM   1881  CG  LEU W5119      11.751 150.814   7.864  1.00 45.08           C  
ANISOU 1881  CG  LEU W5119     5086   4228   7816    578    114    -69
ATOM   1882  CD1 LEU W5119      12.014 149.310   8.063  1.00 48.46           C  
ANISOU 1882  CD1 LEU W5119     5533   4645   8234    488     54   -122
ATOM   1883  CD2 LEU W5119      12.695 151.651   8.742  1.00 47.12           C  
ANISOU 1883  CD2 LEU W5119     5224   4601   8080    603    186     13
ATOM   1884  H   LEU W5119       9.384 151.184   5.782  1.00  0.00           H  
ATOM   1885  HA  LEU W5119      11.234 153.279   6.714  1.00  0.00           H  
ATOM   1886  HB3 LEU W5119      12.913 151.386   6.143  1.00  0.00           H  
ATOM   1887  HB2 LEU W5119      11.559 150.404   5.736  1.00  0.00           H  
ATOM   1888  HG  LEU W5119      10.729 150.998   8.202  1.00  0.00           H  
ATOM   1889 HD11 LEU W5119      11.143 148.835   8.516  1.00  0.00           H  
ATOM   1890 HD12 LEU W5119      12.214 148.790   7.127  1.00  0.00           H  
ATOM   1891 HD13 LEU W5119      12.864 149.119   8.720  1.00  0.00           H  
ATOM   1892 HD21 LEU W5119      12.695 151.295   9.772  1.00  0.00           H  
ATOM   1893 HD22 LEU W5119      13.722 151.601   8.382  1.00  0.00           H  
ATOM   1894 HD23 LEU W5119      12.399 152.700   8.757  1.00  0.00           H  
ATOM   1895  N   THR W5120      12.419 153.823   4.496  1.00 39.25           N  
ANISOU 1895  N   THR W5120     4134   3523   7256    481     70     85
ATOM   1896  CA  THR W5120      13.013 154.197   3.221  1.00 39.20           C  
ANISOU 1896  CA  THR W5120     4092   3503   7300    412     26    107
ATOM   1897  C   THR W5120      13.938 153.072   2.700  1.00 36.00           C  
ANISOU 1897  C   THR W5120     3697   3074   6908    298    -34     62
ATOM   1898  O   THR W5120      15.155 153.095   2.902  1.00 34.50           O  
ANISOU 1898  O   THR W5120     3447   2943   6717    232    -39     75
ATOM   1899  CB  THR W5120      13.801 155.520   3.318  1.00 43.38           C  
ANISOU 1899  CB  THR W5120     4498   4130   7855    394     44    196
ATOM   1900  OG1 THR W5120      13.046 156.499   4.005  1.00 43.89           O  
ANISOU 1900  OG1 THR W5120     4531   4235   7910    511    107    258
ATOM   1901  CG2 THR W5120      14.168 156.106   1.942  1.00 44.35           C  
ANISOU 1901  CG2 THR W5120     4599   4232   8019    334      0    220
ATOM   1902  H   THR W5120      12.811 154.271   5.318  1.00  0.00           H  
ATOM   1903  HA  THR W5120      12.212 154.345   2.497  1.00  0.00           H  
ATOM   1904  HB  THR W5120      14.702 155.350   3.904  1.00  0.00           H  
ATOM   1905  HG1 THR W5120      13.688 157.095   4.413  1.00  0.00           H  
ATOM   1906 HG21 THR W5120      14.694 157.056   2.036  1.00  0.00           H  
ATOM   1907 HG22 THR W5120      14.817 155.434   1.380  1.00  0.00           H  
ATOM   1908 HG23 THR W5120      13.278 156.288   1.339  1.00  0.00           H  
ATOM   1909  N   VAL W5121      13.315 152.058   2.095  1.00 31.66           N  
ANISOU 1909  N   VAL W5121     3229   2436   6367    277    -80     17
ATOM   1910  CA  VAL W5121      13.969 150.923   1.478  1.00 31.16           C  
ANISOU 1910  CA  VAL W5121     3164   2358   6318    180   -133    -10
ATOM   1911  C   VAL W5121      14.692 151.367   0.213  1.00 31.90           C  
ANISOU 1911  C   VAL W5121     3198   2466   6455    114   -152     33
ATOM   1912  O   VAL W5121      14.060 151.938  -0.670  1.00 34.49           O  
ANISOU 1912  O   VAL W5121     3534   2761   6808    130   -156     60
ATOM   1913  CB  VAL W5121      12.994 149.796   1.131  1.00 32.54           C  
ANISOU 1913  CB  VAL W5121     3443   2438   6481    171   -187    -62
ATOM   1914  CG1 VAL W5121      13.668 148.543   0.575  1.00 32.30           C  
ANISOU 1914  CG1 VAL W5121     3386   2418   6470     74   -240    -68
ATOM   1915  CG2 VAL W5121      12.030 149.404   2.254  1.00 32.19           C  
ANISOU 1915  CG2 VAL W5121     3486   2369   6377    252   -166   -106
ATOM   1916  H   VAL W5121      12.305 152.046   2.102  1.00  0.00           H  
ATOM   1917  HA  VAL W5121      14.702 150.547   2.191  1.00  0.00           H  
ATOM   1918  HB  VAL W5121      12.345 150.162   0.338  1.00  0.00           H  
ATOM   1919 HG11 VAL W5121      12.955 147.736   0.408  1.00  0.00           H  
ATOM   1920 HG12 VAL W5121      14.150 148.714  -0.389  1.00  0.00           H  
ATOM   1921 HG13 VAL W5121      14.431 148.163   1.252  1.00  0.00           H  
ATOM   1922 HG21 VAL W5121      11.379 148.576   1.972  1.00  0.00           H  
ATOM   1923 HG22 VAL W5121      12.545 149.107   3.166  1.00  0.00           H  
ATOM   1924 HG23 VAL W5121      11.362 150.219   2.525  1.00  0.00           H  
ATOM   1925  N   PHE W5122      15.993 151.091   0.099  1.00 37.97           N  
ANISOU 1925  N   PHE W5122     3918   3281   7226     50   -158     42
ATOM   1926  CA  PHE W5122      16.747 151.118  -1.140  1.00 35.59           C  
ANISOU 1926  CA  PHE W5122     3577   2993   6952     -5   -168     83
ATOM   1927  C   PHE W5122      16.404 149.888  -1.968  1.00 35.19           C  
ANISOU 1927  C   PHE W5122     3545   2894   6932    -54   -210     80
ATOM   1928  O   PHE W5122      16.777 148.777  -1.607  1.00 35.21           O  
ANISOU 1928  O   PHE W5122     3555   2894   6927    -77   -232     58
ATOM   1929  CB  PHE W5122      18.246 151.285  -0.887  1.00 38.39           C  
ANISOU 1929  CB  PHE W5122     3894   3411   7281    -38   -147     99
ATOM   1930  CG  PHE W5122      19.133 151.239  -2.111  1.00 39.43           C  
ANISOU 1930  CG  PHE W5122     4009   3550   7423    -83   -150    138
ATOM   1931  CD1 PHE W5122      19.134 152.306  -3.015  1.00 35.43           C  
ANISOU 1931  CD1 PHE W5122     3489   3049   6924    -91   -150    178
ATOM   1932  CD2 PHE W5122      19.835 150.078  -2.453  1.00 46.59           C  
ANISOU 1932  CD2 PHE W5122     4911   4463   8327   -110   -148    142
ATOM   1933  CE1 PHE W5122      19.845 152.222  -4.195  1.00 37.85           C  
ANISOU 1933  CE1 PHE W5122     3795   3359   7228   -125   -148    214
ATOM   1934  CE2 PHE W5122      20.552 150.012  -3.630  1.00 48.17           C  
ANISOU 1934  CE2 PHE W5122     5101   4672   8528   -134   -136    185
ATOM   1935  CZ  PHE W5122      20.561 151.084  -4.495  1.00 44.01           C  
ANISOU 1935  CZ  PHE W5122     4578   4143   8002   -142   -136    217
ATOM   1936  H   PHE W5122      16.468 150.713   0.905  1.00  0.00           H  
ATOM   1937  HA  PHE W5122      16.438 151.997  -1.702  1.00  0.00           H  
ATOM   1938  HB3 PHE W5122      18.591 150.556  -0.157  1.00  0.00           H  
ATOM   1939  HB2 PHE W5122      18.405 152.254  -0.414  1.00  0.00           H  
ATOM   1940  HD1 PHE W5122      18.571 153.199  -2.797  1.00  0.00           H  
ATOM   1941  HD2 PHE W5122      19.813 149.220  -1.799  1.00  0.00           H  
ATOM   1942  HE1 PHE W5122      19.837 153.049  -4.887  1.00  0.00           H  
ATOM   1943  HE2 PHE W5122      21.098 149.117  -3.886  1.00  0.00           H  
ATOM   1944  HZ  PHE W5122      21.119 151.025  -5.419  1.00  0.00           H  
ATOM   1945  N   PHE W5123      15.657 150.097  -3.053  1.00 35.50           N  
ANISOU 1945  N   PHE W5123     3584   2899   7005    -73   -225    114
ATOM   1946  CA  PHE W5123      15.372 149.118  -4.082  1.00 34.80           C  
ANISOU 1946  CA  PHE W5123     3506   2766   6952   -131   -268    130
ATOM   1947  C   PHE W5123      16.444 149.241  -5.157  1.00 41.07           C  
ANISOU 1947  C   PHE W5123     4244   3596   7765   -172   -252    190
ATOM   1948  O   PHE W5123      16.611 150.300  -5.756  1.00 39.23           O  
ANISOU 1948  O   PHE W5123     3999   3383   7525   -154   -225    216
ATOM   1949  CB  PHE W5123      13.984 149.365  -4.672  1.00 34.73           C  
ANISOU 1949  CB  PHE W5123     3572   2664   6961   -120   -304    122
ATOM   1950  CG  PHE W5123      12.806 149.106  -3.760  1.00 32.58           C  
ANISOU 1950  CG  PHE W5123     3385   2338   6655    -68   -317     64
ATOM   1951  CD1 PHE W5123      12.201 147.844  -3.719  1.00 34.11           C  
ANISOU 1951  CD1 PHE W5123     3632   2487   6841   -112   -375     32
ATOM   1952  CD2 PHE W5123      12.372 150.090  -2.865  1.00 36.39           C  
ANISOU 1952  CD2 PHE W5123     3897   2820   7110     27   -272     50
ATOM   1953  CE1 PHE W5123      11.138 147.622  -2.867  1.00 36.37           C  
ANISOU 1953  CE1 PHE W5123     4023   2716   7082    -60   -388    -26
ATOM   1954  CE2 PHE W5123      11.296 149.853  -2.033  1.00 37.17           C  
ANISOU 1954  CE2 PHE W5123     4087   2870   7167     92   -270      1
ATOM   1955  CZ  PHE W5123      10.679 148.620  -2.033  1.00 35.31           C  
ANISOU 1955  CZ  PHE W5123     3926   2576   6912     50   -328    -43
ATOM   1956  H   PHE W5123      15.363 151.038  -3.265  1.00  0.00           H  
ATOM   1957  HA  PHE W5123      15.389 148.115  -3.659  1.00  0.00           H  
ATOM   1958  HB3 PHE W5123      13.861 148.751  -5.564  1.00  0.00           H  
ATOM   1959  HB2 PHE W5123      13.926 150.393  -5.025  1.00  0.00           H  
ATOM   1960  HD1 PHE W5123      12.547 147.053  -4.368  1.00  0.00           H  
ATOM   1961  HD2 PHE W5123      12.864 151.051  -2.837  1.00  0.00           H  
ATOM   1962  HE1 PHE W5123      10.648 146.660  -2.853  1.00  0.00           H  
ATOM   1963  HE2 PHE W5123      10.944 150.631  -1.373  1.00  0.00           H  
ATOM   1964  HZ  PHE W5123       9.841 148.432  -1.376  1.00  0.00           H  
ATOM   1965  N   ASP W5124      17.135 148.139  -5.450  1.00 47.33           N  
ANISOU 1965  N   ASP W5124     5003   4402   8577   -223   -268    220
ATOM   1966  CA  ASP W5124      18.067 148.046  -6.558  1.00 44.81           C  
ANISOU 1966  CA  ASP W5124     4634   4122   8269   -249   -240    286
ATOM   1967  C   ASP W5124      17.233 147.582  -7.742  1.00 38.94           C  
ANISOU 1967  C   ASP W5124     3884   3332   7578   -308   -282    334
ATOM   1968  O   ASP W5124      17.094 146.385  -7.980  1.00 38.28           O  
ANISOU 1968  O   ASP W5124     3782   3239   7522   -361   -328    351
ATOM   1969  CB  ASP W5124      19.249 147.146  -6.207  1.00 46.74           C  
ANISOU 1969  CB  ASP W5124     4833   4434   8491   -246   -208    305
ATOM   1970  CG  ASP W5124      20.419 147.149  -7.183  1.00 47.20           C  
ANISOU 1970  CG  ASP W5124     4856   4536   8541   -243   -157    376
ATOM   1971  OD1 ASP W5124      20.257 147.545  -8.356  1.00 49.49           O  
ANISOU 1971  OD1 ASP W5124     5157   4806   8842   -252   -150    407
ATOM   1972  OD2 ASP W5124      21.497 146.655  -6.794  1.00 47.20           O1-
ANISOU 1972  OD2 ASP W5124     4825   4590   8517   -222   -118    403
ATOM   1973  H   ASP W5124      16.833 147.264  -5.047  1.00  0.00           H  
ATOM   1974  HA  ASP W5124      18.472 149.032  -6.782  1.00  0.00           H  
ATOM   1975  HB3 ASP W5124      18.905 146.121  -6.074  1.00  0.00           H  
ATOM   1976  HB2 ASP W5124      19.625 147.425  -5.223  1.00  0.00           H  
ATOM   1977  N   GLY W5125      16.657 148.533  -8.486  1.00 38.35           N  
ANISOU 1977  N   GLY W5125     3825   3230   7517   -308   -273    365
ATOM   1978  CA  GLY W5125      15.715 148.288  -9.586  1.00 36.93           C  
ANISOU 1978  CA  GLY W5125     3648   2997   7386   -368   -312    418
ATOM   1979  C   GLY W5125      16.340 147.588 -10.801  1.00 41.95           C  
ANISOU 1979  C   GLY W5125     4204   3686   8048   -422   -301    501
ATOM   1980  O   GLY W5125      15.615 147.229 -11.726  1.00 48.95           O  
ANISOU 1980  O   GLY W5125     5082   4536   8983   -494   -346    556
ATOM   1981  H   GLY W5125      16.833 149.501  -8.256  1.00  0.00           H  
ATOM   1982  HA3 GLY W5125      15.298 149.232  -9.928  1.00  0.00           H  
ATOM   1983  HA2 GLY W5125      14.880 147.686  -9.225  1.00  0.00           H  
ATOM   1984  N   ARG W5126      17.661 147.368 -10.797  1.00 40.76           N  
ANISOU 1984  N   ARG W5126     4001   3620   7866   -387   -240    522
ATOM   1985  CA  ARG W5126      18.347 146.494 -11.745  1.00 39.75           C  
ANISOU 1985  CA  ARG W5126     3788   3559   7758   -412   -212    615
ATOM   1986  C   ARG W5126      18.124 145.003 -11.418  1.00 43.90           C  
ANISOU 1986  C   ARG W5126     4260   4104   8317   -467   -268    633
ATOM   1987  O   ARG W5126      18.319 144.167 -12.297  1.00 52.47           O  
ANISOU 1987  O   ARG W5126     5254   5250   9435   -502   -259    732
ATOM   1988  CB  ARG W5126      19.855 146.810 -11.756  1.00 40.22           C  
ANISOU 1988  CB  ARG W5126     3835   3692   7756   -335   -121    630
ATOM   1989  CG  ARG W5126      20.216 148.301 -11.945  1.00 41.22           C  
ANISOU 1989  CG  ARG W5126     4021   3802   7837   -295    -78    623
ATOM   1990  CD  ARG W5126      21.726 148.568 -11.840  1.00 39.43           C  
ANISOU 1990  CD  ARG W5126     3829   3623   7531   -224     -6    613
ATOM   1991  NE  ARG W5126      22.235 148.332 -10.483  1.00 39.59           N  
ANISOU 1991  NE  ARG W5126     3878   3642   7521   -202    -22    532
ATOM   1992  CZ  ARG W5126      23.501 148.384 -10.056  1.00 40.36           C  
ANISOU 1992  CZ  ARG W5126     4029   3761   7545   -151     22    506
ATOM   1993  NH1 ARG W5126      24.523 148.607 -10.891  1.00 39.38           N  
ANISOU 1993  NH1 ARG W5126     3950   3653   7360   -111     84    548
ATOM   1994  NH2 ARG W5126      23.731 148.204  -8.752  1.00 39.98           N1+
ANISOU 1994  NH2 ARG W5126     4004   3710   7477   -141      4    440
ATOM   1995  H   ARG W5126      18.174 147.635  -9.969  1.00  0.00           H  
ATOM   1996  HA  ARG W5126      17.948 146.682 -12.744  1.00  0.00           H  
ATOM   1997  HB3 ARG W5126      20.328 146.228 -12.549  1.00  0.00           H  
ATOM   1998  HB2 ARG W5126      20.289 146.439 -10.828  1.00  0.00           H  
ATOM   1999  HG3 ARG W5126      19.717 148.890 -11.173  1.00  0.00           H  
ATOM   2000  HG2 ARG W5126      19.834 148.685 -12.893  1.00  0.00           H  
ATOM   2001  HD3 ARG W5126      21.980 149.577 -12.157  1.00  0.00           H  
ATOM   2002  HD2 ARG W5126      22.248 147.870 -12.493  1.00  0.00           H  
ATOM   2003  HE  ARG W5126      21.513 148.140  -9.787  1.00  0.00           H  
ATOM   2004 HH12 ARG W5126      25.451 148.771 -10.522  1.00  0.00           H  
ATOM   2005 HH11 ARG W5126      24.358 148.747 -11.885  1.00  0.00           H  
ATOM   2006 HH22 ARG W5126      24.655 148.364  -8.371  1.00  0.00           H  
ATOM   2007 HH21 ARG W5126      22.973 147.949  -8.122  1.00  0.00           H  
ATOM   2008  N   VAL W5127      17.740 144.688 -10.171  1.00 40.45           N  
ANISOU 2008  N   VAL W5127     3875   3623   7871   -472   -326    549
ATOM   2009  CA  VAL W5127      17.281 143.367  -9.770  1.00 41.67           C  
ANISOU 2009  CA  VAL W5127     3999   3784   8050   -533   -399    559
ATOM   2010  C   VAL W5127      15.827 143.206 -10.248  1.00 42.30           C  
ANISOU 2010  C   VAL W5127     4145   3761   8167   -625   -501    551
ATOM   2011  O   VAL W5127      14.984 144.054  -9.944  1.00 45.86           O  
ANISOU 2011  O   VAL W5127     4699   4122   8602   -600   -513    483
ATOM   2012  CB  VAL W5127      17.325 143.180  -8.225  1.00 40.81           C  
ANISOU 2012  CB  VAL W5127     3926   3687   7892   -478   -397    472
ATOM   2013  CG1 VAL W5127      16.801 141.811  -7.742  1.00 40.73           C  
ANISOU 2013  CG1 VAL W5127     3882   3693   7900   -541   -477    491
ATOM   2014  CG2 VAL W5127      18.740 143.417  -7.668  1.00 41.21           C  
ANISOU 2014  CG2 VAL W5127     3946   3815   7896   -389   -298    473
ATOM   2015  H   VAL W5127      17.530 145.423  -9.500  1.00  0.00           H  
ATOM   2016  HA  VAL W5127      17.913 142.610 -10.239  1.00  0.00           H  
ATOM   2017  HB  VAL W5127      16.677 143.928  -7.769  1.00  0.00           H  
ATOM   2018 HG11 VAL W5127      16.900 141.717  -6.660  1.00  0.00           H  
ATOM   2019 HG12 VAL W5127      15.746 141.664  -7.971  1.00  0.00           H  
ATOM   2020 HG13 VAL W5127      17.357 140.993  -8.199  1.00  0.00           H  
ATOM   2021 HG21 VAL W5127      18.757 143.311  -6.583  1.00  0.00           H  
ATOM   2022 HG22 VAL W5127      19.456 142.713  -8.089  1.00  0.00           H  
ATOM   2023 HG23 VAL W5127      19.095 144.423  -7.890  1.00  0.00           H  
ATOM   2024  N   ASP W5128      15.585 142.118 -10.988  1.00 46.71           N  
ANISOU 2024  N   ASP W5128     4646   4330   8772   -729   -577    628
ATOM   2025  CA  ASP W5128      14.334 141.763 -11.660  1.00 55.46           C  
ANISOU 2025  CA  ASP W5128     5834   5327   9910   -837   -689    631
ATOM   2026  C   ASP W5128      13.101 141.925 -10.756  1.00 51.52           C  
ANISOU 2026  C   ASP W5128     5486   4725   9366   -819   -751    510
ATOM   2027  O   ASP W5128      12.927 141.161  -9.807  1.00 50.98           O  
ANISOU 2027  O   ASP W5128     5420   4688   9262   -790   -762    461
ATOM   2028  CB  ASP W5128      14.344 140.332 -12.269  1.00 69.51           C  
ANISOU 2028  CB  ASP W5128     7514   7151  11746   -971   -774    748
ATOM   2029  CG  ASP W5128      15.503 139.960 -13.212  1.00 83.24           C  
ANISOU 2029  CG  ASP W5128     9111   8983  13534   -992   -711    889
ATOM   2030  OD1 ASP W5128      16.255 140.858 -13.646  1.00 87.82           O  
ANISOU 2030  OD1 ASP W5128     9712   9548  14109   -934   -632    889
ATOM   2031  OD2 ASP W5128      15.564 138.764 -13.565  1.00 87.97           O1-
ANISOU 2031  OD2 ASP W5128     9575   9676  14176  -1063   -740   1009
ATOM   2032  H   ASP W5128      16.364 141.523 -11.221  1.00  0.00           H  
ATOM   2033  HA  ASP W5128      14.238 142.467 -12.490  1.00  0.00           H  
ATOM   2034  HB3 ASP W5128      13.416 140.175 -12.820  1.00  0.00           H  
ATOM   2035  HB2 ASP W5128      14.349 139.601 -11.458  1.00  0.00           H  
ATOM   2036  N   GLY W5129      12.276 142.925 -11.073  1.00 48.96           N  
ANISOU 2036  N   GLY W5129     5295   4274   9033   -824   -784    465
ATOM   2037  CA  GLY W5129      10.996 143.156 -10.420  1.00 46.61           C  
ANISOU 2037  CA  GLY W5129     5164   3862   8683   -797   -838    361
ATOM   2038  C   GLY W5129      11.090 144.134  -9.243  1.00 42.74           C  
ANISOU 2038  C   GLY W5129     4724   3375   8139   -648   -747    269
ATOM   2039  O   GLY W5129      10.034 144.559  -8.779  1.00 47.51           O  
ANISOU 2039  O   GLY W5129     5475   3883   8695   -599   -770    191
ATOM   2040  H   GLY W5129      12.529 143.545 -11.828  1.00  0.00           H  
ATOM   2041  HA3 GLY W5129      10.556 142.221 -10.068  1.00  0.00           H  
ATOM   2042  HA2 GLY W5129      10.299 143.563 -11.154  1.00  0.00           H  
ATOM   2043  N   GLN W5130      12.280 144.562  -8.771  1.00 40.68           N  
ANISOU 2043  N   GLN W5130     4356   3222   7879   -574   -645    284
ATOM   2044  CA  GLN W5130      12.380 145.515  -7.649  1.00 41.81           C  
ANISOU 2044  CA  GLN W5130     4530   3383   7974   -451   -569    213
ATOM   2045  C   GLN W5130      11.779 146.902  -7.934  1.00 44.24           C  
ANISOU 2045  C   GLN W5130     4912   3623   8276   -387   -537    198
ATOM   2046  O   GLN W5130      11.313 147.558  -7.004  1.00 47.50           O  
ANISOU 2046  O   GLN W5130     5386   4015   8646   -292   -502    140
ATOM   2047  CB  GLN W5130      13.803 145.602  -7.067  1.00 39.41           C  
ANISOU 2047  CB  GLN W5130     4105   3204   7664   -409   -487    237
ATOM   2048  CG  GLN W5130      14.164 144.395  -6.176  1.00 40.62           C  
ANISOU 2048  CG  GLN W5130     4191   3430   7814   -440   -502    251
ATOM   2049  CD  GLN W5130      15.256 144.686  -5.143  1.00 43.49           C  
ANISOU 2049  CD  GLN W5130     4557   3842   8126   -360   -451    191
ATOM   2050  OE1 GLN W5130      15.672 145.822  -4.944  1.00 46.09           O  
ANISOU 2050  OE1 GLN W5130     4878   4201   8432   -294   -382    176
ATOM   2051  NE2 GLN W5130      15.695 143.669  -4.420  1.00 49.84           N  
ANISOU 2051  NE2 GLN W5130     5374   4653   8908   -373   -494    163
ATOM   2052  H   GLN W5130      13.151 144.235  -9.187  1.00  0.00           H  
ATOM   2053  HA  GLN W5130      11.746 145.117  -6.855  1.00  0.00           H  
ATOM   2054  HB3 GLN W5130      13.870 146.517  -6.477  1.00  0.00           H  
ATOM   2055  HB2 GLN W5130      14.543 145.713  -7.861  1.00  0.00           H  
ATOM   2056  HG3 GLN W5130      14.450 143.550  -6.801  1.00  0.00           H  
ATOM   2057  HG2 GLN W5130      13.290 144.079  -5.606  1.00  0.00           H  
ATOM   2058 HE22 GLN W5130      16.370 143.847  -3.676  1.00  0.00           H  
ATOM   2059 HE21 GLN W5130      15.349 142.735  -4.553  1.00  0.00           H  
ATOM   2060  N   VAL W5131      11.666 147.269  -9.216  1.00 41.70           N  
ANISOU 2060  N   VAL W5131     4580   3272   7994   -431   -546    258
ATOM   2061  CA  VAL W5131      10.848 148.387  -9.686  1.00 38.25           C  
ANISOU 2061  CA  VAL W5131     4217   2765   7550   -367   -522    251
ATOM   2062  C   VAL W5131       9.356 148.258  -9.293  1.00 39.27           C  
ANISOU 2062  C   VAL W5131     4514   2762   7647   -339   -571    193
ATOM   2063  O   VAL W5131       8.759 149.239  -8.858  1.00 40.63           O  
ANISOU 2063  O   VAL W5131     4753   2901   7782   -225   -526    156
ATOM   2064  CB  VAL W5131      10.973 148.536 -11.232  1.00 39.37           C  
ANISOU 2064  CB  VAL W5131     4325   2895   7740   -428   -526    332
ATOM   2065  CG1 VAL W5131       9.932 149.459 -11.898  1.00 38.76           C  
ANISOU 2065  CG1 VAL W5131     4339   2733   7655   -362   -512    330
ATOM   2066  CG2 VAL W5131      12.395 148.981 -11.626  1.00 39.27           C  
ANISOU 2066  CG2 VAL W5131     4177   3007   7738   -425   -461    385
ATOM   2067  H   VAL W5131      12.064 146.667  -9.920  1.00  0.00           H  
ATOM   2068  HA  VAL W5131      11.225 149.289  -9.207  1.00  0.00           H  
ATOM   2069  HB  VAL W5131      10.821 147.549 -11.673  1.00  0.00           H  
ATOM   2070 HG11 VAL W5131      10.143 149.598 -12.957  1.00  0.00           H  
ATOM   2071 HG12 VAL W5131       8.923 149.048 -11.846  1.00  0.00           H  
ATOM   2072 HG13 VAL W5131       9.916 150.438 -11.419  1.00  0.00           H  
ATOM   2073 HG21 VAL W5131      12.513 149.039 -12.708  1.00  0.00           H  
ATOM   2074 HG22 VAL W5131      12.636 149.961 -11.214  1.00  0.00           H  
ATOM   2075 HG23 VAL W5131      13.148 148.280 -11.266  1.00  0.00           H  
ATOM   2076  N   ASP W5132       8.794 147.051  -9.418  1.00 42.32           N  
ANISOU 2076  N   ASP W5132     4973   3070   8039   -440   -666    190
ATOM   2077  CA  ASP W5132       7.393 146.746  -9.107  1.00 45.83           C  
ANISOU 2077  CA  ASP W5132     5612   3368   8433   -418   -723    129
ATOM   2078  C   ASP W5132       7.181 146.681  -7.589  1.00 41.36           C  
ANISOU 2078  C   ASP W5132     5094   2820   7801   -318   -690     50
ATOM   2079  O   ASP W5132       6.173 147.175  -7.081  1.00 45.68           O  
ANISOU 2079  O   ASP W5132     5794   3271   8290   -217   -674     -3
ATOM   2080  CB  ASP W5132       6.884 145.434  -9.760  1.00 58.99           C  
ANISOU 2080  CB  ASP W5132     7350   4948  10116   -575   -853    152
ATOM   2081  CG  ASP W5132       7.131 145.269 -11.270  1.00 75.41           C  
ANISOU 2081  CG  ASP W5132     9383   7009  12262   -681   -885    243
ATOM   2082  OD1 ASP W5132       7.277 146.289 -11.979  1.00 80.80           O  
ANISOU 2082  OD1 ASP W5132    10102   7648  12951   -618   -836    258
ATOM   2083  OD2 ASP W5132       7.036 144.111 -11.726  1.00 82.37           O1-
ANISOU 2083  OD2 ASP W5132    10182   7926  13189   -824   -957    310
ATOM   2084  H   ASP W5132       9.363 146.255  -9.674  1.00  0.00           H  
ATOM   2085  HA  ASP W5132       6.778 147.567  -9.484  1.00  0.00           H  
ATOM   2086  HB3 ASP W5132       5.807 145.358  -9.606  1.00  0.00           H  
ATOM   2087  HB2 ASP W5132       7.334 144.576  -9.256  1.00  0.00           H  
ATOM   2088  N   LEU W5133       8.167 146.116  -6.876  1.00 38.10           N  
ANISOU 2088  N   LEU W5133     4559   2526   7392   -333   -671     46
ATOM   2089  CA  LEU W5133       8.189 146.097  -5.414  1.00 39.14           C  
ANISOU 2089  CA  LEU W5133     4720   2688   7463   -235   -628    -19
ATOM   2090  C   LEU W5133       8.257 147.519  -4.825  1.00 39.80           C  
ANISOU 2090  C   LEU W5133     4776   2816   7529    -93   -518    -25
ATOM   2091  O   LEU W5133       7.569 147.787  -3.843  1.00 41.42           O  
ANISOU 2091  O   LEU W5133     5060   3003   7677     15   -477    -72
ATOM   2092  CB  LEU W5133       9.334 145.213  -4.873  1.00 38.99           C  
ANISOU 2092  CB  LEU W5133     4572   2789   7454   -282   -628    -12
ATOM   2093  CG  LEU W5133       9.463 143.771  -5.428  1.00 36.00           C  
ANISOU 2093  CG  LEU W5133     4199   2392   7088   -414   -739      4
ATOM   2094  CD1 LEU W5133      10.598 143.007  -4.719  1.00 36.58           C  
ANISOU 2094  CD1 LEU W5133     4119   2602   7178   -436   -716     32
ATOM   2095  CD2 LEU W5133       8.156 142.951  -5.495  1.00 37.00           C  
ANISOU 2095  CD2 LEU W5133     4511   2402   7145   -410   -813    -65
ATOM   2096  H   LEU W5133       8.945 145.697  -7.373  1.00  0.00           H  
ATOM   2097  HA  LEU W5133       7.237 145.683  -5.079  1.00  0.00           H  
ATOM   2098  HB3 LEU W5133       9.210 145.154  -3.792  1.00  0.00           H  
ATOM   2099  HB2 LEU W5133      10.282 145.729  -5.034  1.00  0.00           H  
ATOM   2100  HG  LEU W5133       9.785 143.881  -6.458  1.00  0.00           H  
ATOM   2101 HD11 LEU W5133      10.226 142.269  -4.007  1.00  0.00           H  
ATOM   2102 HD12 LEU W5133      11.215 142.475  -5.444  1.00  0.00           H  
ATOM   2103 HD13 LEU W5133      11.261 143.675  -4.171  1.00  0.00           H  
ATOM   2104 HD21 LEU W5133       8.013 142.552  -6.500  1.00  0.00           H  
ATOM   2105 HD22 LEU W5133       8.155 142.097  -4.816  1.00  0.00           H  
ATOM   2106 HD23 LEU W5133       7.265 143.531  -5.272  1.00  0.00           H  
ATOM   2107  N   PHE W5134       9.007 148.421  -5.478  1.00 36.32           N  
ANISOU 2107  N   PHE W5134     4226   2440   7135    -92   -472     32
ATOM   2108  CA  PHE W5134       9.078 149.829  -5.151  1.00 34.61           C  
ANISOU 2108  CA  PHE W5134     3974   2270   6906     25   -386     45
ATOM   2109  C   PHE W5134       7.732 150.536  -5.175  1.00 44.81           C  
ANISOU 2109  C   PHE W5134     5406   3449   8172    119   -375     36
ATOM   2110  O   PHE W5134       7.473 151.389  -4.329  1.00 52.95           O  
ANISOU 2110  O   PHE W5134     6450   4501   9167    248   -306     33
ATOM   2111  CB  PHE W5134      10.165 150.525  -5.974  1.00 37.92           C  
ANISOU 2111  CB  PHE W5134     4260   2776   7373    -10   -356    110
ATOM   2112  CG  PHE W5134      10.257 152.031  -5.928  1.00 38.59           C  
ANISOU 2112  CG  PHE W5134     4300   2912   7450     88   -289    140
ATOM   2113  CD1 PHE W5134      10.781 152.685  -4.807  1.00 35.78           C  
ANISOU 2113  CD1 PHE W5134     3874   2651   7069    143   -237    136
ATOM   2114  CD2 PHE W5134       9.736 152.811  -6.965  1.00 42.52           C  
ANISOU 2114  CD2 PHE W5134     4821   3368   7968    117   -283    185
ATOM   2115  CE1 PHE W5134      10.885 154.058  -4.778  1.00 35.83           C  
ANISOU 2115  CE1 PHE W5134     3823   2717   7073    217   -188    183
ATOM   2116  CE2 PHE W5134       9.821 154.185  -6.909  1.00 40.13           C  
ANISOU 2116  CE2 PHE W5134     4462   3125   7660    204   -230    228
ATOM   2117  CZ  PHE W5134      10.424 154.808  -5.837  1.00 37.22           C  
ANISOU 2117  CZ  PHE W5134     4013   2859   7270    249   -186    231
ATOM   2118  H   PHE W5134       9.612 148.098  -6.220  1.00  0.00           H  
ATOM   2119  HA  PHE W5134       9.393 149.888  -4.109  1.00  0.00           H  
ATOM   2120  HB3 PHE W5134      10.097 150.216  -7.017  1.00  0.00           H  
ATOM   2121  HB2 PHE W5134      11.131 150.140  -5.652  1.00  0.00           H  
ATOM   2122  HD1 PHE W5134      11.143 152.119  -3.963  1.00  0.00           H  
ATOM   2123  HD2 PHE W5134       9.293 152.340  -7.830  1.00  0.00           H  
ATOM   2124  HE1 PHE W5134      11.326 154.559  -3.929  1.00  0.00           H  
ATOM   2125  HE2 PHE W5134       9.423 154.791  -7.708  1.00  0.00           H  
ATOM   2126  HZ  PHE W5134      10.513 155.883  -5.812  1.00  0.00           H  
ATOM   2127  N   ARG W5135       6.852 150.173  -6.116  1.00 44.98           N  
ANISOU 2127  N   ARG W5135     5535   3351   8206     58   -442     41
ATOM   2128  CA  ARG W5135       5.508 150.752  -6.205  1.00 42.88           C  
ANISOU 2128  CA  ARG W5135     5434   2955   7904    153   -433     31
ATOM   2129  C   ARG W5135       4.568 150.287  -5.067  1.00 48.07           C  
ANISOU 2129  C   ARG W5135     6251   3535   8479    247   -426    -39
ATOM   2130  O   ARG W5135       3.562 150.947  -4.823  1.00 58.90           O  
ANISOU 2130  O   ARG W5135     7722   4856   9803    400   -362    -43
ATOM   2131  CB  ARG W5135       4.926 150.541  -7.617  1.00 38.45           C  
ANISOU 2131  CB  ARG W5135     4970   2269   7371     46   -518     53
ATOM   2132  CG  ARG W5135       5.820 151.071  -8.764  1.00 37.94           C  
ANISOU 2132  CG  ARG W5135     4771   2267   7377    -22   -512    130
ATOM   2133  CD  ARG W5135       5.913 152.606  -8.915  1.00 46.02           C  
ANISOU 2133  CD  ARG W5135     5904   3156   8424   -119   -591    160
ATOM   2134  NE  ARG W5135       4.723 153.199  -9.557  1.00 47.79           N  
ANISOU 2134  NE  ARG W5135     6014   3435   8709   -171   -575    239
ATOM   2135  CZ  ARG W5135       4.583 153.569 -10.846  1.00 45.79           C  
ANISOU 2135  CZ  ARG W5135     5768   3170   8460    -82   -524    277
ATOM   2136  NH1 ARG W5135       5.582 153.452 -11.732  1.00 42.85           N  
ANISOU 2136  NH1 ARG W5135     5502   2741   8040     70   -477    251
ATOM   2137  NH2 ARG W5135       3.409 154.057 -11.256  1.00 45.85           N1+
ANISOU 2137  NH2 ARG W5135     5677   3227   8515   -137   -516    349
ATOM   2138  H   ARG W5135       7.086 149.431  -6.765  1.00  0.00           H  
ATOM   2139  HA  ARG W5135       5.610 151.827  -6.070  1.00  0.00           H  
ATOM   2140  HB3 ARG W5135       3.942 151.007  -7.675  1.00  0.00           H  
ATOM   2141  HB2 ARG W5135       4.761 149.475  -7.768  1.00  0.00           H  
ATOM   2142  HG3 ARG W5135       5.381 150.672  -9.680  1.00  0.00           H  
ATOM   2143  HG2 ARG W5135       6.817 150.647  -8.736  1.00  0.00           H  
ATOM   2144  HD3 ARG W5135       6.859 152.913  -9.360  1.00  0.00           H  
ATOM   2145  HD2 ARG W5135       5.910 153.056  -7.923  1.00  0.00           H  
ATOM   2146  HE  ARG W5135       3.880 153.212  -8.984  1.00  0.00           H  
ATOM   2147 HH12 ARG W5135       5.466 153.706 -12.709  1.00  0.00           H  
ATOM   2148 HH11 ARG W5135       6.473 153.082 -11.444  1.00  0.00           H  
ATOM   2149 HH22 ARG W5135       3.245 154.288 -12.227  1.00  0.00           H  
ATOM   2150 HH21 ARG W5135       2.627 154.093 -10.614  1.00  0.00           H  
ATOM   2151  N   ASN W5136       4.952 149.234  -4.328  1.00 43.04           N  
ANISOU 2151  N   ASN W5136     5643   2891   7819    168   -487    -86
ATOM   2152  CA  ASN W5136       4.267 148.764  -3.116  1.00 48.46           C  
ANISOU 2152  CA  ASN W5136     6499   3497   8416    246   -491   -156
ATOM   2153  C   ASN W5136       4.872 149.378  -1.834  1.00 51.24           C  
ANISOU 2153  C   ASN W5136     6759   3974   8737    349   -400   -171
ATOM   2154  O   ASN W5136       4.359 149.108  -0.749  1.00 56.10           O  
ANISOU 2154  O   ASN W5136     7506   4537   9271    428   -388   -224
ATOM   2155  CB  ASN W5136       4.335 147.219  -3.055  1.00 52.19           C  
ANISOU 2155  CB  ASN W5136     7069   3889   8871     97   -621   -195
ATOM   2156  CG  ASN W5136       3.428 146.526  -4.068  1.00 64.70           C  
ANISOU 2156  CG  ASN W5136     8800   5318  10465     -3   -722   -183
ATOM   2157  OD1 ASN W5136       2.316 146.133  -3.731  1.00 73.18           O  
ANISOU 2157  OD1 ASN W5136     9784   6412  11608   -165   -801   -136
ATOM   2158  ND2 ASN W5136       3.874 146.348  -5.309  1.00 64.95           N  
ANISOU 2158  ND2 ASN W5136     9065   5191  10424     98   -716   -218
ATOM   2159  H   ASN W5136       5.845 148.800  -4.524  1.00  0.00           H  
ATOM   2160  HA  ASN W5136       3.216 149.058  -3.177  1.00  0.00           H  
ATOM   2161  HB3 ASN W5136       3.996 146.881  -2.074  1.00  0.00           H  
ATOM   2162  HB2 ASN W5136       5.356 146.857  -3.146  1.00  0.00           H  
ATOM   2163 HD22 ASN W5136       3.262 145.914  -5.979  1.00  0.00           H  
ATOM   2164 HD21 ASN W5136       4.746 146.741  -5.650  1.00  0.00           H  
ATOM   2165  N   ALA W5137       5.944 150.177  -1.945  1.00 51.79           N  
ANISOU 2165  N   ALA W5137     6620   4197   8862    348   -340   -122
ATOM   2166  CA  ALA W5137       6.560 150.876  -0.817  1.00 48.62           C  
ANISOU 2166  CA  ALA W5137     6122   3915   8437    425   -261   -124
ATOM   2167  C   ALA W5137       5.763 152.144  -0.460  1.00 46.28           C  
ANISOU 2167  C   ALA W5137     5821   3648   8116    595   -155    -85
ATOM   2168  O   ALA W5137       5.083 152.695  -1.323  1.00 46.46           O  
ANISOU 2168  O   ALA W5137     5810   3669   8173    627   -132    -32
ATOM   2169  CB  ALA W5137       8.004 151.236  -1.191  1.00 46.71           C  
ANISOU 2169  CB  ALA W5137     5677   3815   8256    330   -258    -87
ATOM   2170  H   ALA W5137       6.265 150.451  -2.864  1.00  0.00           H  
ATOM   2171  HA  ALA W5137       6.586 150.202   0.040  1.00  0.00           H  
ATOM   2172  HB1 ALA W5137       8.593 151.449  -0.300  1.00  0.00           H  
ATOM   2173  HB2 ALA W5137       8.489 150.413  -1.711  1.00  0.00           H  
ATOM   2174  HB3 ALA W5137       8.055 152.112  -1.840  1.00  0.00           H  
ATOM   2175  N   ARG W5138       5.861 152.655   0.774  1.00 45.53           N  
ANISOU 2175  N   ARG W5138     5755   3586   7960    707    -88   -102
ATOM   2176  CA  ARG W5138       5.330 153.985   1.111  1.00 43.80           C  
ANISOU 2176  CA  ARG W5138     5507   3417   7716    879     24    -45
ATOM   2177  C   ARG W5138       6.471 155.005   1.026  1.00 38.74           C  
ANISOU 2177  C   ARG W5138     4636   2940   7143    852     64     39
ATOM   2178  O   ARG W5138       6.374 155.962   0.258  1.00 39.15           O  
ANISOU 2178  O   ARG W5138     4626   3028   7220    923    109    112
ATOM   2179  CB  ARG W5138       4.615 154.004   2.482  1.00 50.21           C  
ANISOU 2179  CB  ARG W5138     6408   4228   8441   1005     90    -75
ATOM   2180  CG  ARG W5138       3.389 153.070   2.553  1.00 59.35           C  
ANISOU 2180  CG  ARG W5138     7528   5453   9570   1200    220      2
ATOM   2181  CD  ARG W5138       2.530 153.305   3.809  1.00 69.65           C  
ANISOU 2181  CD  ARG W5138     8974   6721  10770   1344    289    -33
ATOM   2182  NE  ARG W5138       1.415 152.341   3.933  1.00 78.23           N  
ANISOU 2182  NE  ARG W5138     9986   7906  11833   1534    428     62
ATOM   2183  CZ  ARG W5138       0.444 152.351   4.869  1.00 83.51           C  
ANISOU 2183  CZ  ARG W5138    10755   8517  12459   1717    507    105
ATOM   2184  NH1 ARG W5138       0.403 153.287   5.824  1.00 87.07           N  
ANISOU 2184  NH1 ARG W5138    11105   9084  12894   1891    640    212
ATOM   2185  NH2 ARG W5138      -0.506 151.410   4.859  1.00 82.38           N1+
ANISOU 2185  NH2 ARG W5138    10812   8201  12289   1727    455     51
ATOM   2186  H   ARG W5138       6.510 152.255   1.446  1.00  0.00           H  
ATOM   2187  HA  ARG W5138       4.583 154.301   0.380  1.00  0.00           H  
ATOM   2188  HB3 ARG W5138       4.286 155.026   2.679  1.00  0.00           H  
ATOM   2189  HB2 ARG W5138       5.310 153.761   3.285  1.00  0.00           H  
ATOM   2190  HG3 ARG W5138       3.659 152.020   2.439  1.00  0.00           H  
ATOM   2191  HG2 ARG W5138       2.775 153.313   1.685  1.00  0.00           H  
ATOM   2192  HD3 ARG W5138       2.043 154.274   3.696  1.00  0.00           H  
ATOM   2193  HD2 ARG W5138       3.136 153.364   4.714  1.00  0.00           H  
ATOM   2194  HE  ARG W5138       1.392 151.611   3.234  1.00  0.00           H  
ATOM   2195 HH12 ARG W5138      -0.246 153.218   6.609  1.00  0.00           H  
ATOM   2196 HH11 ARG W5138       1.072 154.048   5.830  1.00  0.00           H  
ATOM   2197 HH22 ARG W5138      -1.235 151.415   5.561  1.00  0.00           H  
ATOM   2198 HH21 ARG W5138      -0.542 150.672   4.159  1.00  0.00           H  
ATOM   2199  N   ASN W5139       7.554 154.743   1.759  1.00 40.44           N  
ANISOU 2199  N   ASN W5139     4733   3252   7382    749     44     32
ATOM   2200  CA  ASN W5139       8.829 155.436   1.601  1.00 37.49           C  
ANISOU 2200  CA  ASN W5139     4169   3015   7061    693     60    102
ATOM   2201  C   ASN W5139       9.762 154.483   0.853  1.00 36.88           C  
ANISOU 2201  C   ASN W5139     4042   2947   7025    529    -17     75
ATOM   2202  O   ASN W5139       9.640 153.268   1.006  1.00 40.50           O  
ANISOU 2202  O   ASN W5139     4550   3374   7465    469    -57     14
ATOM   2203  CB  ASN W5139       9.424 155.778   2.983  1.00 37.18           C  
ANISOU 2203  CB  ASN W5139     4039   3090   6996    745    127    137
ATOM   2204  CG  ASN W5139       8.629 156.830   3.753  1.00 38.80           C  
ANISOU 2204  CG  ASN W5139     4287   3300   7155    926    220    179
ATOM   2205  OD1 ASN W5139       7.956 157.674   3.170  1.00 43.62           O  
ANISOU 2205  OD1 ASN W5139     4807   3979   7787   1001    270    271
ATOM   2206  ND2 ASN W5139       8.671 156.782   5.075  1.00 39.43           N  
ANISOU 2206  ND2 ASN W5139     4506   3310   7164   1006    246    117
ATOM   2207  H   ASN W5139       7.616 153.865   2.270  1.00  0.00           H  
ATOM   2208  HA  ASN W5139       8.699 156.353   1.026  1.00  0.00           H  
ATOM   2209  HB3 ASN W5139      10.432 156.178   2.860  1.00  0.00           H  
ATOM   2210  HB2 ASN W5139       9.523 154.872   3.580  1.00  0.00           H  
ATOM   2211 HD22 ASN W5139       8.148 157.436   5.646  1.00  0.00           H  
ATOM   2212 HD21 ASN W5139       9.072 155.963   5.535  1.00  0.00           H  
ATOM   2213  N   GLY W5140      10.694 155.020   0.070  1.00 35.39           N  
ANISOU 2213  N   GLY W5140     3759   2804   6886    464    -36    126
ATOM   2214  CA  GLY W5140      11.691 154.191  -0.574  1.00 32.71           C  
ANISOU 2214  CA  GLY W5140     3379   2473   6576    330    -92    110
ATOM   2215  C   GLY W5140      12.564 155.017  -1.509  1.00 38.66           C  
ANISOU 2215  C   GLY W5140     4039   3284   7367    281    -99    174
ATOM   2216  O   GLY W5140      12.226 156.154  -1.821  1.00 36.98           O  
ANISOU 2216  O   GLY W5140     3794   3093   7165    339    -75    231
ATOM   2217  H   GLY W5140      10.751 156.017  -0.078  1.00  0.00           H  
ATOM   2218  HA3 GLY W5140      11.227 153.390  -1.149  1.00  0.00           H  
ATOM   2219  HA2 GLY W5140      12.322 153.721   0.179  1.00  0.00           H  
ATOM   2220  N   VAL W5141      13.660 154.425  -1.987  1.00 37.39           N  
ANISOU 2220  N   VAL W5141     3838   3149   7219    179   -130    169
ATOM   2221  CA  VAL W5141      14.559 154.917  -3.014  1.00 35.25           C  
ANISOU 2221  CA  VAL W5141     3508   2918   6969    121   -144    220
ATOM   2222  C   VAL W5141      14.706 153.805  -4.042  1.00 33.51           C  
ANISOU 2222  C   VAL W5141     3311   2653   6769     43   -179    205
ATOM   2223  O   VAL W5141      14.733 152.640  -3.657  1.00 39.95           O  
ANISOU 2223  O   VAL W5141     4140   3463   7577      7   -191    167
ATOM   2224  CB  VAL W5141      15.922 155.315  -2.447  1.00 38.38           C  
ANISOU 2224  CB  VAL W5141     3833   3408   7343     85   -132    247
ATOM   2225  CG1 VAL W5141      17.030 155.600  -3.465  1.00 36.77           C  
ANISOU 2225  CG1 VAL W5141     3601   3226   7142     17   -155    289
ATOM   2226  CG2 VAL W5141      15.796 156.523  -1.518  1.00 42.50           C  
ANISOU 2226  CG2 VAL W5141     4304   3990   7854    150   -101    292
ATOM   2227  H   VAL W5141      13.848 153.477  -1.701  1.00  0.00           H  
ATOM   2228  HA  VAL W5141      14.112 155.773  -3.515  1.00  0.00           H  
ATOM   2229  HB  VAL W5141      16.273 154.490  -1.830  1.00  0.00           H  
ATOM   2230 HG11 VAL W5141      17.956 155.925  -2.992  1.00  0.00           H  
ATOM   2231 HG12 VAL W5141      17.293 154.733  -4.070  1.00  0.00           H  
ATOM   2232 HG13 VAL W5141      16.744 156.388  -4.160  1.00  0.00           H  
ATOM   2233 HG21 VAL W5141      16.724 156.736  -0.990  1.00  0.00           H  
ATOM   2234 HG22 VAL W5141      15.523 157.422  -2.067  1.00  0.00           H  
ATOM   2235 HG23 VAL W5141      15.037 156.387  -0.747  1.00  0.00           H  
ATOM   2236  N   LEU W5142      14.806 154.136  -5.332  1.00 31.32           N  
ANISOU 2236  N   LEU W5142     3031   2352   6517     21   -194    245
ATOM   2237  CA  LEU W5142      14.971 153.208  -6.432  1.00 31.31           C  
ANISOU 2237  CA  LEU W5142     3044   2312   6540    -48   -220    251
ATOM   2238  C   LEU W5142      16.051 153.740  -7.366  1.00 32.62           C  
ANISOU 2238  C   LEU W5142     3167   2523   6702    -88   -212    303
ATOM   2239  O   LEU W5142      16.133 154.953  -7.540  1.00 36.51           O  
ANISOU 2239  O   LEU W5142     3645   3036   7192    -66   -208    342
ATOM   2240  CB  LEU W5142      13.629 152.982  -7.128  1.00 33.24           C  
ANISOU 2240  CB  LEU W5142     3357   2459   6813    -40   -249    252
ATOM   2241  CG  LEU W5142      13.561 152.051  -8.338  1.00 38.08           C  
ANISOU 2241  CG  LEU W5142     3972   3035   7460   -121   -281    283
ATOM   2242  CD1 LEU W5142      13.663 150.581  -7.938  1.00 38.74           C  
ANISOU 2242  CD1 LEU W5142     4037   3136   7547   -182   -301    264
ATOM   2243  CD2 LEU W5142      12.311 152.279  -9.185  1.00 40.39           C  
ANISOU 2243  CD2 LEU W5142     4348   3220   7777   -119   -316    290
ATOM   2244  H   LEU W5142      14.853 155.112  -5.584  1.00  0.00           H  
ATOM   2245  HA  LEU W5142      15.313 152.251  -6.042  1.00  0.00           H  
ATOM   2246  HB3 LEU W5142      13.255 153.964  -7.410  1.00  0.00           H  
ATOM   2247  HB2 LEU W5142      12.908 152.633  -6.386  1.00  0.00           H  
ATOM   2248  HG  LEU W5142      14.401 152.260  -9.004  1.00  0.00           H  
ATOM   2249 HD11 LEU W5142      13.462 149.913  -8.775  1.00  0.00           H  
ATOM   2250 HD12 LEU W5142      14.657 150.337  -7.565  1.00  0.00           H  
ATOM   2251 HD13 LEU W5142      12.941 150.330  -7.159  1.00  0.00           H  
ATOM   2252 HD21 LEU W5142      12.562 152.380 -10.241  1.00  0.00           H  
ATOM   2253 HD22 LEU W5142      11.578 151.477  -9.101  1.00  0.00           H  
ATOM   2254 HD23 LEU W5142      11.788 153.191  -8.902  1.00  0.00           H  
ATOM   2255  N   ILE W5143      16.829 152.860  -8.000  1.00 35.21           N  
ANISOU 2255  N   ILE W5143     3481   2870   7029   -140   -209    310
ATOM   2256  CA  ILE W5143      17.735 153.153  -9.093  1.00 35.55           C  
ANISOU 2256  CA  ILE W5143     3509   2941   7058   -169   -194    360
ATOM   2257  C   ILE W5143      17.450 152.230 -10.270  1.00 38.97           C  
ANISOU 2257  C   ILE W5143     3939   3341   7528   -210   -201    395
ATOM   2258  O   ILE W5143      16.996 151.104 -10.079  1.00 41.12           O  
ANISOU 2258  O   ILE W5143     4203   3597   7824   -235   -217    380
ATOM   2259  CB  ILE W5143      19.203 152.994  -8.694  1.00 34.16           C  
ANISOU 2259  CB  ILE W5143     3326   2824   6828   -178   -166    354
ATOM   2260  CG1 ILE W5143      19.588 151.634  -8.117  1.00 38.88           C  
ANISOU 2260  CG1 ILE W5143     3913   3431   7429   -187   -154    332
ATOM   2261  CG2 ILE W5143      19.657 154.140  -7.789  1.00 30.99           C  
ANISOU 2261  CG2 ILE W5143     2925   2456   6394   -158   -170    333
ATOM   2262  CD1 ILE W5143      21.070 151.290  -8.257  1.00 38.71           C  
ANISOU 2262  CD1 ILE W5143     3903   3454   7352   -184   -115    341
ATOM   2263  H   ILE W5143      16.721 151.883  -7.772  1.00  0.00           H  
ATOM   2264  HA  ILE W5143      17.557 154.171  -9.435  1.00  0.00           H  
ATOM   2265  HB  ILE W5143      19.796 153.111  -9.602  1.00  0.00           H  
ATOM   2266 HG13 ILE W5143      19.045 150.819  -8.596  1.00  0.00           H  
ATOM   2267 HG12 ILE W5143      19.291 151.568  -7.069  1.00  0.00           H  
ATOM   2268 HG21 ILE W5143      20.727 154.126  -7.581  1.00  0.00           H  
ATOM   2269 HG22 ILE W5143      19.454 155.107  -8.246  1.00  0.00           H  
ATOM   2270 HG23 ILE W5143      19.137 154.133  -6.830  1.00  0.00           H  
ATOM   2271 HD11 ILE W5143      21.319 150.351  -7.766  1.00  0.00           H  
ATOM   2272 HD12 ILE W5143      21.364 151.196  -9.303  1.00  0.00           H  
ATOM   2273 HD13 ILE W5143      21.701 152.063  -7.819  1.00  0.00           H  
ATOM   2274  N   THR W5144      17.807 152.666 -11.480  1.00 38.48           N  
ANISOU 2274  N   THR W5144     3879   3271   7471   -222   -195    449
ATOM   2275  CA  THR W5144      17.838 151.827 -12.675  1.00 38.73           C  
ANISOU 2275  CA  THR W5144     3899   3279   7539   -266   -197    502
ATOM   2276  C   THR W5144      18.867 152.377 -13.690  1.00 38.36           C  
ANISOU 2276  C   THR W5144     3847   3269   7458   -266   -157    562
ATOM   2277  O   THR W5144      19.274 153.539 -13.594  1.00 39.67           O  
ANISOU 2277  O   THR W5144     4039   3457   7578   -241   -148    562
ATOM   2278  CB  THR W5144      16.426 151.696 -13.323  1.00 41.47           C  
ANISOU 2278  CB  THR W5144     4280   3542   7933   -280   -239    513
ATOM   2279  OG1 THR W5144      16.446 150.864 -14.476  1.00 47.52           O  
ANISOU 2279  OG1 THR W5144     5072   4297   8684   -236   -237    524
ATOM   2280  CG2 THR W5144      15.835 153.041 -13.765  1.00 40.86           C  
ANISOU 2280  CG2 THR W5144     4239   3411   7876   -277   -279    454
ATOM   2281  H   THR W5144      18.083 153.635 -11.618  1.00  0.00           H  
ATOM   2282  HA  THR W5144      18.180 150.831 -12.385  1.00  0.00           H  
ATOM   2283  HB  THR W5144      15.750 151.236 -12.600  1.00  0.00           H  
ATOM   2284  HG1 THR W5144      15.534 150.786 -14.822  1.00  0.00           H  
ATOM   2285 HG21 THR W5144      14.801 152.933 -14.088  1.00  0.00           H  
ATOM   2286 HG22 THR W5144      15.861 153.772 -12.958  1.00  0.00           H  
ATOM   2287 HG23 THR W5144      16.401 153.477 -14.583  1.00  0.00           H  
ATOM   2288  N   GLU W5145      19.258 151.520 -14.639  1.00 38.69           N  
ANISOU 2288  N   GLU W5145     3859   3322   7521   -298   -135    623
ATOM   2289  CA  GLU W5145      20.062 151.856 -15.813  1.00 41.26           C  
ANISOU 2289  CA  GLU W5145     4191   3675   7811   -288    -87    692
ATOM   2290  C   GLU W5145      19.184 152.199 -17.036  1.00 50.75           C  
ANISOU 2290  C   GLU W5145     5412   4828   9042   -308   -107    740
ATOM   2291  O   GLU W5145      19.702 152.782 -17.987  1.00 56.29           O  
ANISOU 2291  O   GLU W5145     6143   5545   9700   -289    -78    783
ATOM   2292  CB  GLU W5145      21.020 150.683 -16.119  1.00 38.15           C  
ANISOU 2292  CB  GLU W5145     3744   3330   7422   -297    -37    755
ATOM   2293  CG  GLU W5145      22.125 150.511 -15.049  1.00 39.52           C  
ANISOU 2293  CG  GLU W5145     3910   3557   7549   -257      1    724
ATOM   2294  CD  GLU W5145      23.021 149.267 -15.195  1.00 47.98           C  
ANISOU 2294  CD  GLU W5145     4918   4688   8622   -244     63    807
ATOM   2295  OE1 GLU W5145      22.871 148.514 -16.182  1.00 53.23           O  
ANISOU 2295  OE1 GLU W5145     5515   5357   9352   -294     52    881
ATOM   2296  OE2 GLU W5145      23.853 149.070 -14.281  1.00 51.36           O1-
ANISOU 2296  OE2 GLU W5145     5368   5161   8985   -183    124    806
ATOM   2297  H   GLU W5145      18.771 150.634 -14.684  1.00  0.00           H  
ATOM   2298  HA  GLU W5145      20.664 152.743 -15.606  1.00  0.00           H  
ATOM   2299  HB3 GLU W5145      21.479 150.816 -17.101  1.00  0.00           H  
ATOM   2300  HB2 GLU W5145      20.439 149.764 -16.194  1.00  0.00           H  
ATOM   2301  HG3 GLU W5145      21.662 150.493 -14.067  1.00  0.00           H  
ATOM   2302  HG2 GLU W5145      22.772 151.389 -15.056  1.00  0.00           H  
ATOM   2303  N   GLY W5146      17.885 151.865 -16.993  1.00 50.86           N  
ANISOU 2303  N   GLY W5146     5428   4778   9120   -342   -158    734
ATOM   2304  CA  GLY W5146      16.906 152.222 -18.020  1.00 45.50           C  
ANISOU 2304  CA  GLY W5146     4782   4039   8467   -356   -179    777
ATOM   2305  C   GLY W5146      16.135 153.448 -17.516  1.00 44.81           C  
ANISOU 2305  C   GLY W5146     4746   3882   8399   -329   -228    724
ATOM   2306  O   GLY W5146      16.712 154.346 -16.902  1.00 44.04           O  
ANISOU 2306  O   GLY W5146     4652   3795   8285   -292   -238    656
ATOM   2307  H   GLY W5146      17.519 151.438 -16.150  1.00  0.00           H  
ATOM   2308  HA3 GLY W5146      16.233 151.377 -18.169  1.00  0.00           H  
ATOM   2309  HA2 GLY W5146      17.373 152.445 -18.980  1.00  0.00           H  
ATOM   2310  N   SER W5147      14.817 153.486 -17.734  1.00 44.37           N  
ANISOU 2310  N   SER W5147     4733   3752   8373   -339   -253    760
ATOM   2311  CA  SER W5147      13.915 154.289 -16.921  1.00 40.66           C  
ANISOU 2311  CA  SER W5147     4326   3209   7912   -290   -287    721
ATOM   2312  C   SER W5147      12.561 153.579 -16.866  1.00 37.61           C  
ANISOU 2312  C   SER W5147     3988   2743   7560   -321   -331    676
ATOM   2313  O   SER W5147      12.124 152.995 -17.859  1.00 40.11           O  
ANISOU 2313  O   SER W5147     4295   3034   7910   -407   -357    704
ATOM   2314  CB  SER W5147      13.805 155.758 -17.395  1.00 44.07           C  
ANISOU 2314  CB  SER W5147     4805   3584   8354   -276   -294    781
ATOM   2315  OG  SER W5147      12.982 156.534 -16.523  1.00 45.65           O  
ANISOU 2315  OG  SER W5147     5022   3728   8594   -356   -310    838
ATOM   2316  H   SER W5147      14.345 152.756 -18.250  1.00  0.00           H  
ATOM   2317  HA  SER W5147      14.328 154.288 -15.914  1.00  0.00           H  
ATOM   2318  HB3 SER W5147      13.395 155.802 -18.405  1.00  0.00           H  
ATOM   2319  HB2 SER W5147      14.791 156.222 -17.433  1.00  0.00           H  
ATOM   2320  HG  SER W5147      12.051 156.362 -16.733  1.00  0.00           H  
ATOM   2321  N   VAL W5148      11.934 153.667 -15.695  1.00 37.51           N  
ANISOU 2321  N   VAL W5148     4027   2694   7533   -251   -342    615
ATOM   2322  CA  VAL W5148      10.589 153.213 -15.401  1.00 36.69           C  
ANISOU 2322  CA  VAL W5148     4010   2491   7440   -261   -386    565
ATOM   2323  C   VAL W5148       9.574 154.249 -15.937  1.00 41.67           C  
ANISOU 2323  C   VAL W5148     4754   3006   8072   -208   -402    576
ATOM   2324  O   VAL W5148       9.855 155.452 -15.917  1.00 44.88           O  
ANISOU 2324  O   VAL W5148     5159   3434   8459   -109   -368    588
ATOM   2325  CB  VAL W5148      10.420 153.103 -13.859  1.00 35.69           C  
ANISOU 2325  CB  VAL W5148     3879   2401   7283   -203   -375    488
ATOM   2326  CG1 VAL W5148       9.046 152.575 -13.406  1.00 38.33           C  
ANISOU 2326  CG1 VAL W5148     4324   2625   7614   -216   -425    434
ATOM   2327  CG2 VAL W5148      11.536 152.257 -13.215  1.00 36.97           C  
ANISOU 2327  CG2 VAL W5148     3936   2675   7436   -243   -353    481
ATOM   2328  H   VAL W5148      12.383 154.200 -14.954  1.00  0.00           H  
ATOM   2329  HA  VAL W5148      10.421 152.243 -15.873  1.00  0.00           H  
ATOM   2330  HB  VAL W5148      10.518 154.110 -13.451  1.00  0.00           H  
ATOM   2331 HG11 VAL W5148       9.017 152.405 -12.331  1.00  0.00           H  
ATOM   2332 HG12 VAL W5148       8.255 153.289 -13.618  1.00  0.00           H  
ATOM   2333 HG13 VAL W5148       8.795 151.634 -13.895  1.00  0.00           H  
ATOM   2334 HG21 VAL W5148      11.377 152.146 -12.145  1.00  0.00           H  
ATOM   2335 HG22 VAL W5148      11.583 151.264 -13.653  1.00  0.00           H  
ATOM   2336 HG23 VAL W5148      12.517 152.711 -13.340  1.00  0.00           H  
ATOM   2337  N   LYS W5149       8.414 153.764 -16.390  1.00 37.66           N  
ANISOU 2337  N   LYS W5149     4346   2376   7586   -275   -459    581
ATOM   2338  CA  LYS W5149       7.273 154.579 -16.801  1.00 38.68           C  
ANISOU 2338  CA  LYS W5149     4606   2378   7714   -232   -475    601
ATOM   2339  C   LYS W5149       6.508 155.019 -15.539  1.00 48.24           C  
ANISOU 2339  C   LYS W5149     5903   3546   8880    -82   -446    547
ATOM   2340  O   LYS W5149       6.194 154.175 -14.701  1.00 51.16           O  
ANISOU 2340  O   LYS W5149     6333   3882   9222    -58   -459    478
ATOM   2341  CB  LYS W5149       6.420 153.732 -17.781  1.00 42.72           C  
ANISOU 2341  CB  LYS W5149     5230   2753   8250   -352   -555    614
ATOM   2342  CG  LYS W5149       5.224 154.418 -18.481  1.00 44.70           C  
ANISOU 2342  CG  LYS W5149     5544   2952   8486   -406   -615    547
ATOM   2343  CD  LYS W5149       3.959 154.574 -17.614  1.00 41.45           C  
ANISOU 2343  CD  LYS W5149     5273   2393   8081   -530   -711    567
ATOM   2344  CE  LYS W5149       2.659 154.694 -18.436  1.00 52.36           C  
ANISOU 2344  CE  LYS W5149     6755   3725   9416   -578   -781    494
ATOM   2345  NZ  LYS W5149       1.483 154.915 -17.578  1.00 55.83           N1+
ANISOU 2345  NZ  LYS W5149     7037   4287   9889   -678   -802    506
ATOM   2346  H   LYS W5149       8.231 152.777 -16.302  1.00  0.00           H  
ATOM   2347  HA  LYS W5149       7.638 155.462 -17.331  1.00  0.00           H  
ATOM   2348  HB3 LYS W5149       6.074 152.823 -17.286  1.00  0.00           H  
ATOM   2349  HB2 LYS W5149       7.088 153.393 -18.575  1.00  0.00           H  
ATOM   2350  HG3 LYS W5149       4.972 153.823 -19.360  1.00  0.00           H  
ATOM   2351  HG2 LYS W5149       5.529 155.391 -18.869  1.00  0.00           H  
ATOM   2352  HD3 LYS W5149       4.057 155.459 -16.986  1.00  0.00           H  
ATOM   2353  HD2 LYS W5149       3.887 153.729 -16.928  1.00  0.00           H  
ATOM   2354  HE3 LYS W5149       2.492 153.785 -19.015  1.00  0.00           H  
ATOM   2355  HE2 LYS W5149       2.727 155.517 -19.148  1.00  0.00           H  
ATOM   2356  HZ1 LYS W5149       0.644 154.905 -18.143  1.00  0.00           H  
ATOM   2357  HZ2 LYS W5149       1.428 154.179 -16.888  1.00  0.00           H  
ATOM   2358  HZ3 LYS W5149       1.565 155.803 -17.106  1.00  0.00           H  
ATOM   2359  N   GLY W5150       6.219 156.320 -15.421  1.00 41.27           N  
ANISOU 2359  N   GLY W5150     5020   2673   7986     26   -403    587
ATOM   2360  CA  GLY W5150       5.427 156.861 -14.313  1.00 43.08           C  
ANISOU 2360  CA  GLY W5150     5318   2873   8176    187   -362    564
ATOM   2361  C   GLY W5150       6.297 157.314 -13.129  1.00 41.93           C  
ANISOU 2361  C   GLY W5150     5042   2878   8013    272   -307    557
ATOM   2362  O   GLY W5150       5.747 157.701 -12.101  1.00 47.39           O  
ANISOU 2362  O   GLY W5150     5754   3577   8677    418   -260    569
ATOM   2363  H   GLY W5150       6.534 156.967 -16.128  1.00  0.00           H  
ATOM   2364  HA3 GLY W5150       4.689 156.136 -13.962  1.00  0.00           H  
ATOM   2365  HA2 GLY W5150       4.864 157.722 -14.675  1.00  0.00           H  
ATOM   2366  N   LEU W5151       7.630 157.299 -13.267  1.00 39.90           N  
ANISOU 2366  N   LEU W5151     4653   2740   7767    190   -308    547
ATOM   2367  CA  LEU W5151       8.581 157.858 -12.328  1.00 36.90           C  
ANISOU 2367  CA  LEU W5151     4160   2493   7367    245   -268    539
ATOM   2368  C   LEU W5151       9.387 158.944 -13.027  1.00 42.31           C  
ANISOU 2368  C   LEU W5151     4728   3290   8057    240   -255    610
ATOM   2369  O   LEU W5151       9.435 158.957 -14.255  1.00 41.12           O  
ANISOU 2369  O   LEU W5151     4544   3159   7920    146   -275    638
ATOM   2370  CB  LEU W5151       9.490 156.749 -11.805  1.00 36.06           C  
ANISOU 2370  CB  LEU W5151     4007   2437   7258    164   -280    480
ATOM   2371  CG  LEU W5151       8.860 155.596 -11.022  1.00 38.81           C  
ANISOU 2371  CG  LEU W5151     4467   2687   7590    162   -303    408
ATOM   2372  CD1 LEU W5151       9.921 154.603 -10.558  1.00 36.58           C  
ANISOU 2372  CD1 LEU W5151     4118   2480   7300    104   -307    359
ATOM   2373  CD2 LEU W5151       8.047 156.075  -9.818  1.00 37.27           C  
ANISOU 2373  CD2 LEU W5151     4368   2436   7358    312   -266    391
ATOM   2374  H   LEU W5151       8.016 157.060 -14.170  1.00  0.00           H  
ATOM   2375  HA  LEU W5151       8.060 158.323 -11.490  1.00  0.00           H  
ATOM   2376  HB3 LEU W5151      10.204 157.217 -11.130  1.00  0.00           H  
ATOM   2377  HB2 LEU W5151      10.077 156.349 -12.632  1.00  0.00           H  
ATOM   2378  HG  LEU W5151       8.187 155.064 -11.693  1.00  0.00           H  
ATOM   2379 HD11 LEU W5151       9.508 153.613 -10.366  1.00  0.00           H  
ATOM   2380 HD12 LEU W5151      10.727 154.488 -11.284  1.00  0.00           H  
ATOM   2381 HD13 LEU W5151      10.408 154.944  -9.645  1.00  0.00           H  
ATOM   2382 HD21 LEU W5151       7.760 155.256  -9.159  1.00  0.00           H  
ATOM   2383 HD22 LEU W5151       8.600 156.799  -9.220  1.00  0.00           H  
ATOM   2384 HD23 LEU W5151       7.120 156.548 -10.136  1.00  0.00           H  
ATOM   2385  N   GLN W5152      10.012 159.848 -12.259  1.00 41.69           N  
ANISOU 2385  N   GLN W5152     4591   3289   7962    340   -224    647
ATOM   2386  CA  GLN W5152      10.813 160.965 -12.778  1.00 43.51           C  
ANISOU 2386  CA  GLN W5152     4713   3629   8188    327   -228    719
ATOM   2387  C   GLN W5152      12.317 160.632 -12.645  1.00 46.78           C  
ANISOU 2387  C   GLN W5152     5040   4148   8587    242   -237    694
ATOM   2388  O   GLN W5152      12.811 160.698 -11.518  1.00 47.90           O  
ANISOU 2388  O   GLN W5152     5141   4342   8715    270   -219    666
ATOM   2389  CB  GLN W5152      10.428 162.243 -11.991  1.00 44.98           C  
ANISOU 2389  CB  GLN W5152     4853   3870   8366    457   -201    786
ATOM   2390  CG  GLN W5152      11.244 163.497 -12.384  1.00 44.96           C  
ANISOU 2390  CG  GLN W5152     4957   3757   8368    571   -180    811
ATOM   2391  CD  GLN W5152      10.657 164.807 -11.857  1.00 46.43           C  
ANISOU 2391  CD  GLN W5152     5222   3848   8572    507   -213    826
ATOM   2392  OE1 GLN W5152       9.724 164.826 -11.062  1.00 46.77           O  
ANISOU 2392  OE1 GLN W5152     5211   3941   8617    478   -232    894
ATOM   2393  NE2 GLN W5152      11.212 165.926 -12.299  1.00 45.06           N  
ANISOU 2393  NE2 GLN W5152     5180   3535   8406    476   -225    770
ATOM   2394  H   GLN W5152       9.981 159.764 -11.254  1.00  0.00           H  
ATOM   2395  HA  GLN W5152      10.544 161.160 -13.814  1.00  0.00           H  
ATOM   2396  HB3 GLN W5152      10.533 162.078 -10.917  1.00  0.00           H  
ATOM   2397  HB2 GLN W5152       9.369 162.439 -12.162  1.00  0.00           H  
ATOM   2398  HG3 GLN W5152      11.297 163.571 -13.471  1.00  0.00           H  
ATOM   2399  HG2 GLN W5152      12.272 163.414 -12.025  1.00  0.00           H  
ATOM   2400 HE22 GLN W5152      10.839 166.827 -12.043  1.00  0.00           H  
ATOM   2401 HE21 GLN W5152      12.050 165.880 -12.884  1.00  0.00           H  
ATOM   2402  N   PRO W5153      13.009 160.237 -13.743  1.00 47.06           N  
ANISOU 2402  N   PRO W5153     5055   4211   8616    145   -259    708
ATOM   2403  CA  PRO W5153      14.419 159.804 -13.668  1.00 45.67           C  
ANISOU 2403  CA  PRO W5153     4831   4106   8414     70   -262    675
ATOM   2404  C   PRO W5153      15.379 160.949 -13.320  1.00 43.04           C  
ANISOU 2404  C   PRO W5153     4424   3882   8048     68   -277    720
ATOM   2405  O   PRO W5153      15.650 161.803 -14.164  1.00 45.65           O  
ANISOU 2405  O   PRO W5153     4721   4247   8377    112   -292    789
ATOM   2406  CB  PRO W5153      14.696 159.199 -15.055  1.00 46.01           C  
ANISOU 2406  CB  PRO W5153     4903   4123   8456    -12   -268    685
ATOM   2407  CG  PRO W5153      13.714 159.886 -15.987  1.00 45.48           C  
ANISOU 2407  CG  PRO W5153     4860   4022   8398     13   -280    752
ATOM   2408  CD  PRO W5153      12.489 160.097 -15.107  1.00 48.69           C  
ANISOU 2408  CD  PRO W5153     5298   4372   8832    107   -274    754
ATOM   2409  HA  PRO W5153      14.543 159.028 -12.912  1.00  0.00           H  
ATOM   2410  HB3 PRO W5153      14.498 158.128 -15.026  1.00  0.00           H  
ATOM   2411  HB2 PRO W5153      15.727 159.327 -15.388  1.00  0.00           H  
ATOM   2412  HG3 PRO W5153      13.505 159.316 -16.894  1.00  0.00           H  
ATOM   2413  HG2 PRO W5153      14.119 160.854 -16.287  1.00  0.00           H  
ATOM   2414  HD2 PRO W5153      11.927 160.965 -15.453  1.00  0.00           H  
ATOM   2415  HD3 PRO W5153      11.842 159.220 -15.153  1.00  0.00           H  
ATOM   2416  N   SER W5154      15.863 160.949 -12.079  1.00 43.62           N  
ANISOU 2416  N   SER W5154     4475   4008   8092     11   -279    685
ATOM   2417  CA  SER W5154      16.833 161.906 -11.582  1.00 40.16           C  
ANISOU 2417  CA  SER W5154     3988   3659   7610    -29   -310    723
ATOM   2418  C   SER W5154      18.242 161.379 -11.904  1.00 39.62           C  
ANISOU 2418  C   SER W5154     3966   3593   7496   -112   -314    692
ATOM   2419  O   SER W5154      18.539 160.233 -11.566  1.00 41.27           O  
ANISOU 2419  O   SER W5154     4191   3787   7701   -128   -288    631
ATOM   2420  CB  SER W5154      16.565 162.079 -10.079  1.00 38.29           C  
ANISOU 2420  CB  SER W5154     3689   3485   7375      0   -304    718
ATOM   2421  OG  SER W5154      17.300 163.149  -9.540  1.00 44.63           O  
ANISOU 2421  OG  SER W5154     4446   4373   8138    -58   -349    769
ATOM   2422  H   SER W5154      15.602 160.213 -11.425  1.00  0.00           H  
ATOM   2423  HA  SER W5154      16.681 162.869 -12.065  1.00  0.00           H  
ATOM   2424  HB3 SER W5154      16.827 161.172  -9.533  1.00  0.00           H  
ATOM   2425  HB2 SER W5154      15.505 162.264  -9.899  1.00  0.00           H  
ATOM   2426  HG  SER W5154      18.166 162.791  -9.272  1.00  0.00           H  
ATOM   2427  N   VAL W5155      19.078 162.192 -12.564  1.00 39.76           N  
ANISOU 2427  N   VAL W5155     4012   3626   7470   -154   -344    738
ATOM   2428  CA  VAL W5155      20.422 161.791 -12.988  1.00 43.09           C  
ANISOU 2428  CA  VAL W5155     4501   4039   7832   -211   -336    717
ATOM   2429  C   VAL W5155      21.367 161.706 -11.771  1.00 46.65           C  
ANISOU 2429  C   VAL W5155     4959   4533   8233   -253   -354    689
ATOM   2430  O   VAL W5155      21.380 162.618 -10.939  1.00 49.89           O  
ANISOU 2430  O   VAL W5155     5342   4996   8620   -283   -407    728
ATOM   2431  CB  VAL W5155      21.007 162.784 -14.034  1.00 43.41           C  
ANISOU 2431  CB  VAL W5155     4593   4077   7823   -235   -362    774
ATOM   2432  CG1 VAL W5155      22.473 162.515 -14.437  1.00 45.76           C  
ANISOU 2432  CG1 VAL W5155     4980   4359   8045   -271   -336    755
ATOM   2433  CG2 VAL W5155      20.134 162.825 -15.304  1.00 46.88           C  
ANISOU 2433  CG2 VAL W5155     5027   4471   8314   -195   -345    809
ATOM   2434  H   VAL W5155      18.812 163.146 -12.752  1.00  0.00           H  
ATOM   2435  HA  VAL W5155      20.351 160.803 -13.450  1.00  0.00           H  
ATOM   2436  HB  VAL W5155      20.990 163.781 -13.592  1.00  0.00           H  
ATOM   2437 HG11 VAL W5155      22.791 163.183 -15.237  1.00  0.00           H  
ATOM   2438 HG12 VAL W5155      23.164 162.676 -13.609  1.00  0.00           H  
ATOM   2439 HG13 VAL W5155      22.609 161.492 -14.789  1.00  0.00           H  
ATOM   2440 HG21 VAL W5155      20.507 163.560 -16.019  1.00  0.00           H  
ATOM   2441 HG22 VAL W5155      20.118 161.855 -15.802  1.00  0.00           H  
ATOM   2442 HG23 VAL W5155      19.102 163.091 -15.081  1.00  0.00           H  
ATOM   2443  N   GLY W5156      22.094 160.593 -11.666  1.00 42.52           N  
ANISOU 2443  N   GLY W5156     4471   3990   7694   -261   -313    632
ATOM   2444  CA  GLY W5156      22.972 160.287 -10.542  1.00 39.82           C  
ANISOU 2444  CA  GLY W5156     4153   3674   7303   -297   -323    601
ATOM   2445  C   GLY W5156      24.417 160.792 -10.729  1.00 41.69           C  
ANISOU 2445  C   GLY W5156     4495   3906   7440   -350   -348    616
ATOM   2446  O   GLY W5156      24.735 161.428 -11.742  1.00 43.45           O  
ANISOU 2446  O   GLY W5156     4767   4113   7627   -356   -360    654
ATOM   2447  H   GLY W5156      21.949 159.845 -12.334  1.00  0.00           H  
ATOM   2448  HA3 GLY W5156      23.010 159.204 -10.494  1.00  0.00           H  
ATOM   2449  HA2 GLY W5156      22.555 160.651  -9.602  1.00  0.00           H  
ATOM   2450  N   PRO W5157      25.308 160.467  -9.759  1.00 41.24           N  
ANISOU 2450  N   PRO W5157     4491   3853   7324   -386   -357    586
ATOM   2451  CA  PRO W5157      26.756 160.738  -9.852  1.00 32.61           C  
ANISOU 2451  CA  PRO W5157     3537   2735   6117   -434   -384    593
ATOM   2452  C   PRO W5157      27.435 159.942 -10.982  1.00 36.50           C  
ANISOU 2452  C   PRO W5157     4120   3183   6566   -384   -309    578
ATOM   2453  O   PRO W5157      26.859 158.984 -11.495  1.00 39.10           O  
ANISOU 2453  O   PRO W5157     4393   3507   6956   -326   -240    560
ATOM   2454  CB  PRO W5157      27.289 160.327  -8.466  1.00 32.52           C  
ANISOU 2454  CB  PRO W5157     3562   2729   6066   -478   -405    560
ATOM   2455  CG  PRO W5157      26.335 159.245  -7.991  1.00 31.82           C  
ANISOU 2455  CG  PRO W5157     3371   2656   6063   -424   -349    519
ATOM   2456  CD  PRO W5157      24.992 159.712  -8.539  1.00 36.09           C  
ANISOU 2456  CD  PRO W5157     3793   3219   6700   -383   -344    544
ATOM   2457  HA  PRO W5157      26.924 161.802 -10.025  1.00  0.00           H  
ATOM   2458  HB3 PRO W5157      27.242 161.181  -7.791  1.00  0.00           H  
ATOM   2459  HB2 PRO W5157      28.324 159.981  -8.475  1.00  0.00           H  
ATOM   2460  HG3 PRO W5157      26.340 159.099  -6.911  1.00  0.00           H  
ATOM   2461  HG2 PRO W5157      26.612 158.296  -8.456  1.00  0.00           H  
ATOM   2462  HD2 PRO W5157      24.345 158.857  -8.716  1.00  0.00           H  
ATOM   2463  HD3 PRO W5157      24.494 160.371  -7.828  1.00  0.00           H  
ATOM   2464  N   LYS W5158      28.654 160.347 -11.356  1.00 35.09           N  
ANISOU 2464  N   LYS W5158     4086   2972   6274   -406   -326    594
ATOM   2465  CA  LYS W5158      29.411 159.694 -12.424  1.00 33.40           C  
ANISOU 2465  CA  LYS W5158     3966   2722   6003   -343   -243    597
ATOM   2466  C   LYS W5158      29.969 158.318 -11.999  1.00 35.13           C  
ANISOU 2466  C   LYS W5158     4227   2925   6196   -292   -166    554
ATOM   2467  O   LYS W5158      30.161 157.453 -12.853  1.00 41.98           O  
ANISOU 2467  O   LYS W5158     5088   3791   7072   -218    -75    566
ATOM   2468  CB  LYS W5158      30.518 160.661 -12.911  1.00 36.96           C  
ANISOU 2468  CB  LYS W5158     4587   3134   6320   -369   -279    625
ATOM   2469  CG  LYS W5158      31.191 160.171 -14.210  1.00 39.45           C  
ANISOU 2469  CG  LYS W5158     4871   3465   6652   -394   -333    681
ATOM   2470  CD  LYS W5158      32.052 161.218 -14.928  1.00 49.06           C  
ANISOU 2470  CD  LYS W5158     6283   4638   7720   -415   -366    705
ATOM   2471  CE  LYS W5158      32.470 160.732 -16.329  1.00 59.23           C  
ANISOU 2471  CE  LYS W5158     7543   5942   9020   -432   -414    767
ATOM   2472  NZ  LYS W5158      33.283 161.732 -17.040  1.00 66.82           N1+
ANISOU 2472  NZ  LYS W5158     8711   6855   9821   -452   -452    790
ATOM   2473  H   LYS W5158      29.138 161.055 -10.822  1.00  0.00           H  
ATOM   2474  HA  LYS W5158      28.729 159.518 -13.258  1.00  0.00           H  
ATOM   2475  HB3 LYS W5158      31.262 160.827 -12.130  1.00  0.00           H  
ATOM   2476  HB2 LYS W5158      30.058 161.629 -13.114  1.00  0.00           H  
ATOM   2477  HG3 LYS W5158      30.415 159.836 -14.896  1.00  0.00           H  
ATOM   2478  HG2 LYS W5158      31.805 159.295 -13.998  1.00  0.00           H  
ATOM   2479  HD3 LYS W5158      32.937 161.428 -14.324  1.00  0.00           H  
ATOM   2480  HD2 LYS W5158      31.502 162.157 -15.007  1.00  0.00           H  
ATOM   2481  HE3 LYS W5158      31.590 160.517 -16.936  1.00  0.00           H  
ATOM   2482  HE2 LYS W5158      33.039 159.804 -16.256  1.00  0.00           H  
ATOM   2483  HZ1 LYS W5158      34.121 161.925 -16.513  1.00  0.00           H  
ATOM   2484  HZ2 LYS W5158      33.534 161.375 -17.950  1.00  0.00           H  
ATOM   2485  HZ3 LYS W5158      32.750 162.582 -17.150  1.00  0.00           H  
ATOM   2486  N   GLN W5159      30.239 158.160 -10.702  1.00 37.73           N  
ANISOU 2486  N   GLN W5159     4592   3248   6496   -330   -200    515
ATOM   2487  CA  GLN W5159      30.966 157.060 -10.092  1.00 42.12           C  
ANISOU 2487  CA  GLN W5159     5216   3780   7006   -279   -132    478
ATOM   2488  C   GLN W5159      30.087 156.329  -9.061  1.00 38.46           C  
ANISOU 2488  C   GLN W5159     4608   3356   6650   -263   -111    447
ATOM   2489  O   GLN W5159      29.199 156.933  -8.457  1.00 38.50           O  
ANISOU 2489  O   GLN W5159     4488   3396   6746   -301   -159    444
ATOM   2490  CB  GLN W5159      32.272 157.636  -9.476  1.00 49.55           C  
ANISOU 2490  CB  GLN W5159     6336   4671   7821   -332   -184    456
ATOM   2491  CG  GLN W5159      32.197 158.431  -8.143  1.00 53.75           C  
ANISOU 2491  CG  GLN W5159     6810   5225   8389   -432   -279    444
ATOM   2492  CD  GLN W5159      31.504 159.802  -8.153  1.00 56.13           C  
ANISOU 2492  CD  GLN W5159     7066   5555   8706   -523   -386    490
ATOM   2493  OE1 GLN W5159      31.001 160.286  -9.163  1.00 58.33           O  
ANISOU 2493  OE1 GLN W5159     7346   5836   8982   -509   -390    525
ATOM   2494  NE2 GLN W5159      31.478 160.456  -7.001  1.00 57.40           N  
ANISOU 2494  NE2 GLN W5159     7182   5744   8883   -615   -472    502
ATOM   2495  H   GLN W5159      30.053 158.934 -10.072  1.00  0.00           H  
ATOM   2496  HA  GLN W5159      31.238 156.339 -10.863  1.00  0.00           H  
ATOM   2497  HB3 GLN W5159      32.785 158.244 -10.221  1.00  0.00           H  
ATOM   2498  HB2 GLN W5159      32.939 156.792  -9.299  1.00  0.00           H  
ATOM   2499  HG3 GLN W5159      33.220 158.599  -7.809  1.00  0.00           H  
ATOM   2500  HG2 GLN W5159      31.730 157.821  -7.371  1.00  0.00           H  
ATOM   2501 HE22 GLN W5159      31.084 161.394  -6.944  1.00  0.00           H  
ATOM   2502 HE21 GLN W5159      31.913 160.062  -6.164  1.00  0.00           H  
ATOM   2503  N   ALA W5160      30.388 155.043  -8.868  1.00 39.28           N  
ANISOU 2503  N   ALA W5160     4737   3452   6735   -196    -34    427
ATOM   2504  CA  ALA W5160      29.765 154.131  -7.904  1.00 39.58           C  
ANISOU 2504  CA  ALA W5160     4662   3521   6855   -177    -15    396
ATOM   2505  C   ALA W5160      30.844 153.421  -7.069  1.00 42.23           C  
ANISOU 2505  C   ALA W5160     5098   3833   7114   -129     37    372
ATOM   2506  O   ALA W5160      32.023 153.513  -7.404  1.00 45.99           O  
ANISOU 2506  O   ALA W5160     5733   4265   7477    -94     72    382
ATOM   2507  CB  ALA W5160      28.921 153.112  -8.686  1.00 38.76           C  
ANISOU 2507  CB  ALA W5160     4419   3452   6854   -135     28    419
ATOM   2508  H   ALA W5160      31.177 154.652  -9.368  1.00  0.00           H  
ATOM   2509  HA  ALA W5160      29.124 154.683  -7.213  1.00  0.00           H  
ATOM   2510  HB1 ALA W5160      28.572 152.295  -8.059  1.00  0.00           H  
ATOM   2511  HB2 ALA W5160      28.038 153.585  -9.115  1.00  0.00           H  
ATOM   2512  HB3 ALA W5160      29.496 152.663  -9.496  1.00  0.00           H  
ATOM   2513  N   SER W5161      30.419 152.719  -6.003  1.00 40.84           N  
ANISOU 2513  N   SER W5161     4843   3681   6993   -119     44    342
ATOM   2514  CA  SER W5161      31.266 151.991  -5.083  1.00 35.97           C  
ANISOU 2514  CA  SER W5161     4309   3044   6313    -71     90    320
ATOM   2515  C   SER W5161      31.016 150.494  -5.185  1.00 33.30           C  
ANISOU 2515  C   SER W5161     3896   2743   6012     24    175    347
ATOM   2516  O   SER W5161      29.866 150.097  -5.359  1.00 37.69           O  
ANISOU 2516  O   SER W5161     4301   3345   6673     19    167    351
ATOM   2517  CB  SER W5161      31.040 152.528  -3.668  1.00 39.90           C  
ANISOU 2517  CB  SER W5161     4771   3549   6839   -122     40    278
ATOM   2518  OG  SER W5161      31.744 151.865  -2.645  1.00 43.29           O  
ANISOU 2518  OG  SER W5161     5276   3960   7214    -70     87    259
ATOM   2519  H   SER W5161      29.426 152.613  -5.848  1.00  0.00           H  
ATOM   2520  HA  SER W5161      32.310 152.176  -5.338  1.00  0.00           H  
ATOM   2521  HB3 SER W5161      29.980 152.499  -3.414  1.00  0.00           H  
ATOM   2522  HB2 SER W5161      31.333 153.576  -3.611  1.00  0.00           H  
ATOM   2523  HG  SER W5161      31.272 151.060  -2.419  1.00  0.00           H  
ATOM   2524  N   LEU W5162      32.046 149.662  -5.026  1.00 37.01           N  
ANISOU 2524  N   LEU W5162     4479   3193   6391    113    255    373
ATOM   2525  CA  LEU W5162      32.003 148.217  -4.941  1.00 39.97           C  
ANISOU 2525  CA  LEU W5162     4779   3616   6791    214    345    422
ATOM   2526  C   LEU W5162      33.275 147.739  -4.259  1.00 39.09           C  
ANISOU 2526  C   LEU W5162     4772   3483   6599    290    397    409
ATOM   2527  O   LEU W5162      34.343 148.168  -4.694  1.00 42.80           O  
ANISOU 2527  O   LEU W5162     5426   3895   6942    351    446    414
ATOM   2528  CB  LEU W5162      31.817 147.602  -6.330  1.00 40.26           C  
ANISOU 2528  CB  LEU W5162     4839   3665   6794    281    418    494
ATOM   2529  CG  LEU W5162      32.141 146.098  -6.521  1.00 40.43           C  
ANISOU 2529  CG  LEU W5162     4770   3753   6838    392    520    574
ATOM   2530  CD1 LEU W5162      31.333 145.180  -5.579  1.00 36.73           C  
ANISOU 2530  CD1 LEU W5162     4089   3355   6513    342    477    588
ATOM   2531  CD2 LEU W5162      31.982 145.695  -8.002  1.00 42.01           C  
ANISOU 2531  CD2 LEU W5162     4995   3968   6998    459    600    657
ATOM   2532  H   LEU W5162      32.972 150.062  -4.975  1.00  0.00           H  
ATOM   2533  HA  LEU W5162      31.158 147.929  -4.313  1.00  0.00           H  
ATOM   2534  HB3 LEU W5162      32.445 148.158  -7.029  1.00  0.00           H  
ATOM   2535  HB2 LEU W5162      30.794 147.783  -6.644  1.00  0.00           H  
ATOM   2536  HG  LEU W5162      33.198 145.943  -6.296  1.00  0.00           H  
ATOM   2537 HD11 LEU W5162      30.993 144.277  -6.083  1.00  0.00           H  
ATOM   2538 HD12 LEU W5162      31.945 144.843  -4.742  1.00  0.00           H  
ATOM   2539 HD13 LEU W5162      30.454 145.679  -5.169  1.00  0.00           H  
ATOM   2540 HD21 LEU W5162      32.913 145.272  -8.380  1.00  0.00           H  
ATOM   2541 HD22 LEU W5162      31.204 144.950  -8.164  1.00  0.00           H  
ATOM   2542 HD23 LEU W5162      31.746 146.548  -8.638  1.00  0.00           H  
ATOM   2543  N   ASN W5163      33.231 146.880  -3.239  1.00 35.55           N  
ANISOU 2543  N   ASN W5163     4222   3073   6215    291    385    391
ATOM   2544  CA  ASN W5163      34.367 146.289  -2.564  1.00 37.79           C  
ANISOU 2544  CA  ASN W5163     4590   3337   6430    362    429    379
ATOM   2545  C   ASN W5163      35.333 147.308  -1.974  1.00 33.83           C  
ANISOU 2545  C   ASN W5163     4290   2743   5821    318    392    323
ATOM   2546  O   ASN W5163      36.536 147.071  -1.896  1.00 41.11           O  
ANISOU 2546  O   ASN W5163     5380   3610   6630    395    447    324
ATOM   2547  CB  ASN W5163      35.066 145.260  -3.453  1.00 44.59           C  
ANISOU 2547  CB  ASN W5163     5481   4225   7236    512    549    455
ATOM   2548  CG  ASN W5163      35.180 143.927  -2.738  1.00 46.49           C  
ANISOU 2548  CG  ASN W5163     5510   4567   7587    539    576    532
ATOM   2549  OD1 ASN W5163      34.155 143.354  -2.386  1.00 48.88           O  
ANISOU 2549  OD1 ASN W5163     5657   4918   7996    475    515    520
ATOM   2550  ND2 ASN W5163      36.388 143.441  -2.491  1.00 46.78           N  
ANISOU 2550  ND2 ASN W5163     5548   4635   7593    629    667    617
ATOM   2551  H   ASN W5163      32.320 146.551  -2.947  1.00  0.00           H  
ATOM   2552  HA  ASN W5163      33.948 145.750  -1.713  1.00  0.00           H  
ATOM   2553  HB3 ASN W5163      36.024 145.604  -3.846  1.00  0.00           H  
ATOM   2554  HB2 ASN W5163      34.466 145.052  -4.339  1.00  0.00           H  
ATOM   2555 HD22 ASN W5163      36.462 142.584  -1.948  1.00  0.00           H  
ATOM   2556 HD21 ASN W5163      37.227 143.956  -2.715  1.00  0.00           H  
ATOM   2557  N   GLY W5164      34.837 148.485  -1.590  1.00 32.04           N  
ANISOU 2557  N   GLY W5164     4049   2497   5626    192    295    282
ATOM   2558  CA  GLY W5164      35.592 149.618  -1.093  1.00 33.25           C  
ANISOU 2558  CA  GLY W5164     4373   2572   5688    117    237    245
ATOM   2559  C   GLY W5164      36.292 150.408  -2.191  1.00 34.73           C  
ANISOU 2559  C   GLY W5164     4730   2694   5771    102    229    258
ATOM   2560  O   GLY W5164      36.946 151.406  -1.896  1.00 39.64           O  
ANISOU 2560  O   GLY W5164     5509   3243   6307     22    164    234
ATOM   2561  H   GLY W5164      33.838 148.603  -1.680  1.00  0.00           H  
ATOM   2562  HA3 GLY W5164      36.321 149.292  -0.354  1.00  0.00           H  
ATOM   2563  HA2 GLY W5164      34.917 150.294  -0.569  1.00  0.00           H  
ATOM   2564  N   VAL W5165      36.169 150.013  -3.460  1.00 33.14           N  
ANISOU 2564  N   VAL W5165     4507   2514   5569    170    287    300
ATOM   2565  CA  VAL W5165      36.710 150.675  -4.632  1.00 36.15           C  
ANISOU 2565  CA  VAL W5165     5061   2834   5842    170    286    316
ATOM   2566  C   VAL W5165      35.651 151.622  -5.170  1.00 35.27           C  
ANISOU 2566  C   VAL W5165     4833   2759   5808     73    211    327
ATOM   2567  O   VAL W5165      34.531 151.179  -5.415  1.00 40.97           O  
ANISOU 2567  O   VAL W5165     5383   3551   6633    100    241    360
ATOM   2568  CB  VAL W5165      37.081 149.656  -5.710  1.00 37.55           C  
ANISOU 2568  CB  VAL W5165     5311   3010   5947    330    418    368
ATOM   2569  CG1 VAL W5165      37.636 150.273  -7.012  1.00 35.68           C  
ANISOU 2569  CG1 VAL W5165     5289   2694   5573    338    420    379
ATOM   2570  CG2 VAL W5165      38.067 148.592  -5.194  1.00 37.85           C  
ANISOU 2570  CG2 VAL W5165     5438   3025   5920    447    503    369
ATOM   2571  H   VAL W5165      35.578 149.222  -3.675  1.00  0.00           H  
ATOM   2572  HA  VAL W5165      37.599 151.241  -4.354  1.00  0.00           H  
ATOM   2573  HB  VAL W5165      36.183 149.118  -6.013  1.00  0.00           H  
ATOM   2574 HG11 VAL W5165      37.998 149.505  -7.696  1.00  0.00           H  
ATOM   2575 HG12 VAL W5165      36.867 150.823  -7.553  1.00  0.00           H  
ATOM   2576 HG13 VAL W5165      38.462 150.956  -6.815  1.00  0.00           H  
ATOM   2577 HG21 VAL W5165      38.331 147.893  -5.987  1.00  0.00           H  
ATOM   2578 HG22 VAL W5165      38.988 149.047  -4.826  1.00  0.00           H  
ATOM   2579 HG23 VAL W5165      37.640 148.002  -4.383  1.00  0.00           H  
ATOM   2580  N   THR W5166      35.987 152.895  -5.389  1.00 36.50           N  
ANISOU 2580  N   THR W5166     5085   2868   5916    -44    108    309
ATOM   2581  CA  THR W5166      35.226 153.833  -6.185  1.00 37.49           C  
ANISOU 2581  CA  THR W5166     5118   3026   6100   -128     34    328
ATOM   2582  C   THR W5166      35.637 153.649  -7.641  1.00 41.76           C  
ANISOU 2582  C   THR W5166     5783   3531   6551    -81     70    363
ATOM   2583  O   THR W5166      36.818 153.441  -7.911  1.00 44.57           O  
ANISOU 2583  O   THR W5166     6375   3802   6757    -72     68    356
ATOM   2584  CB  THR W5166      35.410 155.275  -5.712  1.00 36.94           C  
ANISOU 2584  CB  THR W5166     5077   2938   6020   -275    -95    314
ATOM   2585  OG1 THR W5166      34.590 156.188  -6.424  1.00 41.36           O  
ANISOU 2585  OG1 THR W5166     5494   3545   6675   -309   -116    293
ATOM   2586  CG2 THR W5166      36.848 155.821  -5.800  1.00 35.12           C  
ANISOU 2586  CG2 THR W5166     4769   2741   5834   -349   -170    348
ATOM   2587  H   THR W5166      36.946 153.169  -5.227  1.00  0.00           H  
ATOM   2588  HA  THR W5166      34.171 153.578  -6.081  1.00  0.00           H  
ATOM   2589  HB  THR W5166      35.094 155.326  -4.669  1.00  0.00           H  
ATOM   2590  HG1 THR W5166      33.670 156.048  -6.151  1.00  0.00           H  
ATOM   2591 HG21 THR W5166      36.904 156.828  -5.388  1.00  0.00           H  
ATOM   2592 HG22 THR W5166      37.547 155.204  -5.238  1.00  0.00           H  
ATOM   2593 HG23 THR W5166      37.204 155.878  -6.829  1.00  0.00           H  
ATOM   2594  N   LEU W5167      34.667 153.692  -8.566  1.00 41.37           N  
ANISOU 2594  N   LEU W5167     5593   3540   6586    -51    101    401
ATOM   2595  CA  LEU W5167      34.874 153.364  -9.978  1.00 41.85           C  
ANISOU 2595  CA  LEU W5167     5753   3578   6568     12    155    444
ATOM   2596  C   LEU W5167      33.864 154.095 -10.871  1.00 41.30           C  
ANISOU 2596  C   LEU W5167     5520   3566   6606    -25    127    481
ATOM   2597  O   LEU W5167      32.678 154.149 -10.547  1.00 40.23           O  
ANISOU 2597  O   LEU W5167     5186   3488   6610    -59    102    478
ATOM   2598  CB  LEU W5167      34.903 151.824 -10.172  1.00 47.26           C  
ANISOU 2598  CB  LEU W5167     6473   4272   7212    168    302    477
ATOM   2599  CG  LEU W5167      33.646 151.035  -9.710  1.00 46.79           C  
ANISOU 2599  CG  LEU W5167     6180   4302   7297    220    364    504
ATOM   2600  CD1 LEU W5167      32.510 151.052 -10.756  1.00 43.81           C  
ANISOU 2600  CD1 LEU W5167     5670   3983   6993    249    410    573
ATOM   2601  CD2 LEU W5167      34.021 149.597  -9.309  1.00 50.04           C  
ANISOU 2601  CD2 LEU W5167     6639   4716   7658    343    469    516
ATOM   2602  H   LEU W5167      33.709 153.857  -8.281  1.00  0.00           H  
ATOM   2603  HA  LEU W5167      35.859 153.741 -10.263  1.00  0.00           H  
ATOM   2604  HB3 LEU W5167      35.767 151.457  -9.617  1.00  0.00           H  
ATOM   2605  HB2 LEU W5167      35.132 151.588 -11.213  1.00  0.00           H  
ATOM   2606  HG  LEU W5167      33.255 151.501  -8.804  1.00  0.00           H  
ATOM   2607 HD11 LEU W5167      31.650 151.594 -10.364  1.00  0.00           H  
ATOM   2608 HD12 LEU W5167      32.808 151.547 -11.680  1.00  0.00           H  
ATOM   2609 HD13 LEU W5167      32.165 150.058 -11.037  1.00  0.00           H  
ATOM   2610 HD21 LEU W5167      33.255 148.864  -9.560  1.00  0.00           H  
ATOM   2611 HD22 LEU W5167      34.943 149.280  -9.796  1.00  0.00           H  
ATOM   2612 HD23 LEU W5167      34.182 149.533  -8.232  1.00  0.00           H  
ATOM   2613  N   ILE W5168      34.338 154.574 -12.027  1.00 41.52           N  
ANISOU 2613  N   ILE W5168     5652   3568   6558    -14    132    516
ATOM   2614  CA  ILE W5168      33.523 155.221 -13.052  1.00 38.63           C  
ANISOU 2614  CA  ILE W5168     5158   3247   6275    -24    129    564
ATOM   2615  C   ILE W5168      33.122 154.189 -14.118  1.00 40.22           C  
ANISOU 2615  C   ILE W5168     5315   3479   6486     99    265    621
ATOM   2616  O   ILE W5168      33.873 153.264 -14.415  1.00 45.84           O  
ANISOU 2616  O   ILE W5168     6187   4157   7072    188    347    650
ATOM   2617  CB  ILE W5168      34.296 156.413 -13.703  1.00 41.46           C  
ANISOU 2617  CB  ILE W5168     5644   3565   6546    -84     52    581
ATOM   2618  CG1 ILE W5168      34.394 157.571 -12.681  1.00 44.68           C  
ANISOU 2618  CG1 ILE W5168     6054   3964   6961   -217    -92    548
ATOM   2619  CG2 ILE W5168      33.720 156.940 -15.042  1.00 39.73           C  
ANISOU 2619  CG2 ILE W5168     5307   3387   6402    -75     66    637
ATOM   2620  CD1 ILE W5168      35.310 158.729 -13.103  1.00 51.53           C  
ANISOU 2620  CD1 ILE W5168     7026   4804   7750   -294   -190    575
ATOM   2621  H   ILE W5168      35.259 154.290 -12.340  1.00  0.00           H  
ATOM   2622  HA  ILE W5168      32.606 155.609 -12.606  1.00  0.00           H  
ATOM   2623  HB  ILE W5168      35.309 156.066 -13.915  1.00  0.00           H  
ATOM   2624 HG13 ILE W5168      34.746 157.193 -11.720  1.00  0.00           H  
ATOM   2625 HG12 ILE W5168      33.394 157.962 -12.492  1.00  0.00           H  
ATOM   2626 HG21 ILE W5168      34.293 157.785 -15.421  1.00  0.00           H  
ATOM   2627 HG22 ILE W5168      33.757 156.189 -15.832  1.00  0.00           H  
ATOM   2628 HG23 ILE W5168      32.682 157.257 -14.938  1.00  0.00           H  
ATOM   2629 HD11 ILE W5168      35.662 159.274 -12.228  1.00  0.00           H  
ATOM   2630 HD12 ILE W5168      36.186 158.372 -13.647  1.00  0.00           H  
ATOM   2631 HD13 ILE W5168      34.782 159.439 -13.738  1.00  0.00           H  
ATOM   2632  N   GLY W5169      31.927 154.360 -14.676  1.00 37.05           N  
ANISOU 2632  N   GLY W5169     4052   4438   5588   -235    218    894
ATOM   2633  CA  GLY W5169      31.384 153.479 -15.687  1.00 39.29           C  
ANISOU 2633  CA  GLY W5169     4273   4883   5772   -280    284    861
ATOM   2634  C   GLY W5169      32.055 153.738 -17.033  1.00 46.15           C  
ANISOU 2634  C   GLY W5169     5171   5893   6472   -463    279    864
ATOM   2635  O   GLY W5169      31.736 154.721 -17.699  1.00 49.79           O  
ANISOU 2635  O   GLY W5169     5729   6303   6885   -579    188    955
ATOM   2636  H   GLY W5169      31.289 155.061 -14.320  1.00  0.00           H  
ATOM   2637  HA3 GLY W5169      30.324 153.709 -15.777  1.00  0.00           H  
ATOM   2638  HA2 GLY W5169      31.481 152.434 -15.387  1.00  0.00           H  
ATOM   2639  N   GLU W5170      32.963 152.840 -17.426  1.00 44.92           N  
ANISOU 2639  N   GLU W5170     4932   5917   6219   -488    376    756
ATOM   2640  CA  GLU W5170      33.529 152.789 -18.778  1.00 42.68           C  
ANISOU 2640  CA  GLU W5170     4661   5806   5750   -687    402    736
ATOM   2641  C   GLU W5170      33.343 151.391 -19.399  1.00 46.84           C  
ANISOU 2641  C   GLU W5170     5098   6505   6195   -760    471    696
ATOM   2642  O   GLU W5170      33.591 151.235 -20.591  1.00 51.37           O  
ANISOU 2642  O   GLU W5170     5731   7149   6638   -961    454    758
ATOM   2643  CB  GLU W5170      35.022 153.192 -18.766  1.00 44.14           C  
ANISOU 2643  CB  GLU W5170     4812   6089   5869   -691    473    605
ATOM   2644  CG  GLU W5170      35.380 154.397 -17.857  1.00 50.43           C  
ANISOU 2644  CG  GLU W5170     5691   6740   6732   -642    413    624
ATOM   2645  CD  GLU W5170      36.844 154.858 -17.916  1.00 58.80           C  
ANISOU 2645  CD  GLU W5170     6722   7898   7722   -656    492    482
ATOM   2646  OE1 GLU W5170      37.612 154.355 -18.765  1.00 61.49           O  
ANISOU 2646  OE1 GLU W5170     6986   8429   7947   -725    587    373
ATOM   2647  OE2 GLU W5170      37.193 155.722 -17.084  1.00 62.19           O1-
ANISOU 2647  OE2 GLU W5170     7199   8221   8210   -606    465    466
ATOM   2648  H   GLU W5170      33.288 152.155 -16.754  1.00  0.00           H  
ATOM   2649  HA  GLU W5170      32.994 153.482 -19.433  1.00  0.00           H  
ATOM   2650  HB3 GLU W5170      35.288 153.444 -19.795  1.00  0.00           H  
ATOM   2651  HB2 GLU W5170      35.641 152.331 -18.519  1.00  0.00           H  
ATOM   2652  HG3 GLU W5170      35.153 154.158 -16.816  1.00  0.00           H  
ATOM   2653  HG2 GLU W5170      34.744 155.245 -18.119  1.00  0.00           H  
ATOM   2654  N   ALA W5171      32.938 150.400 -18.591  1.00 36.74           N  
ANISOU 2654  N   ALA W5171     3681   5297   4983   -605    543    594
ATOM   2655  CA  ALA W5171      32.609 149.037 -19.007  1.00 37.29           C  
ANISOU 2655  CA  ALA W5171     3640   5526   5001   -645    593    553
ATOM   2656  C   ALA W5171      31.279 148.567 -18.381  1.00 40.78           C  
ANISOU 2656  C   ALA W5171     4107   5843   5545   -586    532    660
ATOM   2657  O   ALA W5171      31.010 147.367 -18.365  1.00 43.66           O  
ANISOU 2657  O   ALA W5171     4386   6331   5871   -625    562    635
ATOM   2658  CB  ALA W5171      33.778 148.102 -18.646  1.00 49.11           C  
ANISOU 2658  CB  ALA W5171     4963   7180   6518   -490    685    377
ATOM   2659  H   ALA W5171      32.870 150.572 -17.596  1.00  0.00           H  
ATOM   2660  HA  ALA W5171      32.467 149.002 -20.085  1.00  0.00           H  
ATOM   2661  HB1 ALA W5171      33.584 147.088 -18.991  1.00  0.00           H  
ATOM   2662  HB2 ALA W5171      34.703 148.427 -19.120  1.00  0.00           H  
ATOM   2663  HB3 ALA W5171      33.943 148.058 -17.568  1.00  0.00           H  
ATOM   2664  N   VAL W5172      30.490 149.506 -17.844  1.00 44.98           N  
ANISOU 2664  N   VAL W5172     4744   6145   6200   -502    451    763
ATOM   2665  CA  VAL W5172      29.252 149.304 -17.095  1.00 47.09           C  
ANISOU 2665  CA  VAL W5172     5045   6281   6568   -451    396    855
ATOM   2666  C   VAL W5172      28.655 150.703 -16.834  1.00 45.07           C  
ANISOU 2666  C   VAL W5172     4933   5821   6372   -489    298    972
ATOM   2667  O   VAL W5172      29.427 151.655 -16.758  1.00 48.18           O  
ANISOU 2667  O   VAL W5172     5386   6166   6754   -504    268    976
ATOM   2668  CB  VAL W5172      29.506 148.552 -15.743  1.00 50.79           C  
ANISOU 2668  CB  VAL W5172     5441   6693   7164   -229    415    811
ATOM   2669  CG1 VAL W5172      30.531 149.240 -14.814  1.00 43.95           C  
ANISOU 2669  CG1 VAL W5172     4648   5640   6411   -110    386    827
ATOM   2670  CG2 VAL W5172      28.217 148.240 -14.957  1.00 58.37           C  
ANISOU 2670  CG2 VAL W5172     6391   7613   8174   -215    389    870
ATOM   2671  H   VAL W5172      30.733 150.485 -17.940  1.00  0.00           H  
ATOM   2672  HA  VAL W5172      28.569 148.734 -17.720  1.00  0.00           H  
ATOM   2673  HB  VAL W5172      29.929 147.581 -16.001  1.00  0.00           H  
ATOM   2674 HG11 VAL W5172      30.734 148.628 -13.935  1.00  0.00           H  
ATOM   2675 HG12 VAL W5172      31.486 149.397 -15.317  1.00  0.00           H  
ATOM   2676 HG13 VAL W5172      30.178 150.208 -14.463  1.00  0.00           H  
ATOM   2677 HG21 VAL W5172      28.428 147.591 -14.107  1.00  0.00           H  
ATOM   2678 HG22 VAL W5172      27.744 149.139 -14.561  1.00  0.00           H  
ATOM   2679 HG23 VAL W5172      27.487 147.725 -15.582  1.00  0.00           H  
ATOM   2680  N   LYS W5173      27.329 150.839 -16.697  1.00 43.58           N  
ANISOU 2680  N   LYS W5173     4793   5519   6245   -502    243   1057
ATOM   2681  CA  LYS W5173      26.691 152.118 -16.372  1.00 43.83           C  
ANISOU 2681  CA  LYS W5173     4944   5359   6351   -516    140   1155
ATOM   2682  C   LYS W5173      26.632 152.292 -14.844  1.00 40.49           C  
ANISOU 2682  C   LYS W5173     4501   4789   6095   -342    128   1144
ATOM   2683  O   LYS W5173      25.848 151.609 -14.195  1.00 40.15           O  
ANISOU 2683  O   LYS W5173     4405   4736   6115   -261    164   1127
ATOM   2684  CB  LYS W5173      25.293 152.185 -17.037  1.00 51.12           C  
ANISOU 2684  CB  LYS W5173     5946   6230   7246   -639     88   1242
ATOM   2685  CG  LYS W5173      24.537 153.510 -16.789  1.00 59.93           C  
ANISOU 2685  CG  LYS W5173     7195   7154   8423   -657    -37   1338
ATOM   2686  CD  LYS W5173      23.276 153.664 -17.659  1.00 69.28           C  
ANISOU 2686  CD  LYS W5173     8495   8292   9537   -813    -91   1425
ATOM   2687  CE  LYS W5173      22.543 154.997 -17.416  1.00 76.52           C  
ANISOU 2687  CE  LYS W5173     9555   9011  10509   -812   -238   1520
ATOM   2688  NZ  LYS W5173      21.500 155.255 -18.423  1.00 81.77           N1+
ANISOU 2688  NZ  LYS W5173    10374   9605  11091   -972   -300   1613
ATOM   2689  H   LYS W5173      26.721 150.035 -16.712  1.00  0.00           H  
ATOM   2690  HA  LYS W5173      27.279 152.938 -16.789  1.00  0.00           H  
ATOM   2691  HB3 LYS W5173      24.678 151.349 -16.703  1.00  0.00           H  
ATOM   2692  HB2 LYS W5173      25.423 152.051 -18.112  1.00  0.00           H  
ATOM   2693  HG3 LYS W5173      25.209 154.347 -16.985  1.00  0.00           H  
ATOM   2694  HG2 LYS W5173      24.254 153.584 -15.738  1.00  0.00           H  
ATOM   2695  HD3 LYS W5173      22.597 152.837 -17.456  1.00  0.00           H  
ATOM   2696  HD2 LYS W5173      23.549 153.569 -18.710  1.00  0.00           H  
ATOM   2697  HE3 LYS W5173      23.247 155.829 -17.443  1.00  0.00           H  
ATOM   2698  HE2 LYS W5173      22.077 154.994 -16.431  1.00  0.00           H  
ATOM   2699  HZ1 LYS W5173      20.813 154.513 -18.392  1.00  0.00           H  
ATOM   2700  HZ2 LYS W5173      21.049 156.137 -18.229  1.00  0.00           H  
ATOM   2701  HZ3 LYS W5173      21.914 155.290 -19.343  1.00  0.00           H  
ATOM   2702  N   THR W5174      27.452 153.192 -14.291  1.00 36.79           N  
ANISOU 2702  N   THR W5174     4075   4218   5685   -299     79   1148
ATOM   2703  CA  THR W5174      27.472 153.535 -12.864  1.00 35.12           C  
ANISOU 2703  CA  THR W5174     3847   3879   5618   -166     79   1123
ATOM   2704  C   THR W5174      26.571 154.747 -12.542  1.00 34.81           C  
ANISOU 2704  C   THR W5174     3862   3686   5677   -164    -21   1175
ATOM   2705  O   THR W5174      26.250 154.974 -11.377  1.00 36.48           O  
ANISOU 2705  O   THR W5174     4051   3802   6009    -74    -14   1142
ATOM   2706  CB  THR W5174      28.919 153.935 -12.478  1.00 33.21           C  
ANISOU 2706  CB  THR W5174     3583   3656   5379   -101    126   1046
ATOM   2707  OG1 THR W5174      29.431 154.878 -13.413  1.00 39.49           O  
ANISOU 2707  OG1 THR W5174     4420   4497   6087   -194     82   1051
ATOM   2708  CG2 THR W5174      29.869 152.732 -12.502  1.00 30.22           C  
ANISOU 2708  CG2 THR W5174     3139   3390   4954    -37    224    973
ATOM   2709  H   THR W5174      28.163 153.663 -14.835  1.00  0.00           H  
ATOM   2710  HA  THR W5174      27.144 152.691 -12.254  1.00  0.00           H  
ATOM   2711  HB  THR W5174      28.940 154.383 -11.482  1.00  0.00           H  
ATOM   2712  HG1 THR W5174      29.394 155.777 -13.039  1.00  0.00           H  
ATOM   2713 HG21 THR W5174      30.878 153.028 -12.218  1.00  0.00           H  
ATOM   2714 HG22 THR W5174      29.541 151.957 -11.810  1.00  0.00           H  
ATOM   2715 HG23 THR W5174      29.923 152.284 -13.493  1.00  0.00           H  
ATOM   2716  N   GLN W5175      26.200 155.520 -13.569  1.00 36.06           N  
ANISOU 2716  N   GLN W5175     4096   3820   5787   -259   -116   1247
ATOM   2717  CA  GLN W5175      25.394 156.723 -13.440  1.00 40.29           C  
ANISOU 2717  CA  GLN W5175     4678   4207   6422   -234   -233   1289
ATOM   2718  C   GLN W5175      23.930 156.347 -13.663  1.00 40.56           C  
ANISOU 2718  C   GLN W5175     4748   4165   6496   -256   -261   1340
ATOM   2719  O   GLN W5175      23.456 156.369 -14.799  1.00 40.87           O  
ANISOU 2719  O   GLN W5175     4844   4256   6428   -366   -258   1392
ATOM   2720  CB  GLN W5175      25.931 157.771 -14.430  1.00 41.79           C  
ANISOU 2720  CB  GLN W5175     4951   4392   6535   -307   -348   1343
ATOM   2721  CG  GLN W5175      25.187 159.121 -14.381  1.00 44.82           C  
ANISOU 2721  CG  GLN W5175     5357   4634   7036   -240   -485   1362
ATOM   2722  CD  GLN W5175      25.990 160.231 -15.053  1.00 50.81           C  
ANISOU 2722  CD  GLN W5175     6176   5411   7717   -287   -600   1396
ATOM   2723  OE1 GLN W5175      26.515 160.050 -16.147  1.00 55.18           O  
ANISOU 2723  OE1 GLN W5175     6793   6067   8108   -403   -590   1432
ATOM   2724  NE2 GLN W5175      26.093 161.393 -14.424  1.00 54.87           N  
ANISOU 2724  NE2 GLN W5175     6665   5843   8341   -201   -710   1375
ATOM   2725  H   GLN W5175      26.467 155.247 -14.500  1.00  0.00           H  
ATOM   2726  HA  GLN W5175      25.484 157.130 -12.432  1.00  0.00           H  
ATOM   2727  HB3 GLN W5175      25.915 157.385 -15.451  1.00  0.00           H  
ATOM   2728  HB2 GLN W5175      26.979 157.944 -14.181  1.00  0.00           H  
ATOM   2729  HG3 GLN W5175      24.992 159.392 -13.345  1.00  0.00           H  
ATOM   2730  HG2 GLN W5175      24.216 159.044 -14.870  1.00  0.00           H  
ATOM   2731 HE22 GLN W5175      26.637 162.133 -14.857  1.00  0.00           H  
ATOM   2732 HE21 GLN W5175      25.660 161.529 -13.511  1.00  0.00           H  
ATOM   2733  N   PHE W5176      23.263 155.937 -12.581  1.00 41.43           N  
ANISOU 2733  N   PHE W5176     4828   4159   6756   -165   -279   1312
ATOM   2734  CA  PHE W5176      21.887 155.481 -12.617  1.00 39.01           C  
ANISOU 2734  CA  PHE W5176     4546   3774   6504   -174   -289   1335
ATOM   2735  C   PHE W5176      20.926 156.649 -12.763  1.00 38.72           C  
ANISOU 2735  C   PHE W5176     4548   3574   6590   -121   -414   1347
ATOM   2736  O   PHE W5176      21.263 157.783 -12.432  1.00 41.19           O  
ANISOU 2736  O   PHE W5176     4834   3848   6967    -55   -483   1319
ATOM   2737  CB  PHE W5176      21.571 154.686 -11.349  1.00 37.30           C  
ANISOU 2737  CB  PHE W5176     4245   3578   6350   -114   -177   1270
ATOM   2738  CG  PHE W5176      22.645 153.721 -10.917  1.00 40.84           C  
ANISOU 2738  CG  PHE W5176     4637   4166   6715   -105    -71   1237
ATOM   2739  CD1 PHE W5176      23.040 152.688 -11.775  1.00 43.76           C  
ANISOU 2739  CD1 PHE W5176     5006   4664   6957   -183    -28   1259
ATOM   2740  CD2 PHE W5176      23.355 153.929  -9.729  1.00 41.67           C  
ANISOU 2740  CD2 PHE W5176     4691   4271   6869    -19    -15   1175
ATOM   2741  CE1 PHE W5176      24.135 151.916 -11.461  1.00 43.82           C  
ANISOU 2741  CE1 PHE W5176     4948   4802   6901   -147     58   1214
ATOM   2742  CE2 PHE W5176      24.436 153.133  -9.420  1.00 39.88           C  
ANISOU 2742  CE2 PHE W5176     4430   4148   6576     10     69   1144
ATOM   2743  CZ  PHE W5176      24.825 152.135 -10.288  1.00 40.70           C  
ANISOU 2743  CZ  PHE W5176     4518   4382   6565    -39    100   1160
ATOM   2744  H   PHE W5176      23.750 155.849 -11.702  1.00  0.00           H  
ATOM   2745  HA  PHE W5176      21.779 154.827 -13.482  1.00  0.00           H  
ATOM   2746  HB3 PHE W5176      20.656 154.112 -11.505  1.00  0.00           H  
ATOM   2747  HB2 PHE W5176      21.324 155.346 -10.518  1.00  0.00           H  
ATOM   2748  HD1 PHE W5176      22.526 152.523 -12.710  1.00  0.00           H  
ATOM   2749  HD2 PHE W5176      23.079 154.726  -9.056  1.00  0.00           H  
ATOM   2750  HE1 PHE W5176      24.468 151.155 -12.151  1.00  0.00           H  
ATOM   2751  HE2 PHE W5176      24.998 153.314  -8.517  1.00  0.00           H  
ATOM   2752  HZ  PHE W5176      25.691 151.535 -10.059  1.00  0.00           H  
ATOM   2753  N   ASN W5177      19.703 156.313 -13.178  1.00 32.55           N  
ANISOU 2753  N   ASN W5177     3825   2701   5842   -147   -447   1378
ATOM   2754  CA  ASN W5177      18.513 157.131 -12.995  1.00 36.98           C  
ANISOU 2754  CA  ASN W5177     4402   3097   6551    -65   -548   1359
ATOM   2755  C   ASN W5177      17.925 156.745 -11.636  1.00 37.17           C  
ANISOU 2755  C   ASN W5177     4316   3104   6702     10   -453   1254
ATOM   2756  O   ASN W5177      17.574 155.579 -11.445  1.00 35.24           O  
ANISOU 2756  O   ASN W5177     4042   2935   6414    -31   -336   1237
ATOM   2757  CB  ASN W5177      17.530 156.856 -14.153  1.00 41.18           C  
ANISOU 2757  CB  ASN W5177     5078   3513   7054   -136   -635   1441
ATOM   2758  CG  ASN W5177      18.007 157.488 -15.460  1.00 47.31           C  
ANISOU 2758  CG  ASN W5177     5995   4283   7697   -225   -746   1553
ATOM   2759  OD1 ASN W5177      18.584 158.568 -15.454  1.00 52.53           O  
ANISOU 2759  OD1 ASN W5177     6647   4968   8345   -187   -820   1563
ATOM   2760  ND2 ASN W5177      17.776 156.848 -16.599  1.00 50.25           N  
ANISOU 2760  ND2 ASN W5177     6506   4629   7959   -363   -755   1635
ATOM   2761  H   ASN W5177      19.519 155.335 -13.396  1.00  0.00           H  
ATOM   2762  HA  ASN W5177      18.814 158.180 -13.006  1.00  0.00           H  
ATOM   2763  HB3 ASN W5177      16.561 157.295 -13.915  1.00  0.00           H  
ATOM   2764  HB2 ASN W5177      17.362 155.785 -14.277  1.00  0.00           H  
ATOM   2765 HD22 ASN W5177      18.081 157.263 -17.465  1.00  0.00           H  
ATOM   2766 HD21 ASN W5177      17.347 155.918 -16.622  1.00  0.00           H  
ATOM   2767  N   TYR W5178      17.902 157.708 -10.714  1.00 35.91           N  
ANISOU 2767  N   TYR W5178     4094   2858   6694    114   -506   1177
ATOM   2768  CA  TYR W5178      17.430 157.595  -9.347  1.00 32.98           C  
ANISOU 2768  CA  TYR W5178     3614   2481   6435    168   -409   1061
ATOM   2769  C   TYR W5178      15.980 158.049  -9.255  1.00 31.86           C  
ANISOU 2769  C   TYR W5178     3477   2199   6430    221   -468   1009
ATOM   2770  O   TYR W5178      15.570 158.946  -9.985  1.00 35.94           O  
ANISOU 2770  O   TYR W5178     4039   2610   7005    277   -614   1027
ATOM   2771  CB  TYR W5178      18.303 158.434  -8.413  1.00 35.57           C  
ANISOU 2771  CB  TYR W5178     3835   2854   6824    228   -384    973
ATOM   2772  CG  TYR W5178      19.685 157.926  -8.081  1.00 35.89           C  
ANISOU 2772  CG  TYR W5178     3862   3018   6756    184   -275    984
ATOM   2773  CD1 TYR W5178      20.669 157.834  -9.076  1.00 34.54           C  
ANISOU 2773  CD1 TYR W5178     3740   2913   6470    148   -311   1056
ATOM   2774  CD2 TYR W5178      20.022 157.554  -6.775  1.00 37.29           C  
ANISOU 2774  CD2 TYR W5178     3990   3238   6941    179   -139    920
ATOM   2775  CE1 TYR W5178      21.955 157.373  -8.777  1.00 37.19           C  
ANISOU 2775  CE1 TYR W5178     4064   3350   6718    124   -212   1051
ATOM   2776  CE2 TYR W5178      21.318 157.137  -6.454  1.00 39.94           C  
ANISOU 2776  CE2 TYR W5178     4332   3660   7184    159    -53    932
ATOM   2777  CZ  TYR W5178      22.294 157.061  -7.457  1.00 39.18           C  
ANISOU 2777  CZ  TYR W5178     4273   3623   6992    140    -90    991
ATOM   2778  OH  TYR W5178      23.574 156.702  -7.155  1.00 40.76           O  
ANISOU 2778  OH  TYR W5178     4479   3898   7111    136     -6    987
ATOM   2779  H   TYR W5178      18.186 158.637 -10.988  1.00  0.00           H  
ATOM   2780  HA  TYR W5178      17.489 156.553  -9.039  1.00  0.00           H  
ATOM   2781  HB3 TYR W5178      17.782 158.570  -7.464  1.00  0.00           H  
ATOM   2782  HB2 TYR W5178      18.395 159.448  -8.800  1.00  0.00           H  
ATOM   2783  HD1 TYR W5178      20.442 158.128 -10.089  1.00  0.00           H  
ATOM   2784  HD2 TYR W5178      19.281 157.601  -5.989  1.00  0.00           H  
ATOM   2785  HE1 TYR W5178      22.688 157.276  -9.566  1.00  0.00           H  
ATOM   2786  HE2 TYR W5178      21.570 156.880  -5.437  1.00  0.00           H  
ATOM   2787  HH  TYR W5178      24.182 156.695  -7.899  1.00  0.00           H  
ATOM   2788  N   TYR W5179      15.230 157.480  -8.307  1.00 34.76           N  
ANISOU 2788  N   TYR W5179     3801   2569   6837    205   -358    939
ATOM   2789  CA  TYR W5179      13.892 157.862  -7.902  1.00 35.48           C  
ANISOU 2789  CA  TYR W5179     3884   2537   7060    249   -383    861
ATOM   2790  C   TYR W5179      13.806 157.790  -6.383  1.00 35.10           C  
ANISOU 2790  C   TYR W5179     3716   2538   7082    259   -248    723
ATOM   2791  O   TYR W5179      14.548 157.026  -5.775  1.00 36.40           O  
ANISOU 2791  O   TYR W5179     3860   2815   7154    197   -126    731
ATOM   2792  CB  TYR W5179      12.852 156.919  -8.510  1.00 39.89           C  
ANISOU 2792  CB  TYR W5179     4564   3041   7551    165   -385    932
ATOM   2793  CG  TYR W5179      13.042 156.537  -9.964  1.00 37.61           C  
ANISOU 2793  CG  TYR W5179     4414   2751   7126     98   -478   1072
ATOM   2794  CD1 TYR W5179      12.704 157.445 -10.981  1.00 40.87           C  
ANISOU 2794  CD1 TYR W5179     4936   3056   7537    133   -626   1098
ATOM   2795  CD2 TYR W5179      13.537 155.265 -10.304  1.00 38.48           C  
ANISOU 2795  CD2 TYR W5179     4549   2990   7082     -6   -412   1160
ATOM   2796  CE1 TYR W5179      12.791 157.059 -12.331  1.00 41.53           C  
ANISOU 2796  CE1 TYR W5179     5167   3132   7480     47   -704   1229
ATOM   2797  CE2 TYR W5179      13.625 154.878 -11.651  1.00 39.84           C  
ANISOU 2797  CE2 TYR W5179     4842   3167   7128    -92   -483   1278
ATOM   2798  CZ  TYR W5179      13.248 155.776 -12.665  1.00 40.52           C  
ANISOU 2798  CZ  TYR W5179     5053   3118   7223    -76   -629   1322
ATOM   2799  OH  TYR W5179      13.315 155.401 -13.970  1.00 40.66           O  
ANISOU 2799  OH  TYR W5179     5214   3139   7094   -187   -695   1443
ATOM   2800  H   TYR W5179      15.617 156.709  -7.785  1.00  0.00           H  
ATOM   2801  HA  TYR W5179      13.686 158.884  -8.216  1.00  0.00           H  
ATOM   2802  HB3 TYR W5179      11.856 157.349  -8.390  1.00  0.00           H  
ATOM   2803  HB2 TYR W5179      12.823 155.994  -7.939  1.00  0.00           H  
ATOM   2804  HD1 TYR W5179      12.341 158.425 -10.717  1.00  0.00           H  
ATOM   2805  HD2 TYR W5179      13.844 154.576  -9.535  1.00  0.00           H  
ATOM   2806  HE1 TYR W5179      12.479 157.737 -13.108  1.00  0.00           H  
ATOM   2807  HE2 TYR W5179      13.971 153.886 -11.889  1.00  0.00           H  
ATOM   2808  HH  TYR W5179      13.187 156.121 -14.614  1.00  0.00           H  
ATOM   2809  N   LYS W5180      12.861 158.506  -5.771  1.00 38.13           N  
ANISOU 2809  N   LYS W5180     4024   2838   7626    336   -273    593
ATOM   2810  CA  LYS W5180      12.536 158.429  -4.360  1.00 36.56           C  
ANISOU 2810  CA  LYS W5180     3707   2692   7493    328   -141    442
ATOM   2811  C   LYS W5180      11.028 158.540  -4.182  1.00 38.41           C  
ANISOU 2811  C   LYS W5180     3912   2823   7860    365   -143    321
ATOM   2812  O   LYS W5180      10.375 159.191  -4.992  1.00 40.18           O  
ANISOU 2812  O   LYS W5180     4148   2920   8201    465   -278    297
ATOM   2813  CB  LYS W5180      13.326 159.473  -3.570  1.00 36.96           C  
ANISOU 2813  CB  LYS W5180     3634   2798   7611    379   -140    346
ATOM   2814  CG  LYS W5180      13.059 159.536  -2.054  1.00 38.88           C  
ANISOU 2814  CG  LYS W5180     3762   3104   7906    340      8    181
ATOM   2815  CD  LYS W5180      14.014 160.493  -1.327  1.00 41.52           C  
ANISOU 2815  CD  LYS W5180     3983   3506   8285    360     15     89
ATOM   2816  CE  LYS W5180      13.580 160.766   0.122  1.00 43.05           C  
ANISOU 2816  CE  LYS W5180     4062   3763   8532    300    165    -95
ATOM   2817  NZ  LYS W5180      14.398 161.816   0.750  1.00 42.65           N1+
ANISOU 2817  NZ  LYS W5180     4093   3769   8344    173    322    -51
ATOM   2818  H   LYS W5180      12.236 159.093  -6.301  1.00  0.00           H  
ATOM   2819  HA  LYS W5180      12.808 157.440  -3.996  1.00  0.00           H  
ATOM   2820  HB3 LYS W5180      13.118 160.455  -3.995  1.00  0.00           H  
ATOM   2821  HB2 LYS W5180      14.390 159.287  -3.727  1.00  0.00           H  
ATOM   2822  HG3 LYS W5180      13.148 158.543  -1.614  1.00  0.00           H  
ATOM   2823  HG2 LYS W5180      12.034 159.865  -1.875  1.00  0.00           H  
ATOM   2824  HD3 LYS W5180      14.091 161.428  -1.882  1.00  0.00           H  
ATOM   2825  HD2 LYS W5180      15.011 160.053  -1.319  1.00  0.00           H  
ATOM   2826  HE3 LYS W5180      13.633 159.854   0.719  1.00  0.00           H  
ATOM   2827  HE2 LYS W5180      12.549 161.105   0.139  1.00  0.00           H  
ATOM   2828  HZ1 LYS W5180      14.063 161.990   1.686  1.00  0.00           H  
ATOM   2829  HZ2 LYS W5180      15.357 161.505   0.789  1.00  0.00           H  
ATOM   2830  HZ3 LYS W5180      14.327 162.662   0.204  1.00  0.00           H  
ATOM   2831  N   LYS W5181      10.503 157.894  -3.140  1.00 35.93           N  
ANISOU 2831  N   LYS W5181     3569   2558   7525    289      2    242
ATOM   2832  CA  LYS W5181       9.133 158.020  -2.666  1.00 34.48           C  
ANISOU 2832  CA  LYS W5181     3344   2297   7459    305     35     97
ATOM   2833  C   LYS W5181       9.141 158.453  -1.199  1.00 40.42           C  
ANISOU 2833  C   LYS W5181     3961   3143   8254    269    180    -78
ATOM   2834  O   LYS W5181       9.985 157.986  -0.431  1.00 40.50           O  
ANISOU 2834  O   LYS W5181     3974   3270   8142    173    295    -48
ATOM   2835  CB  LYS W5181       8.376 156.685  -2.840  1.00 40.39           C  
ANISOU 2835  CB  LYS W5181     4206   3023   8119    210     82    159
ATOM   2836  CG  LYS W5181       7.806 156.514  -4.256  1.00 51.62           C  
ANISOU 2836  CG  LYS W5181     5770   4329   9513    221    -50    297
ATOM   2837  CD  LYS W5181       7.144 155.153  -4.523  1.00 53.43           C  
ANISOU 2837  CD  LYS W5181     6097   4561   9644    100     15    338
ATOM   2838  CE  LYS W5181       5.879 154.927  -3.679  1.00 52.66           C  
ANISOU 2838  CE  LYS W5181     5960   4391   9657     98     80    169
ATOM   2839  NZ  LYS W5181       5.112 153.769  -4.155  1.00 49.26           N1+
ANISOU 2839  NZ  LYS W5181     5617   3981   9118    -38    152    198
ATOM   2840  H   LYS W5181      11.123 157.376  -2.515  1.00  0.00           H  
ATOM   2841  HA  LYS W5181       8.637 158.798  -3.240  1.00  0.00           H  
ATOM   2842  HB3 LYS W5181       7.535 156.663  -2.145  1.00  0.00           H  
ATOM   2843  HB2 LYS W5181       9.016 155.846  -2.560  1.00  0.00           H  
ATOM   2844  HG3 LYS W5181       8.586 156.695  -4.993  1.00  0.00           H  
ATOM   2845  HG2 LYS W5181       7.059 157.288  -4.424  1.00  0.00           H  
ATOM   2846  HD3 LYS W5181       7.861 154.354  -4.323  1.00  0.00           H  
ATOM   2847  HD2 LYS W5181       6.911 155.083  -5.586  1.00  0.00           H  
ATOM   2848  HE3 LYS W5181       5.229 155.798  -3.731  1.00  0.00           H  
ATOM   2849  HE2 LYS W5181       6.139 154.777  -2.630  1.00  0.00           H  
ATOM   2850  HZ1 LYS W5181       5.702 152.948  -4.133  1.00  0.00           H  
ATOM   2851  HZ2 LYS W5181       4.323 153.613  -3.543  1.00  0.00           H  
ATOM   2852  HZ3 LYS W5181       4.786 153.930  -5.096  1.00  0.00           H  
ATOM   2853  N   VAL W5182       8.180 159.313  -0.854  1.00 39.92           N  
ANISOU 2853  N   VAL W5182     3784   3023   8361    343    172   -267
ATOM   2854  CA  VAL W5182       7.897 159.779   0.494  1.00 41.78           C  
ANISOU 2854  CA  VAL W5182     3878   3353   8645    291    319   -467
ATOM   2855  C   VAL W5182       6.374 159.673   0.683  1.00 49.08           C  
ANISOU 2855  C   VAL W5182     4762   4209   9678    300    365   -634
ATOM   2856  O   VAL W5182       5.626 160.268  -0.095  1.00 56.06           O  
ANISOU 2856  O   VAL W5182     5613   4963  10724    438    245   -709
ATOM   2857  CB  VAL W5182       8.328 161.263   0.692  1.00 39.90           C  
ANISOU 2857  CB  VAL W5182     3483   3158   8519    372    279   -589
ATOM   2858  CG1 VAL W5182       7.937 161.847   2.067  1.00 41.37           C  
ANISOU 2858  CG1 VAL W5182     3515   3444   8760    298    442   -828
ATOM   2859  CG2 VAL W5182       9.840 161.445   0.474  1.00 36.06           C  
ANISOU 2859  CG2 VAL W5182     3043   2747   7914    339    258   -442
ATOM   2860  H   VAL W5182       7.509 159.624  -1.557  1.00  0.00           H  
ATOM   2861  HA  VAL W5182       8.408 159.154   1.226  1.00  0.00           H  
ATOM   2862  HB  VAL W5182       7.826 161.871  -0.065  1.00  0.00           H  
ATOM   2863 HG11 VAL W5182       8.347 162.848   2.204  1.00  0.00           H  
ATOM   2864 HG12 VAL W5182       6.857 161.936   2.182  1.00  0.00           H  
ATOM   2865 HG13 VAL W5182       8.306 161.223   2.882  1.00  0.00           H  
ATOM   2866 HG21 VAL W5182      10.148 162.477   0.641  1.00  0.00           H  
ATOM   2867 HG22 VAL W5182      10.409 160.810   1.153  1.00  0.00           H  
ATOM   2868 HG23 VAL W5182      10.132 161.191  -0.545  1.00  0.00           H  
ATOM   2869  N   ASP W5183       5.936 158.902   1.684  1.00 50.31           N  
ANISOU 2869  N   ASP W5183     4929   4446   9743    157    531   -693
ATOM   2870  CA  ASP W5183       4.538 158.755   2.124  1.00 53.26           C  
ANISOU 2870  CA  ASP W5183     5267   4775  10195    134    604   -865
ATOM   2871  C   ASP W5183       3.574 158.260   1.017  1.00 48.52           C  
ANISOU 2871  C   ASP W5183     4786   4007   9643    204    485   -788
ATOM   2872  O   ASP W5183       2.372 158.507   1.091  1.00 46.78           O  
ANISOU 2872  O   ASP W5183     4522   3673   9579    285    456   -943
ATOM   2873  CB  ASP W5183       3.961 160.017   2.831  1.00 60.40           C  
ANISOU 2873  CB  ASP W5183     5970   5692  11287    207    639  -1139
ATOM   2874  CG  ASP W5183       4.792 160.638   3.965  1.00 61.09           C  
ANISOU 2874  CG  ASP W5183     5950   5953  11308     86    792  -1242
ATOM   2875  OD1 ASP W5183       5.611 159.922   4.582  1.00 57.98           O  
ANISOU 2875  OD1 ASP W5183     5653   5654  10724    -78    909  -1145
ATOM   2876  OD2 ASP W5183       4.482 161.801   4.301  1.00 63.96           O1-
ANISOU 2876  OD2 ASP W5183     6138   6359  11806    151    791  -1424
ATOM   2877  H   ASP W5183       6.636 158.451   2.277  1.00  0.00           H  
ATOM   2878  HA  ASP W5183       4.555 157.952   2.862  1.00  0.00           H  
ATOM   2879  HB3 ASP W5183       2.993 159.775   3.269  1.00  0.00           H  
ATOM   2880  HB2 ASP W5183       3.783 160.792   2.083  1.00  0.00           H  
ATOM   2881  N   GLY W5184       4.111 157.558   0.013  1.00 44.98           N  
ANISOU 2881  N   GLY W5184     4490   3542   9057    166    419   -557
ATOM   2882  CA  GLY W5184       3.385 157.024  -1.137  1.00 38.34           C  
ANISOU 2882  CA  GLY W5184     3789   2552   8228    192    315   -464
ATOM   2883  C   GLY W5184       3.500 157.934  -2.372  1.00 50.21           C  
ANISOU 2883  C   GLY W5184     5327   3890   9861    358    119   -416
ATOM   2884  O   GLY W5184       3.197 157.472  -3.471  1.00 55.06           O  
ANISOU 2884  O   GLY W5184     6081   4349  10490    375     25   -342
ATOM   2885  H   GLY W5184       5.106 157.351   0.059  1.00  0.00           H  
ATOM   2886  HA3 GLY W5184       2.330 156.870  -0.906  1.00  0.00           H  
ATOM   2887  HA2 GLY W5184       3.799 156.046  -1.382  1.00  0.00           H  
ATOM   2888  N   VAL W5185       3.958 159.186  -2.237  1.00 39.55           N  
ANISOU 2888  N   VAL W5185     3866   2565   8596    471     50   -453
ATOM   2889  CA  VAL W5185       4.147 160.122  -3.333  1.00 45.15           C  
ANISOU 2889  CA  VAL W5185     4608   3197   9348    616   -154   -404
ATOM   2890  C   VAL W5185       5.587 159.959  -3.849  1.00 44.62           C  
ANISOU 2890  C   VAL W5185     4586   3202   9166    607   -228   -218
ATOM   2891  O   VAL W5185       6.519 159.956  -3.045  1.00 41.28           O  
ANISOU 2891  O   VAL W5185     4056   2886   8744    580   -147   -239
ATOM   2892  CB  VAL W5185       3.935 161.583  -2.837  1.00 48.88           C  
ANISOU 2892  CB  VAL W5185     4903   3693   9977    748   -193   -624
ATOM   2893  CG1 VAL W5185       4.154 162.656  -3.921  1.00 48.31           C  
ANISOU 2893  CG1 VAL W5185     4886   3565   9905    891   -417   -556
ATOM   2894  CG2 VAL W5185       2.542 161.769  -2.202  1.00 52.74           C  
ANISOU 2894  CG2 VAL W5185     5339   4124  10576    753   -109   -827
ATOM   2895  H   VAL W5185       4.299 159.505  -1.335  1.00  0.00           H  
ATOM   2896  HA  VAL W5185       3.439 159.914  -4.139  1.00  0.00           H  
ATOM   2897  HB  VAL W5185       4.664 161.791  -2.052  1.00  0.00           H  
ATOM   2898 HG11 VAL W5185       3.879 163.647  -3.559  1.00  0.00           H  
ATOM   2899 HG12 VAL W5185       5.200 162.719  -4.218  1.00  0.00           H  
ATOM   2900 HG13 VAL W5185       3.561 162.453  -4.813  1.00  0.00           H  
ATOM   2901 HG21 VAL W5185       2.391 162.798  -1.877  1.00  0.00           H  
ATOM   2902 HG22 VAL W5185       1.747 161.522  -2.907  1.00  0.00           H  
ATOM   2903 HG23 VAL W5185       2.414 161.138  -1.321  1.00  0.00           H  
ATOM   2904  N   VAL W5186       5.753 159.819  -5.171  1.00 40.36           N  
ANISOU 2904  N   VAL W5186     4214   2599   8523    620   -372    -46
ATOM   2905  CA  VAL W5186       7.039 159.892  -5.838  1.00 38.81           C  
ANISOU 2905  CA  VAL W5186     4064   2469   8213    614   -453    114
ATOM   2906  C   VAL W5186       7.588 161.308  -5.741  1.00 41.08           C  
ANISOU 2906  C   VAL W5186     4219   2800   8589    739   -546     21
ATOM   2907  O   VAL W5186       6.875 162.245  -6.083  1.00 46.89           O  
ANISOU 2907  O   VAL W5186     4934   3468   9416    859   -661    -71
ATOM   2908  CB  VAL W5186       6.954 159.453  -7.302  1.00 39.21           C  
ANISOU 2908  CB  VAL W5186     4330   2439   8130    584   -578    294
ATOM   2909  CG1 VAL W5186       8.293 159.534  -8.072  1.00 38.60           C  
ANISOU 2909  CG1 VAL W5186     4293   2433   7941    580   -663    436
ATOM   2910  CG2 VAL W5186       6.378 158.029  -7.432  1.00 39.49           C  
ANISOU 2910  CG2 VAL W5186     4477   2458   8068    438   -476    376
ATOM   2911  H   VAL W5186       4.953 159.855  -5.786  1.00  0.00           H  
ATOM   2912  HA  VAL W5186       7.725 159.224  -5.320  1.00  0.00           H  
ATOM   2913  HB  VAL W5186       6.258 160.124  -7.810  1.00  0.00           H  
ATOM   2914 HG11 VAL W5186       8.177 159.173  -9.093  1.00  0.00           H  
ATOM   2915 HG12 VAL W5186       8.670 160.555  -8.145  1.00  0.00           H  
ATOM   2916 HG13 VAL W5186       9.064 158.931  -7.590  1.00  0.00           H  
ATOM   2917 HG21 VAL W5186       6.202 157.780  -8.477  1.00  0.00           H  
ATOM   2918 HG22 VAL W5186       7.057 157.284  -7.017  1.00  0.00           H  
ATOM   2919 HG23 VAL W5186       5.418 157.920  -6.927  1.00  0.00           H  
ATOM   2920  N   GLN W5187       8.827 161.467  -5.260  1.00 38.94           N  
ANISOU 2920  N   GLN W5187     3860   2643   8293    712   -498     40
ATOM   2921  CA  GLN W5187       9.436 162.770  -5.019  1.00 42.45           C  
ANISOU 2921  CA  GLN W5187     4163   3150   8817    806   -571    -57
ATOM   2922  C   GLN W5187      10.229 163.254  -6.245  1.00 45.42           C  
ANISOU 2922  C   GLN W5187     4632   3539   9087    827   -718    103
ATOM   2923  O   GLN W5187      11.037 162.509  -6.802  1.00 50.27           O  
ANISOU 2923  O   GLN W5187     5355   4180   9567    735   -690    266
ATOM   2924  CB  GLN W5187      10.306 162.712  -3.744  1.00 45.64           C  
ANISOU 2924  CB  GLN W5187     4396   3668   9279    754   -404   -177
ATOM   2925  CG  GLN W5187      10.929 164.075  -3.367  1.00 56.66           C  
ANISOU 2925  CG  GLN W5187     5636   5078  10815    764   -288   -412
ATOM   2926  CD  GLN W5187      11.448 164.112  -1.933  1.00 65.95           C  
ANISOU 2926  CD  GLN W5187     6624   6382  12053    727   -160   -567
ATOM   2927  OE1 GLN W5187      12.142 163.204  -1.488  1.00 66.10           O  
ANISOU 2927  OE1 GLN W5187     6671   6495  11947    644   -118   -473
ATOM   2928  NE2 GLN W5187      11.136 165.172  -1.198  1.00 71.85           N  
ANISOU 2928  NE2 GLN W5187     7204   7177  12917    743    -89   -807
ATOM   2929  H   GLN W5187       9.417 160.650  -5.107  1.00  0.00           H  
ATOM   2930  HA  GLN W5187       8.639 163.491  -4.820  1.00  0.00           H  
ATOM   2931  HB3 GLN W5187      11.096 161.967  -3.855  1.00  0.00           H  
ATOM   2932  HB2 GLN W5187       9.681 162.367  -2.918  1.00  0.00           H  
ATOM   2933  HG3 GLN W5187      10.187 164.865  -3.491  1.00  0.00           H  
ATOM   2934  HG2 GLN W5187      11.756 164.316  -4.036  1.00  0.00           H  
ATOM   2935 HE22 GLN W5187      11.469 165.232  -0.249  1.00  0.00           H  
ATOM   2936 HE21 GLN W5187      10.563 165.919  -1.567  1.00  0.00           H  
ATOM   2937  N   GLN W5188      10.025 164.533  -6.581  1.00 50.78           N  
ANISOU 2937  N   GLN W5188     5262   4205   9825    948   -875     47
ATOM   2938  CA  GLN W5188      10.797 165.315  -7.540  1.00 50.81           C  
ANISOU 2938  CA  GLN W5188     5342   4224   9741    973  -1024    178
ATOM   2939  C   GLN W5188      12.143 165.698  -6.890  1.00 47.66           C  
ANISOU 2939  C   GLN W5188     4824   3952   9331    923   -947    168
ATOM   2940  O   GLN W5188      12.230 166.741  -6.240  1.00 50.00           O  
ANISOU 2940  O   GLN W5188     4930   4326   9741    961   -902     -2
ATOM   2941  CB  GLN W5188       9.917 166.528  -7.934  1.00 55.82           C  
ANISOU 2941  CB  GLN W5188     5949   4811  10450   1128  -1216    108
ATOM   2942  CG  GLN W5188      10.530 167.546  -8.922  1.00 63.52           C  
ANISOU 2942  CG  GLN W5188     7000   5798  11337   1160  -1387    235
ATOM   2943  CD  GLN W5188       9.527 168.634  -9.324  1.00 77.06           C  
ANISOU 2943  CD  GLN W5188     8972   7408  12898   1108  -1476    446
ATOM   2944  OE1 GLN W5188       8.532 168.858  -8.644  1.00 81.89           O  
ANISOU 2944  OE1 GLN W5188     9707   7933  13476   1057  -1421    490
ATOM   2945  NE2 GLN W5188       9.766 169.350 -10.416  1.00 83.94           N  
ANISOU 2945  NE2 GLN W5188     9930   8293  13672   1108  -1612    572
ATOM   2946  H   GLN W5188       9.348 165.060  -6.053  1.00  0.00           H  
ATOM   2947  HA  GLN W5188      10.987 164.714  -8.432  1.00  0.00           H  
ATOM   2948  HB3 GLN W5188       9.620 167.064  -7.031  1.00  0.00           H  
ATOM   2949  HB2 GLN W5188       8.993 166.146  -8.372  1.00  0.00           H  
ATOM   2950  HG3 GLN W5188      10.882 167.030  -9.813  1.00  0.00           H  
ATOM   2951  HG2 GLN W5188      11.394 168.026  -8.471  1.00  0.00           H  
ATOM   2952 HE22 GLN W5188       9.062 170.005 -10.722  1.00  0.00           H  
ATOM   2953 HE21 GLN W5188      10.571 169.187 -11.024  1.00  0.00           H  
ATOM   2954  N   LEU W5189      13.138 164.807  -7.004  1.00 41.44           N  
ANISOU 2954  N   LEU W5189     4148   3190   8407    831   -926    339
ATOM   2955  CA  LEU W5189      14.479 164.938  -6.414  1.00 40.13           C  
ANISOU 2955  CA  LEU W5189     3888   3126   8232    789   -857    336
ATOM   2956  C   LEU W5189      15.212 166.240  -6.830  1.00 45.61           C  
ANISOU 2956  C   LEU W5189     4523   3856   8952    872  -1024    320
ATOM   2957  O   LEU W5189      14.991 166.718  -7.945  1.00 49.67           O  
ANISOU 2957  O   LEU W5189     5162   4315   9396    912  -1195    427
ATOM   2958  CB  LEU W5189      15.321 163.700  -6.801  1.00 40.47           C  
ANISOU 2958  CB  LEU W5189     4063   3190   8124    673   -781    511
ATOM   2959  CG  LEU W5189      14.872 162.378  -6.140  1.00 40.34           C  
ANISOU 2959  CG  LEU W5189     4074   3199   8053    574   -590    509
ATOM   2960  CD1 LEU W5189      15.693 161.188  -6.684  1.00 40.36           C  
ANISOU 2960  CD1 LEU W5189     4194   3272   7867    464   -522    657
ATOM   2961  CD2 LEU W5189      14.938 162.461  -4.601  1.00 38.05           C  
ANISOU 2961  CD2 LEU W5189     3635   2992   7828    550   -436    340
ATOM   2962  H   LEU W5189      12.940 163.936  -7.478  1.00  0.00           H  
ATOM   2963  HA  LEU W5189      14.315 164.959  -5.338  1.00  0.00           H  
ATOM   2964  HB3 LEU W5189      16.371 163.873  -6.557  1.00  0.00           H  
ATOM   2965  HB2 LEU W5189      15.296 163.594  -7.885  1.00  0.00           H  
ATOM   2966  HG  LEU W5189      13.831 162.190  -6.408  1.00  0.00           H  
ATOM   2967 HD11 LEU W5189      15.903 160.430  -5.930  1.00  0.00           H  
ATOM   2968 HD12 LEU W5189      15.157 160.690  -7.492  1.00  0.00           H  
ATOM   2969 HD13 LEU W5189      16.654 161.510  -7.088  1.00  0.00           H  
ATOM   2970 HD21 LEU W5189      15.282 161.536  -4.146  1.00  0.00           H  
ATOM   2971 HD22 LEU W5189      15.613 163.242  -4.256  1.00  0.00           H  
ATOM   2972 HD23 LEU W5189      13.953 162.675  -4.182  1.00  0.00           H  
ATOM   2973  N   PRO W5190      16.034 166.812  -5.915  1.00 45.60           N  
ANISOU 2973  N   PRO W5190     4335   3951   9041    888   -978    184
ATOM   2974  CA  PRO W5190      16.654 168.128  -6.130  1.00 50.18           C  
ANISOU 2974  CA  PRO W5190     4825   4584   9656    971  -1143    135
ATOM   2975  C   PRO W5190      17.709 168.150  -7.247  1.00 39.80           C  
ANISOU 2975  C   PRO W5190     3627   3304   8192    914  -1221    304
ATOM   2976  O   PRO W5190      18.486 167.207  -7.391  1.00 40.64           O  
ANISOU 2976  O   PRO W5190     3845   3449   8148    784  -1093    411
ATOM   2977  CB  PRO W5190      17.250 168.489  -4.760  1.00 51.61           C  
ANISOU 2977  CB  PRO W5190     4777   4896   9934    945  -1014    -81
ATOM   2978  CG  PRO W5190      17.527 167.153  -4.098  1.00 38.51           C  
ANISOU 2978  CG  PRO W5190     3178   3278   8175    786   -769    -61
ATOM   2979  CD  PRO W5190      16.389 166.272  -4.599  1.00 37.84           C  
ANISOU 2979  CD  PRO W5190     3242   3069   8068    789   -754     54
ATOM   2980  HA  PRO W5190      15.877 168.851  -6.377  1.00  0.00           H  
ATOM   2981  HB3 PRO W5190      16.513 169.046  -4.179  1.00  0.00           H  
ATOM   2982  HB2 PRO W5190      18.145 169.110  -4.826  1.00  0.00           H  
ATOM   2983  HG3 PRO W5190      17.600 167.202  -3.011  1.00  0.00           H  
ATOM   2984  HG2 PRO W5190      18.470 166.775  -4.483  1.00  0.00           H  
ATOM   2985  HD2 PRO W5190      16.703 165.229  -4.637  1.00  0.00           H  
ATOM   2986  HD3 PRO W5190      15.528 166.353  -3.933  1.00  0.00           H  
ATOM   2987  N   GLU W5191      17.710 169.269  -7.975  1.00 45.10           N  
ANISOU 2987  N   GLU W5191     4274   3977   8886   1010  -1435    317
ATOM   2988  CA  GLU W5191      18.641 169.708  -9.004  1.00 46.44           C  
ANISOU 2988  CA  GLU W5191     4535   4217   8893    939  -1505    440
ATOM   2989  C   GLU W5191      20.043 169.902  -8.394  1.00 48.74           C  
ANISOU 2989  C   GLU W5191     4711   4673   9136    827  -1338    334
ATOM   2990  O   GLU W5191      20.380 170.978  -7.905  1.00 54.06           O  
ANISOU 2990  O   GLU W5191     5188   5427   9924    856  -1301    144
ATOM   2991  CB  GLU W5191      18.021 170.973  -9.669  1.00 53.86           C  
ANISOU 2991  CB  GLU W5191     5466   5130   9870   1071  -1786    464
ATOM   2992  CG  GLU W5191      17.890 172.313  -8.884  1.00 70.70           C  
ANISOU 2992  CG  GLU W5191     7760   7127  11976   1150  -1915    528
ATOM   2993  CD  GLU W5191      17.212 172.279  -7.508  1.00 85.83           C  
ANISOU 2993  CD  GLU W5191     9925   8942  13746   1046  -1879    730
ATOM   2994  OE1 GLU W5191      16.135 171.652  -7.389  1.00 90.80           O  
ANISOU 2994  OE1 GLU W5191    10595   9512  14393   1011  -1743    714
ATOM   2995  OE2 GLU W5191      17.785 172.885  -6.582  1.00 91.01           O1-
ANISOU 2995  OE2 GLU W5191    10730   9590  14258    985  -1984    896
ATOM   2996  H   GLU W5191      17.065 170.003  -7.708  1.00  0.00           H  
ATOM   2997  HA  GLU W5191      18.697 168.924  -9.760  1.00  0.00           H  
ATOM   2998  HB3 GLU W5191      17.040 170.701 -10.044  1.00  0.00           H  
ATOM   2999  HB2 GLU W5191      18.590 171.188 -10.570  1.00  0.00           H  
ATOM   3000  HG3 GLU W5191      17.311 173.011  -9.486  1.00  0.00           H  
ATOM   3001  HG2 GLU W5191      18.873 172.780  -8.801  1.00  0.00           H  
ATOM   3002  N   THR W5192      20.815 168.819  -8.353  1.00 49.55           N  
ANISOU 3002  N   THR W5192     4935   4825   9067    693  -1232    444
ATOM   3003  CA  THR W5192      21.977 168.682  -7.496  1.00 49.93           C  
ANISOU 3003  CA  THR W5192     4916   4990   9065    579  -1045    354
ATOM   3004  C   THR W5192      23.284 168.612  -8.310  1.00 47.35           C  
ANISOU 3004  C   THR W5192     4694   4733   8564    486  -1054    455
ATOM   3005  O   THR W5192      23.300 168.075  -9.422  1.00 43.97           O  
ANISOU 3005  O   THR W5192     4412   4267   8026    476  -1152    612
ATOM   3006  CB  THR W5192      21.792 167.411  -6.606  1.00 50.41           C  
ANISOU 3006  CB  THR W5192     5010   5024   9117    506   -822    343
ATOM   3007  OG1 THR W5192      22.786 167.272  -5.615  1.00 56.59           O  
ANISOU 3007  OG1 THR W5192     5771   5895   9836    396   -655    277
ATOM   3008  CG2 THR W5192      21.788 166.075  -7.358  1.00 46.22           C  
ANISOU 3008  CG2 THR W5192     4661   4426   8475    475   -809    522
ATOM   3009  H   THR W5192      20.501 167.968  -8.816  1.00  0.00           H  
ATOM   3010  HA  THR W5192      22.061 169.547  -6.843  1.00  0.00           H  
ATOM   3011  HB  THR W5192      20.844 167.503  -6.073  1.00  0.00           H  
ATOM   3012  HG1 THR W5192      23.637 167.125  -6.070  1.00  0.00           H  
ATOM   3013 HG21 THR W5192      21.798 165.233  -6.668  1.00  0.00           H  
ATOM   3014 HG22 THR W5192      20.899 165.975  -7.977  1.00  0.00           H  
ATOM   3015 HG23 THR W5192      22.656 165.958  -8.002  1.00  0.00           H  
ATOM   3016  N   TYR W5193      24.362 169.131  -7.711  1.00 49.80           N  
ANISOU 3016  N   TYR W5193     4932   5145   8845    404   -943    352
ATOM   3017  CA  TYR W5193      25.747 168.777  -8.031  1.00 44.29           C  
ANISOU 3017  CA  TYR W5193     4331   4512   7986    297   -882    413
ATOM   3018  C   TYR W5193      26.095 167.429  -7.365  1.00 38.20           C  
ANISOU 3018  C   TYR W5193     3650   3713   7151    224   -672    450
ATOM   3019  O   TYR W5193      25.312 166.932  -6.547  1.00 39.68           O  
ANISOU 3019  O   TYR W5193     3820   3845   7412    242   -573    423
ATOM   3020  CB  TYR W5193      26.688 169.881  -7.499  1.00 44.71           C  
ANISOU 3020  CB  TYR W5193     4273   4677   8038    241   -868    274
ATOM   3021  CG  TYR W5193      26.453 171.274  -8.058  1.00 45.71           C  
ANISOU 3021  CG  TYR W5193     4304   4863   8201    310  -1092    236
ATOM   3022  CD1 TYR W5193      26.829 171.576  -9.383  1.00 46.12           C  
ANISOU 3022  CD1 TYR W5193     4446   4958   8119    287  -1234    340
ATOM   3023  CD2 TYR W5193      25.882 172.281  -7.251  1.00 46.65           C  
ANISOU 3023  CD2 TYR W5193     4237   5006   8481    397  -1164     87
ATOM   3024  CE1 TYR W5193      26.634 172.872  -9.899  1.00 47.98           C  
ANISOU 3024  CE1 TYR W5193     4604   5250   8376    356  -1459    314
ATOM   3025  CE2 TYR W5193      25.683 173.575  -7.769  1.00 50.18           C  
ANISOU 3025  CE2 TYR W5193     4584   5516   8967    482  -1389     46
ATOM   3026  CZ  TYR W5193      26.055 173.872  -9.093  1.00 51.92           C  
ANISOU 3026  CZ  TYR W5193     4911   5769   9047    464  -1543    168
ATOM   3027  OH  TYR W5193      25.832 175.121  -9.588  1.00 55.53           O  
ANISOU 3027  OH  TYR W5193     5279   6290   9531    554  -1787    136
ATOM   3028  H   TYR W5193      24.229 169.619  -6.825  1.00  0.00           H  
ATOM   3029  HA  TYR W5193      25.865 168.679  -9.112  1.00  0.00           H  
ATOM   3030  HB3 TYR W5193      27.725 169.620  -7.710  1.00  0.00           H  
ATOM   3031  HB2 TYR W5193      26.616 169.922  -6.414  1.00  0.00           H  
ATOM   3032  HD1 TYR W5193      27.285 170.820 -10.008  1.00  0.00           H  
ATOM   3033  HD2 TYR W5193      25.593 172.071  -6.232  1.00  0.00           H  
ATOM   3034  HE1 TYR W5193      26.936 173.088 -10.914  1.00  0.00           H  
ATOM   3035  HE2 TYR W5193      25.242 174.343  -7.150  1.00  0.00           H  
ATOM   3036  HH  TYR W5193      26.085 175.232 -10.516  1.00  0.00           H  
ATOM   3037  N   PHE W5194      27.274 166.873  -7.661  1.00 37.45           N  
ANISOU 3037  N   PHE W5194     3650   3663   6916    146   -610    506
ATOM   3038  CA  PHE W5194      27.772 165.675  -6.987  1.00 41.69           C  
ANISOU 3038  CA  PHE W5194     4269   4182   7390     97   -429    533
ATOM   3039  C   PHE W5194      29.246 165.857  -6.616  1.00 44.06           C  
ANISOU 3039  C   PHE W5194     4593   4540   7610     17   -330    471
ATOM   3040  O   PHE W5194      29.994 166.497  -7.362  1.00 47.04           O  
ANISOU 3040  O   PHE W5194     4984   4983   7906    -20   -406    477
ATOM   3041  CB  PHE W5194      27.562 164.412  -7.851  1.00 41.49           C  
ANISOU 3041  CB  PHE W5194     4361   4136   7268    100   -447    682
ATOM   3042  CG  PHE W5194      26.116 163.964  -8.006  1.00 43.59           C  
ANISOU 3042  CG  PHE W5194     4631   4324   7605    161   -505    741
ATOM   3043  CD1 PHE W5194      25.458 163.306  -6.945  1.00 43.37           C  
ANISOU 3043  CD1 PHE W5194     4567   4246   7667    185   -400    693
ATOM   3044  CD2 PHE W5194      25.376 164.315  -9.155  1.00 41.44           C  
ANISOU 3044  CD2 PHE W5194     4419   4023   7302    182   -664    844
ATOM   3045  CE1 PHE W5194      24.118 162.963  -7.059  1.00 40.65           C  
ANISOU 3045  CE1 PHE W5194     4228   3829   7387    234   -446    733
ATOM   3046  CE2 PHE W5194      24.043 163.946  -9.259  1.00 40.26           C  
ANISOU 3046  CE2 PHE W5194     4292   3784   7222    232   -714    892
ATOM   3047  CZ  PHE W5194      23.421 163.269  -8.220  1.00 40.55           C  
ANISOU 3047  CZ  PHE W5194     4276   3777   7356    260   -602    830
ATOM   3048  H   PHE W5194      27.942 167.328  -8.270  1.00  0.00           H  
ATOM   3049  HA  PHE W5194      27.235 165.538  -6.051  1.00  0.00           H  
ATOM   3050  HB3 PHE W5194      28.112 163.580  -7.405  1.00  0.00           H  
ATOM   3051  HB2 PHE W5194      28.004 164.555  -8.838  1.00  0.00           H  
ATOM   3052  HD1 PHE W5194      25.999 163.056  -6.046  1.00  0.00           H  
ATOM   3053  HD2 PHE W5194      25.843 164.858  -9.964  1.00  0.00           H  
ATOM   3054  HE1 PHE W5194      23.616 162.452  -6.250  1.00  0.00           H  
ATOM   3055  HE2 PHE W5194      23.481 164.192 -10.150  1.00  0.00           H  
ATOM   3056  HZ  PHE W5194      22.381 162.998  -8.314  1.00  0.00           H  
ATOM   3057  N   THR W5195      29.635 165.270  -5.479  1.00 41.87           N  
ANISOU 3057  N   THR W5195     4334   4229   7347    -15   -163    410
ATOM   3058  CA  THR W5195      31.017 165.108  -5.079  1.00 39.57           C  
ANISOU 3058  CA  THR W5195     4098   3957   6979    -86    -55    356
ATOM   3059  C   THR W5195      31.672 163.962  -5.836  1.00 40.31           C  
ANISOU 3059  C   THR W5195     4299   4068   6949    -81    -34    451
ATOM   3060  O   THR W5195      30.974 163.164  -6.457  1.00 43.90           O  
ANISOU 3060  O   THR W5195     4791   4509   7381    -35    -48    551
ATOM   3061  CB  THR W5195      31.153 164.907  -3.570  1.00 37.33           C  
ANISOU 3061  CB  THR W5195     3839   3608   6739   -121    109    278
ATOM   3062  OG1 THR W5195      30.568 163.709  -3.112  1.00 40.03           O  
ANISOU 3062  OG1 THR W5195     4226   3888   7098    -67    159    354
ATOM   3063  CG2 THR W5195      30.597 166.063  -2.740  1.00 33.14           C  
ANISOU 3063  CG2 THR W5195     3189   3095   6310   -167    112    143
ATOM   3064  H   THR W5195      28.968 164.724  -4.951  1.00  0.00           H  
ATOM   3065  HA  THR W5195      31.516 166.033  -5.366  1.00  0.00           H  
ATOM   3066  HB  THR W5195      32.208 164.829  -3.311  1.00  0.00           H  
ATOM   3067  HG1 THR W5195      29.624 163.820  -2.978  1.00  0.00           H  
ATOM   3068 HG21 THR W5195      30.771 165.931  -1.673  1.00  0.00           H  
ATOM   3069 HG22 THR W5195      31.061 167.007  -3.028  1.00  0.00           H  
ATOM   3070 HG23 THR W5195      29.524 166.177  -2.887  1.00  0.00           H  
ATOM   3071  N   GLN W5196      33.015 163.925  -5.860  1.00 39.16           N  
ANISOU 3071  N   GLN W5196     4195   3963   6721   -136      8    404
ATOM   3072  CA  GLN W5196      33.790 163.155  -6.845  1.00 36.97           C  
ANISOU 3072  CA  GLN W5196     3996   3728   6323   -140     28    462
ATOM   3073  C   GLN W5196      34.550 161.936  -6.288  1.00 36.04           C  
ANISOU 3073  C   GLN W5196     3954   3552   6188   -100    172    460
ATOM   3074  O   GLN W5196      35.204 161.253  -7.075  1.00 41.05           O  
ANISOU 3074  O   GLN W5196     4630   4230   6738    -79    192    504
ATOM   3075  CB  GLN W5196      34.725 164.134  -7.592  1.00 41.41           C  
ANISOU 3075  CB  GLN W5196     4567   4369   6799   -217      4    399
ATOM   3076  CG  GLN W5196      34.004 165.240  -8.394  1.00 45.63           C  
ANISOU 3076  CG  GLN W5196     5042   4978   7318   -246   -169    422
ATOM   3077  CD  GLN W5196      33.012 164.714  -9.435  1.00 49.35           C  
ANISOU 3077  CD  GLN W5196     5540   5468   7744   -215   -282    561
ATOM   3078  OE1 GLN W5196      33.305 163.761 -10.153  1.00 52.30           O  
ANISOU 3078  OE1 GLN W5196     5982   5891   8000   -246   -262    618
ATOM   3079  NE2 GLN W5196      31.841 165.343  -9.537  1.00 48.75           N  
ANISOU 3079  NE2 GLN W5196     5414   5350   7760   -161   -397    605
ATOM   3080  H   GLN W5196      33.535 164.616  -5.334  1.00  0.00           H  
ATOM   3081  HA  GLN W5196      33.117 162.715  -7.581  1.00  0.00           H  
ATOM   3082  HB3 GLN W5196      35.383 163.587  -8.268  1.00  0.00           H  
ATOM   3083  HB2 GLN W5196      35.380 164.613  -6.868  1.00  0.00           H  
ATOM   3084  HG3 GLN W5196      34.742 165.851  -8.914  1.00  0.00           H  
ATOM   3085  HG2 GLN W5196      33.486 165.911  -7.707  1.00  0.00           H  
ATOM   3086 HE22 GLN W5196      31.163 165.040 -10.219  1.00  0.00           H  
ATOM   3087 HE21 GLN W5196      31.610 166.116  -8.926  1.00  0.00           H  
ATOM   3088  N   SER W5197      34.414 161.650  -4.979  1.00 37.92           N  
ANISOU 3088  N   SER W5197     4213   3698   6498    -92    267    407
ATOM   3089  CA  SER W5197      34.867 160.454  -4.303  1.00 41.42           C  
ANISOU 3089  CA  SER W5197     4745   4065   6930    -37    380    419
ATOM   3090  C   SER W5197      36.367 160.197  -4.277  1.00 46.40           C  
ANISOU 3090  C   SER W5197     5449   4702   7477    -28    444    378
ATOM   3091  O   SER W5197      36.795 159.060  -4.106  1.00 50.13           O  
ANISOU 3091  O   SER W5197     5970   5160   7916     52    489    410
ATOM   3092  CB  SER W5197      34.098 159.241  -4.831  1.00 41.54           C  
ANISOU 3092  CB  SER W5197     4749   4088   6945     38    356    523
ATOM   3093  OG  SER W5197      32.702 159.384  -4.689  1.00 45.92           O  
ANISOU 3093  OG  SER W5197     5246   4618   7584     34    313    545
ATOM   3094  H   SER W5197      33.797 162.251  -4.453  1.00  0.00           H  
ATOM   3095  HA  SER W5197      34.591 160.568  -3.254  1.00  0.00           H  
ATOM   3096  HB3 SER W5197      34.371 158.327  -4.308  1.00  0.00           H  
ATOM   3097  HB2 SER W5197      34.347 159.046  -5.875  1.00  0.00           H  
ATOM   3098  HG  SER W5197      32.339 158.526  -4.458  1.00  0.00           H  
ATOM   3099  N   ARG W5198      37.213 161.219  -4.440  1.00 45.02           N  
ANISOU 3099  N   ARG W5198     5277   4558   7272   -105    445    294
ATOM   3100  CA  ARG W5198      38.661 161.157  -4.426  1.00 46.23           C  
ANISOU 3100  CA  ARG W5198     5503   4707   7353   -105    517    227
ATOM   3101  C   ARG W5198      39.218 161.212  -3.011  1.00 48.03           C  
ANISOU 3101  C   ARG W5198     5844   4788   7619   -109    633    152
ATOM   3102  O   ARG W5198      38.485 161.448  -2.052  1.00 49.53           O  
ANISOU 3102  O   ARG W5198     6049   4897   7874   -143    660    145
ATOM   3103  CB  ARG W5198      39.232 162.259  -5.318  1.00 43.60           C  
ANISOU 3103  CB  ARG W5198     5130   4484   6952   -201    464    169
ATOM   3104  CG  ARG W5198      38.810 162.155  -6.783  1.00 38.50           C  
ANISOU 3104  CG  ARG W5198     4422   3973   6233   -207    356    251
ATOM   3105  CD  ARG W5198      39.121 163.358  -7.672  1.00 39.81           C  
ANISOU 3105  CD  ARG W5198     4555   4244   6326   -315    276    210
ATOM   3106  NE  ARG W5198      38.279 164.518  -7.392  1.00 45.36           N  
ANISOU 3106  NE  ARG W5198     5191   4943   7102   -355    187    201
ATOM   3107  CZ  ARG W5198      38.125 165.599  -8.165  1.00 48.21           C  
ANISOU 3107  CZ  ARG W5198     5502   5400   7417   -430     72    185
ATOM   3108  NH1 ARG W5198      38.737 165.718  -9.353  1.00 50.19           N  
ANISOU 3108  NH1 ARG W5198     5782   5754   7534   -492     39    185
ATOM   3109  NH2 ARG W5198      37.352 166.613  -7.759  1.00 46.85           N1+
ANISOU 3109  NH2 ARG W5198     5246   5228   7326   -443    -14    160
ATOM   3110  H   ARG W5198      36.817 162.145  -4.455  1.00  0.00           H  
ATOM   3111  HA  ARG W5198      38.969 160.201  -4.848  1.00  0.00           H  
ATOM   3112  HB3 ARG W5198      40.321 162.247  -5.288  1.00  0.00           H  
ATOM   3113  HB2 ARG W5198      38.970 163.234  -4.911  1.00  0.00           H  
ATOM   3114  HG3 ARG W5198      37.725 162.043  -6.798  1.00  0.00           H  
ATOM   3115  HG2 ARG W5198      39.172 161.238  -7.246  1.00  0.00           H  
ATOM   3116  HD3 ARG W5198      39.132 163.068  -8.723  1.00  0.00           H  
ATOM   3117  HD2 ARG W5198      40.130 163.707  -7.451  1.00  0.00           H  
ATOM   3118  HE  ARG W5198      37.856 164.546  -6.474  1.00  0.00           H  
ATOM   3119 HH12 ARG W5198      38.647 166.562  -9.897  1.00  0.00           H  
ATOM   3120 HH11 ARG W5198      39.350 164.991  -9.689  1.00  0.00           H  
ATOM   3121 HH22 ARG W5198      37.310 167.469  -8.289  1.00  0.00           H  
ATOM   3122 HH21 ARG W5198      36.965 166.606  -6.825  1.00  0.00           H  
ATOM   3123  N   ASN W5199      40.534 161.034  -2.879  1.00 47.11           N  
ANISOU 3123  N   ASN W5199     5815   4629   7454    -79    705     88
ATOM   3124  CA  ASN W5199      41.347 161.263  -1.702  1.00 49.41           C  
ANISOU 3124  CA  ASN W5199     6253   4751   7769    -78    811     22
ATOM   3125  C   ASN W5199      42.547 162.105  -2.119  1.00 46.13           C  
ANISOU 3125  C   ASN W5199     5885   4330   7313   -177    861   -109
ATOM   3126  O   ASN W5199      42.653 162.459  -3.291  1.00 46.78           O  
ANISOU 3126  O   ASN W5199     5887   4550   7337   -229    815   -145
ATOM   3127  CB  ASN W5199      41.681 159.951  -0.995  1.00 56.33           C  
ANISOU 3127  CB  ASN W5199     7223   5539   8640     81    852     58
ATOM   3128  CG  ASN W5199      42.412 158.911  -1.831  1.00 64.87           C  
ANISOU 3128  CG  ASN W5199     8286   6701   9661    150    860      4
ATOM   3129  OD1 ASN W5199      43.282 159.244  -2.634  1.00 69.58           O  
ANISOU 3129  OD1 ASN W5199     8978   7220  10240    153    928   -100
ATOM   3130  ND2 ASN W5199      42.090 157.623  -1.701  1.00 67.50           N  
ANISOU 3130  ND2 ASN W5199     8499   7190   9957    195    797     62
ATOM   3131  H   ASN W5199      41.089 160.935  -3.718  1.00  0.00           H  
ATOM   3132  HA  ASN W5199      40.774 161.872  -1.002  1.00  0.00           H  
ATOM   3133  HB3 ASN W5199      40.763 159.496  -0.619  1.00  0.00           H  
ATOM   3134  HB2 ASN W5199      42.284 160.130  -0.105  1.00  0.00           H  
ATOM   3135 HD22 ASN W5199      42.535 156.928  -2.281  1.00  0.00           H  
ATOM   3136 HD21 ASN W5199      41.377 157.333  -1.045  1.00  0.00           H  
ATOM   3137  N   LEU W5200      43.459 162.429  -1.198  1.00 44.07           N  
ANISOU 3137  N   LEU W5200     5772   3901   7071   -216    957   -179
ATOM   3138  CA  LEU W5200      44.649 163.232  -1.400  1.00 50.88           C  
ANISOU 3138  CA  LEU W5200     6694   4738   7900   -337   1018   -316
ATOM   3139  C   LEU W5200      45.573 162.678  -2.476  1.00 54.74           C  
ANISOU 3139  C   LEU W5200     7210   5262   8328   -270   1040   -380
ATOM   3140  O   LEU W5200      46.190 163.422  -3.235  1.00 57.41           O  
ANISOU 3140  O   LEU W5200     7469   5740   8606   -356   1014   -448
ATOM   3141  CB  LEU W5200      45.430 163.353  -0.092  1.00 55.93           C  
ANISOU 3141  CB  LEU W5200     7518   5164   8567   -402   1126   -371
ATOM   3142  CG  LEU W5200      44.705 163.858   1.157  1.00 57.00           C  
ANISOU 3142  CG  LEU W5200     7632   5311   8715   -610   1159   -456
ATOM   3143  CD1 LEU W5200      45.461 163.557   2.449  1.00 57.82           C  
ANISOU 3143  CD1 LEU W5200     7961   5187   8821   -692   1285   -515
ATOM   3144  CD2 LEU W5200      44.342 165.336   1.039  1.00 56.54           C  
ANISOU 3144  CD2 LEU W5200     7468   5406   8608   -724   1130   -566
ATOM   3145  H   LEU W5200      43.346 162.045  -0.271  1.00  0.00           H  
ATOM   3146  HA  LEU W5200      44.328 164.220  -1.724  1.00  0.00           H  
ATOM   3147  HB3 LEU W5200      46.312 163.974  -0.249  1.00  0.00           H  
ATOM   3148  HB2 LEU W5200      45.843 162.374   0.141  1.00  0.00           H  
ATOM   3149  HG  LEU W5200      43.762 163.316   1.239  1.00  0.00           H  
ATOM   3150 HD11 LEU W5200      45.780 164.443   2.997  1.00  0.00           H  
ATOM   3151 HD12 LEU W5200      44.857 162.972   3.144  1.00  0.00           H  
ATOM   3152 HD13 LEU W5200      46.365 162.976   2.271  1.00  0.00           H  
ATOM   3153 HD21 LEU W5200      44.970 165.974   1.659  1.00  0.00           H  
ATOM   3154 HD22 LEU W5200      44.439 165.713   0.022  1.00  0.00           H  
ATOM   3155 HD23 LEU W5200      43.310 165.507   1.347  1.00  0.00           H  
ATOM   3156  N   GLN W5201      45.697 161.351  -2.499  1.00 58.32           N  
ANISOU 3156  N   GLN W5201     7772   5595   8793   -114   1086   -369
ATOM   3157  CA  GLN W5201      46.606 160.552  -3.294  1.00 65.30           C  
ANISOU 3157  CA  GLN W5201     8684   6496   9631    -40   1126   -465
ATOM   3158  C   GLN W5201      46.057 160.357  -4.699  1.00 62.90           C  
ANISOU 3158  C   GLN W5201     8204   6431   9263    -27   1057   -444
ATOM   3159  O   GLN W5201      46.701 160.733  -5.677  1.00 64.62           O  
ANISOU 3159  O   GLN W5201     8378   6767   9409   -121   1064   -536
ATOM   3160  CB  GLN W5201      46.877 159.232  -2.578  1.00 76.70           C  
ANISOU 3160  CB  GLN W5201    10262   7766  11115    158   1166   -454
ATOM   3161  CG  GLN W5201      47.507 159.326  -1.189  1.00 85.92           C  
ANISOU 3161  CG  GLN W5201    11655   8664  12326    142   1235   -469
ATOM   3162  CD  GLN W5201      46.559 159.616  -0.033  1.00 91.24           C  
ANISOU 3162  CD  GLN W5201    12352   9278  13037    106   1206   -341
ATOM   3163  OE1 GLN W5201      45.349 159.753  -0.196  1.00 89.69           O  
ANISOU 3163  OE1 GLN W5201    11997   9234  12848    108   1133   -245
ATOM   3164  NE2 GLN W5201      47.079 159.744   1.189  1.00 95.36           N  
ANISOU 3164  NE2 GLN W5201    13085   9572  13578     63   1270   -344
ATOM   3165  H   GLN W5201      45.136 160.823  -1.845  1.00  0.00           H  
ATOM   3166  HA  GLN W5201      47.549 161.095  -3.374  1.00  0.00           H  
ATOM   3167  HB3 GLN W5201      47.540 158.640  -3.210  1.00  0.00           H  
ATOM   3168  HB2 GLN W5201      45.969 158.630  -2.521  1.00  0.00           H  
ATOM   3169  HG3 GLN W5201      48.305 160.069  -1.188  1.00  0.00           H  
ATOM   3170  HG2 GLN W5201      47.995 158.383  -0.952  1.00  0.00           H  
ATOM   3171 HE22 GLN W5201      46.478 159.952   1.974  1.00  0.00           H  
ATOM   3172 HE21 GLN W5201      48.073 159.655   1.341  1.00  0.00           H  
ATOM   3173  N   GLU W5202      44.848 159.796  -4.803  1.00 59.78           N  
ANISOU 3173  N   GLU W5202     7720   6113   8881     71    992   -323
ATOM   3174  CA  GLU W5202      44.135 159.436  -6.013  1.00 61.88           C  
ANISOU 3174  CA  GLU W5202     7840   6596   9076     70    932   -292
ATOM   3175  C   GLU W5202      43.325 160.601  -6.557  1.00 56.15           C  
ANISOU 3175  C   GLU W5202     7012   6004   8318    -74    836   -222
ATOM   3176  O   GLU W5202      42.231 160.398  -7.079  1.00 59.78           O  
ANISOU 3176  O   GLU W5202     7376   6588   8748    -64    761   -125
ATOM   3177  CB  GLU W5202      43.275 158.198  -5.750  1.00 72.29           C  
ANISOU 3177  CB  GLU W5202     9113   7936  10417    229    908   -205
ATOM   3178  CG  GLU W5202      44.052 156.989  -5.184  1.00 83.91           C  
ANISOU 3178  CG  GLU W5202    10660   9306  11914    404    976   -282
ATOM   3179  CD  GLU W5202      43.145 155.773  -4.982  1.00 90.78           C  
ANISOU 3179  CD  GLU W5202    11565  10077  12851    558    949   -181
ATOM   3180  OE1 GLU W5202      42.683 155.219  -6.003  1.00 92.50           O  
ANISOU 3180  OE1 GLU W5202    11852  10174  13118    520    932    -96
ATOM   3181  OE2 GLU W5202      42.923 155.412  -3.806  1.00 93.15           O1-
ANISOU 3181  OE2 GLU W5202    11813  10432  13147    712    946   -195
ATOM   3182  H   GLU W5202      44.350 159.596  -3.947  1.00  0.00           H  
ATOM   3183  HA  GLU W5202      44.866 159.176  -6.780  1.00  0.00           H  
ATOM   3184  HB3 GLU W5202      42.793 157.901  -6.683  1.00  0.00           H  
ATOM   3185  HB2 GLU W5202      42.459 158.453  -5.072  1.00  0.00           H  
ATOM   3186  HG3 GLU W5202      44.528 157.248  -4.237  1.00  0.00           H  
ATOM   3187  HG2 GLU W5202      44.860 156.714  -5.864  1.00  0.00           H  
ATOM   3188  N   PHE W5203      43.827 161.833  -6.444  1.00 50.08           N  
ANISOU 3188  N   PHE W5203     6263   5212   7553   -207    832   -273
ATOM   3189  CA  PHE W5203      43.159 163.042  -6.871  1.00 46.53           C  
ANISOU 3189  CA  PHE W5203     5712   4888   7081   -319    721   -216
ATOM   3190  C   PHE W5203      43.303 163.208  -8.377  1.00 46.87           C  
ANISOU 3190  C   PHE W5203     5695   5116   6999   -393    669   -234
ATOM   3191  O   PHE W5203      44.065 164.049  -8.850  1.00 48.31           O  
ANISOU 3191  O   PHE W5203     5916   5330   7110   -441    735   -353
ATOM   3192  CB  PHE W5203      43.592 164.264  -6.061  1.00 46.97           C  
ANISOU 3192  CB  PHE W5203     5784   4888   7175   -439    728   -288
ATOM   3193  CG  PHE W5203      42.513 165.315  -6.014  1.00 47.92           C  
ANISOU 3193  CG  PHE W5203     5787   5114   7307   -513    598   -230
ATOM   3194  CD1 PHE W5203      42.318 166.195  -7.083  1.00 46.04           C  
ANISOU 3194  CD1 PHE W5203     5483   5031   6978   -609    505   -249
ATOM   3195  CD2 PHE W5203      41.541 165.254  -5.006  1.00 51.92           C  
ANISOU 3195  CD2 PHE W5203     6252   5564   7912   -478    562   -159
ATOM   3196  CE1 PHE W5203      41.200 166.996  -7.124  1.00 47.49           C  
ANISOU 3196  CE1 PHE W5203     5564   5300   7178   -650    363   -194
ATOM   3197  CE2 PHE W5203      40.438 166.077  -5.047  1.00 54.84           C  
ANISOU 3197  CE2 PHE W5203     6506   6024   8308   -521    435   -121
ATOM   3198  CZ  PHE W5203      40.271 166.944  -6.104  1.00 52.76           C  
ANISOU 3198  CZ  PHE W5203     6180   5903   7962   -596    327   -135
ATOM   3199  H   PHE W5203      44.742 161.932  -6.029  1.00  0.00           H  
ATOM   3200  HA  PHE W5203      42.100 162.900  -6.652  1.00  0.00           H  
ATOM   3201  HB3 PHE W5203      44.514 164.695  -6.455  1.00  0.00           H  
ATOM   3202  HB2 PHE W5203      43.841 163.982  -5.039  1.00  0.00           H  
ATOM   3203  HD1 PHE W5203      43.027 166.237  -7.899  1.00  0.00           H  
ATOM   3204  HD2 PHE W5203      41.633 164.558  -4.186  1.00  0.00           H  
ATOM   3205  HE1 PHE W5203      41.045 167.668  -7.954  1.00  0.00           H  
ATOM   3206  HE2 PHE W5203      39.696 166.031  -4.262  1.00  0.00           H  
ATOM   3207  HZ  PHE W5203      39.399 167.578  -6.124  1.00  0.00           H  
ATOM   3208  N   LYS W5204      42.597 162.375  -9.146  1.00 46.56           N  
ANISOU 3208  N   LYS W5204     5576   5192   6925   -411    553   -118
ATOM   3209  CA  LYS W5204      42.477 162.380 -10.590  1.00 52.36           C  
ANISOU 3209  CA  LYS W5204     6274   6100   7520   -503    490   -108
ATOM   3210  C   LYS W5204      41.764 163.633 -11.072  1.00 50.81           C  
ANISOU 3210  C   LYS W5204     6024   5969   7313   -573    329     -6
ATOM   3211  O   LYS W5204      40.571 163.715 -10.785  1.00 47.95           O  
ANISOU 3211  O   LYS W5204     5629   5551   7039   -507    265     98
ATOM   3212  CB  LYS W5204      41.745 161.090 -10.968  1.00 59.12           C  
ANISOU 3212  CB  LYS W5204     7113   7036   8315   -443    519    -65
ATOM   3213  CG  LYS W5204      42.452 159.773 -10.577  1.00 66.36           C  
ANISOU 3213  CG  LYS W5204     8064   7900   9249   -342    661   -178
ATOM   3214  CD  LYS W5204      41.527 158.548 -10.712  1.00 67.54           C  
ANISOU 3214  CD  LYS W5204     8162   8172   9328   -297    689   -165
ATOM   3215  CE  LYS W5204      42.146 157.256 -10.146  1.00 66.49           C  
ANISOU 3215  CE  LYS W5204     8046   7992   9225   -169    816   -299
ATOM   3216  NZ  LYS W5204      41.226 156.108 -10.251  1.00 65.53           N1+
ANISOU 3216  NZ  LYS W5204     7977   7861   9060   -230    892   -460
ATOM   3217  H   LYS W5204      42.097 161.654  -8.644  1.00  0.00           H  
ATOM   3218  HA  LYS W5204      43.487 162.320 -10.997  1.00  0.00           H  
ATOM   3219  HB3 LYS W5204      41.559 161.083 -12.044  1.00  0.00           H  
ATOM   3220  HB2 LYS W5204      40.759 161.107 -10.501  1.00  0.00           H  
ATOM   3221  HG3 LYS W5204      42.819 159.822  -9.553  1.00  0.00           H  
ATOM   3222  HG2 LYS W5204      43.336 159.637 -11.201  1.00  0.00           H  
ATOM   3223  HD3 LYS W5204      41.278 158.404 -11.765  1.00  0.00           H  
ATOM   3224  HD2 LYS W5204      40.584 158.750 -10.201  1.00  0.00           H  
ATOM   3225  HE3 LYS W5204      42.401 157.391  -9.094  1.00  0.00           H  
ATOM   3226  HE2 LYS W5204      43.070 157.014 -10.671  1.00  0.00           H  
ATOM   3227  HZ1 LYS W5204      41.664 155.289  -9.857  1.00  0.00           H  
ATOM   3228  HZ2 LYS W5204      40.376 156.303  -9.744  1.00  0.00           H  
ATOM   3229  HZ3 LYS W5204      41.002 155.932 -11.219  1.00  0.00           H  
ATOM   3230  N   PRO W5205      42.407 164.598 -11.737  1.00 53.15           N  
ANISOU 3230  N   PRO W5205     6311   6379   7504   -697    253    -38
ATOM   3231  CA  PRO W5205      41.736 165.781 -12.230  1.00 55.23           C  
ANISOU 3231  CA  PRO W5205     6528   6696   7761   -742     74     57
ATOM   3232  C   PRO W5205      40.801 165.475 -13.392  1.00 57.82           C  
ANISOU 3232  C   PRO W5205     6861   7076   8030   -726    -24    210
ATOM   3233  O   PRO W5205      41.221 164.868 -14.375  1.00 62.11           O  
ANISOU 3233  O   PRO W5205     7437   7676   8488   -735     42    227
ATOM   3234  CB  PRO W5205      42.865 166.739 -12.616  1.00 58.04           C  
ANISOU 3234  CB  PRO W5205     6890   7173   7990   -882     24    -26
ATOM   3235  CG  PRO W5205      44.015 165.820 -13.023  1.00 60.21           C  
ANISOU 3235  CG  PRO W5205     7220   7500   8157   -926    165   -122
ATOM   3236  CD  PRO W5205      43.812 164.623 -12.096  1.00 57.91           C  
ANISOU 3236  CD  PRO W5205     6949   7066   7986   -799    321   -168
ATOM   3237  HA  PRO W5205      41.161 166.252 -11.432  1.00  0.00           H  
ATOM   3238  HB3 PRO W5205      43.171 167.332 -11.754  1.00  0.00           H  
ATOM   3239  HB2 PRO W5205      42.607 167.445 -13.403  1.00  0.00           H  
ATOM   3240  HG3 PRO W5205      44.996 166.292 -12.952  1.00  0.00           H  
ATOM   3241  HG2 PRO W5205      43.876 165.514 -14.060  1.00  0.00           H  
ATOM   3242  HD2 PRO W5205      44.162 163.720 -12.595  1.00  0.00           H  
ATOM   3243  HD3 PRO W5205      44.434 164.762 -11.212  1.00  0.00           H  
ATOM   3244  N   ARG W5206      39.523 165.852 -13.255  1.00 55.93           N  
ANISOU 3244  N   ARG W5206     6590   6819   7841   -706   -182    312
ATOM   3245  CA  ARG W5206      38.454 165.611 -14.229  1.00 55.28           C  
ANISOU 3245  CA  ARG W5206     6535   6752   7717   -695   -289    467
ATOM   3246  C   ARG W5206      38.180 166.828 -15.131  1.00 59.53           C  
ANISOU 3246  C   ARG W5206     7089   7348   8180   -756   -500    550
ATOM   3247  O   ARG W5206      37.168 166.834 -15.830  1.00 64.31           O  
ANISOU 3247  O   ARG W5206     7728   7922   8786   -730   -622    685
ATOM   3248  CB  ARG W5206      37.173 165.152 -13.495  1.00 51.64           C  
ANISOU 3248  CB  ARG W5206     6041   6166   7415   -568   -276    530
ATOM   3249  CG  ARG W5206      37.400 163.997 -12.508  1.00 52.90           C  
ANISOU 3249  CG  ARG W5206     6201   6271   7626   -498    -96    479
ATOM   3250  CD  ARG W5206      36.098 163.281 -12.109  1.00 51.55           C  
ANISOU 3250  CD  ARG W5206     6001   5985   7600   -388    -89    538
ATOM   3251  NE  ARG W5206      36.228 162.409 -10.924  1.00 52.16           N  
ANISOU 3251  NE  ARG W5206     6090   6019   7710   -316     60    504
ATOM   3252  CZ  ARG W5206      37.058 161.370 -10.708  1.00 49.52           C  
ANISOU 3252  CZ  ARG W5206     5741   5592   7483   -225     94    541
ATOM   3253  NH1 ARG W5206      37.991 160.986 -11.592  1.00 50.49           N  
ANISOU 3253  NH1 ARG W5206     5831   5658   7697   -201      6    600
ATOM   3254  NH2 ARG W5206      36.945 160.689  -9.562  1.00 44.39           N1+
ANISOU 3254  NH2 ARG W5206     5109   4911   6847   -154    211    512
ATOM   3255  H   ARG W5206      39.253 166.398 -12.444  1.00  0.00           H  
ATOM   3256  HA  ARG W5206      38.752 164.799 -14.894  1.00  0.00           H  
ATOM   3257  HB3 ARG W5206      36.426 164.851 -14.230  1.00  0.00           H  
ATOM   3258  HB2 ARG W5206      36.739 165.991 -12.948  1.00  0.00           H  
ATOM   3259  HG3 ARG W5206      37.985 164.292 -11.639  1.00  0.00           H  
ATOM   3260  HG2 ARG W5206      38.017 163.288 -13.059  1.00  0.00           H  
ATOM   3261  HD3 ARG W5206      35.834 162.592 -12.912  1.00  0.00           H  
ATOM   3262  HD2 ARG W5206      35.261 163.973 -12.022  1.00  0.00           H  
ATOM   3263  HE  ARG W5206      35.551 162.615 -10.200  1.00  0.00           H  
ATOM   3264 HH12 ARG W5206      38.594 160.201 -11.404  1.00  0.00           H  
ATOM   3265 HH11 ARG W5206      38.093 161.492 -12.459  1.00  0.00           H  
ATOM   3266 HH22 ARG W5206      37.538 159.897  -9.372  1.00  0.00           H  
ATOM   3267 HH21 ARG W5206      36.250 160.953  -8.872  1.00  0.00           H  
ATOM   3268  N   SER W5207      39.077 167.827 -15.112  1.00 55.60           N  
ANISOU 3268  N   SER W5207     6579   6931   7617   -836   -553    472
ATOM   3269  CA  SER W5207      38.986 169.050 -15.881  1.00 55.53           C  
ANISOU 3269  CA  SER W5207     6591   6988   7519   -890   -773    548
ATOM   3270  C   SER W5207      40.375 169.659 -16.031  1.00 53.48           C  
ANISOU 3270  C   SER W5207     6335   6858   7126  -1018   -772    439
ATOM   3271  O   SER W5207      41.219 169.469 -15.160  1.00 53.43           O  
ANISOU 3271  O   SER W5207     6291   6857   7154  -1040   -618    287
ATOM   3272  CB  SER W5207      37.987 170.005 -15.227  1.00 60.51           C  
ANISOU 3272  CB  SER W5207     7134   7541   8317   -774   -922    572
ATOM   3273  OG  SER W5207      37.937 171.272 -15.839  1.00 63.61           O  
ANISOU 3273  OG  SER W5207     7419   7935   8816   -762   -858    417
ATOM   3274  H   SER W5207      39.917 167.746 -14.559  1.00  0.00           H  
ATOM   3275  HA  SER W5207      38.633 168.796 -16.880  1.00  0.00           H  
ATOM   3276  HB3 SER W5207      38.226 170.154 -14.174  1.00  0.00           H  
ATOM   3277  HB2 SER W5207      36.981 169.584 -15.240  1.00  0.00           H  
ATOM   3278  HG  SER W5207      37.192 171.747 -15.465  1.00  0.00           H  
ATOM   3279  N   GLN W5208      40.579 170.450 -17.086  1.00 51.95           N  
ANISOU 3279  N   GLN W5208     8502   5234   6002   -571   -881   1023
ATOM   3280  CA  GLN W5208      41.753 171.266 -17.329  1.00 50.13           C  
ANISOU 3280  CA  GLN W5208     8354   5103   5589   -666   -896    836
ATOM   3281  C   GLN W5208      41.912 172.346 -16.267  1.00 46.99           C  
ANISOU 3281  C   GLN W5208     7820   4741   5292   -643  -1060    731
ATOM   3282  O   GLN W5208      43.045 172.700 -15.948  1.00 49.64           O  
ANISOU 3282  O   GLN W5208     8133   5103   5624   -745   -987    512
ATOM   3283  CB  GLN W5208      41.718 171.851 -18.741  1.00 55.38           C  
ANISOU 3283  CB  GLN W5208     9264   5901   5876   -712  -1002    911
ATOM   3284  CG  GLN W5208      42.995 172.550 -19.216  1.00 62.74           C  
ANISOU 3284  CG  GLN W5208    10313   6980   6544   -860  -1033    721
ATOM   3285  CD  GLN W5208      44.178 171.602 -19.320  1.00 67.65           C  
ANISOU 3285  CD  GLN W5208    10969   7535   7199  -1010   -716    495
ATOM   3286  OE1 GLN W5208      44.099 170.568 -19.979  1.00 71.27           O  
ANISOU 3286  OE1 GLN W5208    11438   7878   7765  -1007   -488    531
ATOM   3287  NE2 GLN W5208      45.303 171.912 -18.671  1.00 69.29           N  
ANISOU 3287  NE2 GLN W5208    11182   7810   7333  -1152   -681    252
ATOM   3288  H   GLN W5208      39.785 170.618 -17.686  1.00  0.00           H  
ATOM   3289  HA  GLN W5208      42.608 170.596 -17.253  1.00  0.00           H  
ATOM   3290  HB3 GLN W5208      40.891 172.554 -18.816  1.00  0.00           H  
ATOM   3291  HB2 GLN W5208      41.477 171.067 -19.459  1.00  0.00           H  
ATOM   3292  HG3 GLN W5208      43.246 173.394 -18.574  1.00  0.00           H  
ATOM   3293  HG2 GLN W5208      42.847 172.979 -20.207  1.00  0.00           H  
ATOM   3294 HE22 GLN W5208      46.096 171.291 -18.727  1.00  0.00           H  
ATOM   3295 HE21 GLN W5208      45.373 172.749 -18.112  1.00  0.00           H  
ATOM   3296  N   MET W5209      40.818 172.824 -15.667  1.00 45.35           N  
ANISOU 3296  N   MET W5209     7521   4524   5187   -528  -1249    865
ATOM   3297  CA  MET W5209      40.814 173.730 -14.537  1.00 47.16           C  
ANISOU 3297  CA  MET W5209     7594   4769   5558   -509  -1380    759
ATOM   3298  C   MET W5209      41.521 173.126 -13.335  1.00 44.96           C  
ANISOU 3298  C   MET W5209     7161   4352   5569   -533  -1192    618
ATOM   3299  O   MET W5209      42.315 173.793 -12.676  1.00 49.87           O  
ANISOU 3299  O   MET W5209     7715   4989   6243   -603  -1173    415
ATOM   3300  CB  MET W5209      39.389 174.141 -14.169  1.00 48.31           C  
ANISOU 3300  CB  MET W5209     7661   4887   5807   -381  -1561    932
ATOM   3301  CG  MET W5209      39.252 175.109 -12.993  1.00 49.35           C  
ANISOU 3301  CG  MET W5209     7611   5018   6121   -361  -1676    822
ATOM   3302  SD  MET W5209      37.571 175.278 -12.341  1.00 55.41           S  
ANISOU 3302  SD  MET W5209     8278   5693   7084   -220  -1800   1009
ATOM   3303  CE  MET W5209      36.744 176.104 -13.719  1.00 59.05           C  
ANISOU 3303  CE  MET W5209     8883   6272   7280   -141  -1981   1221
ATOM   3304  H   MET W5209      39.921 172.456 -15.951  1.00  0.00           H  
ATOM   3305  HA  MET W5209      41.372 174.624 -14.816  1.00  0.00           H  
ATOM   3306  HB3 MET W5209      38.798 173.252 -13.948  1.00  0.00           H  
ATOM   3307  HB2 MET W5209      38.915 174.586 -15.042  1.00  0.00           H  
ATOM   3308  HG3 MET W5209      39.625 176.098 -13.258  1.00  0.00           H  
ATOM   3309  HG2 MET W5209      39.844 174.794 -12.135  1.00  0.00           H  
ATOM   3310  HE1 MET W5209      35.696 176.279 -13.476  1.00  0.00           H  
ATOM   3311  HE2 MET W5209      37.211 177.069 -13.914  1.00  0.00           H  
ATOM   3312  HE3 MET W5209      36.786 175.499 -14.625  1.00  0.00           H  
ATOM   3313  N   GLU W5210      41.252 171.847 -13.066  1.00 43.81           N  
ANISOU 3313  N   GLU W5210     6958   4075   5612   -484  -1049    731
ATOM   3314  CA  GLU W5210      41.860 171.092 -11.993  1.00 45.03           C  
ANISOU 3314  CA  GLU W5210     6964   4092   6052   -485   -872    655
ATOM   3315  C   GLU W5210      43.333 170.818 -12.267  1.00 51.01           C  
ANISOU 3315  C   GLU W5210     7752   4818   6811   -575   -643    475
ATOM   3316  O   GLU W5210      44.131 170.968 -11.345  1.00 60.70           O  
ANISOU 3316  O   GLU W5210     8867   5928   8270   -585   -489    357
ATOM   3317  CB  GLU W5210      41.023 169.844 -11.706  1.00 48.64           C  
ANISOU 3317  CB  GLU W5210     7342   4459   6679   -424   -810    856
ATOM   3318  CG  GLU W5210      39.608 170.185 -11.235  1.00 53.20           C  
ANISOU 3318  CG  GLU W5210     7880   5023   7310   -370   -968    992
ATOM   3319  CD  GLU W5210      38.797 168.995 -10.742  1.00 59.64           C  
ANISOU 3319  CD  GLU W5210     8597   5762   8301   -360   -899   1151
ATOM   3320  OE1 GLU W5210      38.799 167.963 -11.446  1.00 62.32           O  
ANISOU 3320  OE1 GLU W5210     8896   6088   8693   -374   -765   1206
ATOM   3321  OE2 GLU W5210      38.171 169.093  -9.664  1.00 62.19           O1-
ANISOU 3321  OE2 GLU W5210     8876   6045   8708   -350   -979   1222
ATOM   3322  H   GLU W5210      40.651 171.336 -13.698  1.00  0.00           H  
ATOM   3323  HA  GLU W5210      41.814 171.718 -11.101  1.00  0.00           H  
ATOM   3324  HB3 GLU W5210      41.524 169.227 -10.964  1.00  0.00           H  
ATOM   3325  HB2 GLU W5210      40.976 169.220 -12.599  1.00  0.00           H  
ATOM   3326  HG3 GLU W5210      39.039 170.669 -12.026  1.00  0.00           H  
ATOM   3327  HG2 GLU W5210      39.671 170.926 -10.438  1.00  0.00           H  
ATOM   3328  N   ILE W5211      43.712 170.513 -13.511  1.00 47.77           N  
ANISOU 3328  N   ILE W5211     7501   4489   6159   -647   -585    449
ATOM   3329  CA  ILE W5211      45.084 170.411 -13.973  1.00 49.03           C  
ANISOU 3329  CA  ILE W5211     7715   4613   6302   -767   -335    238
ATOM   3330  C   ILE W5211      45.833 171.721 -13.776  1.00 52.43           C  
ANISOU 3330  C   ILE W5211     8200   5136   6584   -894   -392     -6
ATOM   3331  O   ILE W5211      46.888 171.727 -13.147  1.00 54.02           O  
ANISOU 3331  O   ILE W5211     8363   5244   6918   -986   -168   -228
ATOM   3332  CB  ILE W5211      45.209 169.922 -15.418  1.00 49.88           C  
ANISOU 3332  CB  ILE W5211     7996   4774   6182   -833   -232    273
ATOM   3333  CG1 ILE W5211      44.582 168.542 -15.624  1.00 51.72           C  
ANISOU 3333  CG1 ILE W5211     8146   4931   6573   -734   -170    495
ATOM   3334  CG2 ILE W5211      46.630 169.925 -15.990  1.00 51.39           C  
ANISOU 3334  CG2 ILE W5211     8256   4908   6361   -982     72     29
ATOM   3335  CD1 ILE W5211      44.389 168.096 -17.074  1.00 53.47           C  
ANISOU 3335  CD1 ILE W5211     8537   5201   6579   -802    -68    538
ATOM   3336  H   ILE W5211      42.988 170.420 -14.208  1.00  0.00           H  
ATOM   3337  HA  ILE W5211      45.560 169.671 -13.332  1.00  0.00           H  
ATOM   3338  HB  ILE W5211      44.645 170.611 -16.043  1.00  0.00           H  
ATOM   3339 HG13 ILE W5211      43.603 168.486 -15.145  1.00  0.00           H  
ATOM   3340 HG12 ILE W5211      45.176 167.792 -15.106  1.00  0.00           H  
ATOM   3341 HG21 ILE W5211      46.687 169.546 -17.010  1.00  0.00           H  
ATOM   3342 HG22 ILE W5211      47.081 170.916 -16.033  1.00  0.00           H  
ATOM   3343 HG23 ILE W5211      47.299 169.307 -15.395  1.00  0.00           H  
ATOM   3344 HD11 ILE W5211      43.463 167.536 -17.207  1.00  0.00           H  
ATOM   3345 HD12 ILE W5211      44.348 168.942 -17.759  1.00  0.00           H  
ATOM   3346 HD13 ILE W5211      45.202 167.455 -17.411  1.00  0.00           H  
ATOM   3347  N   ASP W5212      45.289 172.844 -14.247  1.00 54.54           N  
ANISOU 3347  N   ASP W5212     8544   5588   6589   -906   -685     33
ATOM   3348  CA  ASP W5212      45.823 174.181 -14.082  1.00 57.99           C  
ANISOU 3348  CA  ASP W5212     9004   6167   6861  -1046   -791   -186
ATOM   3349  C   ASP W5212      45.928 174.575 -12.616  1.00 58.45           C  
ANISOU 3349  C   ASP W5212     8866   6122   7219  -1023   -768   -310
ATOM   3350  O   ASP W5212      46.994 175.039 -12.217  1.00 64.81           O  
ANISOU 3350  O   ASP W5212     9664   6948   8011  -1181   -669   -579
ATOM   3351  CB  ASP W5212      45.148 175.288 -14.886  1.00 61.11           C  
ANISOU 3351  CB  ASP W5212     9479   6793   6945  -1030  -1143    -54
ATOM   3352  CG  ASP W5212      45.364 175.304 -16.393  1.00 64.57           C  
ANISOU 3352  CG  ASP W5212    10150   7335   7050  -1075  -1154     62
ATOM   3353  OD1 ASP W5212      45.814 174.292 -16.969  1.00 65.48           O  
ANISOU 3353  OD1 ASP W5212    10366   7358   7154  -1154   -875    -14
ATOM   3354  OD2 ASP W5212      45.005 176.321 -17.019  1.00 66.09           O1-
ANISOU 3354  OD2 ASP W5212    10419   7686   7008  -1026  -1426    238
ATOM   3355  H   ASP W5212      44.438 172.772 -14.784  1.00  0.00           H  
ATOM   3356  HA  ASP W5212      46.851 174.126 -14.444  1.00  0.00           H  
ATOM   3357  HB3 ASP W5212      45.425 176.267 -14.498  1.00  0.00           H  
ATOM   3358  HB2 ASP W5212      44.071 175.220 -14.726  1.00  0.00           H  
ATOM   3359  N   PHE W5213      44.899 174.358 -11.791  1.00 53.81           N  
ANISOU 3359  N   PHE W5213     8136   5420   6890   -854   -837   -130
ATOM   3360  CA  PHE W5213      44.906 174.575 -10.358  1.00 52.64           C  
ANISOU 3360  CA  PHE W5213     7821   5157   7025   -834   -802   -231
ATOM   3361  C   PHE W5213      46.062 173.865  -9.674  1.00 50.83           C  
ANISOU 3361  C   PHE W5213     7549   4730   7035   -893   -454   -399
ATOM   3362  O   PHE W5213      46.807 174.485  -8.920  1.00 53.91           O  
ANISOU 3362  O   PHE W5213     7870   5057   7555   -975   -358   -612
ATOM   3363  CB  PHE W5213      43.557 174.228  -9.723  1.00 51.69           C  
ANISOU 3363  CB  PHE W5213     7590   4941   7108   -667   -907      7
ATOM   3364  CG  PHE W5213      43.446 174.362  -8.223  1.00 55.29           C  
ANISOU 3364  CG  PHE W5213     7896   5241   7869   -646   -824    -67
ATOM   3365  CD1 PHE W5213      43.061 175.565  -7.623  1.00 57.04           C  
ANISOU 3365  CD1 PHE W5213     8036   5522   8114   -684   -966   -196
ATOM   3366  CD2 PHE W5213      43.930 173.345  -7.395  1.00 58.44           C  
ANISOU 3366  CD2 PHE W5213     8229   5436   8538   -588   -604      9
ATOM   3367  CE1 PHE W5213      43.126 175.723  -6.255  1.00 58.39           C  
ANISOU 3367  CE1 PHE W5213     8088   5534   8563   -679   -862   -273
ATOM   3368  CE2 PHE W5213      44.011 173.520  -6.030  1.00 56.34           C  
ANISOU 3368  CE2 PHE W5213     7852   5016   8539   -570   -518    -35
ATOM   3369  CZ  PHE W5213      43.624 174.714  -5.462  1.00 56.23           C  
ANISOU 3369  CZ  PHE W5213     7784   5045   8536   -623   -633   -188
ATOM   3370  H   PHE W5213      44.039 174.013 -12.192  1.00  0.00           H  
ATOM   3371  HA  PHE W5213      45.065 175.641 -10.202  1.00  0.00           H  
ATOM   3372  HB3 PHE W5213      43.287 173.207  -9.989  1.00  0.00           H  
ATOM   3373  HB2 PHE W5213      42.765 174.831 -10.164  1.00  0.00           H  
ATOM   3374  HD1 PHE W5213      42.724 176.386  -8.234  1.00  0.00           H  
ATOM   3375  HD2 PHE W5213      44.286 172.424  -7.830  1.00  0.00           H  
ATOM   3376  HE1 PHE W5213      42.817 176.644  -5.787  1.00  0.00           H  
ATOM   3377  HE2 PHE W5213      44.404 172.728  -5.414  1.00  0.00           H  
ATOM   3378  HZ  PHE W5213      43.719 174.863  -4.396  1.00  0.00           H  
ATOM   3379  N   LEU W5214      46.245 172.574  -9.953  1.00 50.79           N  
ANISOU 3379  N   LEU W5214     7574   4611   7114   -851   -242   -306
ATOM   3380  CA  LEU W5214      47.296 171.728  -9.431  1.00 56.63           C  
ANISOU 3380  CA  LEU W5214     8242   5124   8152   -864    112   -413
ATOM   3381  C   LEU W5214      48.688 172.143  -9.892  1.00 63.13           C  
ANISOU 3381  C   LEU W5214     9185   5956   8846  -1068    349   -724
ATOM   3382  O   LEU W5214      49.647 171.882  -9.172  1.00 68.62           O  
ANISOU 3382  O   LEU W5214     9831   6484   9756  -1142    617   -931
ATOM   3383  CB  LEU W5214      46.974 170.265  -9.737  1.00 59.75           C  
ANISOU 3383  CB  LEU W5214     8571   5397   8735   -727    239   -168
ATOM   3384  CG  LEU W5214      45.790 169.641  -8.995  1.00 58.38           C  
ANISOU 3384  CG  LEU W5214     8285   5213   8685   -570     43    125
ATOM   3385  CD1 LEU W5214      45.218 168.403  -9.685  1.00 57.57           C  
ANISOU 3385  CD1 LEU W5214     8112   5054   8710   -478    138    358
ATOM   3386  CD2 LEU W5214      46.070 169.388  -7.514  1.00 57.73           C  
ANISOU 3386  CD2 LEU W5214     8074   4985   8876   -522     76    113
ATOM   3387  H   LEU W5214      45.606 172.134 -10.598  1.00  0.00           H  
ATOM   3388  HA  LEU W5214      47.285 171.847  -8.348  1.00  0.00           H  
ATOM   3389  HB3 LEU W5214      47.851 169.645  -9.560  1.00  0.00           H  
ATOM   3390  HB2 LEU W5214      46.822 170.184 -10.813  1.00  0.00           H  
ATOM   3391  HG  LEU W5214      44.987 170.375  -9.011  1.00  0.00           H  
ATOM   3392 HD11 LEU W5214      44.149 168.504  -9.873  1.00  0.00           H  
ATOM   3393 HD12 LEU W5214      45.677 168.213 -10.656  1.00  0.00           H  
ATOM   3394 HD13 LEU W5214      45.331 167.482  -9.116  1.00  0.00           H  
ATOM   3395 HD21 LEU W5214      46.056 168.336  -7.236  1.00  0.00           H  
ATOM   3396 HD22 LEU W5214      47.045 169.766  -7.206  1.00  0.00           H  
ATOM   3397 HD23 LEU W5214      45.330 169.868  -6.873  1.00  0.00           H  
ATOM   3398  N   GLU W5215      48.813 172.770 -11.071  1.00 68.05           N  
ANISOU 3398  N   GLU W5215     9982   6761   9113  -1181    279   -767
ATOM   3399  CA  GLU W5215      50.094 173.132 -11.686  1.00 76.23           C  
ANISOU 3399  CA  GLU W5215    11164   7817   9982  -1419    525  -1075
ATOM   3400  C   GLU W5215      50.541 174.587 -11.427  1.00 77.57           C  
ANISOU 3400  C   GLU W5215    11382   8167   9922  -1622    382  -1336
ATOM   3401  O   GLU W5215      51.727 174.822 -11.189  1.00 84.77           O  
ANISOU 3401  O   GLU W5215    12325   9000  10883  -1818    658  -1648
ATOM   3402  CB  GLU W5215      50.034 172.794 -13.197  1.00 88.31           C  
ANISOU 3402  CB  GLU W5215    12888   9474  11190  -1493    525  -1024
ATOM   3403  CG  GLU W5215      51.249 173.274 -14.033  1.00 98.16           C  
ANISOU 3403  CG  GLU W5215    14085  10539  12672  -1361    758   -853
ATOM   3404  CD  GLU W5215      51.282 172.829 -15.501  1.00108.44           C  
ANISOU 3404  CD  GLU W5215    15598  11907  13698  -1512    916   -931
ATOM   3405  OE1 GLU W5215      50.337 172.152 -15.962  1.00113.94           O  
ANISOU 3405  OE1 GLU W5215    16482  12717  14093  -1759    986  -1193
ATOM   3406  OE2 GLU W5215      52.283 173.187 -16.158  1.00109.22           O1-
ANISOU 3406  OE2 GLU W5215    15680  11953  13865  -1406    975   -738
ATOM   3407  H   GLU W5215      47.981 172.944 -11.622  1.00  0.00           H  
ATOM   3408  HA  GLU W5215      50.880 172.503 -11.262  1.00  0.00           H  
ATOM   3409  HB3 GLU W5215      49.120 173.204 -13.628  1.00  0.00           H  
ATOM   3410  HB2 GLU W5215      49.944 171.711 -13.295  1.00  0.00           H  
ATOM   3411  HG3 GLU W5215      52.171 172.940 -13.554  1.00  0.00           H  
ATOM   3412  HG2 GLU W5215      51.277 174.363 -14.042  1.00  0.00           H  
ATOM   3413  N   LEU W5216      49.623 175.545 -11.584  1.00 72.00           N  
ANISOU 3413  N   LEU W5216    10672   7702   8982  -1587    -31  -1217
ATOM   3414  CA  LEU W5216      49.916 176.978 -11.634  1.00 74.32           C  
ANISOU 3414  CA  LEU W5216    10986   8230   9020  -1786   -225  -1434
ATOM   3415  C   LEU W5216      50.115 177.571 -10.228  1.00 71.73           C  
ANISOU 3415  C   LEU W5216    10458   7806   8990  -1751   -238  -1533
ATOM   3416  O   LEU W5216      49.780 176.948  -9.218  1.00 70.56           O  
ANISOU 3416  O   LEU W5216    10177   7416   9216  -1561   -125  -1402
ATOM   3417  CB  LEU W5216      48.779 177.720 -12.390  1.00 77.88           C  
ANISOU 3417  CB  LEU W5216    11501   8986   9102  -1753   -662  -1234
ATOM   3418  CG  LEU W5216      48.888 177.746 -13.936  1.00 85.89           C  
ANISOU 3418  CG  LEU W5216    12765  10186   9684  -1892   -693  -1214
ATOM   3419  CD1 LEU W5216      48.982 176.375 -14.638  1.00 92.55           C  
ANISOU 3419  CD1 LEU W5216    13754  11091  10320  -2234   -442  -1592
ATOM   3420  CD2 LEU W5216      47.765 178.613 -14.536  1.00 85.87           C  
ANISOU 3420  CD2 LEU W5216    12844  10016   9765  -1738   -529   -995
ATOM   3421  H   LEU W5216      48.647 175.287 -11.724  1.00  0.00           H  
ATOM   3422  HA  LEU W5216      50.849 177.127 -12.179  1.00  0.00           H  
ATOM   3423  HB3 LEU W5216      48.775 178.766 -12.078  1.00  0.00           H  
ATOM   3424  HB2 LEU W5216      47.806 177.351 -12.071  1.00  0.00           H  
ATOM   3425  HG  LEU W5216      49.823 178.257 -14.166  1.00  0.00           H  
ATOM   3426 HD11 LEU W5216      49.992 176.204 -15.012  1.00  0.00           H  
ATOM   3427 HD12 LEU W5216      48.740 175.544 -13.984  1.00  0.00           H  
ATOM   3428 HD13 LEU W5216      48.317 176.294 -15.498  1.00  0.00           H  
ATOM   3429 HD21 LEU W5216      48.187 179.316 -15.252  1.00  0.00           H  
ATOM   3430 HD22 LEU W5216      47.011 178.026 -15.060  1.00  0.00           H  
ATOM   3431 HD23 LEU W5216      47.242 179.199 -13.779  1.00  0.00           H  
ATOM   3432  N   ALA W5217      50.617 178.814 -10.198  1.00 71.18           N  
ANISOU 3432  N   ALA W5217    10369   7941   8734  -1955   -381  -1769
ATOM   3433  CA  ALA W5217      50.528 179.676  -9.022  1.00 70.08           C  
ANISOU 3433  CA  ALA W5217    10043   7751   8833  -1961   -416  -1897
ATOM   3434  C   ALA W5217      49.064 180.091  -8.794  1.00 70.55           C  
ANISOU 3434  C   ALA W5217     9966   8000   8838  -1810   -859  -1676
[truncated: 5,787,535 more chars]
